# Supplementary material for: Single Cell RNAseq Analysis of Cytokine-Treated Human Islets: Association of Cellular Stress with Impaired Cytokine Responsiveness
Source: Function (Oxf). 2024 Mar 27;5(4):zqae015. doi: 10.1093/function/zqae015 (PMC11237896; doi:10.1093/function/zqae015)
Supplement: zqae015_Supplemental_Files [file zqae015_supplemental_files.zip › Table_S1.xlsx]

## Sheet: Islets_markers_R1_R2_R3
Column1	p_val	avg_log2FC	pct.1	pct.2	p_val_adj	cluster	gene
GCG	0	2.01322	1	0.943	0	0	GCG
TM4SF4	0	1.96516	0.961	0.348	0	0	TM4SF4
PCSK2	0	1.75382	0.981	0.464	0	0	PCSK2
CRYBA2	0	1.67387	0.908	0.44	0	0	CRYBA2
ALDH1A1	0	1.63924	0.983	0.595	0	0	ALDH1A1
CHGB	0	1.60173	0.999	0.694	0	0	CHGB
CHGA	0	1.59703	0.995	0.629	0	0	CHGA
TTR	0	1.58635	1	0.938	0	0	TTR
SCG2	0	1.55818	0.989	0.633	0	0	SCG2
GC	0	1.55722	0.945	0.283	0	0	GC
VGF	0	1.49961	0.976	0.538	0	0	VGF
TMEM176B	0	1.39631	0.987	0.565	0	0	TMEM176B
IRX2	0	1.36929	0.826	0.206	0	0	IRX2
FXYD3	0	1.32145	0.867	0.285	0	0	FXYD3
SLC7A2	0	1.32063	0.937	0.472	0	0	SLC7A2
PAPSS2	0	1.31738	0.898	0.479	0	0	PAPSS2
TMEM176A	0	1.2994	0.97	0.494	0	0	TMEM176A
KCTD12	0	1.28104	0.743	0.227	0	0	KCTD12
GLS	0	1.20626	0.934	0.499	0	0	GLS
RGS4	0	1.20412	0.806	0.331	0	0	RGS4
CLU	0	1.19857	0.997	0.645	0	0	CLU
LOXL4	0	1.18781	0.471	0.106	0	0	LOXL4
KIAA1324	0	1.12158	0.882	0.396	0	0	KIAA1324
ELL2	0	1.11987	0.917	0.477	0	0	ELL2
CP	0	1.11491	0.453	0.158	0	0	CP
ARFGEF3	0	1.10216	0.883	0.411	0	0	ARFGEF3
C5orf38	0	1.05194	0.719	0.175	0	0	C5orf38
C2CD4B	0	1.04193	0.844	0.464	0	0	C2CD4B
SPINT2	0	1.03268	0.994	0.713	0	0	SPINT2
PAPPA2	0	1.02694	0.668	0.167	0	0	PAPPA2
MAN1A1	0	1.0268	0.881	0.508	0	0	MAN1A1
SLC26A4	0	1.01218	0.183	0.043	0	0	SLC26A4
SCG5	0	0.984835	1	0.771	0	0	SCG5
GPX3	0	0.979331	0.883	0.391	0	0	GPX3
PDE3B	0	0.929766	0.694	0.194	0	0	PDE3B
F10	0	0.929093	0.832	0.253	0	0	F10
SERPINA1	0	0.926564	0.627	0.3	0	0	SERPINA1
SOCS1	0	0.92636	0.741	0.411	0	0	SOCS1
C2CD4A	0	0.917841	0.82	0.42	0	0	C2CD4A
PLCE1	0	0.902471	0.431	0.122	0	0	PLCE1
EMC10	0	0.899704	0.938	0.587	0	0	EMC10
HLA-A	0	0.89486	0.997	0.868	0	0	HLA-A
ASPH	0	0.85117	0.777	0.493	0	0	ASPH
SLC22A17	0	0.851143	0.817	0.374	0	0	SLC22A17
SERPINE2	0	0.847627	0.713	0.283	0	0	SERPINE2
CFC1	0	0.84077	0.555	0.216	0	0	CFC1
PTP4A3	0	0.813578	0.697	0.287	0	0	PTP4A3
SCGB2A1	0	0.812436	0.782	0.406	0	0	SCGB2A1
SLC30A8	0	0.807648	0.813	0.469	0	0	SLC30A8
AC099509.1	0	0.806228	0.662	0.15	0	0	AC099509.1
QPCT	0	0.803403	0.953	0.585	0	0	QPCT
G6PC2	0	0.791677	0.49	0.245	0	0	G6PC2
CPE	0	0.78813	0.999	0.767	0	0	CPE
ISL1	0	0.782158	0.703	0.326	0	0	ISL1
HMGB3	0	0.772525	0.601	0.211	0	0	HMGB3
PTPRN	0	0.76861	0.97	0.615	0	0	PTPRN
GADD45G	0	0.767657	0.763	0.382	0	0	GADD45G
SLC40A1	0	0.758841	0.58	0.198	0	0	SLC40A1
PDK3	0	0.757527	0.741	0.315	0	0	PDK3
MAFB	0	0.757407	0.688	0.414	0	0	MAFB
CALY	0	0.753543	0.666	0.312	0	0	CALY
CD99	0	0.747568	0.995	0.806	0	0	CD99
SMARCA2	0	0.743927	0.74	0.337	0	0	SMARCA2
CNTN1	0	0.735469	0.65	0.247	0	0	CNTN1
TMEM45B	0	0.733563	0.561	0.144	0	0	TMEM45B
PAK3	0	0.733313	0.787	0.401	0	0	PAK3
KCNJ6	0	0.732169	0.657	0.227	0	0	KCNJ6
DSP	0	0.728988	0.874	0.526	0	0	DSP
KCNMA1	0	0.724084	0.735	0.367	0	0	KCNMA1
PTPRN2	0	0.719592	0.798	0.373	0	0	PTPRN2
RAB3B	0	0.719266	0.772	0.37	0	0	RAB3B
NAA20	0	0.715095	0.909	0.639	0	0	NAA20
EDIL3	0	0.715013	0.643	0.279	0	0	EDIL3
TUSC3	0	0.713236	0.922	0.597	0	0	TUSC3
SLC38A4	0	0.709275	0.529	0.117	0	0	SLC38A4
LAPTM4B	0	0.707708	0.783	0.48	0	0	LAPTM4B
MUC13	0	0.706989	0.645	0.214	0	0	MUC13
NEUROD1	0	0.706108	0.751	0.396	0	0	NEUROD1
HLA-E	0	0.705638	0.959	0.738	0	0	HLA-E
TMEM236	0	0.699555	0.538	0.126	0	0	TMEM236
FXYD5	0	0.698148	0.669	0.346	0	0	FXYD5
IDS	0	0.688941	0.945	0.683	0	0	IDS
MYH10	0	0.686556	0.628	0.237	0	0	MYH10
PPP1R1A	0	0.681802	0.882	0.464	0	0	PPP1R1A
PCDH17	0	0.681352	0.749	0.352	0	0	PCDH17
QDPR	0	0.675966	0.797	0.414	0	0	QDPR
RNASEK	0	0.673843	0.997	0.888	0	0	RNASEK
LINC02605	0	0.66816	0.372	0.156	0	0	LINC02605
ZNRF1	0	0.667347	0.688	0.314	0	0	ZNRF1
ENPP2	0	0.666115	0.707	0.328	0	0	ENPP2
PARM1	0	0.663996	0.737	0.349	0	0	PARM1
NPDC1	0	0.661546	0.913	0.581	0	0	NPDC1
SSTR2	0	0.656042	0.787	0.387	0	0	SSTR2
GNAS	0	0.648877	0.999	0.927	0	0	GNAS
PEMT	0	0.647857	0.819	0.434	0	0	PEMT
SEZ6L2	0	0.647606	0.857	0.486	0	0	SEZ6L2
LRATD1	0	0.646434	0.424	0.128	0	0	LRATD1
SLC7A8	0	0.645971	0.64	0.313	0	0	SLC7A8
TUBA1A	0	0.645543	0.892	0.706	0	0	TUBA1A
SMOC1	0	0.645041	0.521	0.144	0	0	SMOC1
SMARCA1	0	0.643348	0.725	0.369	0	0	SMARCA1
IGFBP2	0	0.638715	0.765	0.336	0	0	IGFBP2
CPNE3	0	0.638636	0.773	0.46	0	0	CPNE3
ID4	0	0.634015	0.698	0.414	0	0	ID4
HIPK2	0	0.632954	0.785	0.428	0	0	HIPK2
MOB1B	0	0.632032	0.635	0.271	0	0	MOB1B
FSTL5	0	0.62912	0.534	0.119	0	0	FSTL5
LRPAP1	0	0.626456	0.933	0.658	0	0	LRPAP1
PLK2	0	0.623193	0.649	0.338	0	0	PLK2
GRIA3	0	0.622363	0.61	0.201	0	0	GRIA3
ARRDC4	0	0.622095	0.42	0.14	0	0	ARRDC4
PPP2R2B	0	0.619669	0.482	0.096	0	0	PPP2R2B
MALAT1	0	0.618403	1	0.952	0	0	MALAT1
FABP5	0	0.615736	0.795	0.388	0	0	FABP5
ATP2B1	0	0.612364	0.769	0.428	0	0	ATP2B1
HIGD1A	0	0.612145	0.764	0.37	0	0	HIGD1A
CYSTM1	0	0.61159	0.985	0.795	0	0	CYSTM1
ABLIM1	0	0.610562	0.622	0.274	0	0	ABLIM1
SSX2IP	0	0.604065	0.662	0.282	0	0	SSX2IP
C9orf16	0	0.600058	0.947	0.72	0	0	C9orf16
C4orf48	0	0.597783	0.958	0.728	0	0	C4orf48
LIMCH1	0	0.59648	0.721	0.372	0	0	LIMCH1
STXBP6	0	0.583562	0.645	0.248	0	0	STXBP6
A1CF	0	0.583094	0.561	0.189	0	0	A1CF
SNPH	0	0.577649	0.273	0.096	0	0	SNPH
DEPP1	0	0.575866	0.616	0.384	0	0	DEPP1
SCGN	0	0.574969	0.919	0.549	0	0	SCGN
ATP1B1	0	0.572095	0.959	0.65	0	0	ATP1B1
LRP11	0	0.56889	0.607	0.272	0	0	LRP11
RPS6KA3	0	0.566702	0.701	0.352	0	0	RPS6KA3
ZKSCAN1	0	0.566193	0.748	0.457	0	0	ZKSCAN1
SIL1	0	0.56466	0.727	0.411	0	0	SIL1
PCSK1N	0	0.56182	0.999	0.764	0	0	PCSK1N
FAP	0	0.556156	0.649	0.223	0	0	FAP
PAM	0	0.556145	0.882	0.558	0	0	PAM
PALLD	0	0.555238	0.866	0.452	0	0	PALLD
BSG	0	0.553799	0.949	0.695	0	0	BSG
PIGT	0	0.551966	0.768	0.449	0	0	PIGT
SERPINI1	0	0.549245	0.487	0.183	0	0	SERPINI1
DZIP3	0	0.546523	0.627	0.277	0	0	DZIP3
SMIM24	0	0.545763	0.553	0.169	0	0	SMIM24
SCG3	0	0.544464	0.986	0.609	0	0	SCG3
WWC1	0	0.544129	0.516	0.187	0	0	WWC1
DPM3	0	0.542818	0.787	0.479	0	0	DPM3
GCH1	0	0.5413	0.711	0.354	0	0	GCH1
KL	0	0.539419	0.395	0.109	0	0	KL
RFX6	0	0.538211	0.571	0.21	0	0	RFX6
APLP1	0	0.537829	0.754	0.392	0	0	APLP1
TECR	0	0.53722	0.819	0.539	0	0	TECR
TMED3	0	0.535408	0.829	0.535	0	0	TMED3
SCP2	0	0.529155	0.847	0.548	0	0	SCP2
H2AFJ	0	0.528966	0.901	0.598	0	0	H2AFJ
CEP126	0	0.526481	0.54	0.206	0	0	CEP126
ERP29	0	0.525146	0.973	0.763	0	0	ERP29
PAX6	0	0.525102	0.856	0.479	0	0	PAX6
SLC29A4	0	0.524014	0.598	0.266	0	0	SLC29A4
MPC2	0	0.521628	0.913	0.661	0	0	MPC2
NPNT	0	0.519228	0.469	0.15	0	0	NPNT
NUCB1	0	0.51506	0.786	0.471	0	0	NUCB1
TSPAN7	0	0.51491	0.593	0.262	0	0	TSPAN7
TMX4	0	0.511296	0.781	0.469	0	0	TMX4
FEV	0	0.510602	0.458	0.1	0	0	FEV
CBX6	0	0.509007	0.714	0.397	0	0	CBX6
NPTN	0	0.508907	0.802	0.513	0	0	NPTN
EPCAM	0	0.508822	0.965	0.667	0	0	EPCAM
DPP7	0	0.506946	0.91	0.652	0	0	DPP7
FXYD6	0	0.505178	0.6	0.267	0	0	FXYD6
CACNA1A	0	0.505122	0.596	0.281	0	0	CACNA1A
WNT4	0	0.504111	0.751	0.441	0	0	WNT4
MT-CO1	0	0.501828	0.998	0.946	0	0	MT-CO1
CADPS	0	0.501358	0.642	0.316	0	0	CADPS
PRDX4	0	0.500002	0.933	0.716	0	0	PRDX4
DPP4	0	0.499374	0.439	0.086	0	0	DPP4
STAT1	0	0.498566	0.733	0.54	0	0	STAT1
FAM153CP	0	0.498088	0.5	0.213	0	0	FAM153CP
CHID1	0	0.496225	0.74	0.421	0	0	CHID1
NENF	0	0.495067	0.954	0.713	0	0	NENF
ITM2B	0	0.493859	0.995	0.868	0	0	ITM2B
MIA2	0	0.491537	0.722	0.402	0	0	MIA2
DST	0	0.486692	0.8	0.547	0	0	DST
AL606807.1	0	0.485736	0.289	0.05	0	0	AL606807.1
SSBP2	0	0.483433	0.58	0.254	0	0	SSBP2
BSCL2	0	0.483399	0.684	0.386	0	0	BSCL2
CAMK2N1	0	0.479152	0.896	0.617	0	0	CAMK2N1
GNG2	0	0.475458	0.571	0.258	0	0	GNG2
ARX	0	0.473979	0.446	0.111	0	0	ARX
RUFY3	0	0.473899	0.708	0.421	0	0	RUFY3
STMN1	0	0.472898	0.637	0.286	0	0	STMN1
COX8A	0	0.472187	0.988	0.838	0	0	COX8A
SNHG14	0	0.471896	0.707	0.431	0	0	SNHG14
PDCD4	0	0.471275	0.616	0.341	0	0	PDCD4
P4HTM	0	0.470057	0.716	0.415	0	0	P4HTM
BEX3	0	0.466392	0.885	0.626	0	0	BEX3
RAB3GAP2	0	0.466151	0.594	0.322	0	0	RAB3GAP2
CD99L2	0	0.465603	0.46	0.15	0	0	CD99L2
PHIP	0	0.465022	0.68	0.38	0	0	PHIP
C12orf75	0	0.464875	0.893	0.551	0	0	C12orf75
NAMPT	0	0.463888	0.776	0.602	0	0	NAMPT
CALM1	0	0.463536	0.995	0.893	0	0	CALM1
ZDHHC14	0	0.463365	0.54	0.207	0	0	ZDHHC14
SLC36A4	0	0.462169	0.665	0.346	0	0	SLC36A4
PARP1	0	0.461934	0.63	0.338	0	0	PARP1
RAB3C	0	0.46135	0.505	0.179	0	0	RAB3C
ALCAM	0	0.459665	0.706	0.432	0	0	ALCAM
UCN3	0	0.459379	0.466	0.185	0	0	UCN3
LPGAT1	0	0.457195	0.713	0.45	0	0	LPGAT1
PLIN3	0	0.456515	0.631	0.284	0	0	PLIN3
CPLX2	0	0.456464	0.493	0.172	0	0	CPLX2
MAPRE1	0	0.455136	0.813	0.53	0	0	MAPRE1
IFIH1	0	0.453486	0.56	0.279	0	0	IFIH1
NEURL3	0	0.453054	0.344	0.176	0	0	NEURL3
TENT5C	0	0.452988	0.439	0.163	0	0	TENT5C
SYP	0	0.451221	0.679	0.341	0	0	SYP
GDA	0	0.448826	0.521	0.212	0	0	GDA
SUMF2	0	0.445771	0.667	0.356	0	0	SUMF2
PLD3	0	0.445245	0.838	0.525	0	0	PLD3
COTL1	0	0.443916	0.68	0.311	0	0	COTL1
MBOAT2	0	0.440907	0.472	0.161	0	0	MBOAT2
NDUFA13	0	0.440451	0.983	0.837	0	0	NDUFA13
NUDT4	0	0.439786	0.554	0.288	0	0	NUDT4
VPS13C	0	0.439147	0.764	0.498	0	0	VPS13C
CTSZ	0	0.438847	0.803	0.526	0	0	CTSZ
ENPP1	0	0.432122	0.442	0.163	0	0	ENPP1
GPAA1	0	0.431603	0.653	0.369	0	0	GPAA1
IFI27L2	0	0.430299	0.771	0.471	0	0	IFI27L2
MYO10	0	0.426347	0.55	0.23	0	0	MYO10
PRKCE	0	0.425909	0.411	0.128	0	0	PRKCE
SLC7A14	0	0.42588	0.469	0.15	0	0	SLC7A14
ATP9A	0	0.423325	0.58	0.291	0	0	ATP9A
CARHSP1	0	0.422821	0.696	0.468	0	0	CARHSP1
TRNP1	0	0.420961	0.512	0.203	0	0	TRNP1
KIF5C	0	0.420244	0.648	0.334	0	0	KIF5C
PDIA3	0	0.419852	0.959	0.748	0	0	PDIA3
VSTM2L	0	0.419011	0.377	0.076	0	0	VSTM2L
NUCKS1	0	0.418281	0.912	0.686	0	0	NUCKS1
REEP3	0	0.41759	0.744	0.48	0	0	REEP3
SPTSSB	0	0.417391	0.39	0.103	0	0	SPTSSB
CDH1	0	0.416689	0.727	0.389	0	0	CDH1
CST3	0	0.416428	0.989	0.832	0	0	CST3
HLA-C	0	0.415656	0.973	0.793	0	0	HLA-C
TMOD1	0	0.415159	0.8	0.468	0	0	TMOD1
C1GALT1	0	0.412172	0.575	0.299	0	0	C1GALT1
ATP6AP2	0	0.410309	0.876	0.635	0	0	ATP6AP2
MAGED1	0	0.409903	0.63	0.361	0	0	MAGED1
TMEM9	0	0.40804	0.635	0.351	0	0	TMEM9
TMEM59	0	0.407332	0.983	0.834	0	0	TMEM59
H1FX	0	0.405524	0.733	0.488	0	0	H1FX
ANXA7	0	0.403815	0.864	0.605	0	0	ANXA7
GTF2I	0	0.403308	0.832	0.566	0	0	GTF2I
TMED4	0	0.401079	0.779	0.526	0	0	TMED4
ARAP1	0	0.40029	0.457	0.219	0	0	ARAP1
CALM3	0	0.399923	0.887	0.642	0	0	CALM3
BNIP3	0	0.39963	0.915	0.688	0	0	BNIP3
GPI	0	0.399422	0.751	0.479	0	0	GPI
ERO1B	0	0.398495	0.784	0.499	0	0	ERO1B
MACF1	0	0.398069	0.802	0.542	0	0	MACF1
CRH	0	0.39754	0.269	0.058	0	0	CRH
RTN1	0	0.395949	0.463	0.187	0	0	RTN1
DDR1	0	0.394281	0.746	0.442	0	0	DDR1
HS6ST3	0	0.392787	0.394	0.125	0	0	HS6ST3
SH3RF1	0	0.392295	0.449	0.156	0	0	SH3RF1
ASPHD1	0	0.391687	0.59	0.274	0	0	ASPHD1
CD46	0	0.391083	0.801	0.553	0	0	CD46
ELF3	0	0.390703	0.723	0.449	0	0	ELF3
IL6R	0	0.390488	0.445	0.168	0	0	IL6R
SGPP2	0	0.390386	0.546	0.265	0	0	SGPP2
TTC39A	0	0.389766	0.517	0.232	0	0	TTC39A
EZR	0	0.387321	0.759	0.406	0	0	EZR
GRN	0	0.387149	0.896	0.635	0	0	GRN
SPC25	0	0.38706	0.266	0.072	0	0	SPC25
ANXA6	0	0.383928	0.624	0.348	0	0	ANXA6
KCNMB2	0	0.383109	0.513	0.228	0	0	KCNMB2
MIR7-3HG	0	0.383107	0.782	0.459	0	0	MIR7-3HG
TP53I13	0	0.382888	0.561	0.311	0	0	TP53I13
NUCB2	0	0.382565	0.874	0.629	0	0	NUCB2
CNPY2	0	0.381825	0.885	0.678	0	0	CNPY2
ITPR1	0	0.38009	0.411	0.133	0	0	ITPR1
TOX3	0	0.380049	0.415	0.153	0	0	TOX3
PKM	0	0.379059	0.956	0.742	0	0	PKM
CALM2	0	0.37859	0.983	0.825	0	0	CALM2
RCAN3	0	0.378391	0.628	0.337	0	0	RCAN3
TBL1X	0	0.376852	0.462	0.199	0	0	TBL1X
CMTM6	0	0.37677	0.736	0.484	0	0	CMTM6
AC083837.1	0	0.376357	0.323	0.13	0	0	AC083837.1
SDC2	0	0.376213	0.654	0.352	0	0	SDC2
SOX6	0	0.373632	0.43	0.176	0	0	SOX6
GRAMD4	0	0.372611	0.321	0.145	0	0	GRAMD4
BEX1	0	0.372238	0.955	0.618	0	0	BEX1
RBM47	0	0.371814	0.641	0.357	0	0	RBM47
FNBP1L	0	0.36957	0.619	0.356	0	0	FNBP1L
CERS6	0	0.369434	0.534	0.287	0	0	CERS6
PLEKHA1	0	0.368995	0.647	0.406	0	0	PLEKHA1
TMEM205	0	0.368856	0.711	0.456	0	0	TMEM205
TUBA1B	0	0.368277	0.965	0.792	0	0	TUBA1B
PRDX2	0	0.368074	0.94	0.73	0	0	PRDX2
MT-CO2	0	0.367829	0.999	0.948	0	0	MT-CO2
HMGN3	0	0.367116	0.837	0.567	0	0	HMGN3
PEG10	0	0.366266	0.478	0.278	0	0	PEG10
MT-CO3	0	0.365671	0.998	0.938	0	0	MT-CO3
NRXN1	0	0.365382	0.496	0.229	0	0	NRXN1
MMP16	0	0.364875	0.299	0.076	0	0	MMP16
WFS1	0	0.363862	0.422	0.194	0	0	WFS1
ATP6V0B	0	0.36222	0.97	0.8	0	0	ATP6V0B
FRRS1L	0	0.362127	0.395	0.132	0	0	FRRS1L
GRSF1	0	0.361863	0.659	0.401	0	0	GRSF1
USH1C	0	0.361509	0.432	0.133	0	0	USH1C
FAM135A	0	0.360712	0.465	0.226	0	0	FAM135A
NDUFV2	0	0.360331	0.918	0.757	0	0	NDUFV2
PROX1	0	0.359144	0.512	0.257	0	0	PROX1
MT-ND6	0	0.357964	0.62	0.391	0	0	MT-ND6
RAB3IP	0	0.355878	0.616	0.343	0	0	RAB3IP
BUD23	0	0.355838	0.718	0.444	0	0	BUD23
PGR	0	0.355312	0.339	0.107	0	0	PGR
TEAD1	0	0.354807	0.564	0.313	0	0	TEAD1
ARHGAP1	0	0.354698	0.492	0.234	0	0	ARHGAP1
FEZ1	0	0.353581	0.374	0.129	0	0	FEZ1
HTATSF1	0	0.353137	0.561	0.312	0	0	HTATSF1
FNDC3A	0	0.352483	0.757	0.502	0	0	FNDC3A
EI24	0	0.352372	0.772	0.519	0	0	EI24
SYT7	0	0.351797	0.677	0.378	0	0	SYT7
SLC37A4	0	0.35109	0.451	0.212	0	0	SLC37A4
HOOK1	0	0.350199	0.578	0.312	0	0	HOOK1
CAMK2G	0	0.350018	0.393	0.132	0	0	CAMK2G
CLDN7	0	0.349133	0.775	0.485	0	0	CLDN7
RAB27A	0	0.347145	0.628	0.365	0	0	RAB27A
SSR4	0	0.346325	0.997	0.892	0	0	SSR4
RCAN2	0	0.345658	0.535	0.262	0	0	RCAN2
KIF12	0	0.344905	0.363	0.125	0	0	KIF12
HEPACAM2	0	0.342635	0.373	0.159	0	0	HEPACAM2
ATP6AP1	0	0.342071	0.738	0.502	0	0	ATP6AP1
NUPR2	0	0.34133	0.465	0.207	0	0	NUPR2
APH1B	0	0.340179	0.46	0.21	0	0	APH1B
ANKH	0	0.339508	0.614	0.349	0	0	ANKH
TPD52	0	0.339144	0.838	0.545	0	0	TPD52
FGFR1	0	0.338151	0.632	0.365	0	0	FGFR1
TMEM163	0	0.337737	0.405	0.183	0	0	TMEM163
NDUFB2	0	0.336926	0.964	0.787	0	0	NDUFB2
COA3	0	0.336403	0.72	0.463	0	0	COA3
HEXA	0	0.335931	0.723	0.465	0	0	HEXA
CBX5	0	0.33552	0.664	0.411	0	0	CBX5
VKORC1	0	0.335173	0.901	0.685	0	0	VKORC1
PCBD1	0	0.33501	0.791	0.513	0	0	PCBD1
RAB11A	0	0.334582	0.829	0.574	0	0	RAB11A
PFN2	0	0.334364	0.595	0.36	0	0	PFN2
RAP1GAP2	0	0.333907	0.521	0.27	0	0	RAP1GAP2
CD164	0	0.333255	0.876	0.65	0	0	CD164
NEURL1	0	0.332921	0.42	0.184	0	0	NEURL1
VWA5A	0	0.332607	0.458	0.195	0	0	VWA5A
UQCC2	0	0.331953	0.766	0.483	0	0	UQCC2
GLB1	0	0.331741	0.48	0.238	0	0	GLB1
ESYT1	0	0.330792	0.467	0.228	0	0	ESYT1
APP	0	0.330717	0.922	0.706	0	0	APP
APOH	0	0.330093	0.35	0.094	0	0	APOH
RIN2	0	0.329354	0.485	0.286	0	0	RIN2
PODXL2	0	0.328248	0.5	0.26	0	0	PODXL2
TMED8	0	0.328168	0.432	0.207	0	0	TMED8
PHTF2	0	0.328121	0.484	0.249	0	0	PHTF2
SESN3	0	0.327633	0.394	0.175	0	0	SESN3
NRCAM	0	0.327499	0.443	0.203	0	0	NRCAM
MAPK10	0	0.326689	0.431	0.19	0	0	MAPK10
SLC38A10	0	0.326181	0.541	0.306	0	0	SLC38A10
FLRT3	0	0.325327	0.307	0.103	0	0	FLRT3
MDK	0	0.324628	0.765	0.489	0	0	MDK
TMEM178B	0	0.3246	0.305	0.079	0	0	TMEM178B
SEZ6L	0	0.324563	0.361	0.133	0	0	SEZ6L
TAPBP	0	0.32444	0.809	0.582	0	0	TAPBP
DPP6	0	0.324381	0.462	0.215	0	0	DPP6
DAPK2	0	0.322702	0.383	0.124	0	0	DAPK2
ARHGEF10L	0	0.322674	0.398	0.185	0	0	ARHGEF10L
GCNT1	0	0.32197	0.411	0.174	0	0	GCNT1
SYNPO	0	0.321922	0.5	0.273	0	0	SYNPO
ABHD15	0	0.321855	0.322	0.094	0	0	ABHD15
PNMA2	0	0.321085	0.484	0.233	0	0	PNMA2
STXBP5	0	0.320252	0.488	0.255	0	0	STXBP5
PRSS3	0	0.320227	0.361	0.104	0	0	PRSS3
CELF3	0	0.319141	0.42	0.176	0	0	CELF3
TSPAN3	0	0.318705	0.788	0.549	0	0	TSPAN3
ATRAID	0	0.318597	0.818	0.61	0	0	ATRAID
SMIM22	0	0.317307	0.617	0.359	0	0	SMIM22
SPINK4	0	0.317293	0.261	0.059	0	0	SPINK4
SAMD5	0	0.315781	0.418	0.19	0	0	SAMD5
SMPD1	0	0.314493	0.572	0.33	0	0	SMPD1
OS9	0	0.314182	0.65	0.423	0	0	OS9
SSR1	0	0.314023	0.73	0.505	0	0	SSR1
PTPRT	0	0.313073	0.265	0.035	0	0	PTPRT
UQCR11	0	0.313035	0.967	0.794	0	0	UQCR11
SIM1	0	0.312893	0.389	0.161	0	0	SIM1
KCNJ3	0	0.312755	0.297	0.07	0	0	KCNJ3
CNTN4	0	0.31227	0.31	0.1	0	0	CNTN4
SLC35F5	0	0.310905	0.517	0.281	0	0	SLC35F5
BACE1	0	0.310563	0.455	0.225	0	0	BACE1
SPOCK3	0	0.310159	0.299	0.062	0	0	SPOCK3
DDX17	0	0.309859	0.873	0.654	0	0	DDX17
KCNQ1OT1	0	0.309625	0.413	0.235	0	0	KCNQ1OT1
PARP9	0	0.309243	0.608	0.38	0	0	PARP9
ST8SIA3	0	0.308894	0.39	0.161	0	0	ST8SIA3
NCAM1	0	0.30856	0.434	0.178	0	0	NCAM1
ABCD3	0	0.306962	0.468	0.231	0	0	ABCD3
AL035071.1	0	0.306778	0.349	0.124	0	0	AL035071.1
VOPP1	0	0.306328	0.553	0.331	0	0	VOPP1
VLDLR	0	0.30586	0.435	0.222	0	0	VLDLR
SCARB2	0	0.305149	0.845	0.62	0	0	SCARB2
FFAR2	0	0.304865	0.225	0.066	0	0	FFAR2
KRTCAP2	0	0.304461	0.916	0.745	0	0	KRTCAP2
FBXO9	0	0.304442	0.644	0.411	0	0	FBXO9
FBXW7	0	0.303586	0.516	0.281	0	0	FBXW7
NT5C3A	0	0.303152	0.594	0.34	0	0	NT5C3A
PHPT1	0	0.300383	0.941	0.747	0	0	PHPT1
DACH1	0	0.297806	0.325	0.125	0	0	DACH1
PRXL2A	0	0.296608	0.699	0.467	0	0	PRXL2A
SCRN1	0	0.295854	0.506	0.264	0	0	SCRN1
NAXE	0	0.295677	0.578	0.343	0	0	NAXE
TMEM164	0	0.295376	0.309	0.091	0	0	TMEM164
SIPA1L3	0	0.294953	0.4	0.176	0	0	SIPA1L3
MZT2A	0	0.294753	0.858	0.616	0	0	MZT2A
MARCH8	0	0.294715	0.387	0.168	0	0	MARCH8
PRKAR1A	0	0.294101	0.83	0.601	0	0	PRKAR1A
KCNK3	0	0.293662	0.469	0.249	0	0	KCNK3
PDZK1	0	0.293298	0.268	0.064	0	0	PDZK1
SCAMP1	0	0.293291	0.521	0.321	0	0	SCAMP1
GNAI1	0	0.293038	0.569	0.304	0	0	GNAI1
FAM3B	0	0.292989	0.512	0.274	0	0	FAM3B
MYO1B	0	0.292754	0.649	0.385	0	0	MYO1B
NFASC	0	0.292707	0.425	0.198	0	0	NFASC
PPM1K	0	0.292494	0.504	0.286	0	0	PPM1K
FGF12	0	0.292288	0.349	0.113	0	0	FGF12
TMBIM6	0	0.291102	0.985	0.822	0	0	TMBIM6
EVA1A	0	0.290902	0.377	0.17	0	0	EVA1A
CHST9	0	0.290517	0.408	0.201	0	0	CHST9
IRF2BP2	0	0.290483	0.584	0.388	0	0	IRF2BP2
ATP5F1E	0	0.289705	0.996	0.938	0	0	ATP5F1E
CACNA2D2	0	0.289503	0.348	0.141	0	0	CACNA2D2
CDC42SE2	0	0.288859	0.678	0.439	0	0	CDC42SE2
GNB2	0	0.288721	0.817	0.586	0	0	GNB2
SSBP4	0	0.288301	0.718	0.463	0	0	SSBP4
ST18	0	0.288262	0.42	0.204	0	0	ST18
CLTC	0	0.287781	0.787	0.567	0	0	CLTC
ATP2B4	0	0.286872	0.422	0.195	0	0	ATP2B4
FAM210B	0	0.286747	0.496	0.279	0	0	FAM210B
FAM83F	0	0.286657	0.32	0.103	0	0	FAM83F
IFI27L1	0	0.286384	0.464	0.238	0	0	IFI27L1
VWA5B2	0	0.28587	0.345	0.121	0	0	VWA5B2
ETV6	0	0.285791	0.446	0.258	0	0	ETV6
MPP6	0	0.285365	0.523	0.286	0	0	MPP6
BBX	0	0.282867	0.699	0.483	0	0	BBX
ARHGAP5	0	0.282349	0.704	0.477	0	0	ARHGAP5
SMAD5	0	0.281753	0.586	0.363	0	0	SMAD5
PLS1	0	0.281536	0.395	0.168	0	0	PLS1
FKBP11	0	0.28109	0.674	0.407	0	0	FKBP11
STAT3	0	0.280939	0.816	0.61	0	0	STAT3
NOVA1	0	0.28028	0.458	0.22	0	0	NOVA1
EPB41L3	0	0.280013	0.472	0.242	0	0	EPB41L3
UNC119	0	0.278536	0.36	0.189	0	0	UNC119
OGFOD3	0	0.278451	0.484	0.262	0	0	OGFOD3
TMEM147	0	0.278425	0.742	0.527	0	0	TMEM147
STMN2	0	0.27823	0.64	0.351	0	0	STMN2
ABHD14A	0	0.277992	0.476	0.262	0	0	ABHD14A
CNKSR3	0	0.277858	0.341	0.147	0	0	CNKSR3
C1orf122	0	0.277388	0.843	0.622	0	0	C1orf122
RGS17	0	0.27639	0.507	0.26	0	0	RGS17
ASH1L	0	0.276125	0.655	0.425	0	0	ASH1L
KIF3B	0	0.275852	0.541	0.317	0	0	KIF3B
ROMO1	0	0.275601	0.849	0.606	0	0	ROMO1
CKLF	0	0.274279	0.61	0.345	0	0	CKLF
GRM4	0	0.274091	0.278	0.108	0	0	GRM4
CD63	0	0.272812	0.997	0.917	0	0	CD63
ARHGEF12	0	0.272254	0.604	0.37	0	0	ARHGEF12
MDH2	0	0.272042	0.883	0.674	0	0	MDH2
KCNK1	0	0.271871	0.571	0.333	0	0	KCNK1
DENND4A	0	0.270981	0.491	0.287	0	0	DENND4A
RIMS2	0	0.270784	0.427	0.202	0	0	RIMS2
ALPK3	0	0.269311	0.439	0.228	0	0	ALPK3
CNIH2	0	0.269068	0.473	0.235	0	0	CNIH2
EGFL7	0	0.268892	0.541	0.282	0	0	EGFL7
PPP1R9A	0	0.268743	0.378	0.174	0	0	PPP1R9A
TBC1D9	0	0.268469	0.467	0.257	0	0	TBC1D9
ACLY	0	0.267243	0.637	0.423	0	0	ACLY
TUBA4A	0	0.267235	0.587	0.352	0	0	TUBA4A
TLCD4	0	0.267022	0.29	0.086	0	0	TLCD4
TCEAL2	0	0.266567	0.668	0.377	0	0	TCEAL2
HSD17B12	0	0.266474	0.649	0.423	0	0	HSD17B12
CSGALNACT1	0	0.266043	0.29	0.079	0	0	CSGALNACT1
ITGB8	0	0.26599	0.336	0.146	0	0	ITGB8
MAP7	0	0.26586	0.47	0.255	0	0	MAP7
FLOT1	0	0.26554	0.718	0.47	0	0	FLOT1
SLC35F3	0	0.265207	0.307	0.106	0	0	SLC35F3
CPQ	0	0.265161	0.496	0.28	0	0	CPQ
FCGRT	0	0.265075	0.629	0.35	0	0	FCGRT
CYB561D2	0	0.264772	0.417	0.253	0	0	CYB561D2
NUDT3	0	0.264294	0.499	0.288	0	0	NUDT3
ZNF737	0	0.264179	0.313	0.133	0	0	ZNF737
KIF21A	0	0.263892	0.591	0.36	0	0	KIF21A
METRN	0	0.263762	0.755	0.537	0	0	METRN
RAB29	0	0.263684	0.382	0.188	0	0	RAB29
KLHL41	0	0.262674	0.251	0.09	0	0	KLHL41
CMIP	0	0.262472	0.514	0.301	0	0	CMIP
H3F3A	0	0.262432	0.991	0.892	0	0	H3F3A
PPP2R1A	0	0.262168	0.609	0.396	0	0	PPP2R1A
GRK3	0	0.261937	0.374	0.178	0	0	GRK3
CELF1	0	0.261857	0.626	0.413	0	0	CELF1
IL6ST	0	0.261508	0.728	0.512	0	0	IL6ST
ZBTB41	0	0.261292	0.433	0.221	0	0	ZBTB41
MACC1	0	0.261244	0.349	0.137	0	0	MACC1
HPS1	0	0.261195	0.43	0.203	0	0	HPS1
SCD	0	0.261035	0.587	0.388	0	0	SCD
ATP1A1	0	0.260804	0.802	0.563	0	0	ATP1A1
PNISR	0	0.260766	0.82	0.608	0	0	PNISR
CPD	0	0.26051	0.528	0.35	0	0	CPD
LDLRAP1	0	0.260289	0.358	0.18	0	0	LDLRAP1
STT3B	0	0.259888	0.562	0.354	0	0	STT3B
SNRPN	0	0.259666	0.895	0.651	0	0	SNRPN
MTMR7	0	0.259071	0.291	0.092	0	0	MTMR7
TMEM8A	0	0.258474	0.493	0.277	0	0	TMEM8A
GABRB3	0	0.258425	0.483	0.257	0	0	GABRB3
MYEF2	0	0.258197	0.481	0.263	0	0	MYEF2
ZNF91	0	0.257409	0.526	0.313	0	0	ZNF91
CHKA	0	0.256234	0.338	0.122	0	0	CHKA
TMEM141	0	0.256217	0.725	0.517	0	0	TMEM141
KIF1A	0	0.255769	0.546	0.31	0	0	KIF1A
CD320	0	0.255623	0.532	0.303	0	0	CD320
MARCH6	0	0.25528	0.603	0.398	0	0	MARCH6
C3orf14	0	0.255279	0.761	0.491	0	0	C3orf14
TMEM61	0	0.255157	0.436	0.219	0	0	TMEM61
FNIP2	0	0.254653	0.552	0.348	0	0	FNIP2
NOL4	0	0.254274	0.348	0.161	0	0	NOL4
ITM2C	0	0.254243	0.748	0.536	0	0	ITM2C
SFPQ	0	0.253527	0.774	0.56	0	0	SFPQ
AK2	0	0.253275	0.664	0.439	0	0	AK2
CD109	0	0.253154	0.207	0.061	0	0	CD109
SYT11	0	0.253123	0.492	0.286	0	0	SYT11
MANEA	0	0.252408	0.307	0.124	0	0	MANEA
GNAZ	0	0.251753	0.303	0.106	0	0	GNAZ
PAFAH1B3	0	0.251097	0.468	0.254	0	0	PAFAH1B3
SPCS1	0	0.25085	0.931	0.757	0	0	SPCS1
PTBP3	0	0.250668	0.631	0.426	0	0	PTBP3
GCNT3	0	0.250188	0.263	0.109	0	0	GCNT3
APOL6	0	0.302621	0.677	0.479	0	0	APOL6
TPI1	0	0.273512	0.976	0.84	0	0	TPI1
MTUS1	0	0.276789	0.42	0.253	0	0	MTUS1
ACAT1	0	0.251054	0.489	0.318	0	0	ACAT1
NNMT	0	0.336	0.567	0.362	0	0	NNMT
XBP1	0	0.387905	0.818	0.652	0	0	XBP1
TGM2	0	0.373739	0.488	0.313	0	0	TGM2
RNF213	0	0.341969	0.733	0.534	0	0	RNF213
CITED2	0	0.366641	0.457	0.291	0	0	CITED2
AGT	0	0.351676	0.303	0.165	0	0	AGT
JAK1	0	0.290378	0.806	0.638	0	0	JAK1
BMP2	0	0.377202	0.241	0.117	0	0	BMP2
NCOA7	0	0.338711	0.514	0.361	0	0	NCOA7
BIRC3	0	0.526471	0.411	0.27	0	0	BIRC3
LINC00342	0	0.291082	0.229	0.133	0	0	LINC00342
CXCL6	0	0.909906	0.22	0.133	0	0	CXCL6
EHD1	0	0.269118	0.301	0.205	0	0	EHD1
NDRG1	0	0.369364	0.494	0.381	0	0	NDRG1
CXCL1	0	0.491696	0.325	0.244	0	0	CXCL1
CCL20	0	0.63488	0.234	0.173	0	0	CCL20
SOD2	0	0.439168	0.78	0.727	0	0	SOD2
IAPP	0	3.36853	0.945	0.395	0	1	IAPP
INS	0	2.75369	1	0.999	0	1	INS
RBP4	0	2.11159	0.846	0.286	0	1	RBP4
DLK1	0	2.06296	0.583	0.089	0	1	DLK1
ADCYAP1	0	1.9548	0.826	0.109	0	1	ADCYAP1
IER3	0	1.46947	0.896	0.574	0	1	IER3
SAMD11	0	1.45921	0.855	0.156	0	1	SAMD11
RASD1	0	1.4349	0.865	0.312	0	1	RASD1
CDKN1C	0	1.41921	0.663	0.282	0	1	CDKN1C
MEG3	0	1.38841	0.896	0.247	0	1	MEG3
MAFA	0	1.33872	0.66	0.09	0	1	MAFA
C1QL1	0	1.31862	0.77	0.186	0	1	C1QL1
TSC22D1	0	1.31445	0.912	0.647	0	1	TSC22D1
WARS	0	1.22246	0.709	0.444	0	1	WARS
PCSK1	0	1.11571	0.811	0.195	0	1	PCSK1
SHISAL2B	0	1.11234	0.764	0.294	0	1	SHISAL2B
FXYD2	0	1.10256	0.913	0.608	0	1	FXYD2
HADH	0	1.09455	0.769	0.157	0	1	HADH
SLC30A81	0	1.00573	0.921	0.516	0	1	SLC30A8
GSN	0	0.997167	0.844	0.317	0	1	GSN
CADM1	0	0.981638	0.804	0.349	0	1	CADM1
TSPAN1	0	0.973118	0.578	0.096	0	1	TSPAN1
ID1	0	0.922063	0.697	0.359	0	1	ID1
UCHL1	0	0.921461	0.933	0.453	0	1	UCHL1
GAD2	0	0.918761	0.912	0.49	0	1	GAD2
ABCC8	0	0.870796	0.815	0.323	0	1	ABCC8
SORL1	0	0.854386	0.724	0.202	0	1	SORL1
NPTX2	0	0.850809	0.652	0.122	0	1	NPTX2
GJD2	0	0.824894	0.529	0.091	0	1	GJD2
DHRS2	0	0.810235	0.686	0.218	0	1	DHRS2
RGS16	0	0.76481	0.507	0.089	0	1	RGS16
ERO1B1	0	0.754303	0.905	0.534	0	1	ERO1B
DEPP11	0	0.740834	0.693	0.415	0	1	DEPP1
MT-CYB	0	0.726553	0.991	0.944	0	1	MT-CYB
PRSS23	0	0.719381	0.756	0.249	0	1	PRSS23
IFI6	0	0.698136	0.821	0.545	0	1	IFI6
TMEM37	0	0.696842	0.562	0.107	0	1	TMEM37
LRRTM3	0	0.695847	0.51	0.035	0	1	LRRTM3
APOL2	0	0.693309	0.703	0.447	0	1	APOL2
SCGN1	0	0.65667	0.93	0.613	0	1	SCGN
NPY	0	0.651406	0.329	0.073	0	1	NPY
PEBP1	0	0.651334	0.973	0.812	0	1	PEBP1
MT-ND3	0	0.650176	0.986	0.926	0	1	MT-ND3
SYT13	0	0.642331	0.665	0.188	0	1	SYT13
C2CD4A1	0	0.638026	0.8	0.494	0	1	C2CD4A
SCG31	0	0.624563	0.984	0.676	0	1	SCG3
BMP5	0	0.62145	0.52	0.071	0	1	BMP5
PRUNE2	0	0.619321	0.565	0.147	0	1	PRUNE2
TIMP2	0	0.618448	0.814	0.381	0	1	TIMP2
SYNE2	0	0.614826	0.721	0.252	0	1	SYNE2
SEC11C	0	0.586618	0.978	0.759	0	1	SEC11C
PDX1	0	0.58289	0.54	0.081	0	1	PDX1
MT-CO31	0	0.552449	0.991	0.95	0	1	MT-CO3
HOPX	0	0.540994	0.795	0.391	0	1	HOPX
SCN1B	0	0.538237	0.497	0.122	0	1	SCN1B
MT-ND4	0	0.532986	0.985	0.94	0	1	MT-ND4
DNAJC12	0	0.520127	0.924	0.592	0	1	DNAJC12
MXRA7	0	0.517821	0.881	0.607	0	1	MXRA7
PLAGL1	0	0.515876	0.665	0.331	0	1	PLAGL1
MT-CO21	0	0.51524	0.992	0.958	0	1	MT-CO2
SLC6A6	0	0.5134	0.627	0.202	0	1	SLC6A6
TAGLN3	0	0.501981	0.446	0.122	0	1	TAGLN3
CNP	0	0.499137	0.657	0.301	0	1	CNP
PLCXD3	0	0.484853	0.695	0.318	0	1	PLCXD3
RGS9	0	0.480273	0.687	0.3	0	1	RGS9
ECEL1	0	0.475822	0.291	0.049	0	1	ECEL1
MEIS2	0	0.468182	0.816	0.478	0	1	MEIS2
G6PC21	0	0.466197	0.668	0.265	0	1	G6PC2
GPX2	0	0.465886	0.504	0.168	0	1	GPX2
GNAS1	0	0.465409	0.997	0.94	0	1	GNAS
STX1A	0	0.460919	0.691	0.3	0	1	STX1A
CASR	0	0.460654	0.443	0.062	0	1	CASR
WNT41	0	0.457287	0.839	0.485	0	1	WNT4
AOPEP	0	0.445467	0.778	0.453	0	1	AOPEP
MAP1LC3A	0	0.440737	0.856	0.535	0	1	MAP1LC3A
GPSM1	0	0.440021	0.346	0.092	0	1	GPSM1
SYT71	0	0.436609	0.777	0.418	0	1	SYT7
GLP1R	0	0.431491	0.424	0.04	0	1	GLP1R
TFF3	0	0.431202	0.511	0.231	0	1	TFF3
ELAVL4	0	0.427203	0.565	0.195	0	1	ELAVL4
MT-ND1	0	0.416044	0.981	0.924	0	1	MT-ND1
RBBP8	0	0.409368	0.469	0.169	0	1	RBBP8
ATP6V0E2	0	0.407058	0.721	0.336	0	1	ATP6V0E2
ASB9	0	0.404842	0.322	0.036	0	1	ASB9
SLC43A2	0	0.401036	0.479	0.185	0	1	SLC43A2
RPH3AL	0	0.398586	0.619	0.248	0	1	RPH3AL
ENTPD3	0	0.394427	0.383	0.043	0	1	ENTPD3
EEF1A2	0	0.392078	0.806	0.417	0	1	EEF1A2
DNAJB9	0	0.389496	0.751	0.403	0	1	DNAJB9
METRN1	0	0.383197	0.84	0.565	0	1	METRN
LYSMD2	0	0.382866	0.782	0.443	0	1	LYSMD2
NEFM	0	0.381092	0.228	0.03	0	1	NEFM
ASAP1	0	0.379023	0.659	0.342	0	1	ASAP1
PKIB	0	0.378046	0.628	0.216	0	1	PKIB
FFAR1	0	0.376115	0.549	0.199	0	1	FFAR1
BEX2	0	0.373172	0.928	0.593	0	1	BEX2
TSPAN13	0	0.366941	0.657	0.3	0	1	TSPAN13
SUSD4	0	0.364966	0.429	0.093	0	1	SUSD4
ZNF385D	0	0.364647	0.354	0.027	0	1	ZNF385D
MEG8	0	0.364499	0.395	0.076	0	1	MEG8
DHRS7	0	0.363562	0.751	0.422	0	1	DHRS7
APOBEC2	0	0.358706	0.331	0.054	0	1	APOBEC2
NKX6-1	0	0.357656	0.489	0.179	0	1	NKX6-1
OTULINL	0	0.356475	0.489	0.16	0	1	OTULINL
FAM229B	0	0.356327	0.552	0.205	0	1	FAM229B
SIX3	0	0.353417	0.281	0.021	0	1	SIX3
C1orf127	0	0.351353	0.344	0.042	0	1	C1orf127
NECTIN3	0	0.345945	0.492	0.164	0	1	NECTIN3
TUBB2B	0	0.341957	0.334	0.07	0	1	TUBB2B
APCDD1L-DT	0	0.339809	0.358	0.062	0	1	APCDD1L-DT
CABP7	0	0.338795	0.365	0.052	0	1	CABP7
ATP2A3	0	0.334182	0.524	0.208	0	1	ATP2A3
TMOD11	0	0.32938	0.855	0.52	0	1	TMOD1
ASCL2	0	0.324656	0.339	0.084	0	1	ASCL2
ELMO1	0	0.324355	0.381	0.082	0	1	ELMO1
LMO1	0	0.321209	0.535	0.229	0	1	LMO1
CD72	0	0.319019	0.373	0.103	0	1	CD72
SOCS2	0	0.317306	0.476	0.188	0	1	SOCS2
CXXC5	0	0.315821	0.722	0.425	0	1	CXXC5
CIRBP	0	0.315418	0.959	0.765	0	1	CIRBP
GCGR	0	0.314516	0.343	0.048	0	1	GCGR
RPL3	0	0.314386	0.999	0.979	0	1	RPL3
SNRPN1	0	0.313903	0.939	0.689	0	1	SNRPN
C9orf135	0	0.310643	0.284	0.05	0	1	C9orf135
IFIT1	0	0.30891	0.358	0.124	0	1	IFIT1
C14orf132	0	0.302833	0.599	0.271	0	1	C14orf132
AP3B1	0	0.302477	0.572	0.311	0	1	AP3B1
EPHX1	0	0.300161	0.392	0.146	0	1	EPHX1
BTG3	0	0.294896	0.764	0.473	0	1	BTG3
GPM6A	0	0.292301	0.299	0.03	0	1	GPM6A
FFAR4	0	0.290939	0.263	0.037	0	1	FFAR4
ARL4D	0	0.280823	0.252	0.073	0	1	ARL4D
LSAMP	0	0.27791	0.36	0.105	0	1	LSAMP
CDH22	0	0.276396	0.296	0.035	0	1	CDH22
PFKFB2	0	0.273877	0.362	0.101	0	1	PFKFB2
RIC3	0	0.273051	0.622	0.309	0	1	RIC3
PRPH	0	0.267314	0.143	0.017	0	1	PRPH
SURF2	0	0.266385	0.649	0.337	0	1	SURF2
SCD5	0	0.259078	0.379	0.091	0	1	SCD5
SLC17A6	0	0.257434	0.22	0.021	0	1	SLC17A6
MLXIPL	0	0.255308	0.513	0.229	0	1	MLXIPL
LINC00511	0	0.253428	0.476	0.186	0	1	LINC00511
RASGRF1	0	0.251996	0.353	0.099	0	1	RASGRF1
IFI35	0	0.350818	0.598	0.334	0	1	IFI35
ACLY1	0	0.318121	0.736	0.448	0	1	ACLY
PCP4	0	0.319252	0.448	0.211	0	1	PCP4
ETV7	0	0.366278	0.512	0.272	0	1	ETV7
PERP	0	0.277341	0.864	0.587	0	1	PERP
CDKN2A	0	0.267415	0.43	0.196	0	1	CDKN2A
VEGFA	0	0.266294	0.886	0.627	0	1	VEGFA
VAMP2	0	0.253096	0.847	0.561	0	1	VAMP2
MDH21	0	0.342193	0.915	0.707	0	1	MDH2
DBI	0	0.342532	0.951	0.779	0	1	DBI
RHOBTB3	0	0.327508	0.809	0.548	0	1	RHOBTB3
MYCBP2	0	0.259489	0.7	0.431	0	1	MYCBP2
C2CD4B1	0	0.418492	0.807	0.537	0	1	C2CD4B
BEX11	0	0.314509	0.965	0.677	0	1	BEX1
DNAJC22	0	0.270926	0.146	0.041	0	1	DNAJC22
C5orf56	0	0.253212	0.514	0.292	0	1	C5orf56
MT-CO11	0	0.371548	0.99	0.956	0	1	MT-CO1
PPP1R1A1	0	0.370607	0.786	0.55	0	1	PPP1R1A
MT-ND4L	0	0.25438	0.907	0.694	0	1	MT-ND4L
HERPUD1	0	0.334536	0.752	0.52	0	1	HERPUD1
CITED21	0	0.267885	0.528	0.311	0	1	CITED2
MT-ATP6	0	0.30453	0.989	0.953	0	1	MT-ATP6
IFIT3	0	0.451688	0.582	0.397	0	1	IFIT3
SPP1	0	0.676206	0.266	0.122	0	1	SPP1
CEBPD	0	0.437561	0.782	0.561	0	1	CEBPD
LUCAT1	0	0.26178	0.325	0.179	0	1	LUCAT1
PCSK1N1	0	0.292753	0.997	0.806	0	1	PCSK1N
HILPDA	0	0.879913	0.379	0.246	0	1	HILPDA
HSPA5	0	0.446031	0.861	0.712	0	1	HSPA5
PLAAT4	0	0.416932	0.588	0.461	0	1	PLAAT4
ISG15	0	0.547011	0.59	0.49	0	1	ISG15
RPL41	0	0.933695	0.962	0.988	0	2	RPL41
RPL32	0	0.879906	0.921	0.977	0	2	RPL32
RPS24	0	0.877319	0.927	0.979	0	2	RPS24
RPS3A	0	0.857506	0.922	0.978	0	2	RPS3A
RPL30	0	0.828858	0.93	0.979	0	2	RPL30
RPL11	0	0.786655	0.934	0.982	0	2	RPL11
RPS27A	0	0.780549	0.953	0.985	0	2	RPS27A
RPL33	0	0.782567	0.953	0.984	0	2	RPL3
RPL7A	0	0.779961	0.928	0.979	0	2	RPL7A
RPLP1	0	0.845587	0.957	0.987	0	2	RPLP1
RPL8	0	0.758971	0.906	0.975	0	2	RPL8
RPS8	0	0.747396	0.913	0.971	0	2	RPS8
RPS12	0	0.824003	0.935	0.982	0	2	RPS12
RPS23	0	0.821474	0.927	0.981	0	2	RPS23
RPS15	0	0.720116	0.895	0.973	0	2	RPS15
ATP5F1E1	0	0.897673	0.881	0.961	0	2	ATP5F1E
RPL12	0	0.901982	0.882	0.968	0	2	RPL12
RPL34	0	0.837699	0.907	0.976	0	2	RPL34
RPS13	0	0.891296	0.883	0.966	0	2	RPS13
RPL13	0	0.71221	0.944	0.986	0	2	RPL13
RPL19	0	0.689572	0.915	0.979	0	2	RPL19
RPL21	0	0.766592	0.899	0.975	0	2	RPL21
RPL26	0	0.776888	0.911	0.977	0	2	RPL26
RPL17	0	0.702372	0.907	0.977	0	2	RPL17
RPS4X	0	0.812097	0.9	0.971	0	2	RPS4X
RPS3	0	0.72643	0.899	0.973	0	2	RPS3
RPS27	0	0.784072	0.914	0.979	0	2	RPS27
RPS18	0	0.750347	0.92	0.982	0	2	RPS18
RPL23A	0	0.761344	0.875	0.969	0	2	RPL23A
RPL5	0	0.735865	0.872	0.967	0	2	RPL5
RPL15	0	0.671798	0.929	0.981	0	2	RPL15
RPL9	0	0.695409	0.897	0.974	0	2	RPL9
RPS15A	0	0.752839	0.875	0.969	0	2	RPS15A
RPS28	0	0.769021	0.898	0.977	0	2	RPS28
RPL6	0	0.784242	0.842	0.96	0	2	RPL6
TPT1	0	0.698985	0.95	0.987	0	2	TPT1
RPL36	0	0.709841	0.868	0.97	0	2	RPL36
GCG1	0	0.577348	0.965	0.958	0	2	GCG
RPL37A	0	0.749519	0.871	0.971	0	2	RPL37A
RPL28	0	0.792775	0.891	0.972	0	2	RPL28
EEF1A1	0	0.63242	0.954	0.984	0	2	EEF1A1
RPS2	0	0.744813	0.924	0.977	0	2	RPS2
RPL39	0	0.894144	0.861	0.964	0	2	RPL39
RPS7	0	0.701728	0.88	0.97	0	2	RPS7
RAB13	0	0.266969	0.311	0.639	0	2	RAB13
UBE2V1	0	0.261922	0.278	0.594	0	2	UBE2V1
EIF2S2	0	0.25143	0.343	0.685	0	2	EIF2S2
SERF2	0	0.819498	0.858	0.961	0	2	SERF2
FTL	0	0.624266	0.981	0.992	0	2	FTL
RPL14	0	0.671102	0.863	0.966	0	2	RPL14
RPL24	0	0.634842	0.883	0.973	0	2	RPL24
RPL18A	0	0.683789	0.896	0.973	0	2	RPL18A
RPS6	0	0.711841	0.863	0.966	0	2	RPS6
RPS25	0	0.714693	0.831	0.964	0	2	RPS25
MRPL51	0	0.253632	0.366	0.712	0	2	MRPL51
RPL37	0	0.727525	0.865	0.968	0	2	RPL37
DRAP1	0	0.266642	0.238	0.517	0	2	DRAP1
RPS14	0	0.631084	0.905	0.978	0	2	RPS14
NDUFAF3	0	0.267852	0.292	0.6	0	2	NDUFAF3
SNRPF	0	0.315592	0.303	0.615	0	2	SNRPF
ELOC	0	0.320078	0.334	0.663	0	2	ELOC
GTF2A2	0	0.273749	0.34	0.67	0	2	GTF2A2
MRPL20	0	0.270273	0.359	0.702	0	2	MRPL20
MRPS18C	0	0.270937	0.263	0.551	0	2	MRPS18C
ZNHIT1	0	0.315798	0.319	0.633	0	2	ZNHIT1
CYCS	0	0.306622	0.348	0.68	0	2	CYCS
SF3B6	0	0.308271	0.357	0.695	0	2	SF3B6
FTH1	0	1.07322	0.967	0.991	0	2	FTH1
MRPS36	0	0.306934	0.219	0.481	0	2	MRPS36
FIBP	0	0.256601	0.228	0.493	0	2	FIBP
NDUFS6	0	0.261873	0.389	0.74	0	2	NDUFS6
RAN	0	0.252414	0.441	0.804	0	2	RAN
EEF1D	0	0.262041	0.389	0.736	0	2	EEF1D
UFC1	0	0.329624	0.313	0.621	0	2	UFC1
HEBP2	0	0.301513	0.324	0.633	0	2	HEBP2
ARPC1A	0	0.351649	0.286	0.58	0	2	ARPC1A
NDUFA2	0	0.293633	0.349	0.684	0	2	NDUFA2
EIF1B	0	0.259448	0.389	0.719	0	2	EIF1B
RBIS	0	0.309988	0.274	0.566	0	2	RBIS
ZCRB1	0	0.290221	0.269	0.556	0	2	ZCRB1
PSME1	0	0.296288	0.367	0.69	0	2	PSME1
RPL35A	0	0.688329	0.843	0.963	0	2	RPL35A
EIF3F	0	0.258159	0.33	0.644	0	2	EIF3F
ARL2	0	0.271319	0.332	0.65	0	2	ARL2
ARPC1B	0	0.292575	0.361	0.675	0	2	ARPC1B
RPL18	0	0.571499	0.873	0.972	0	2	RPL18
CIAO2B	0	0.286574	0.399	0.747	0	2	CIAO2B
PRELID1	0	0.263107	0.412	0.754	0	2	PRELID1
ERH	0	0.308842	0.398	0.741	0	2	ERH
MRPL57	0	0.290823	0.341	0.665	0	2	MRPL57
SELENOH	0	0.25783	0.421	0.784	0	2	SELENOH
SNRPE	0	0.324898	0.344	0.661	0	2	SNRPE
POLR2F	0	0.284489	0.23	0.486	0	2	POLR2F
NDUFAB1	0	0.282812	0.408	0.761	0	2	NDUFAB1
VTI1B	0	0.271546	0.195	0.431	0	2	VTI1B
RPLP0	0	0.764851	0.829	0.951	0	2	RPLP0
POLR2K	0	0.281869	0.32	0.623	0	2	POLR2K
NME1	0	0.259977	0.225	0.474	0	2	NME1
RPS11	0	0.710023	0.846	0.961	0	2	RPS11
DYNLT3	0	0.264576	0.325	0.621	0	2	DYNLT3
EIF3E	0	0.277605	0.393	0.729	0	2	EIF3E
COA4	0	0.348969	0.244	0.503	0	2	COA4
ARL3	0	0.270186	0.289	0.566	0	2	ARL3
HINT1	0	0.776673	0.823	0.945	0	2	HINT1
CHMP3	0	0.324451	0.322	0.625	0	2	CHMP3
ATP5MC1	0	0.27297	0.346	0.664	0	2	ATP5MC1
DAP	0	0.258106	0.215	0.454	0	2	DAP
GTF3C6	0	0.354889	0.297	0.585	0	2	GTF3C6
RPL26L1	0	0.268976	0.211	0.452	0	2	RPL26L1
TXNL4A	0	0.304605	0.335	0.649	0	2	TXNL4A
RPS9	0	0.605334	0.876	0.973	0	2	RPS9
FAU	0	0.587259	0.846	0.966	0	2	FAU
SRP9	0	0.298436	0.403	0.745	0	2	SRP9
FIS1	0	0.272871	0.4	0.748	0	2	FIS1
NOP10	0	0.356973	0.378	0.705	0	2	NOP10
THOC7	0	0.329951	0.274	0.547	0	2	THOC7
ATP5PO	0	0.338	0.334	0.642	0	2	ATP5PO
DDT	0	0.302669	0.386	0.721	0	2	DDT
BLOC1S1	0	0.297178	0.383	0.721	0	2	BLOC1S1
MRPS33	0	0.285495	0.272	0.543	0	2	MRPS33
SNU13	0	0.280541	0.432	0.782	0	2	SNU13
HSPB11	0	0.256836	0.199	0.428	0	2	HSPB11
UXT	0	0.391263	0.35	0.67	0	2	UXT
MRPS21	0	0.332311	0.354	0.674	0	2	MRPS21
EIF3H	0	0.270091	0.379	0.713	0	2	EIF3H
ZNF428	0	0.252799	0.238	0.483	0	2	ZNF428
MMP24OS	0	0.334754	0.285	0.558	0	2	MMP24OS
TMEM219	0	0.298729	0.319	0.616	0	2	TMEM219
LSM3	0	0.355932	0.311	0.608	0	2	LSM3
RPL22	0	0.745906	0.784	0.946	0	2	RPL22
TMEM14B	0	0.278618	0.32	0.617	0	2	TMEM14B
ANAPC16	0	0.289446	0.373	0.701	0	2	ANAPC16
RPL29	0	0.655711	0.825	0.957	0	2	RPL29
GTF3A	0	0.300174	0.26	0.515	0	2	GTF3A
LSM5	0	0.250509	0.214	0.448	0	2	LSM5
NSA2	0	0.340555	0.349	0.66	0	2	NSA2
NDUFA11	0	0.297955	0.403	0.749	0	2	NDUFA11
COX16	0	0.389837	0.291	0.564	0	2	COX16
SLIRP	0	0.376479	0.37	0.689	0	2	SLIRP
RPL10	0	0.591138	0.928	0.982	0	2	RPL10
TTR1	0	0.673978	0.936	0.956	0	2	TTR
LSM4	0	0.284331	0.286	0.558	0	2	LSM4
ACOT13	0	0.277304	0.199	0.421	0	2	ACOT13
GTF2H5	0	0.285129	0.247	0.5	0	2	GTF2H5
EIF5A	0	0.362611	0.392	0.716	0	2	EIF5A
RWDD1	0	0.362874	0.352	0.668	0	2	RWDD1
RPLP2	0	0.702808	0.816	0.955	0	2	RPLP2
POLR2J	0	0.373727	0.301	0.582	0	2	POLR2J
NBDY	0	0.335765	0.33	0.627	0	2	NBDY
LAMTOR5	0	0.305285	0.439	0.793	0	2	LAMTOR5
TXNDC17	0	0.403642	0.373	0.683	0	2	TXNDC17
ATP5PD	0	0.416844	0.367	0.685	0	2	ATP5PD
LSM7	0	0.397495	0.354	0.663	0	2	LSM7
NDUFB3	0	0.376734	0.385	0.708	0	2	NDUFB3
RPS19BP1	0	0.35333	0.366	0.677	0	2	RPS19BP1
NDUFA3	0	0.36542	0.296	0.566	0	2	NDUFA3
RPS5	0	0.689268	0.801	0.951	0	2	RPS5
COX20	0	0.421849	0.25	0.492	0	2	COX20
SLC25A5	0	0.310437	0.431	0.758	0	2	SLC25A5
FAAP20	0	0.256524	0.258	0.503	0	2	FAAP20
CHCHD10	0	0.280451	0.334	0.613	0	2	CHCHD10
TAF10	0	0.401464	0.325	0.607	0	2	TAF10
PPP1R14B	0	0.334234	0.381	0.676	0	2	PPP1R14B
HMGN31	0	0.35811	0.366	0.666	0	2	HMGN3
RNF7	0	0.391287	0.402	0.731	0	2	RNF7
GLRX	0	0.493603	0.242	0.463	0	2	GLRX
TSTD1	0	0.26556	0.345	0.626	0	2	TSTD1
RPL27A	0	0.661921	0.846	0.968	0	2	RPL27A
MYL6B	0	0.350154	0.293	0.547	0	2	MYL6B
PTMS	0	0.339019	0.422	0.735	0	2	PTMS
UBA52	0	0.662524	0.797	0.951	0	2	UBA52
RPL35	0	0.659793	0.816	0.959	0	2	RPL35
RPL10A	0	0.718563	0.793	0.943	0	2	RPL10A
SH3BGRL3	0	0.276943	0.406	0.692	0	2	SH3BGRL3
CHCHD7	0	0.294351	0.169	0.352	0	2	CHCHD7
COX14	0	0.422003	0.389	0.704	0	2	COX14
POLR2I	0	0.456516	0.307	0.569	0	2	POLR2I
HMGN2	0	0.360627	0.394	0.697	0	2	HMGN2
RPS19	0	0.60071	0.874	0.972	0	2	RPS19
CAMTA1	0	0.412429	0.319	0.586	0	2	CAMTA1
ATP5IF1	0	0.265687	0.473	0.817	0	2	ATP5IF1
NAA38	0	0.381766	0.341	0.623	0	2	NAA38
CARHSP11	0	0.435855	0.312	0.551	0	2	CARHSP1
HDDC2	0	0.308511	0.207	0.406	0	2	HDDC2
SMIM221	0	0.277291	0.241	0.447	0	2	SMIM22
ATP5MF	0	0.433161	0.423	0.748	0	2	ATP5MF
ANAPC11	0	0.455484	0.395	0.706	0	2	ANAPC11
MRPL33	0	0.459814	0.389	0.701	0	2	MRPL33
MTLN	0	0.403492	0.251	0.47	0	2	MTLN
COPS9	0	0.40363	0.391	0.701	0	2	COPS9
C4orf3	0	0.301288	0.47	0.791	0	2	C4orf3
ARL6IP4	0	0.279456	0.467	0.811	0	2	ARL6IP4
KRT10	0	0.34686	0.45	0.793	0	2	KRT10
PSME2	0	0.282215	0.457	0.747	0	2	PSME2
SNRPG	0	0.417094	0.423	0.743	0	2	SNRPG
NDUFA7	0	0.401571	0.364	0.647	0	2	NDUFA7
SNHG29	0	0.829673	0.74	0.919	0	2	SNHG29
C19orf53	0	0.452124	0.432	0.761	0	2	C19orf53
RBX1	0	0.445295	0.452	0.779	0	2	RBX1
TOMM5	0	0.505593	0.36	0.647	0	2	TOMM5
ATOX1	0	0.457681	0.377	0.66	0	2	ATOX1
C3orf141	0	0.390024	0.333	0.586	0	2	C3orf14
GAS5	0	0.318721	0.353	0.616	0	2	GAS5
HNRNPA1	0	0.312602	0.493	0.825	0	2	HNRNPA1
ZSCAN16-AS1	0	0.276313	0.187	0.362	0	2	ZSCAN16-AS1
TOMM6	0	0.423352	0.414	0.731	0	2	TOMM6
NDUFAF2	0	0.280678	0.15	0.306	0	2	NDUFAF2
RPS21	0	0.640243	0.792	0.947	0	2	RPS21
EPB41L4A-AS1	0	0.255228	0.27	0.48	0	2	EPB41L4A-AS1
FAM200B	0	0.385206	0.259	0.475	0	2	FAM200B
SNRPD2	0	0.503414	0.387	0.678	0	2	SNRPD2
BOLA3	0	0.529328	0.282	0.512	0	2	BOLA3
NEDD8	0	0.414128	0.45	0.783	0	2	NEDD8
BEX21	0	0.259696	0.395	0.654	0	2	BEX2
H2AFJ1	0	0.342586	0.418	0.705	0	2	H2AFJ
COX7A2L	0	0.423388	0.421	0.734	0	2	COX7A2L
CALM31	0	0.400838	0.434	0.734	0	2	CALM3
NME4	0	0.339399	0.239	0.43	0	2	NME4
SNHG5	0	0.416953	0.401	0.686	0	2	SNHG5
DYNLT1	0	0.310654	0.491	0.801	0	2	DYNLT1
ATP5MC3	0	0.272508	0.516	0.851	0	2	ATP5MC3
EIF3K	0	0.348629	0.466	0.795	0	2	EIF3K
PDCD5	0	0.573801	0.412	0.709	0	2	PDCD5
DYNLRB1	0	0.42268	0.458	0.784	0	2	DYNLRB1
UQCC21	0	0.492874	0.333	0.581	0	2	UQCC2
DYNLL1	0	0.295321	0.545	0.862	0	2	DYNLL1
GNG4	0	0.250824	0.25	0.431	0	2	GNG4
SNHG32	0	0.400195	0.296	0.512	0	2	SNHG32
NDUFAF8	0	0.451316	0.324	0.563	0	2	NDUFAF8
ARPC3	0	0.314183	0.552	0.863	0	2	ARPC3
RACK1	0	0.605395	0.807	0.956	0	2	RACK1
A1BG	0	0.35396	0.23	0.411	0	2	A1BG
HIGD1A1	0	0.473636	0.29	0.495	0	2	HIGD1A
RPSA	0	0.630717	0.768	0.941	0	2	RPSA
HSBP1	0	0.479703	0.472	0.792	0	2	HSBP1
SSH2	0	0.259952	0.158	0.297	0	2	SSH2
HIGD2A	0	0.557698	0.366	0.633	0	2	HIGD2A
ATP5F1D	0	0.338524	0.487	0.812	0	2	ATP5F1D
MIF	0	0.543604	0.883	0.97	0	2	MIF
COX5B	0	0.305883	0.522	0.853	0	2	COX5B
SNRPN2	0	0.337326	0.445	0.744	0	2	SNRPN
C1orf1221	0	0.442771	0.42	0.707	0	2	C1orf122
BRK1	0	0.459257	0.452	0.762	0	2	BRK1
STXBP61	0	0.29805	0.215	0.37	0	2	STXBP6
METRN2	0	0.314855	0.377	0.617	0	2	METRN
PLIN31	0	0.312782	0.225	0.394	0	2	PLIN3
MIR7-3HG1	0	0.315509	0.362	0.564	0	2	MIR7-3HG
C12orf57	0	0.546891	0.429	0.714	0	2	C12orf57
GNG5	0	0.535382	0.488	0.778	0	2	GNG5
PDLIM2	0	0.337304	0.205	0.35	0	2	PDLIM2
RPS29	0	0.705381	0.765	0.943	0	2	RPS29
EEF1G	0	0.572542	0.767	0.94	0	2	EEF1G
BNIP31	0	0.324832	0.488	0.775	0	2	BNIP3
RPS4Y1	0	0.286316	0.377	0.599	0	2	RPS4Y1
NDUFV21	0	0.504223	0.524	0.827	0	2	NDUFV2
RPS27L	0	0.416452	0.477	0.762	0	2	RPS27L
PPA1	0	0.264898	0.55	0.848	0	2	PPA1
RPS16	0	0.574668	0.798	0.955	0	2	RPS16
ATP5ME	0	0.538761	0.456	0.764	0	2	ATP5ME
MZT2A1	0	0.514937	0.429	0.706	0	2	MZT2A
CAMK2N11	0	0.318152	0.443	0.716	0	2	CAMK2N1
NACA	0	0.611922	0.778	0.951	0	2	NACA
SOCS11	0	0.347237	0.333	0.517	0	2	SOCS1
SEM1	0	0.469004	0.494	0.806	0	2	SEM1
NAA201	0	0.438438	0.46	0.736	0	2	NAA20
COX7C	0	0.584178	0.74	0.931	0	2	COX7C
PCBD11	0	0.532677	0.374	0.609	0	2	PCBD1
TP53TG1	0	0.296627	0.166	0.287	0	2	TP53TG1
HMGB31	0	0.41561	0.198	0.329	0	2	HMGB3
NDUFB1	0	0.658695	0.426	0.689	0	2	NDUFB1
SUB1	0	0.425823	0.534	0.849	0	2	SUB1
ROMO11	0	0.644096	0.43	0.695	0	2	ROMO1
RPL38	0	0.626673	0.75	0.941	0	2	RPL38
NDUFB8	0	0.303699	0.536	0.847	0	2	NDUFB8
PFDN5	0	0.566737	0.733	0.937	0	2	PFDN5
TMEM258	0	0.45555	0.501	0.802	0	2	TMEM258
NDUFC1	0	0.568123	0.454	0.744	0	2	NDUFC1
NUPR21	0	0.295142	0.173	0.287	0	2	NUPR2
COX7A1	0	0.332143	0.171	0.284	0	2	COX7A1
RPL13A	0	0.595368	0.772	0.944	0	2	RPL13A
TXN	0	0.319717	0.557	0.844	0	2	TXN
NDUFB4	0	0.415712	0.538	0.852	0	2	NDUFB4
HOPX1	0	0.502283	0.291	0.452	0	2	HOPX
DBI1	0	0.380538	0.528	0.824	0	2	DBI
COX7B	0	0.487243	0.526	0.837	0	2	COX7B
NDUFS5	0	0.439602	0.533	0.836	0	2	NDUFS5
PEMT1	0	0.355132	0.375	0.555	0	2	PEMT
RPL36A	0	0.718386	0.692	0.905	0	2	RPL36A
CALM21	0	0.276116	0.607	0.893	0	2	CALM2
UQCRB	0	0.601327	0.703	0.916	0	2	UQCRB
COMMD6	0	0.562409	0.484	0.787	0	2	COMMD6
PLCXD2	0	0.335347	0.145	0.238	0	2	PLCXD2
PHPT11	0	0.374732	0.515	0.827	0	2	PHPT1
TBCA	0	0.520959	0.501	0.815	0	2	TBCA
COX8A1	0	0.646498	0.684	0.897	0	2	COX8A
SLC25A6	0	0.510259	0.525	0.821	0	2	SLC25A6
PRSS31	0	0.297631	0.104	0.181	0	2	PRSS3
ATP5MPL	0	0.595228	0.492	0.786	0	2	ATP5MPL
PARK7	0	0.356642	0.567	0.87	0	2	PARK7
FEZ11	0	0.395039	0.12	0.203	0	2	FEZ1
RPL27	0	0.615553	0.759	0.942	0	2	RPL27
ATP5MG	0	0.586923	0.683	0.906	0	2	ATP5MG
RPS26	0	0.449888	0.55	0.864	0	2	RPS26
COX6B1	0	0.464285	0.542	0.851	0	2	COX6B1
LGALS1	0	0.377217	0.195	0.283	0	2	LGALS1
MPC21	0	0.537114	0.487	0.753	0	2	MPC2
ZFAS1	0	0.457854	0.52	0.811	0	2	ZFAS1
SUMO2	0	0.378406	0.579	0.881	0	2	SUMO2
NDUFA1	0	0.511724	0.535	0.83	0	2	NDUFA1
RPL4	0	0.326781	0.587	0.889	0	2	RPL4
EIF1	0	0.34054	0.857	0.973	0	2	EIF1
SOD21	0	0.281625	0.586	0.756	0	2	SOD2
ATP5PF	0	0.456589	0.561	0.865	0	2	ATP5PF
GNG10	0	0.669658	0.494	0.754	0	2	GNG10
TMA7	0	0.703286	0.653	0.889	0	2	TMA7
SNHG8	0	0.665917	0.431	0.662	0	2	SNHG8
SMDT1	0	0.535276	0.502	0.786	0	2	SMDT1
TUBA1B1	0	0.410965	0.588	0.863	0	2	TUBA1B
SMIM241	0	0.325906	0.2	0.281	0	2	SMIM24
NPM1	0	0.378261	0.614	0.896	0	2	NPM1
BTF3	0	0.394353	0.588	0.881	0	2	BTF3
UQCR10	0	0.644177	0.529	0.815	0	2	UQCR10
POLR2L	0	0.632327	0.525	0.8	0	2	POLR2L
CRYBA21	0	0.72603	0.532	0.571	0	2	CRYBA2
MICOS10	0	0.592343	0.548	0.832	0	2	MICOS10
BEX31	0	0.509389	0.474	0.718	0	2	BEX3
SEC61B	0	0.383457	0.614	0.895	0	2	SEC61B
AL606807.11	0	0.29783	0.08	0.118	0	2	AL606807.1
MT2A	0	0.293474	0.509	0.647	0	2	MT2A
RNASEK1	0	0.345996	0.737	0.935	0	2	RNASEK
SRP14	0	0.308008	0.648	0.925	0	2	SRP14
ELOB	0	0.447355	0.576	0.875	0	2	ELOB
SEC61G	0	0.546317	0.601	0.875	0	2	SEC61G
RPL7	0	0.436301	0.619	0.895	0	2	RPL7
VIM	0	0.273426	0.409	0.501	0	2	VIM
RPS17	0	0.568639	0.574	0.846	0	2	RPS17
NME2	0	0.543943	0.685	0.906	0	2	NME2
RPL23	0	0.63775	0.709	0.924	0	2	RPL23
RPS20	0	0.578705	0.583	0.857	0	2	RPS20
UQCRH	0	0.548074	0.546	0.824	0	2	UQCRH
DSTN	0	0.406983	0.62	0.889	0	2	DSTN
OAZ1	0	0.384469	0.731	0.943	0	2	OAZ1
CYSTM11	0	0.639303	0.652	0.865	0	2	CYSTM1
GPX4	0	0.382418	0.596	0.888	0	2	GPX4
COX4I1	0	0.431998	0.692	0.92	0	2	COX4I1
C5orf381	0	0.308206	0.266	0.329	0	2	C5orf38
UQCRQ	0	0.555631	0.571	0.856	0	2	UQCRQ
LRRC75A	0	0.411577	0.114	0.15	0	2	LRRC75A
C4orf481	0	0.46105	0.555	0.813	0	2	C4orf48
FABP51	0	0.350012	0.411	0.508	1	2	FABP5
C9orf161	0	0.866104	0.596	0.8	1	2	C9orf16
GABARAP	0	0.310846	0.622	0.911	1	2	GABARAP
MYL6	0	0.322544	0.82	0.958	1	2	MYL6
RPL31	0	0.821528	0.6	0.839	1	2	RPL31
OST4	0	0.667783	0.564	0.834	1	2	OST4
COX7A2	0	0.52146	0.667	0.91	1	2	COX7A2
CHCHD2	0	0.333285	0.679	0.926	1	2	CHCHD2
SNHG6	0	0.729172	0.514	0.771	1	2	SNHG6
YBX1	0	0.538229	0.62	0.879	1	2	YBX1
AC099509.11	0	0.864952	0.237	0.295	1	2	AC099509.1
PRDX5	0	0.403025	0.628	0.893	1	2	PRDX5
COX17	0	0.851854	0.602	0.843	1	2	COX17
TPM2	0	0.560889	0.086	0.106	1	2	TPM2
COL1A1	0	5.62232	0.985	0.089	0	3	COL1A1
COL1A2	0	5.40328	0.994	0.074	0	3	COL1A2
IGFBP5	0	5.19991	0.965	0.179	0	3	IGFBP5
COL3A1	0	5.19352	0.986	0.076	0	3	COL3A1
TIMP1	0	4.44942	0.996	0.856	0	3	TIMP1
FN1	0	4.41457	0.978	0.08	0	3	FN1
COL6A3	0	4.33616	0.974	0.033	0	3	COL6A3
SPARC	0	4.2346	0.985	0.064	0	3	SPARC
TIMP3	0	4.11782	0.875	0.047	0	3	TIMP3
IL6	0	3.99881	0.506	0.038	0	3	IL6
BGN	0	3.82183	0.976	0.033	0	3	BGN
COL6A2	0	3.81297	0.98	0.056	0	3	COL6A2
SFRP2	0	3.53735	0.865	0.016	0	3	SFRP2
LUM	0	3.50612	0.856	0.013	0	3	LUM
COL6A1	0	3.49075	0.956	0.099	0	3	COL6A1
CALD1	0	3.48912	0.962	0.224	0	3	CALD1
INHBA	0	3.47047	0.848	0.201	0	3	INHBA
IL11	0	3.46087	0.596	0.036	0	3	IL11
MGP	0	3.36931	0.725	0.029	0	3	MGP
TNFAIP6	0	3.24849	0.858	0.036	0	3	TNFAIP6
COL18A1	0	3.1045	0.964	0.089	0	3	COL18A1
LGALS11	0	3.016	0.978	0.224	0	3	LGALS1
COL4A1	0	3.0014	0.954	0.068	0	3	COL4A1
COL5A2	0	2.90629	0.926	0.029	0	3	COL5A2
COL4A2	0	2.86536	0.958	0.064	0	3	COL4A2
RARRES1	0	2.85124	0.756	0.112	0	3	RARRES1
DCN	0	2.82847	0.837	0.015	0	3	DCN
C11orf96	0	2.8275	0.901	0.075	0	3	C11orf96
TPM21	0	2.7993	0.878	0.048	0	3	TPM2
PDGFRB	0	2.79877	0.927	0.022	0	3	PDGFRB
COL15A1	0	2.79312	0.907	0.024	0	3	COL15A1
COL5A1	0	2.77426	0.899	0.024	0	3	COL5A1
CRLF1	0	2.7432	0.879	0.017	0	3	CRLF1
CCL26	0	2.70425	0.366	0.008	0	3	CCL26
IGFBP7	0	2.70274	0.984	0.695	0	3	IGFBP7
IGFBP4	0	2.60957	0.874	0.065	0	3	IGFBP4
SPON2	0	2.58275	0.858	0.068	0	3	SPON2
VCAN	0	2.52744	0.731	0.017	0	3	VCAN
CTSC	0	2.5165	0.862	0.16	0	3	CTSC
TFPI2	0	2.35795	0.483	0.049	0	3	TFPI2
CTHRC1	0	2.34854	0.832	0.056	0	3	CTHRC1
LOXL2	0	2.33758	0.854	0.03	0	3	LOXL2
HSD11B1	0	2.30303	0.734	0.009	0	3	HSD11B1
PTGS2	0	2.2844	0.404	0.048	0	3	PTGS2
CXCL9	0	2.26153	0.348	0.117	0	3	CXCL9
POSTN	0	2.25018	0.484	0.005	0	3	POSTN
PRRX1	0	2.20592	0.867	0.014	0	3	PRRX1
CALU	0	2.19395	0.943	0.359	0	3	CALU
RCN3	0	2.18358	0.889	0.061	0	3	RCN3
SERPINH1	0	2.18247	0.922	0.139	0	3	SERPINH1
IFITM3	0	2.16339	0.958	0.265	0	3	IFITM3
MMP2	0	2.15127	0.748	0.02	0	3	MMP2
CCL8	0	2.13674	0.255	0.043	0	3	CCL8
MT2A1	0	2.1345	0.93	0.614	0	3	MT2A
PCOLCE	0	2.09509	0.808	0.032	0	3	PCOLCE
THBS2	0	2.0883	0.795	0.006	0	3	THBS2
MMP14	0	2.08062	0.876	0.066	0	3	MMP14
C1S	0	2.04744	0.863	0.07	0	3	C1S
VIM1	0	2.03453	0.978	0.458	0	3	VIM
GNG11	0	2.0245	0.885	0.062	0	3	GNG11
CYP1B1	0	2.02164	0.563	0.018	0	3	CYP1B1
AEBP1	0	2.00402	0.832	0.022	0	3	AEBP1
CCL2	0	1.99698	0.646	0.157	0	3	CCL2
SERPINE1	0	1.99378	0.614	0.053	0	3	SERPINE1
COL5A3	0	1.99288	0.795	0.013	0	3	COL5A3
EMILIN1	0	1.9826	0.849	0.019	0	3	EMILIN1
G0S2	0	1.98199	0.563	0.176	0	3	G0S2
THY1	0	1.97455	0.718	0.015	0	3	THY1
MFGE8	0	1.96837	0.872	0.029	0	3	MFGE8
ANGPTL4	0	1.95674	0.58	0.144	0	3	ANGPTL4
BST2	0	1.94999	0.804	0.149	0	3	BST2
LRP1	0	1.94748	0.872	0.078	0	3	LRP1
TAGLN	0	1.91796	0.557	0.035	0	3	TAGLN
IGFBP3	0	1.91636	0.578	0.163	0	3	IGFBP3
SELENOM	0	1.8931	0.954	0.602	0	3	SELENOM
LTBP1	0	1.87304	0.808	0.024	0	3	LTBP1
MRC2	0	1.85419	0.795	0.02	0	3	MRC2
CDH11	0	1.83415	0.811	0.014	0	3	CDH11
WNT5A	0	1.83228	0.689	0.026	0	3	WNT5A
CAVIN3	0	1.82193	0.812	0.058	0	3	CAVIN3
HTRA1	0	1.80934	0.688	0.051	0	3	HTRA1
GBP1	0	1.80016	0.698	0.422	0	3	GBP1
PXDN	0	1.79775	0.822	0.037	0	3	PXDN
C1R	0	1.78577	0.813	0.112	0	3	C1R
FGF2	0	1.7835	0.563	0.02	0	3	FGF2
COL8A1	0	1.76448	0.649	0.006	0	3	COL8A1
STEAP1	0	1.75508	0.669	0.035	0	3	STEAP1
TGFBI	0	1.72617	0.738	0.089	0	3	TGFBI
SERPINF1	0	1.71451	0.658	0.014	0	3	SERPINF1
FSTL1	0	1.7017	0.827	0.112	0	3	FSTL1
CAV1	0	1.69903	0.661	0.034	0	3	CAV1
EMP3	0	1.69892	0.855	0.108	0	3	EMP3
LIF	0	1.69035	0.56	0.095	0	3	LIF
CEBPB	0	1.68982	0.894	0.264	0	3	CEBPB
NBL1	0	1.68705	0.872	0.3	0	3	NBL1
ID3	0	1.65971	0.644	0.19	0	3	ID3
FKBP10	0	1.65949	0.806	0.031	0	3	FKBP10
NDUFA4L2	0	1.65941	0.577	0.039	0	3	NDUFA4L2
CRISPLD2	0	1.65713	0.773	0.013	0	3	CRISPLD2
LGALS3	0	1.64845	0.896	0.148	0	3	LGALS3
ISLR	0	1.64196	0.584	0.004	0	3	ISLR
CYGB	0	1.63671	0.7	0.019	0	3	CYGB
STC1	0	1.63421	0.436	0.055	0	3	STC1
CCL11	0	1.62443	0.128	0.003	0	3	CCL11
A2M	0	1.6233	0.741	0.044	0	3	A2M
TMEM158	0	1.61992	0.603	0.052	0	3	TMEM158
PLIN2	0	1.58048	0.874	0.316	0	3	PLIN2
TPM4	0	1.57741	0.944	0.553	0	3	TPM4
IDO1	0	1.57289	0.417	0.123	0	3	IDO1
MYL9	0	1.56828	0.733	0.041	0	3	MYL9
IGFBP6	0	1.5669	0.701	0.094	0	3	IGFBP6
MYH9	0	1.55845	0.9	0.416	0	3	MYH9
SULF1	0	1.5491	0.552	0.016	0	3	SULF1
BASP1	0	1.54773	0.75	0.047	0	3	BASP1
PLAUR	0	1.54515	0.828	0.15	0	3	PLAUR
RUNX1	0	1.53972	0.791	0.088	0	3	RUNX1
THBS1	0	1.53887	0.628	0.051	0	3	THBS1
FAP1	0	1.53708	0.878	0.3	0	3	FAP
DDIT4	0	1.53062	0.848	0.352	0	3	DDIT4
HES4	0	1.5231	0.79	0.168	0	3	HES4
NNMT1	0	1.5149	0.913	0.382	0	3	NNMT
IFI16	0	1.51472	0.804	0.082	0	3	IFI16
KDELR2	0	1.50797	0.924	0.615	0	3	KDELR2
PLAU	0	1.50705	0.501	0.063	0	3	PLAU
COL7A1	0	1.50044	0.624	0.019	0	3	COL7A1
ITGA1	0	1.49974	0.819	0.235	0	3	ITGA1
FLNA	0	1.49546	0.812	0.114	0	3	FLNA
ITGB1	0	1.4833	0.972	0.768	0	3	ITGB1
HTRA3	0	1.48069	0.578	0.016	0	3	HTRA3
FMOD	0	1.47838	0.693	0.01	0	3	FMOD
GYPC	0	1.46979	0.807	0.071	0	3	GYPC
OSTC	0	1.46564	0.93	0.591	0	3	OSTC
NUPR1	0	1.4564	0.818	0.152	0	3	NUPR1
TGFB1	0	1.45469	0.784	0.126	0	3	TGFB1
EVA1B	0	1.45434	0.816	0.155	0	3	EVA1B
IER31	0	1.45284	0.902	0.59	0	3	IER3
NINJ1	0	1.44452	0.638	0.176	0	3	NINJ1
MARCKS	0	1.43957	0.943	0.746	0	3	MARCKS
RARRES2	0	1.43851	0.69	0.06	0	3	RARRES2
TMSB10	0	1.43152	0.98	0.887	0	3	TMSB10
CYTOR	0	1.42115	0.765	0.133	0	3	CYTOR
ITPRIPL2	0	1.41599	0.81	0.155	0	3	ITPRIPL2
UNC5B	0	1.41111	0.743	0.063	0	3	UNC5B
TMEM45A	0	1.40393	0.76	0.102	0	3	TMEM45A
MXRA8	0	1.39257	0.658	0.008	0	3	MXRA8
LDHB	0	1.3888	0.822	0.167	0	3	LDHB
TMEM165	0	1.38676	0.895	0.501	0	3	TMEM165
MMP11	0	1.38294	0.422	0.015	0	3	MMP11
PPIC	0	1.37137	0.758	0.11	0	3	PPIC
NRP1	0	1.36874	0.819	0.201	0	3	NRP1
ZFP36L1	0	1.36062	0.845	0.244	0	3	ZFP36L1
FBN1	0	1.35819	0.683	0.025	0	3	FBN1
TBX3	0	1.35786	0.657	0.016	0	3	TBX3
CCDC71L	0	1.35534	0.645	0.135	0	3	CCDC71L
SPOCK1	0	1.34066	0.679	0.046	0	3	SPOCK1
NID1	0	1.32778	0.693	0.019	0	3	NID1
NOTCH3	0	1.32633	0.662	0.018	0	3	NOTCH3
SPHK1	0	1.32442	0.754	0.101	0	3	SPHK1
GGT5	0	1.32349	0.698	0.012	0	3	GGT5
CSF3	0	1.32226	0.181	0.019	0	3	CSF3
CARMN	0	1.32216	0.546	0.008	0	3	CARMN
COL16A1	0	1.3193	0.681	0.013	0	3	COL16A1
KCNE4	0	1.319	0.601	0.043	0	3	KCNE4
AP2S1	0	1.31818	0.894	0.604	0	3	AP2S1
TGFB3	0	1.31336	0.565	0.011	0	3	TGFB3
ADAMTS4	0	1.31027	0.566	0.026	0	3	ADAMTS4
IFITM2	0	1.30265	0.717	0.15	0	3	IFITM2
CAVIN1	0	1.30068	0.734	0.047	0	3	CAVIN1
GPX8	0	1.30057	0.68	0.022	0	3	GPX8
PAPPA	0	1.29971	0.431	0.015	0	3	PAPPA
RND3	0	1.29671	0.704	0.15	0	3	RND3
TREM1	0	1.29495	0.499	0.019	0	3	TREM1
S100A16	0	1.29239	0.757	0.136	0	3	S100A16
IKBIP	0	1.29228	0.779	0.16	0	3	IKBIP
EDNRA	0	1.28964	0.66	0.011	0	3	EDNRA
COMP	0	1.28769	0.338	0.002	0	3	COMP
SELENOS	0	1.28533	0.893	0.475	0	3	SELENOS
PTK7	0	1.2844	0.722	0.156	0	3	PTK7
SSR3	0	1.27826	0.919	0.613	0	3	SSR3
HAPLN3	0	1.27755	0.557	0.103	0	3	HAPLN3
F2R	0	1.27579	0.627	0.021	0	3	F2R
DDR2	0	1.2755	0.676	0.021	0	3	DDR2
PALM2-AKAP2	0	1.27328	0.784	0.235	0	3	PALM2-AKAP2
LXN	0	1.26841	0.625	0.122	0	3	LXN
PHLDA2	0	1.2622	0.684	0.109	0	3	PHLDA2
CTSL	0	1.26165	0.906	0.499	0	3	CTSL
LAMP5	0	1.25576	0.459	0.011	0	3	LAMP5
ENC1	0	1.25167	0.557	0.058	0	3	ENC1
TNC	0	1.25091	0.349	0.037	0	3	TNC
OAF	0	1.24673	0.642	0.052	0	3	OAF
CKAP4	0	1.24573	0.804	0.301	0	3	CKAP4
RAB34	0	1.24055	0.748	0.05	0	3	RAB34
SERPING1	0	1.23758	0.751	0.104	0	3	SERPING1
PLAT	0	1.23624	0.657	0.028	0	3	PLAT
ANXA5	0	1.23481	0.926	0.721	0	3	ANXA5
LAMA4	0	1.23455	0.675	0.025	0	3	LAMA4
LDHA	0	1.22543	0.949	0.642	0	3	LDHA
AKAP12	0	1.21324	0.638	0.166	0	3	AKAP12
LMO4	0	1.21303	0.721	0.129	0	3	LMO4
EIF4A1	0	1.2076	0.944	0.805	0	3	EIF4A1
LIMS1	0	1.20009	0.827	0.288	0	3	LIMS1
BMP1	0	1.19871	0.685	0.044	0	3	BMP1
ADAMTS2	0	1.19679	0.672	0.093	0	3	ADAMTS2
P4HB	0	1.19448	0.957	0.75	0	3	P4HB
RPL101	0	1.18991	0.986	0.976	0	3	RPL10
PPP1R14B1	0	1.18715	0.916	0.632	0	3	PPP1R14B
SRGN	0	1.18674	0.444	0.045	0	3	SRGN
LAMB1	0	1.18381	0.712	0.137	0	3	LAMB1
INAFM1	0	1.18173	0.684	0.086	0	3	INAFM1
P4HA1	0	1.1785	0.828	0.387	0	3	P4HA1
CD248	0	1.17515	0.493	0.006	0	3	CD248
PRDX1	0	1.1745	0.929	0.675	0	3	PRDX1
S100A13	0	1.17355	0.774	0.235	0	3	S100A13
TGFB1I1	0	1.16963	0.679	0.054	0	3	TGFB1I1
CERCAM	0	1.16894	0.716	0.139	0	3	CERCAM
NR2F2	0	1.16804	0.596	0.126	0	3	NR2F2
LOX	0	1.16636	0.596	0.019	0	3	LOX
ARF4	0	1.16418	0.897	0.602	0	3	ARF4
ZEB2	0	1.16281	0.692	0.031	0	3	ZEB2
PPFIBP1	0	1.15866	0.731	0.134	0	3	PPFIBP1
MMP9	0	1.15833	0.142	0.012	0	3	MMP9
YBX3	0	1.1549	0.801	0.155	0	3	YBX3
RBMS1	0	1.15051	0.723	0.083	0	3	RBMS1
EEF1D1	0	1.14779	0.925	0.69	0	3	EEF1D
PPIB	0	1.14438	0.967	0.83	0	3	PPIB
SH3BGRL31	0	1.14368	0.921	0.649	0	3	SH3BGRL3
COL12A1	0	1.13954	0.58	0.008	0	3	COL12A1
TYMP	0	1.13741	0.862	0.318	0	3	TYMP
CTSK	0	1.1362	0.583	0.015	0	3	CTSK
PRDX6	0	1.13041	0.873	0.534	0	3	PRDX6
ATP1B3	0	1.13008	0.813	0.318	0	3	ATP1B3
KLF9	0	1.12949	0.721	0.165	0	3	KLF9
RCN1	0	1.12819	0.888	0.51	0	3	RCN1
LAMC3	0	1.12474	0.559	0.009	0	3	LAMC3
TIMP21	0	1.1092	0.86	0.4	0	3	TIMP2
GREM1	0	1.109	0.373	0.066	0	3	GREM1
SMIM3	0	1.10259	0.691	0.031	0	3	SMIM3
GPNMB	0	1.10116	0.652	0.067	0	3	GPNMB
S100A11	0	1.10084	0.969	0.767	0	3	S100A11
FAM114A1	0	1.09931	0.765	0.199	0	3	FAM114A1
RAB131	0	1.09806	0.888	0.591	0	3	RAB13
CD9	0	1.09634	0.731	0.156	0	3	CD9
PMEPA1	0	1.09427	0.791	0.142	0	3	PMEPA1
PDGFRA	0	1.0928	0.535	0.022	0	3	PDGFRA
ACTA2	0	1.08684	0.383	0.019	0	3	ACTA2
VSTM4	0	1.08606	0.601	0.009	0	3	VSTM4
LHFPL6	0	1.08553	0.644	0.037	0	3	LHFPL6
ARPC2	0	1.08461	0.929	0.767	0	3	ARPC2
CFH	0	1.08322	0.563	0.027	0	3	CFH
PTGDS	0	1.0705	0.334	0.003	0	3	PTGDS
EEF1B2	0	1.06745	0.946	0.872	0	3	EEF1B2
B4GALT1	0	1.06706	0.746	0.221	0	3	B4GALT1
CNN3	0	1.06616	0.824	0.374	0	3	CNN3
LMAN1	0	1.05259	0.921	0.691	0	3	LMAN1
CHSY1	0	1.05216	0.631	0.048	0	3	CHSY1
SOX4	0	1.04991	0.835	0.31	0	3	SOX4
LTBP2	0	1.04859	0.54	0.007	0	3	LTBP2
GFPT2	0	1.04808	0.567	0.008	0	3	GFPT2
CLEC2B	0	1.04446	0.478	0.039	0	3	CLEC2B
CLEC11A	0	1.04157	0.686	0.144	0	3	CLEC11A
TNS1	0	1.0355	0.699	0.093	0	3	TNS1
CCDC80	0	1.02805	0.57	0.007	0	3	CCDC80
TUBB6	0	1.02771	0.691	0.075	0	3	TUBB6
NME21	0	1.02056	0.95	0.882	0	3	NME2
TUBA1C	0	1.02048	0.759	0.265	0	3	TUBA1C
OLFM2	0	1.02046	0.572	0.163	0	3	OLFM2
CCDC102B	0	1.01989	0.47	0.023	0	3	CCDC102B
MSN	0	1.01981	0.801	0.15	0	3	MSN
NRP2	0	1.01884	0.603	0.1	0	3	NRP2
ADAMTS12	0	1.01837	0.588	0.006	0	3	ADAMTS12
VMP1	0	1.01603	0.9	0.562	0	3	VMP1
P3H1	0	1.01514	0.659	0.108	0	3	P3H1
RPLP11	0	1.01364	0.992	0.984	0	3	RPLP1
PDLIM21	0	1.01056	0.767	0.306	0	3	PDLIM2
RPL22L1	0	1.00983	0.764	0.381	0	3	RPL22L1
LAPTM4A	0	1.00953	0.938	0.769	0	3	LAPTM4A
TPM1	0	1.0058	0.812	0.475	0	3	TPM1
RPL281	0	1.00506	0.981	0.964	0	3	RPL28
P4HA2	0	1.00417	0.778	0.428	0	3	P4HA2
RAB31	0	1.00367	0.685	0.16	0	3	RAB31
LITAF	0	1.0034	0.711	0.164	0	3	LITAF
MYDGF	0	1.0027	0.927	0.701	0	3	MYDGF
SPON1	0	1.00077	0.531	0.012	0	3	SPON1
ADAM12	0	0.998555	0.517	0.019	0	3	ADAM12
ECM1	0	0.998002	0.607	0.027	0	3	ECM1
PLOD1	0	0.997976	0.639	0.074	0	3	PLOD1
PTMA	0	0.993504	0.979	0.941	0	3	PTMA
TMED9	0	0.992342	0.908	0.617	0	3	TMED9
SRM	0	0.991676	0.742	0.27	0	3	SRM
PLOD2	0	0.989509	0.9	0.601	0	3	PLOD2
IL33	0	0.989309	0.209	0.006	0	3	IL33
RRBP1	0	0.984099	0.837	0.481	0	3	RRBP1
SPATS2L	0	0.983816	0.757	0.422	0	3	SPATS2L
MYL12A	0	0.983109	0.927	0.687	0	3	MYL12A
TLN1	0	0.980309	0.797	0.372	0	3	TLN1
PTX3	0	0.976739	0.141	0.007	0	3	PTX3
RHOQ	0	0.976223	0.769	0.365	0	3	RHOQ
BDKRB1	0	0.976135	0.314	0.016	0	3	BDKRB1
CALR	0	0.973371	0.958	0.819	0	3	CALR
GSTO1	0	0.969462	0.905	0.678	0	3	GSTO1
RAI14	0	0.966258	0.652	0.093	0	3	RAI14
PHLDA3	0	0.966125	0.604	0.086	0	3	PHLDA3
GSTP1	0	0.965435	0.913	0.653	0	3	GSTP1
UACA	0	0.965088	0.481	0.051	0	3	UACA
SEPTIN11	0	0.962542	0.688	0.297	0	3	SEPTIN11
RER1	0	0.96137	0.848	0.452	0	3	RER1
SH3PXD2A	0	0.961368	0.673	0.192	0	3	SH3PXD2A
HDLBP	0	0.958901	0.865	0.616	0	3	HDLBP
EFEMP2	0	0.957823	0.64	0.077	0	3	EFEMP2
GEM	0	0.957404	0.573	0.092	0	3	GEM
HAS2	0	0.954133	0.401	0.007	0	3	HAS2
SRPX2	0	0.953091	0.576	0.01	0	3	SRPX2
PHLDA1	0	0.951686	0.617	0.154	0	3	PHLDA1
TUBB	0	0.950025	0.883	0.641	0	3	TUBB
CRTAP	0	0.949927	0.668	0.138	0	3	CRTAP
EMP1	0	0.949306	0.584	0.026	0	3	EMP1
TXNDC5	0	0.947267	0.729	0.256	0	3	TXNDC5
LIMA1	0	0.945955	0.778	0.362	0	3	LIMA1
SNAI2	0	0.941044	0.511	0.008	0	3	SNAI2
WIPI1	0	0.937326	0.618	0.085	0	3	WIPI1
FBLN1	0	0.937324	0.504	0.006	0	3	FBLN1
ACTN1	0	0.935485	0.817	0.452	0	3	ACTN1
HSP90B1	0	0.93301	0.965	0.839	0	3	HSP90B1
SSR2	0	0.932627	0.925	0.714	0	3	SSR2
RPLP01	0	0.932084	0.961	0.939	0	3	RPLP0
ENO1	0	0.931356	0.954	0.839	0	3	ENO1
GPC6	0	0.927749	0.622	0.205	0	3	GPC6
MGST1	0	0.927149	0.516	0.084	0	3	MGST1
PHGDH	0	0.926701	0.48	0.066	0	3	PHGDH
ANXA1	0	0.921882	0.544	0.06	0	3	ANXA1
LIPG	0	0.921596	0.443	0.043	0	3	LIPG
ITGA5	0	0.921488	0.585	0.046	0	3	ITGA5
TFPI	0	0.919451	0.627	0.101	0	3	TFPI
PDIA6	0	0.918367	0.917	0.719	0	3	PDIA6
CLIC4	0	0.912102	0.72	0.13	0	3	CLIC4
FERMT2	0	0.908582	0.704	0.182	0	3	FERMT2
AP2M1	0	0.905113	0.851	0.595	0	3	AP2M1
S1PR3	0	0.901538	0.468	0.012	0	3	S1PR3
ANO1	0	0.900606	0.475	0.007	0	3	ANO1
RPS181	0	0.899914	0.986	0.976	0	3	RPS18
SLC39A14	0	0.893065	0.722	0.396	0	3	SLC39A14
ZEB1	0	0.889681	0.604	0.138	0	3	ZEB1
NREP	0	0.888546	0.512	0.086	0	3	NREP
EDNRB	0	0.888179	0.441	0.012	0	3	EDNRB
RPS161	0	0.883784	0.965	0.939	0	3	RPS16
NT5DC2	0	0.881374	0.589	0.146	0	3	NT5DC2
ANTXR1	0	0.881223	0.516	0.016	0	3	ANTXR1
TMSB4X	0	0.878244	0.967	0.905	0	3	TMSB4X
LAMC1	0	0.877691	0.663	0.149	0	3	LAMC1
PHLDB1	0	0.876648	0.572	0.036	0	3	PHLDB1
IL15RA	0	0.875305	0.527	0.095	0	3	IL15RA
HEYL	0	0.874292	0.416	0.011	0	3	HEYL
MPZL1	0	0.873955	0.71	0.246	0	3	MPZL1
CD276	0	0.873888	0.653	0.148	0	3	CD276
C12orf571	0	0.871375	0.895	0.675	0	3	C12orf57
LRRC59	0	0.871056	0.753	0.318	0	3	LRRC59
ANGPTL2	0	0.87104	0.508	0.043	0	3	ANGPTL2
FAT1	0	0.869381	0.558	0.08	0	3	FAT1
POMP	0	0.868047	0.933	0.791	0	3	POMP
NTM	0	0.861754	0.465	0.004	0	3	NTM
AKR1B1	0	0.861114	0.609	0.283	0	3	AKR1B1
RHOC	0	0.860817	0.785	0.271	0	3	RHOC
PLXDC1	0	0.859883	0.432	0.011	0	3	PLXDC1
LAP3	0	0.859311	0.69	0.359	0	3	LAP3
PDPN	0	0.858639	0.363	0.011	0	3	PDPN
XAF1	0	0.858481	0.52	0.071	0	3	XAF1
NR3C1	0	0.85759	0.754	0.367	0	3	NR3C1
MSC	0	0.856941	0.539	0.027	0	3	MSC
TNFSF13B	0	0.851676	0.349	0.049	0	3	TNFSF13B
LHFPL2	0	0.849479	0.58	0.051	0	3	LHFPL2
ENAH	0	0.845959	0.568	0.181	0	3	ENAH
SUSD2	0	0.845754	0.402	0.004	0	3	SUSD2
MTDH	0	0.844949	0.881	0.633	0	3	MTDH
RPL291	0	0.844942	0.962	0.945	0	3	RPL29
BMP8A	0	0.844375	0.46	0.013	0	3	BMP8A
RPL271	0	0.844183	0.961	0.924	0	3	RPL27
MYADM	0	0.839078	0.695	0.292	0	3	MYADM
CBR1	0	0.838443	0.666	0.185	0	3	CBR1
SEC11A	0	0.837315	0.919	0.71	0	3	SEC11A
APOL1	0	0.836904	0.606	0.166	0	3	APOL1
CCL7	0	0.835286	0.177	0.009	0	3	CCL7
TNFAIP3	0	0.832036	0.493	0.182	0	3	TNFAIP3
ENG	0	0.828376	0.642	0.049	0	3	ENG
SLC16A3	0	0.827193	0.536	0.101	0	3	SLC16A3
TMEM98	0	0.826668	0.582	0.075	0	3	TMEM98
ACSL4	0	0.824091	0.566	0.223	0	3	ACSL4
TPT11	0	0.819876	0.988	0.984	0	3	TPT1
NOTCH2	0	0.819714	0.557	0.043	0	3	NOTCH2
PRICKLE1	0	0.818143	0.482	0.012	0	3	PRICKLE1
TKT	0	0.817542	0.814	0.519	0	3	TKT
CASC15	0	0.816912	0.494	0.035	0	3	CASC15
TWIST1	0	0.81322	0.441	0.008	0	3	TWIST1
EEF2	0	0.812482	0.945	0.861	0	3	EEF2
SLC1A5	0	0.811438	0.477	0.022	0	3	SLC1A5
CAPZB	0	0.809607	0.859	0.627	0	3	CAPZB
NES	0	0.809432	0.519	0.02	0	3	NES
IL1R1	0	0.808403	0.62	0.207	0	3	IL1R1
TMEM50A	0	0.80813	0.866	0.575	0	3	TMEM50A
SNX9	0	0.805773	0.723	0.347	0	3	SNX9
MEDAG	0	0.803561	0.323	0.007	0	3	MEDAG
FSTL3	0	0.803535	0.365	0.097	0	3	FSTL3
SEC31A	0	0.79978	0.837	0.544	0	3	SEC31A
ABI3BP	0	0.798123	0.316	0.009	0	3	ABI3BP
LAMB2	0	0.795697	0.547	0.062	0	3	LAMB2
SCRG1	0	0.795544	0.317	0.014	0	3	SCRG1
AKAP13	0	0.795464	0.742	0.298	0	3	AKAP13
ASPN	0	0.794668	0.226	0.006	0	3	ASPN
DAD1	0	0.793404	0.92	0.758	0	3	DAD1
CSRP2	0	0.793162	0.473	0.068	0	3	CSRP2
CCN4	0	0.787084	0.451	0.003	0	3	CCN4
NDUFA4	0	0.786312	0.884	0.621	0	3	NDUFA4
SSPN	0	0.785367	0.502	0.048	0	3	SSPN
NID2	0	0.784684	0.499	0.012	0	3	NID2
SEPTIN6	0	0.783064	0.577	0.125	0	3	SEPTIN6
PLEKHO1	0	0.782815	0.654	0.112	0	3	PLEKHO1
EEF1A11	0	0.782664	0.987	0.981	0	3	EEF1A1
SERP1	0	0.782617	0.902	0.741	0	3	SERP1
KDELR3	0	0.778915	0.501	0.068	0	3	KDELR3
PLTP	0	0.778527	0.462	0.023	0	3	PLTP
RCAN1	0	0.776421	0.421	0.094	0	3	RCAN1
MAP4	0	0.775129	0.771	0.37	0	3	MAP4
CDK2AP1	0	0.773343	0.776	0.477	0	3	CDK2AP1
HOXB2	0	0.770063	0.563	0.032	0	3	HOXB2
NACA1	0	0.769945	0.961	0.934	0	3	NACA
RPS191	0	0.768588	0.973	0.963	0	3	RPS19
RPL18A1	0	0.766529	0.974	0.966	0	3	RPL18A
CREB3L1	0	0.764136	0.504	0.043	0	3	CREB3L1
HM13	0	0.761789	0.834	0.528	0	3	HM13
SSC5D	0	0.761595	0.499	0.025	0	3	SSC5D
EIF5A1	0	0.759015	0.888	0.673	0	3	EIF5A
HIC1	0	0.758594	0.501	0.033	0	3	HIC1
RBM3	0	0.757967	0.828	0.493	0	3	RBM3
SLC25A61	0	0.757297	0.917	0.786	0	3	SLC25A6
LRRC32	0	0.757215	0.435	0.017	0	3	LRRC32
RPLP21	0	0.75661	0.965	0.942	0	3	RPLP2
SEC61G1	0	0.753735	0.938	0.845	0	3	SEC61G
GLIPR1	0	0.7525	0.498	0.048	0	3	GLIPR1
ARID5B	0	0.751255	0.708	0.36	0	3	ARID5B
CYBRD1	0	0.751235	0.506	0.01	0	3	CYBRD1
CFL1	0	0.751044	0.932	0.855	0	3	CFL1
LY6E	0	0.747611	0.681	0.246	0	3	LY6E
RPL42	0	0.746615	0.932	0.858	0	3	RPL4
HSPG2	0	0.745713	0.61	0.055	0	3	HSPG2
GOLT1B	0	0.74479	0.694	0.259	0	3	GOLT1B
HNRNPAB	0	0.74468	0.769	0.427	0	3	HNRNPAB
RACK11	0	0.744438	0.969	0.941	0	3	RACK1
PDLIM3	0	0.743694	0.415	0.034	0	3	PDLIM3
LTBP4	0	0.743496	0.535	0.076	0	3	LTBP4
DEGS1	0	0.742577	0.723	0.322	0	3	DEGS1
MICAL2	0	0.740779	0.47	0.035	0	3	MICAL2
SULF2	0	0.739947	0.508	0.06	0	3	SULF2
PSMA5	0	0.738649	0.839	0.58	0	3	PSMA5
PDLIM7	0	0.737044	0.54	0.084	0	3	PDLIM7
LARP6	0	0.736738	0.607	0.123	0	3	LARP6
SEC23A	0	0.736653	0.619	0.171	0	3	SEC23A
FAM20C	0	0.734906	0.531	0.096	0	3	FAM20C
SPTBN1	0	0.734529	0.832	0.435	0	3	SPTBN1
CSGALNACT2	0	0.733236	0.568	0.107	0	3	CSGALNACT2
TSPO	0	0.733199	0.743	0.308	0	3	TSPO
SLC38A2	0	0.732791	0.692	0.238	0	3	SLC38A2
FGF7	0	0.732386	0.224	0.016	0	3	FGF7
PTPRE	0	0.731919	0.529	0.043	0	3	PTPRE
RABAC1	0	0.731457	0.943	0.796	0	3	RABAC1
DKK3	0	0.731389	0.448	0.05	0	3	DKK3
FBXO32	0	0.729942	0.459	0.122	0	3	FBXO32
SH3PXD2B	0	0.729627	0.506	0.04	0	3	SH3PXD2B
QKI	0	0.728512	0.709	0.252	0	3	QKI
MANF	0	0.72492	0.819	0.551	0	3	MANF
ITGB5	0	0.722754	0.54	0.125	0	3	ITGB5
PSMA4	0	0.72041	0.829	0.568	0	3	PSMA4
SLC16A1	0	0.718386	0.465	0.014	0	3	SLC16A1
AHNAK	0	0.716492	0.538	0.096	0	3	AHNAK
TAX1BP3	0	0.714897	0.688	0.272	0	3	TAX1BP3
CBX3	0	0.713778	0.768	0.398	0	3	CBX3
CD59	0	0.713258	0.926	0.808	0	3	CD59
RPN2	0	0.713139	0.833	0.549	0	3	RPN2
GBP3	0	0.712825	0.663	0.27	0	3	GBP3
SEC61A1	0	0.712674	0.762	0.442	0	3	SEC61A1
RPL131	0	0.712501	0.985	0.982	0	3	RPL13
RNF24	0	0.711641	0.603	0.167	0	3	RNF24
POU2F2	0	0.711411	0.289	0.023	0	3	POU2F2
RPL71	0	0.709713	0.938	0.867	0	3	RPL7
SLC25A3	0	0.70872	0.908	0.78	0	3	SLC25A3
RPL391	0	0.708689	0.966	0.954	0	3	RPL39
BNIP3L	0	0.708543	0.83	0.555	0	3	BNIP3L
SVIL	0	0.705921	0.477	0.064	0	3	SVIL
TRAM1	0	0.704935	0.824	0.516	0	3	TRAM1
RPL10A1	0	0.703548	0.951	0.928	0	3	RPL10A
PDIA4	0	0.703046	0.632	0.303	0	3	PDIA4
PI15	0	0.702501	0.185	0.007	0	3	PI15
ALDH1A3	0	0.70202	0.37	0.021	0	3	ALDH1A3
PTPN12	0	0.700942	0.626	0.194	0	3	PTPN12
RAB32	0	0.699895	0.646	0.186	0	3	RAB32
FKBP7	0	0.695259	0.501	0.069	0	3	FKBP7
DSE	0	0.693539	0.55	0.08	0	3	DSE
ADH5	0	0.692798	0.68	0.302	0	3	ADH5
FTH11	0	0.691724	0.997	0.989	0	3	FTH1
GUCY1A1	0	0.691691	0.537	0.215	0	3	GUCY1A1
SHMT2	0	0.690999	0.579	0.136	0	3	SHMT2
RIPK2	0	0.689956	0.571	0.237	0	3	RIPK2
RECQL	0	0.689685	0.646	0.221	0	3	RECQL
PFN1	0	0.68829	0.913	0.765	0	3	PFN1
RNH1	0	0.688227	0.827	0.552	0	3	RNH1
LGMN	0	0.687649	0.724	0.393	0	3	LGMN
TRIM22	0	0.687253	0.473	0.074	0	3	TRIM22
RCN2	0	0.687217	0.667	0.257	0	3	RCN2
SHC1	0	0.686811	0.58	0.14	0	3	SHC1
NQO1	0	0.68259	0.431	0.059	0	3	NQO1
MIR4435-2HG	0	0.681388	0.48	0.072	0	3	MIR4435-2HG
LGALS3BP	0	0.678151	0.818	0.572	0	3	LGALS3BP
ACTB	0	0.676283	0.961	0.859	0	3	ACTB
UGCG	0	0.67622	0.615	0.266	0	3	UGCG
LEPROT	0	0.674883	0.764	0.407	0	3	LEPROT
PABPC1	0	0.673332	0.883	0.696	0	3	PABPC1
THBS4	0	0.673222	0.168	0.009	0	3	THBS4
DENND5A	0	0.67275	0.533	0.125	0	3	DENND5A
NAP1L1	0	0.67109	0.902	0.746	0	3	NAP1L1
SLC7A11	0	0.670029	0.348	0.055	0	3	SLC7A11
CD631	0	0.664904	0.986	0.935	0	3	CD63
DNAJC1	0	0.664398	0.741	0.422	0	3	DNAJC1
PTMS1	0	0.663546	0.881	0.696	0	3	PTMS
KIRREL1	0	0.66253	0.468	0.018	0	3	KIRREL1
MARCKSL1	0	0.662013	0.67	0.255	0	3	MARCKSL1
RBM17	0	0.660866	0.711	0.362	0	3	RBM17
PTGFRN	0	0.659042	0.472	0.083	0	3	PTGFRN
RAMP1	0	0.65898	0.334	0.049	0	3	RAMP1
RAN1	0	0.658501	0.906	0.764	0	3	RAN
MYLK	0	0.657856	0.412	0.017	0	3	MYLK
NME11	0	0.656872	0.712	0.434	0	3	NME1
KANK2	0	0.655979	0.45	0.025	0	3	KANK2
PMP22	0	0.655739	0.456	0.029	0	3	PMP22
KANK4	0	0.655204	0.27	0.004	0	3	KANK4
ZNF503	0	0.655039	0.514	0.11	0	3	ZNF503
RRAS	0	0.653639	0.675	0.245	0	3	RRAS
STAT2	0	0.653187	0.566	0.21	0	3	STAT2
PDLIM4	0	0.653182	0.625	0.298	0	3	PDLIM4
RPS51	0	0.653059	0.959	0.937	0	3	RPS5
TMEM132A	0	0.652281	0.578	0.259	0	3	TMEM132A
SMTN	0	0.652124	0.458	0.031	0	3	SMTN
LAMA2	0	0.652005	0.421	0.003	0	3	LAMA2
SELENOF	0	0.651924	0.844	0.612	0	3	SELENOF
SCPEP1	0	0.651234	0.645	0.272	0	3	SCPEP1
NFIC	0	0.650611	0.756	0.496	0	3	NFIC
DUXAP8	0	0.649802	0.302	0.031	0	3	DUXAP8
GAPDH	0	0.648933	0.99	0.96	0	3	GAPDH
YIPF5	0	0.647262	0.676	0.312	0	3	YIPF5
NR2F1	0	0.646773	0.39	0.008	0	3	NR2F1
PLPP3	0	0.645959	0.412	0.077	0	3	PLPP3
MIR100HG	0	0.644141	0.443	0.056	0	3	MIR100HG
C3orf80	0	0.643847	0.384	0.032	0	3	C3orf80
PLSCR4	0	0.643494	0.505	0.115	0	3	PLSCR4
GPC1	0	0.642945	0.444	0.046	0	3	GPC1
MAP1A	0	0.642235	0.52	0.133	0	3	MAP1A
NPM11	0	0.641256	0.937	0.867	0	3	NPM1
TBX2	0	0.639379	0.418	0.01	0	3	TBX2
FADS1	0	0.638343	0.531	0.206	0	3	FADS1
EPS8	0	0.638289	0.487	0.087	0	3	EPS8
AXL	0	0.636583	0.399	0.018	0	3	AXL
OSBPL8	0	0.635609	0.693	0.337	0	3	OSBPL8
TSKU	0	0.635005	0.467	0.045	0	3	TSKU
SP100	0	0.633962	0.706	0.35	0	3	SP100
ITGAV	0	0.633837	0.742	0.423	0	3	ITGAV
HOMER3	0	0.633437	0.548	0.071	0	3	HOMER3
ARL4C	0	0.632784	0.42	0.101	0	3	ARL4C
RPS15A1	0	0.632693	0.966	0.961	0	3	RPS15A
GOLIM4	0	0.630596	0.608	0.24	0	3	GOLIM4
FHL2	0	0.630439	0.412	0.021	0	3	FHL2
MDFIC	0	0.630278	0.508	0.076	0	3	MDFIC
METRNL	0	0.630067	0.432	0.058	0	3	METRNL
RPL231	0	0.629928	0.942	0.903	0	3	RPL23
POLD4	0	0.629776	0.684	0.286	0	3	POLD4
DIO2	0	0.629701	0.269	0.002	0	3	DIO2
RPS141	0	0.629653	0.976	0.971	0	3	RPS14
A4GALT	0	0.629524	0.454	0.043	0	3	A4GALT
NAV1	0	0.627898	0.616	0.334	0	3	NAV1
CSNK1E	0	0.625155	0.673	0.323	0	3	CSNK1E
MYOF	0	0.624602	0.447	0.057	0	3	MYOF
SLC39A7	0	0.624082	0.761	0.456	0	3	SLC39A7
DYNLL11	0	0.623028	0.923	0.829	0	3	DYNLL1
TNIP1	0	0.622982	0.644	0.28	0	3	TNIP1
SKIL	0	0.622303	0.693	0.345	0	3	SKIL
REXO2	0	0.621471	0.758	0.435	0	3	REXO2
FKBP14	0	0.620639	0.512	0.123	0	3	FKBP14
TSHZ2	0	0.620039	0.5	0.109	0	3	TSHZ2
MORF4L2	0	0.619725	0.866	0.659	0	3	MORF4L2
ALDH1L2	0	0.619557	0.442	0.047	0	3	ALDH1L2
C2orf27A	0	0.619173	0.448	0.049	0	3	C2orf27A
DDX21	0	0.617841	0.738	0.459	0	3	DDX21
MFAP2	0	0.615306	0.385	0.013	0	3	MFAP2
TPBG	0	0.613874	0.491	0.067	0	3	TPBG
EHD2	0	0.613125	0.469	0.029	0	3	EHD2
SLC2A3	0	0.612609	0.386	0.058	0	3	SLC2A3
BICC1	0	0.612438	0.474	0.056	0	3	BICC1
PSMA7	0	0.612192	0.912	0.804	0	3	PSMA7
INSIG1	0	0.611506	0.508	0.197	0	3	INSIG1
MRAS	0	0.61108	0.476	0.075	0	3	MRAS
FAM89B	0	0.610945	0.617	0.209	0	3	FAM89B
IER5L	0	0.610618	0.508	0.122	0	3	IER5L
TCEAL9	0	0.610332	0.815	0.542	0	3	TCEAL9
RFLNB	0	0.609412	0.491	0.042	0	3	RFLNB
SGCB	0	0.6089	0.692	0.385	0	3	SGCB
ANO6	0	0.608561	0.538	0.12	0	3	ANO6
YIF1A	0	0.606817	0.823	0.582	0	3	YIF1A
ISG151	0	0.605698	0.792	0.481	0	3	ISG15
NXN	0	0.604504	0.463	0.077	0	3	NXN
F3	0	0.6042	0.358	0.109	0	3	F3
EIF3I	0	0.60385	0.811	0.522	0	3	EIF3I
BNC2	0	0.602768	0.389	0.004	0	3	BNC2
VCL	0	0.602109	0.586	0.228	0	3	VCL
AHR	0	0.601965	0.496	0.138	0	3	AHR
GANAB	0	0.601157	0.678	0.341	0	3	GANAB
PTGES	0	0.600689	0.287	0.01	0	3	PTGES
SAR1A	0	0.599123	0.718	0.38	0	3	SAR1A
RASSF8	0	0.598367	0.493	0.088	0	3	RASSF8
FBLIM1	0	0.597753	0.516	0.108	0	3	FBLIM1
ITGB1BP1	0	0.596391	0.639	0.237	0	3	ITGB1BP1
ZCCHC24	0	0.596095	0.39	0.009	0	3	ZCCHC24
CD81	0	0.592898	0.954	0.839	0	3	CD81
UFM1	0	0.592541	0.758	0.46	0	3	UFM1
TGIF1	0	0.590696	0.472	0.056	0	3	TGIF1
RPS231	0	0.590468	0.978	0.977	0	3	RPS23
MTHFD2	0	0.590387	0.497	0.141	0	3	MTHFD2
SNAI1	0	0.59026	0.408	0.019	0	3	SNAI1
SSH1	0	0.589582	0.514	0.141	0	3	SSH1
FHL3	0	0.589201	0.417	0.031	0	3	FHL3
CCN2	0	0.587548	0.218	0.019	0	3	CCN2
OST41	0	0.586258	0.914	0.803	0	3	OST4
RPS121	0	0.585581	0.977	0.978	0	3	RPS12
EIF4E2	0	0.585225	0.676	0.301	0	3	EIF4E2
TMEM204	0	0.584734	0.378	0.019	0	3	TMEM204
NR2F1-AS1	0	0.58285	0.321	0.006	0	3	NR2F1-AS1
NOTCH1	0	0.581477	0.363	0.024	0	3	NOTCH1
PDCD51	0	0.581253	0.856	0.671	0	3	PDCD5
RAP1B	0	0.580377	0.853	0.618	0	3	RAP1B
TMED2	0	0.580189	0.855	0.636	0	3	TMED2
EID1	0	0.578912	0.898	0.803	0	3	EID1
SLC9A3R2	0	0.578699	0.554	0.224	0	3	SLC9A3R2
SPTSSA	0	0.57807	0.648	0.285	0	3	SPTSSA
HK1	0	0.577296	0.474	0.081	0	3	HK1
FADS2	0	0.576883	0.465	0.151	0	3	FADS2
HAS1	0	0.576768	0.184	0.002	0	3	HAS1
WWTR1	0	0.576591	0.476	0.052	0	3	WWTR1
TCF4	0	0.576301	0.6	0.213	0	3	TCF4
MGAT1	0	0.575922	0.657	0.287	0	3	MGAT1
EIF11	0	0.573818	0.978	0.962	0	3	EIF1
PRRX2	0	0.572639	0.346	0.003	0	3	PRRX2
ARHGEF40	0	0.572511	0.472	0.081	0	3	ARHGEF40
FKBP9	0	0.572053	0.525	0.149	0	3	FKBP9
CHST11	0	0.571915	0.448	0.071	0	3	CHST11
FOXF2	0	0.570793	0.384	0.005	0	3	FOXF2
SLC2A1	0	0.570736	0.38	0.131	0	3	SLC2A1
WARS1	0	0.570672	0.809	0.451	0	3	WARS
SUB11	0	0.569399	0.915	0.816	0	3	SUB1
COPA	0	0.568665	0.767	0.486	0	3	COPA
RTL8C	0	0.568334	0.661	0.337	0	3	RTL8C
RPS4X1	0	0.568211	0.974	0.964	0	3	RPS4X
APRT	0	0.568184	0.838	0.629	0	3	APRT
SNHG16	0	0.568161	0.717	0.393	0	3	SNHG16
PGAM1	0	0.568129	0.842	0.621	0	3	PGAM1
ADGRA2	0	0.566988	0.429	0.028	0	3	ADGRA2
RPL371	0	0.566067	0.965	0.959	0	3	RPL37
PAG1	0	0.565969	0.331	0.027	0	3	PAG1
CAP1	0	0.56552	0.775	0.506	0	3	CAP1
MXRA5	0	0.565407	0.357	0.026	0	3	MXRA5
DHRS3	0	0.564878	0.504	0.149	0	3	DHRS3
SFT2D1	0	0.56409	0.656	0.241	0	3	SFT2D1
FRMD6	0	0.563353	0.373	0.017	0	3	FRMD6
XIST	0	0.562851	0.401	0.137	0	3	XIST
COPZ2	0	0.560949	0.416	0.021	0	3	COPZ2
PSMD9	0	0.560468	0.73	0.385	0	3	PSMD9
P3H4	0	0.558951	0.472	0.1	0	3	P3H4
OAT	0	0.558759	0.617	0.263	0	3	OAT
SEC13	0	0.558147	0.652	0.308	0	3	SEC13
PRKG1	0	0.557475	0.38	0.011	0	3	PRKG1
LINC01705	0	0.55743	0.336	0.002	0	3	LINC01705
BTF31	0	0.556307	0.925	0.85	0	3	BTF3
NFATC4	0	0.555423	0.415	0.036	0	3	NFATC4
PID1	0	0.555345	0.292	0.046	0	3	PID1
PTGR1	0	0.554685	0.574	0.257	0	3	PTGR1
GNB4	0	0.554577	0.464	0.071	0	3	GNB4
KLF13	0	0.553668	0.562	0.198	0	3	KLF13
TMEM167A	0	0.553347	0.795	0.558	0	3	TMEM167A
TSPAN9	0	0.552716	0.454	0.083	0	3	TSPAN9
C1orf54	0	0.551866	0.446	0.035	0	3	C1orf54
CLMP	0	0.551651	0.323	0.009	0	3	CLMP
GLIS3	0	0.550444	0.537	0.218	0	3	GLIS3
BCAP29	0	0.548428	0.71	0.391	0	3	BCAP29
SQLE	0	0.547257	0.561	0.27	0	3	SQLE
CCNI	0	0.547175	0.929	0.865	0	3	CCNI
SEC61B1	0	0.545791	0.936	0.866	0	3	SEC61B
PGF	0	0.545456	0.342	0.027	0	3	PGF
ENY2	0	0.545266	0.837	0.597	0	3	ENY2
SEPTIN9	0	0.544548	0.544	0.164	0	3	SEPTIN9
YBX11	0	0.542015	0.932	0.851	0	3	YBX1
CNIH4	0	0.541481	0.726	0.411	0	3	CNIH4
FMNL3	0	0.54102	0.416	0.026	0	3	FMNL3
NDN	0	0.54094	0.606	0.269	0	3	NDN
DBN1	0	0.540582	0.464	0.101	0	3	DBN1
JARID2	0	0.540417	0.442	0.13	0	3	JARID2
DERL1	0	0.53983	0.681	0.379	0	3	DERL1
COL14A1	0	0.53946	0.257	0.004	0	3	COL14A1
DAXX	0	0.538243	0.501	0.175	0	3	DAXX
PARVA	0	0.536545	0.557	0.194	0	3	PARVA
PSMB7	0	0.535804	0.794	0.545	0	3	PSMB7
RPL321	0	0.535771	0.974	0.972	0	3	RPL32
P4HA3	0	0.535401	0.374	0.012	0	3	P4HA3
ARPC1B1	0	0.534401	0.849	0.633	0	3	ARPC1B
SMOX	0	0.531674	0.36	0.049	0	3	SMOX
DAB2	0	0.53027	0.453	0.044	0	3	DAB2
SRPRB	0	0.530254	0.624	0.319	0	3	SRPRB
PLAC9	0	0.529164	0.343	0.009	0	3	PLAC9
MAPKAPK2	0	0.528055	0.618	0.292	0	3	MAPKAPK2
CYP7B1	0	0.527537	0.321	0.032	0	3	CYP7B1
MPRIP	0	0.525521	0.548	0.197	0	3	MPRIP
CDK4	0	0.523484	0.651	0.325	0	3	CDK4
ACO1	0	0.52272	0.54	0.197	0	3	ACO1
SDF4	0	0.521116	0.748	0.444	0	3	SDF4
LINC00632	0	0.520816	0.367	0.007	0	3	LINC00632
RSU1	0	0.519671	0.507	0.121	0	3	RSU1
ZNF469	0	0.518375	0.366	0.006	0	3	ZNF469
SERBP1	0	0.518071	0.872	0.688	0	3	SERBP1
INSIG2	0	0.517966	0.474	0.196	0	3	INSIG2
RPL36A1	0	0.51734	0.941	0.882	0	3	RPL36A
GARS	0	0.516466	0.578	0.288	0	3	GARS
EXT1	0	0.515158	0.45	0.106	0	3	EXT1
RGS10	0	0.514931	0.461	0.035	0	3	RGS10
PLXDC2	0	0.514537	0.402	0.062	0	3	PLXDC2
GALNT2	0	0.513467	0.532	0.165	0	3	GALNT2
SLC6A61	0	0.512759	0.528	0.231	0	3	SLC6A6
ILK	0	0.511681	0.665	0.35	0	3	ILK
IFT20	0	0.510473	0.649	0.331	0	3	IFT20
YAP1	0	0.510117	0.429	0.04	0	3	YAP1
RTRAF	0	0.509369	0.845	0.652	0	3	RTRAF
GAS6	0	0.508475	0.37	0.043	0	3	GAS6
TFG	0	0.506306	0.747	0.46	0	3	TFG
NTMT1	0	0.50563	0.616	0.269	0	3	NTMT1
C1QTNF6	0	0.504366	0.37	0.034	0	3	C1QTNF6
SCARA3	0	0.503359	0.331	0.004	0	3	SCARA3
ARHGEF2	0	0.502033	0.408	0.051	0	3	ARHGEF2
SLAMF8	0	0.501588	0.257	0.013	0	3	SLAMF8
SLC44A1	0	0.501481	0.523	0.242	0	3	SLC44A1
RPS131	0	0.500801	0.965	0.958	0	3	RPS13
PDE3A	0	0.500038	0.346	0.042	0	3	PDE3A
PRDM1	0	0.499605	0.351	0.035	0	3	PRDM1
EIF2S3	0	0.498671	0.634	0.332	0	3	EIF2S3
SRA1	0	0.496651	0.692	0.401	0	3	SRA1
EIF3M	0	0.496246	0.723	0.442	0	3	EIF3M
RPL261	0	0.495749	0.973	0.972	0	3	RPL26
MAGEH1	0	0.494969	0.566	0.256	0	3	MAGEH1
CFD	0	0.49317	0.294	0.044	0	3	CFD
KDM5B	0	0.49179	0.641	0.341	0	3	KDM5B
WDR45	0	0.491606	0.557	0.19	0	3	WDR45
PSMD8	0	0.491601	0.894	0.751	0	3	PSMD8
FBLN2	0	0.490071	0.3	0.002	0	3	FBLN2
TMX3	0	0.488709	0.506	0.169	0	3	TMX3
PELO	0	0.487986	0.601	0.277	0	3	PELO
OSMR	0	0.487802	0.405	0.061	0	3	OSMR
CTDSP2	0	0.487493	0.622	0.3	0	3	CTDSP2
GJA1	0	0.486358	0.421	0.048	0	3	GJA1
TRIP6	0	0.485872	0.42	0.044	0	3	TRIP6
STEAP2	0	0.485549	0.383	0.119	0	3	STEAP2
FKBP1A	0	0.483859	0.796	0.517	0	3	FKBP1A
PPP1R18	0	0.482898	0.461	0.071	0	3	PPP1R18
RPL181	0	0.48234	0.973	0.963	0	3	RPL18
JOSD2	0	0.481732	0.598	0.241	0	3	JOSD2
LPAR1	0	0.479976	0.359	0.046	0	3	LPAR1
DCBLD1	0	0.478314	0.464	0.147	0	3	DCBLD1
APOL3	0	0.476078	0.338	0.043	0	3	APOL3
RELA	0	0.475842	0.558	0.251	0	3	RELA
DCBLD2	0	0.47528	0.412	0.081	0	3	DCBLD2
STRA6	0	0.475191	0.266	0.002	0	3	STRA6
ETS1	0	0.474748	0.494	0.146	0	3	ETS1
MCC	0	0.474722	0.41	0.093	0	3	MCC
MFSD12	0	0.474266	0.544	0.22	0	3	MFSD12
AZIN2	0	0.47394	0.373	0.062	0	3	AZIN2
PFKFB3	0	0.473366	0.403	0.109	0	3	PFKFB3
AP3S1	0	0.471816	0.626	0.271	0	3	AP3S1
SAMD9L	0	0.470879	0.398	0.122	0	3	SAMD9L
APEX1	0	0.47022	0.63	0.337	0	3	APEX1
SPARCL1	0	0.469838	0.27	0.024	0	3	SPARCL1
DNM3OS	0	0.469598	0.346	0.005	0	3	DNM3OS
MSC-AS1	0	0.467079	0.383	0.017	0	3	MSC-AS1
RPL151	0	0.467066	0.978	0.976	0	3	RPL15
VGLL4	0	0.466998	0.559	0.238	0	3	VGLL4
AC073611.1	0	0.465778	0.353	0.013	0	3	AC073611.1
BHLHE41	0	0.464764	0.384	0.092	0	3	BHLHE41
FOXS1	0	0.464021	0.252	0.003	0	3	FOXS1
FAM126A	0	0.463036	0.373	0.063	0	3	FAM126A
TWIST2	0	0.462925	0.317	0.003	0	3	TWIST2
BNIP2	0	0.46205	0.504	0.122	0	3	BNIP2
GALNT1	0	0.461622	0.552	0.239	0	3	GALNT1
SLC52A2	0	0.461007	0.537	0.232	0	3	SLC52A2
SH3GL1	0	0.458672	0.492	0.164	0	3	SH3GL1
TIMM17A	0	0.457812	0.595	0.274	0	3	TIMM17A
OLFML2B	0	0.457682	0.252	0.004	0	3	OLFML2B
MYC	0	0.456753	0.365	0.034	0	3	MYC
MSRB3	0	0.456739	0.35	0.01	0	3	MSRB3
MED8	0	0.455935	0.57	0.254	0	3	MED8
REST	0	0.454656	0.416	0.055	0	3	REST
ZFYVE16	0	0.454034	0.514	0.215	0	3	ZFYVE16
DACT1	0	0.453037	0.308	0.008	0	3	DACT1
C11orf24	0	0.45258	0.469	0.145	0	3	C11orf24
RPL141	0	0.452115	0.967	0.957	0	3	RPL14
FYN	0	0.451729	0.471	0.161	0	3	FYN
SIRPA	0	0.450486	0.345	0.053	0	3	SIRPA
RPS241	0	0.450131	0.978	0.975	0	3	RPS24
TRPS1	0	0.448664	0.4	0.094	0	3	TRPS1
CAV2	0	0.446077	0.412	0.057	0	3	CAV2
GSTM3	0	0.445835	0.59	0.286	0	3	GSTM3
SKAP2	0	0.445623	0.463	0.142	0	3	SKAP2
STOM	0	0.444924	0.457	0.13	0	3	STOM
SLFN11	0	0.444182	0.343	0.013	0	3	SLFN11
HEPH	0	0.443986	0.323	0.002	0	3	HEPH
IL7R	0	0.443926	0.19	0.016	0	3	IL7R
HEBP1	0	0.443132	0.492	0.15	0	3	HEBP1
CBLB	0	0.440143	0.394	0.121	0	3	CBLB
ZYX	0	0.439332	0.503	0.167	0	3	ZYX
NRBP1	0	0.439216	0.583	0.261	0	3	NRBP1
EBF1	0	0.439055	0.293	0.013	0	3	EBF1
AFAP1	0	0.439038	0.394	0.07	0	3	AFAP1
AMOTL1	0	0.438173	0.393	0.066	0	3	AMOTL1
PYCR1	0	0.436786	0.37	0.07	0	3	PYCR1
PPP1R14A	0	0.436245	0.179	0.012	0	3	PPP1R14A
PLPP1	0	0.435914	0.332	0.066	0	3	PLPP1
PGM3	0	0.435055	0.561	0.269	0	3	PGM3
MYO9B	0	0.434949	0.391	0.07	0	3	MYO9B
MSX1	0	0.43488	0.331	0.013	0	3	MSX1
TRAM2	0	0.434316	0.345	0.042	0	3	TRAM2
RPL121	0	0.433961	0.965	0.96	0	3	RPL12
NCS1	0	0.432811	0.384	0.077	0	3	NCS1
COLGALT1	0	0.432046	0.374	0.081	0	3	COLGALT1
RPS3A1	0	0.427547	0.97	0.973	0	3	RPS3A
CREG1	0	0.426999	0.516	0.21	0	3	CREG1
RASSF8-AS1	0	0.426836	0.416	0.138	0	3	RASSF8-AS1
PIEZO2	0	0.425448	0.244	0.005	0	3	PIEZO2
SPOCD1	0	0.424643	0.279	0.009	0	3	SPOCD1
VEGFC	0	0.423635	0.329	0.091	0	3	VEGFC
SPSB1	0	0.423513	0.398	0.094	0	3	SPSB1
GAS7	0	0.423408	0.304	0.01	0	3	GAS7
TNFAIP2	0	0.421228	0.484	0.188	0	3	TNFAIP2
TRPV2	0	0.420634	0.33	0.028	0	3	TRPV2
POLE4	0	0.419824	0.431	0.072	0	3	POLE4
APOL4	0	0.419674	0.31	0.073	0	3	APOL4
SCYL1	0	0.419433	0.512	0.207	0	3	SCYL1
CNPY4	0	0.418993	0.347	0.052	0	3	CNPY4
TOR1A	0	0.418482	0.512	0.191	0	3	TOR1A
RNF152	0	0.418423	0.307	0.031	0	3	RNF152
RBPMS	0	0.416727	0.536	0.188	0	3	RBPMS
POLR3D	0	0.416275	0.467	0.146	0	3	POLR3D
RASL12	0	0.413486	0.255	0.005	0	3	RASL12
RPS71	0	0.413332	0.961	0.962	0	3	RPS7
RPL35A1	0	0.413179	0.957	0.953	0	3	RPL35A
S100A4	0	0.412732	0.305	0.038	0	3	S100A4
CEP170	0	0.412619	0.492	0.193	0	3	CEP170
ST3GAL4	0	0.412162	0.408	0.081	0	3	ST3GAL4
RPS91	0	0.412024	0.97	0.964	0	3	RPS9
SERF21	0	0.411644	0.961	0.951	0	3	SERF2
TP53RK	0	0.411427	0.437	0.115	0	3	TP53RK
LZTS1	0	0.411306	0.264	0.005	0	3	LZTS1
SFRP4	0	0.411015	0.156	0.001	0	3	SFRP4
DESI2	0	0.410708	0.502	0.191	0	3	DESI2
SMAD7	0	0.408775	0.459	0.178	0	3	SMAD7
TWF2	0	0.408056	0.507	0.197	0	3	TWF2
BLOC1S4	0	0.407724	0.479	0.154	0	3	BLOC1S4
ERGIC1	0	0.407558	0.484	0.179	0	3	ERGIC1
SOCS5	0	0.407064	0.411	0.117	0	3	SOCS5
RPS271	0	0.406972	0.977	0.974	0	3	RPS27
ERCC1	0	0.406335	0.567	0.269	0	3	ERCC1
ECHDC1	0	0.405109	0.53	0.23	0	3	ECHDC1
FUOM	0	0.404439	0.392	0.073	0	3	FUOM
BAG2	0	0.404162	0.4	0.137	0	3	BAG2
EGFR	0	0.403806	0.33	0.041	0	3	EGFR
POGLUT3	0	0.402401	0.35	0.075	0	3	POGLUT3
TMEM189	0	0.40108	0.415	0.096	0	3	TMEM189
GPX7	0	0.400117	0.378	0.079	0	3	GPX7
SLC49A3	0	0.399581	0.287	0.02	0	3	SLC49A3
ITGA11	0	0.397666	0.248	0.003	0	3	ITGA11
ITPRIP	0	0.397647	0.291	0.019	0	3	ITPRIP
JDP2	0	0.395961	0.308	0.035	0	3	JDP2
PROCR	0	0.395713	0.351	0.069	0	3	PROCR
WLS	0	0.395205	0.393	0.13	0	3	WLS
CCN1	0	0.394845	0.157	0.022	0	3	CCN1
VASN	0	0.394563	0.283	0.02	0	3	VASN
SLFN5	0	0.394439	0.48	0.175	0	3	SLFN5
TMEM243	0	0.394333	0.458	0.174	0	3	TMEM243
SYDE1	0	0.393994	0.316	0.012	0	3	SYDE1
IRAK3	0	0.393646	0.301	0.014	0	3	IRAK3
SGCD	0	0.393395	0.254	0.011	0	3	SGCD
MAP3K20	0	0.39318	0.335	0.036	0	3	MAP3K20
LOXL3	0	0.392283	0.303	0.013	0	3	LOXL3
MSANTD3	0	0.392276	0.508	0.218	0	3	MSANTD3
IFI44L	0	0.390512	0.23	0.041	0	3	IFI44L
EPB41L2	0	0.390333	0.378	0.102	0	3	EPB41L2
NABP1	0	0.390311	0.263	0.04	0	3	NABP1
FAS	0	0.390183	0.351	0.078	0	3	FAS
ANTXR2	0	0.389331	0.315	0.028	0	3	ANTXR2
TMEM214	0	0.387527	0.432	0.153	0	3	TMEM214
TMEM47	0	0.385988	0.343	0.055	0	3	TMEM47
BCAT1	0	0.385836	0.328	0.039	0	3	BCAT1
AC007563.2	0	0.385756	0.263	0.003	0	3	AC007563.2
ABCC1	0	0.384856	0.353	0.082	0	3	ABCC1
CALHM6	0	0.384721	0.231	0.029	0	3	CALHM6
SLC16A1-AS1	0	0.382216	0.275	0.009	0	3	SLC16A1-AS1
PTGIR	0	0.381594	0.272	0.006	0	3	PTGIR
CH25H	0	0.381484	0.166	0.004	0	3	CH25H
[truncated: 14,056 more rows]
