# Supplementary material for: Single Cell RNAseq Analysis of Cytokine-Treated Human Islets: Association of Cellular Stress with Impaired Cytokine Responsiveness
Source: Function (Oxf). 2024 Mar 27;5(4):zqae015. doi: 10.1093/function/zqae015 (PMC11237896; doi:10.1093/function/zqae015)
Supplement: zqae015_Supplemental_Files [file zqae015_supplemental_files.zip › Table_S10.xlsx]

## Sheet: Islet_markers_by_Replicate
Column1	p_val	avg_log2FC	pct.1	pct.2	p_val_adj	cluster	gene
INS	0	1.33962	1	0.998	0	R1	INS
HSPA6	0	1.23669	0.172	0.062	0	R1	HSPA6
IAPP	0	1.17884	0.574	0.378	0	R1	IAPP
FTL	0	0.964864	0.995	0.988	0	R1	FTL
RPS4Y1	0	0.911234	0.77	0.447	0	R1	RPS4Y1
MT-ND4L	0	0.883718	0.775	0.68	0	R1	MT-ND4L
RPS10	0	0.73406	0.882	0.835	0	R1	RPS10
RPS18	0	0.690786	0.984	0.972	0	R1	RPS18
SNHG7	0	0.672269	0.561	0.453	0	R1	SNHG7
SNHG29	0	0.623149	0.916	0.895	0	R1	SNHG29
RBP4	0	0.547567	0.438	0.29	0	R1	RBP4
PPDPF	0	0.530566	0.718	0.692	0	R1	PPDPF
EPB41L4A-AS1	0	0.528137	0.515	0.425	0	R1	EPB41L4A-AS1
TOMM7	0	0.526883	0.866	0.852	0	R1	TOMM7
ZFAS1	0	0.51934	0.794	0.78	0	R1	ZFAS1
GAPDH	0	0.512581	0.963	0.962	0	R1	GAPDH
GPX4	0	0.505735	0.873	0.856	0	R1	GPX4
ATP6V0C	0	0.49652	0.765	0.753	0	R1	ATP6V0C
SNHG5	0	0.481327	0.687	0.644	0	R1	SNHG5
RPL8	0	0.465549	0.976	0.965	0	R1	RPL8
MTRNR2L12	0	0.449796	0.846	0.812	0	R1	MTRNR2L12
SNHG6	0	0.414547	0.753	0.746	0	R1	SNHG6
RPL5	0	0.401948	0.962	0.956	0	R1	RPL5
RPS8	0	0.388171	0.97	0.963	0	R1	RPS8
RPSA	0	0.38726	0.928	0.926	0	R1	RPSA
RPS13	0	0.386114	0.962	0.957	0	R1	RPS13
RPL24	0	0.373212	0.969	0.962	0	R1	RPL24
RPS2	0	0.3708	0.975	0.971	0	R1	RPS2
RPS23	0	0.366783	0.979	0.975	0	R1	RPS23
COX7C	0	0.365401	0.915	0.914	0	R1	COX7C
FAU	0	0.364569	0.962	0.951	0	R1	FAU
RPL26	0	0.363175	0.976	0.969	0	R1	RPL26
RPS25	0	0.352731	0.956	0.95	0	R1	RPS25
EIF1	0	0.346061	0.968	0.96	0	R1	EIF1
RPL27A	0	0.344891	0.957	0.958	0	R1	RPL27A
RPS15A	0	0.343833	0.967	0.957	0	R1	RPS15A
RPL9	0	0.341355	0.972	0.965	0	R1	RPL9
RPS21	0	0.333291	0.94	0.93	0	R1	RPS21
RPL17	0	0.315979	0.973	0.97	0	R1	RPL17
MT-ND2	0	0.308154	0.95	0.898	0	R1	MT-ND2
RPL35	0	0.304527	0.95	0.944	0	R1	RPL35
RPS14	0	0.303276	0.973	0.971	0	R1	RPS14
RPL11	0	0.301901	0.979	0.976	0	R1	RPL11
RPL7A	0	0.298666	0.975	0.974	0	R1	RPL7A
PAX8-AS1	0	0.29788	0.166	0.058	0	R1	PAX8-AS1
RPS16	0	0.295077	0.947	0.937	0	R1	RPS16
RPL21	0	0.293359	0.969	0.968	0	R1	RPL21
RPL19	0	0.291363	0.976	0.972	0	R1	RPL19
RPL18	0	0.289644	0.968	0.961	0	R1	RPL18
RPL14	0	0.285439	0.959	0.957	0	R1	RPL14
RPL15	0	0.285214	0.978	0.975	0	R1	RPL15
RPL30	0	0.284817	0.979	0.973	0	R1	RPL30
RPS15	0	0.279694	0.97	0.963	0	R1	RPS15
RPL37A	0	0.279148	0.963	0.962	0	R1	RPL37A
RPL34	0	0.266321	0.972	0.969	0	R1	RPL34
RPL35A	0	0.265058	0.955	0.952	0	R1	RPL35A
RPL12	0	0.260714	0.961	0.959	0	R1	RPL12
RPS5	0	0.257595	0.938	0.938	0	R1	RPS5
RPS27	0	0.251074	0.975	0.973	0	R1	RPS27
RPS7	0	0.250022	0.965	0.96	0	R1	RPS7
ARHGAP5	0	-0.25078	0.404	0.633	0	R1	ARHGAP5
DDX58	0	-0.251288	0.096	0.266	0	R1	DDX58
SKIL	0	-0.25131	0.233	0.463	0	R1	SKIL
PCDH9	0	-0.251882	0.028	0.146	0	R1	PCDH9
IQGAP1	0	-0.255578	0.34	0.601	0	R1	IQGAP1
TMBIM4	0	-0.255705	0.53	0.73	0	R1	TMBIM4
DZIP3	0	-0.256121	0.244	0.462	0	R1	DZIP3
LPGAT1	0	-0.25634	0.395	0.61	0	R1	LPGAT1
PSMB4	0	-0.25834	0.423	0.656	0	R1	PSMB4
CTSB	0	-0.259648	0.468	0.692	0	R1	CTSB
EIF2AK2	0	-0.262591	0.362	0.594	0	R1	EIF2AK2
MVP	0	-0.263224	0.255	0.518	0	R1	MVP
CAPRIN1	0	-0.263832	0.347	0.605	0	R1	CAPRIN1
HTATSF1	0	-0.264146	0.241	0.477	0	R1	HTATSF1
TEAD1	0	-0.264668	0.235	0.483	0	R1	TEAD1
FSTL5	0	-0.264768	0.116	0.313	0	R1	FSTL5
HNRNPR	0	-0.265093	0.46	0.699	0	R1	HNRNPR
ZBTB20	0	-0.266333	0.348	0.588	0	R1	ZBTB20
TMEM45B	0	-0.266691	0.146	0.336	0	R1	TMEM45B
GRIA3	0	-0.267014	0.199	0.392	0	R1	GRIA3
ACTR3	0	-0.267816	0.469	0.701	0	R1	ACTR3
BMPR2	0	-0.268834	0.193	0.44	0	R1	BMPR2
HNRNPA3	0	-0.269422	0.561	0.765	0	R1	HNRNPA3
DTX3L	0	-0.273941	0.214	0.453	0	R1	DTX3L
BMERB1	0	-0.275902	0.218	0.434	0	R1	BMERB1
NFE2L2	0	-0.276931	0.394	0.62	0	R1	NFE2L2
DDX60	0	-0.277935	0.098	0.28	0	R1	DDX60
KL	0	-0.278442	0.098	0.249	0	R1	KL
TMEM132A	0	-0.278949	0.182	0.35	0	R1	TMEM132A
ATP9A	0	-0.27934	0.222	0.474	0	R1	ATP9A
SPC25	0	-0.279498	0.051	0.177	0	R1	SPC25
TAP2	0	-0.281127	0.155	0.351	0	R1	TAP2
CASP4	0	-0.282331	0.248	0.452	0	R1	CASP4
MTUS1	0	-0.282557	0.175	0.384	0	R1	MTUS1
C6orf62	0	-0.282941	0.35	0.614	0	R1	C6orf62
BBX	0	-0.283339	0.401	0.641	0	R1	BBX
GNG2	0	-0.283719	0.223	0.428	0	R1	GNG2
FEZ1	0	-0.283837	0.107	0.258	0	R1	FEZ1
PRKAR1A	0	-0.284994	0.538	0.751	0	R1	PRKAR1A
RTN1	0	-0.287775	0.13	0.355	0	R1	RTN1
ANXA6	0	-0.288153	0.276	0.525	0	R1	ANXA6
ARF3	0	-0.289282	0.332	0.597	0	R1	ARF3
MACF1	0	-0.289805	0.481	0.706	0	R1	MACF1
PDIA3	0	-0.290143	0.738	0.853	0	R1	PDIA3
MYH10	0	-0.292317	0.22	0.43	0	R1	MYH10
GARS	0	-0.293305	0.171	0.403	0	R1	GARS
ST5	0	-0.295591	0.205	0.403	0	R1	ST5
CTNNA1	0	-0.2967	0.337	0.613	0	R1	CTNNA1
PTBP3	0	-0.297029	0.344	0.579	0	R1	PTBP3
ACAT1	0	-0.297443	0.244	0.449	0	R1	ACAT1
SPPL2A	0	-0.297919	0.371	0.636	0	R1	SPPL2A
DAP	0	-0.299996	0.281	0.539	0	R1	DAP
FNDC3A	0	-0.300954	0.428	0.672	0	R1	FNDC3A
NUDT4	0	-0.301243	0.228	0.453	0	R1	NUDT4
GTF2I	0	-0.301603	0.511	0.728	0	R1	GTF2I
GCH1	0	-0.304046	0.325	0.539	0	R1	GCH1
CFI	0	-0.304059	0.042	0.235	0	R1	CFI
MYL6	0	-0.304085	0.926	0.96	0	R1	MYL6
SH3BGRL	0	-0.304484	0.359	0.604	0	R1	SH3BGRL
PNRC2	0	-0.305571	0.332	0.579	0	R1	PNRC2
EPRS	0	-0.306855	0.291	0.557	0	R1	EPRS
HNRNPK	0	-0.310761	0.659	0.823	0	R1	HNRNPK
MYO10	0	-0.312653	0.187	0.408	0	R1	MYO10
MAGED1	0	-0.314029	0.282	0.541	0	R1	MAGED1
ATP1A1	0	-0.315038	0.504	0.714	0	R1	ATP1A1
RHOBTB3	0	-0.320206	0.456	0.664	0	R1	RHOBTB3
JAK1	0	-0.32074	0.574	0.76	0	R1	JAK1
GLRX	0	-0.322291	0.31	0.538	0	R1	GLRX
PARP9	0	-0.323471	0.299	0.543	0	R1	PARP9
UCN3	0	-0.323781	0.154	0.337	0	R1	UCN3
DDR1	0	-0.3241	0.395	0.616	0	R1	DDR1
OLFM2	0	-0.325207	0.092	0.26	0	R1	OLFM2
XRCC5	0	-0.326371	0.531	0.754	0	R1	XRCC5
CAPZB	0	-0.328778	0.52	0.729	0	R1	CAPZB
ACTN1	0	-0.328892	0.328	0.58	0	R1	ACTN1
PARM1	0	-0.329148	0.322	0.547	0	R1	PARM1
SMARCA1	0	-0.330919	0.319	0.569	0	R1	SMARCA1
CDH1	0	-0.33236	0.353	0.57	0	R1	CDH1
VPS13C	0	-0.332418	0.419	0.676	0	R1	VPS13C
ACTR2	0	-0.332792	0.454	0.705	0	R1	ACTR2
TIMP1	0	-0.333379	0.836	0.887	0	R1	TIMP1
IL18BP	0	-0.333956	0.139	0.338	0	R1	IL18BP
DST	0	-0.340968	0.486	0.707	0	R1	DST
PKM	0	-0.341331	0.727	0.851	0	R1	PKM
PDK3	0	-0.341687	0.297	0.524	0	R1	PDK3
MAP2	0	-0.342382	0.242	0.466	0	R1	MAP2
MYH9	0	-0.342708	0.323	0.536	0	R1	MYH9
CLTC	0	-0.345821	0.477	0.731	0	R1	CLTC
EDIL3	0	-0.3467	0.254	0.465	0	R1	EDIL3
SLC40A1	0	-0.350746	0.189	0.381	0	R1	SLC40A1
H3F3A	0	-0.355485	0.889	0.94	0	R1	H3F3A
GSTM3	0	-0.356466	0.155	0.412	0	R1	GSTM3
RAB3B	0	-0.357669	0.377	0.552	0	R1	RAB3B
DDX5	0	-0.359737	0.774	0.878	0	R1	DDX5
IFI35	0	-0.360354	0.241	0.451	0	R1	IFI35
ARPC1B	0	-0.366619	0.517	0.739	0	R1	ARPC1B
SPATS2L	0	-0.368418	0.304	0.543	0	R1	SPATS2L
IL6ST	0	-0.368964	0.42	0.676	0	R1	IL6ST
MYO1B	0	-0.370669	0.301	0.566	0	R1	MYO1B
FNDC3B	0	-0.372207	0.312	0.58	0	R1	FNDC3B
PSMB10	0	-0.376131	0.32	0.562	0	R1	PSMB10
ITGAV	0	-0.377059	0.285	0.556	0	R1	ITGAV
PLSCR1	0	-0.379853	0.383	0.625	0	R1	PLSCR1
GK	0	-0.380316	0.082	0.253	0	R1	GK
CTSS	0	-0.381223	0.221	0.41	0	R1	CTSS
RPN2	0	-0.383843	0.413	0.676	0	R1	RPN2
APOL6	0	-0.390083	0.405	0.622	0	R1	APOL6
NBL1	0	-0.390168	0.214	0.426	0	R1	NBL1
PCP4	0	-0.391914	0.142	0.306	0	R1	PCP4
GPC6	0	-0.392516	0.088	0.335	0	R1	GPC6
ANXA4	0	-0.394932	0.204	0.439	0	R1	ANXA4
IFIH1	0	-0.395791	0.206	0.46	0	R1	IFIH1
SNPH	0	-0.398145	0.068	0.198	0	R1	SNPH
NCOA7	0	-0.404412	0.286	0.485	0	R1	NCOA7
MT-ATP6	0	-0.405707	0.978	0.942	0	R1	MT-ATP6
PAK3	0	-0.407033	0.397	0.582	0	R1	PAK3
SCP2	0	-0.407436	0.484	0.731	0	R1	SCP2
PAM	0	-0.412067	0.547	0.716	0	R1	PAM
B2M	0	-0.4149	0.982	0.985	0	R1	B2M
TAPBP	0	-0.417679	0.503	0.743	0	R1	TAPBP
PLK2	0	-0.419635	0.29	0.516	0	R1	PLK2
NNMT	0	-0.423889	0.305	0.497	0	R1	NNMT
IFITM2	0	-0.429774	0.1	0.25	0	R1	IFITM2
PTP4A3	0	-0.430008	0.277	0.483	0	R1	PTP4A3
PSME2	0	-0.435253	0.6	0.807	0	R1	PSME2
RPS17	0	-0.43987	0.751	0.873	0	R1	RPS17
SMARCA2	0	-0.440415	0.29	0.557	0	R1	SMARCA2
TMEM176A	0	-0.450061	0.529	0.69	0	R1	TMEM176A
STMN2	0	-0.453473	0.327	0.502	0	R1	STMN2
ETV1	0	-0.4555	0.075	0.33	0	R1	ETV1
FSTL1	0	-0.455725	0.063	0.229	0	R1	FSTL1
HLA-B	0	-0.457584	0.774	0.871	0	R1	HLA-B
IDS	0	-0.459191	0.686	0.802	0	R1	IDS
LGALS3BP	0	-0.460731	0.433	0.698	0	R1	LGALS3BP
GCG	0	-0.469087	0.92	0.985	0	R1	GCG
CD74	0	-0.474667	0.129	0.314	0	R1	CD74
MT-CYB	0	-0.476693	0.971	0.935	0	R1	MT-CYB
ACTB	0	-0.487032	0.81	0.905	0	R1	ACTB
LAP3	0	-0.497831	0.263	0.465	0	R1	LAP3
KCTD12	0	-0.509408	0.258	0.444	0	R1	KCTD12
ELL2	0	-0.525963	0.487	0.673	0	R1	ELL2
GNAS	0	-0.5302	0.936	0.955	0	R1	GNAS
RBP1	0	-0.533398	0.495	0.691	0	R1	RBP1
C15orf48	0	-0.542814	0.409	0.61	0	R1	C15orf48
PSME1	0	-0.548608	0.507	0.771	0	R1	PSME1
TMSB4X	0	-0.55432	0.862	0.943	0	R1	TMSB4X
PCSK1N	0	-0.56392	0.834	0.824	0	R1	PCSK1N
MT-CO2	0	-0.574298	0.982	0.949	0	R1	MT-CO2
PLAAT4	0	-0.579287	0.346	0.566	0	R1	PLAAT4
UBD	0	-0.582781	0.052	0.196	0	R1	UBD
PRG4	0	-0.592578	0.037	0.155	0	R1	PRG4
WFDC2	0	-0.600029	0.105	0.321	0	R1	WFDC2
MAN1A1	0	-0.600249	0.464	0.711	0	R1	MAN1A1
MARCKS	0	-0.611304	0.663	0.826	0	R1	MARCKS
MT-CO3	0	-0.617741	0.973	0.942	0	R1	MT-CO3
ZFP36L1	0	-0.620799	0.166	0.368	0	R1	ZFP36L1
LAPTM4B	0	-0.622386	0.395	0.68	0	R1	LAPTM4B
SERPINE2	0	-0.622929	0.244	0.51	0	R1	SERPINE2
CTSC	0	-0.654091	0.101	0.281	0	R1	CTSC
GBP3	0	-0.671026	0.136	0.409	0	R1	GBP3
PAPSS2	0	-0.672088	0.482	0.671	0	R1	PAPSS2
HIF1A	0	-0.676348	0.345	0.653	0	R1	HIF1A
STAT1	0	-0.705151	0.457	0.687	0	R1	STAT1
ITGA1	0	-0.716867	0.098	0.398	0	R1	ITGA1
C9orf16	0	-0.722599	0.687	0.849	0	R1	C9orf16
IFITM3	0	-0.753197	0.206	0.385	0	R1	IFITM3
ID1	0	-0.75845	0.289	0.474	0	R1	ID1
HLA-A	0	-0.806988	0.879	0.92	0	R1	HLA-A
XIST	0	-0.807265	0	0.263	0	R1	XIST
HLA-C	0	-0.821193	0.771	0.892	0	R1	HLA-C
VIM	0	-0.83166	0.301	0.628	0	R1	VIM
MT-CO1	0	-0.870765	0.977	0.948	0	R1	MT-CO1
ID4	0	-0.944294	0.328	0.605	0	R1	ID4
ALDH1A1	0	-0.969203	0.614	0.761	0	R1	ALDH1A1
CFB	0	-1.15403	0.098	0.265	0	R1	CFB
CP	0	-1.1621	0.102	0.334	0	R1	CP
IL32	0	-1.52051	0.17	0.426	0	R1	IL32
SERPINA1	0	-2.36189	0.147	0.559	0	R1	SERPINA1
PPY	0	-2.44193	0.185	0.608	0	R1	PPY
TMOD1	0	-0.405572	0.47	0.621	0	R1	TMOD1
RPL36AL	0	0.252141	0.903	0.912	0	R1	RPL36AL
C1R	0	-0.313368	0.082	0.213	0	R1	C1R
PABPC1	0	-0.310364	0.607	0.779	0	R1	PABPC1
CALM2	0	-0.321349	0.828	0.897	0	R1	CALM2
COL1A1	0	-1.87022	0.076	0.201	0	R1	COL1A1
RGS4	0	-0.510785	0.358	0.533	0	R1	RGS4
EIF4G2	0	-0.267499	0.693	0.83	0	R1	EIF4G2
LAMC2	0	-0.268043	0.047	0.159	0	R1	LAMC2
PDE3B	0	-0.284136	0.23	0.401	0	R1	PDE3B
TUBA1A	0	-0.528736	0.692	0.802	0	R1	TUBA1A
COL3A1	0	-1.92034	0.068	0.185	0	R1	COL3A1
ALCAM	0	-0.294785	0.398	0.583	0	R1	ALCAM
SSTR2	0	-0.286493	0.386	0.574	0	R1	SSTR2
SOD2	0	-0.672331	0.646	0.808	0	R1	SOD2
PCSK2	0	-0.651174	0.54	0.65	0	R1	PCSK2
ITGA2	0	-0.267131	0.068	0.19	0	R1	ITGA2
MX1	0	-0.383696	0.242	0.411	0	R1	MX1
ID2	0	-0.330911	0.249	0.429	0	R1	ID2
SPINK1	0	-0.934602	0.128	0.272	0	R1	SPINK1
SSR4	0	0.308772	0.925	0.917	0	R1	SSR4
GTF3C6	0	-0.269797	0.434	0.649	0	R1	GTF3C6
SOCS1	0	-0.375239	0.391	0.578	0	R1	SOCS1
SST	0	0.30097	0.887	0.89	0	R1	SST
PSMB8	0	-0.299069	0.459	0.668	0	R1	PSMB8
MT-ND3	0	-0.39242	0.948	0.922	0	R1	MT-ND3
IGFBP7	0	-0.545138	0.646	0.763	0	R1	IGFBP7
AC099509.1	0	-0.324838	0.193	0.357	0	R1	AC099509.1
ENC1	0	-0.258425	0.035	0.131	0	R1	ENC1
SOX4	0	-0.366809	0.249	0.413	0	R1	SOX4
MAP1B	0	-0.339196	0.523	0.684	0	R1	MAP1B
PSMB9	0	-0.327063	0.372	0.561	0	R1	PSMB9
ERP29	0	0.434689	0.819	0.822	0	R1	ERP29
ISG15	0	-0.683014	0.398	0.574	0	R1	ISG15
FXYD3	0	-0.445608	0.349	0.511	0	R1	FXYD3
KIAA1324	0	-0.339785	0.435	0.593	0	R1	KIAA1324
RARRES1	0	-0.454372	0.084	0.206	0	R1	RARRES1
IFI27L2	0	-0.258878	0.438	0.633	0	R1	IFI27L2
ADM	0	0.593736	0.304	0.185	0	R1	ADM
SNHG8	0	0.435319	0.655	0.633	0	R1	SNHG8
IGFBP5	0	-1.44822	0.15	0.29	0	R1	IGFBP5
CAMK2N1	0	-0.359717	0.614	0.748	0	R1	CAMK2N1
TOMM20	0	0.370578	0.737	0.735	0	R1	TOMM20
S100A11	0	-0.44294	0.698	0.839	0	R1	S100A11
TNFSF10	0	-0.363211	0.39	0.573	0	R1	TNFSF10
GBP1	0	-0.487115	0.346	0.507	0	R1	GBP1
ARPC3	0	-0.303883	0.778	0.877	0	R1	ARPC3
SERPINB1	0	-0.357113	0.524	0.714	0	R1	SERPINB1
COL1A2	0	-1.68824	0.072	0.181	0	R1	COL1A2
TUBB	0	-0.287148	0.555	0.729	0	R1	TUBB
HDLBP	0	-0.252514	0.522	0.71	0	R1	HDLBP
TPM1	0	-0.59808	0.391	0.572	0	R1	TPM1
SCG2	0	-0.567059	0.702	0.75	0	R1	SCG2
CD99	0	0.432356	0.867	0.851	0	R1	CD99
RPS20	0	-0.370709	0.778	0.872	0	R1	RPS20
ATP6V0B	0	0.413019	0.846	0.847	0	R1	ATP6V0B
CUTA	0	0.38344	0.75	0.752	0	R1	CUTA
BST2	0	-0.489933	0.119	0.244	0	R1	BST2
GBP2	0	-0.350125	0.26	0.421	0	R1	GBP2
SLC7A8	0	-0.27717	0.307	0.469	0	R1	SLC7A8
SPP1	0	-0.775156	0.074	0.184	0	R1	SPP1
FABP5	0	-0.623572	0.396	0.571	0	R1	FABP5
SNHG32	0	0.452091	0.521	0.474	0	R1	SNHG32
ISL1	0	-0.356371	0.339	0.491	0	R1	ISL1
FAP	0	-0.329681	0.249	0.402	0	R1	FAP
CCL20	0	-0.825072	0.119	0.239	0	R1	CCL20
TGM2	0	-0.384586	0.269	0.425	0	R1	TGM2
IGFBP4	0	-0.63061	0.063	0.16	0	R1	IGFBP4
GC	0	-0.447988	0.382	0.521	0	R1	GC
HLA-DRB1	0	-0.344263	0.031	0.111	0	R1	HLA-DRB1
MGST1	0	-0.28696	0.057	0.152	0	R1	MGST1
IFIT3	0	-0.427289	0.332	0.479	0	R1	IFIT3
PHLDA2	0	-0.290194	0.084	0.192	0	R1	PHLDA2
MZT2B	0	0.28088	0.834	0.848	0	R1	MZT2B
SERF2	0	-0.276128	0.94	0.96	0	R1	SERF2
C3	0	-0.788486	0.039	0.121	0	R1	C3
APOL2	0	-0.253939	0.373	0.549	0	R1	APOL2
REG1A	0	-0.448352	0.109	0.226	0	R1	REG1A
NDUFB1	0	-0.29754	0.563	0.739	0	R1	NDUFB1
RNF213	0	-0.304377	0.479	0.665	0	R1	RNF213
GAS5	0	0.404778	0.607	0.584	0	R1	GAS5
NAMPT	0	-0.368094	0.554	0.716	0	R1	NAMPT
ROMO1	0	-0.284985	0.567	0.746	0	R1	ROMO1
SLC7A2	0	-0.380067	0.52	0.654	0	R1	SLC7A2
C1S	0	-0.32203	0.069	0.162	0	R1	C1S
RNASEK	0	0.346283	0.92	0.916	0	R1	RNASEK
ARFGEF3	0	-0.259222	0.452	0.601	0	R1	ARFGEF3
SOD1	0	0.315611	0.794	0.821	0	R1	SOD1
EID1	0	-0.251827	0.753	0.849	0	R1	EID1
TAP1	0	-0.287275	0.398	0.559	0	R1	TAP1
PPP1R1A	0	0.343762	0.639	0.535	0	R1	PPP1R1A
TMEM176B	0	-0.341279	0.611	0.728	0	R1	TMEM176B
ADCYAP1	0	0.60145	0.253	0.149	0	R1	ADCYAP1
BASP1	0	-0.271394	0.046	0.128	0	R1	BASP1
CXCL6	0	-1.0855	0.097	0.198	0	R1	CXCL6
CX3CL1	0	-0.381416	0.058	0.147	0	R1	CX3CL1
BIRC3	0	-0.562548	0.233	0.361	0	R1	BIRC3
HSPB1	0	1.05015	0.656	0.653	0	R1	HSPB1
GBP4	0	-0.33579	0.204	0.331	0	R1	GBP4
STEAP1	0	-0.282612	0.035	0.108	0	R1	STEAP1
VEGFA	0	0.476822	0.664	0.652	0	R1	VEGFA
LXN	0	-0.253749	0.096	0.198	0	R1	LXN
S100A6	0	-0.579941	0.758	0.868	0	R1	S100A6
MGST3	0	0.376238	0.689	0.688	0	R1	MGST3
LCN2	0	-0.860654	0.121	0.226	0	R1	LCN2
DEPP1	0	0.655006	0.492	0.415	0	R1	DEPP1
CHGA	0	-0.654514	0.738	0.722	0	R1	CHGA
IFI6	0	-0.325254	0.482	0.644	0	R1	IFI6
BRI3	0	0.263275	0.806	0.805	0	R1	BRI3
BAG1	0	0.36583	0.632	0.636	0	R1	BAG1
TNFAIP6	0	-0.670712	0.047	0.123	0	R1	TNFAIP6
MRC2	0	-0.259959	0.032	0.1	0	R1	MRC2
FN1	0	-0.593471	0.087	0.179	0	R1	FN1
HSPA1A	0	1.41982	0.511	0.491	0	R1	HSPA1A
SCGB2A1	0	-0.447205	0.447	0.551	0	R1	SCGB2A1
CTHRC1	0	-0.401019	0.062	0.141	0	R1	CTHRC1
REG3A	0	-1.29351	0.038	0.108	0	R1	REG3A
SFRP2	0	-0.981351	0.035	0.1	0	R1	SFRP2
ITGB1	0	-0.269069	0.712	0.831	0	R1	ITGB1
DHRS2	0	-0.352253	0.207	0.318	0	R1	DHRS2
GJA1	0	-0.284685	0.034	0.1	0	R1	GJA1
EIF4A2	0	0.336916	0.778	0.805	0	R1	EIF4A2
BNIP3	0	0.299884	0.754	0.747	0	R1	BNIP3
SELENOW	0	0.315418	0.617	0.607	0	R1	SELENOW
GBP5	0	-0.269081	0.057	0.133	0	R1	GBP5
PLAU	0	-0.322412	0.05	0.123	0	R1	PLAU
RARRES2	0	-0.382472	0.058	0.134	0	R1	RARRES2
DLK1	0	-0.892642	0.097	0.181	0	R1	DLK1
TMSB10	0	-0.395635	0.85	0.923	0	R1	TMSB10
CXCL9	0	-1.24533	0.083	0.167	0	R1	CXCL9
LINC02605	0	-0.268567	0.153	0.259	0	R1	LINC02605
MYDGF	0	0.368734	0.711	0.719	0	R1	MYDGF
PCOLCE	0	-0.364792	0.045	0.112	0	R1	PCOLCE
VGF	0	-0.606802	0.634	0.674	0	R1	VGF
CARHSP1	0	-0.329167	0.438	0.595	0	R1	CARHSP1
CXCL1	0	-0.568692	0.201	0.312	0	R1	CXCL1
CCL2	0	-0.491144	0.132	0.23	0	R1	CCL2
COL5A2	0	-0.505715	0.05	0.118	0	R1	COL5A2
MEG3	0	0.338421	0.377	0.285	0	R1	MEG3
COL6A3	0	-0.903158	0.056	0.125	0	R1	COL6A3
HSP90AB1	0	0.417374	0.92	0.914	0	R1	HSP90AB1
SPARC	0	-1.24335	0.082	0.157	0	R1	SPARC
TPM2	0	-0.684077	0.063	0.132	0	R1	TPM2
TM4SF4	0	-0.479766	0.461	0.554	0	R1	TM4SF4
HSPE1	0	0.511039	0.806	0.841	0	R1	HSPE1
CHMP5	0	0.295137	0.64	0.65	0	R1	CHMP5
COL5A1	0	-0.46901	0.046	0.109	0	R1	COL5A1
IDO1	0	-0.71122	0.096	0.176	0	R1	IDO1
HTRA1	0	-0.296018	0.054	0.122	0	R1	HTRA1
SPON2	0	-0.253668	0.077	0.152	0	R1	SPON2
DDIT3	0	0.593738	0.304	0.235	0	R1	DDIT3
SLC30A8	0	-0.567545	0.534	0.583	0	R1	SLC30A8
JUN	0	0.646809	0.631	0.63	0	R1	JUN
ID3	0	-0.369855	0.166	0.259	0	R1	ID3
CHCHD10	0	0.311076	0.59	0.588	0	R1	CHCHD10
FAM118A	0	0.293684	0.247	0.182	0	R1	FAM118A
DUOX2	0	-0.513054	0.048	0.108	0	R1	DUOX2
DUOXA2	0	-0.678748	0.052	0.112	0	R1	DUOXA2
PMEPA1	0	-0.269975	0.135	0.221	0	R1	PMEPA1
HSP90AA1	0	0.732596	0.934	0.932	0	R1	HSP90AA1
COL15A1	0	-0.450729	0.05	0.107	0	R1	COL15A1
SELENOK	0	0.31089	0.74	0.779	0	R1	SELENOK
COL6A1	0	-0.526491	0.111	0.188	0	R1	COL6A1
ATP1B1	0	-0.253995	0.698	0.759	0	R1	ATP1B1
DNAJC12	0	-0.315356	0.571	0.672	0	R1	DNAJC12
BGN	0	-0.855032	0.063	0.121	0	R1	BGN
WARS	0	-0.362136	0.399	0.528	0	R1	WARS
COL6A2	0	-0.515444	0.08	0.146	0	R1	COL6A2
CXCL2	0	-0.338681	0.17	0.254	0	R1	CXCL2
SERPINA3	0	-0.841835	0.076	0.14	0	R1	SERPINA3
SAT1	0	-0.414341	0.717	0.811	0	R1	SAT1
FLCN	0	0.255419	0.236	0.177	0	R1	FLCN
TIMP2	0	-0.3501	0.39	0.46	0	R1	TIMP2
SDC4	0	-0.476731	0.097	0.166	0	R1	SDC4
POLR1D	0	0.299436	0.558	0.579	0	R1	POLR1D
ANGPTL4	0	0.808791	0.21	0.148	0	R1	ANGPTL4
PPP1R15A	0	0.520193	0.333	0.287	0	R1	PPP1R15A
HSPA1B	0	0.863498	0.352	0.319	0	R1	HSPA1B
HILPDA	0	0.726089	0.297	0.236	0	R1	HILPDA
GAD2	0	-0.272362	0.482	0.578	0	R1	GAD2
KLHL41	0	0.339191	0.166	0.111	0	R1	KLHL41
COL18A1	0	-0.359826	0.109	0.175	0	R1	COL18A1
CXCL11	0	-0.793792	0.107	0.17	0	R1	CXCL11
HSPD1	0	0.69655	0.689	0.743	0	R1	HSPD1
MIR7-3HG	0	-0.272361	0.492	0.585	0	R1	MIR7-3HG
SLC26A4	0	-0.301736	0.053	0.101	0	R1	SLC26A4
SCGN	0	-0.287898	0.628	0.665	0	R1	SCGN
ZNF292	0	0.519604	0.54	0.561	0	R1	ZNF292
PDGFRB	0	-0.340072	0.055	0.103	0	R1	PDGFRB
CAMLG	0	0.307076	0.478	0.483	0	R1	CAMLG
A1BG	0	0.255033	0.408	0.387	0	R1	A1BG
CRYBA2	0	-0.381724	0.525	0.597	0	R1	CRYBA2
GADD45B	0	0.485785	0.327	0.283	0	R1	GADD45B
MT-ATP8	0	0.279897	0.352	0.318	0	R1	MT-ATP8
BEX1	0	-0.259127	0.7	0.717	0	R1	BEX1
FXYD2	0	0.414464	0.637	0.648	0	R1	FXYD2
ASAH1	0	0.332448	0.604	0.641	0	R1	ASAH1
NUCB2	0	0.333607	0.677	0.709	0	R1	NUCB2
ELP5	0	0.290255	0.366	0.353	0	R1	ELP5
NDRG1	0	0.470026	0.423	0.404	0	R1	NDRG1
CRYAB	0	0.333726	0.122	0.081	0	R1	CRYAB
GNG11	0	-0.259041	0.089	0.137	0	R1	GNG11
CLDN3	0	0.330394	0.399	0.382	0	R1	CLDN3
AL627171.2	0	0.420605	0.235	0.202	0	R1	AL627171.2
DNAJB1	0	0.921734	0.348	0.34	0	R1	DNAJB1
COL4A1	0	-0.305152	0.1	0.148	0	R1	COL4A1
CITED2	0	0.375757	0.352	0.325	0	R1	CITED2
CTSD	0	0.58845	0.657	0.69	0	R1	CTSD
CALD1	0	-0.821133	0.242	0.296	0	R1	CALD1
CHGB	0	-0.282013	0.787	0.77	0	R1	CHGB
CXCL10	0	-0.439956	0.234	0.29	0	R1	CXCL10
TTR	0	0.273629	0.947	0.96	0	R1	TTR
TMED9	0	0.287709	0.614	0.653	0	R1	TMED9
SQSTM1	0	0.26891	0.738	0.77	0	R1	SQSTM1
PLCG2	0	0.254989	0.21	0.184	0	R1	PLCG2
MRPL18	0	0.423366	0.476	0.516	0	R1	MRPL18
TAF1D	0	0.284412	0.43	0.447	0	R1	TAF1D
CACYBP	0	0.444873	0.452	0.484	0	R1	CACYBP
MTRNR2L8	0	0.262686	0.244	0.22	0	R1	MTRNR2L8
NUDC	0	0.372678	0.613	0.683	0	R1	NUDC
CD9	0	0.254012	0.163	0.217	0	R1	CD9
HTATIP2	0	0.267189	0.423	0.444	0	R1	HTATIP2
GADD45A	0	0.426781	0.281	0.265	0	R1	GADD45A
TIMP3	0	0.299636	0.083	0.117	0	R1	TIMP3
IGFBP2	0	0.560742	0.45	0.455	0	R1	IGFBP2
MT1X	0	0.505101	0.449	0.453	0	R1	MT1X
CFC1	0	0.36051	0.313	0.305	0	R1	CFC1
RHOB	0	0.360611	0.311	0.303	0	R1	RHOB
NEU1	0	0.268239	0.4	0.432	0	R1	NEU1
WSB1	0	0.269941	0.574	0.63	0	R1	WSB1
ZFAND2A	0	0.330933	0.18	0.167	0	R1	ZFAND2A
TSPYL2	0	0.258768	0.247	0.243	0	R1	TSPYL2
ATF3	0	0.294103	0.235	0.223	0	R1	ATF3
NUPR1	0	0.373136	0.21	0.188	0	R1	NUPR1
BAG3	0	0.405003	0.189	0.188	0	R1	BAG3
UBB	0	0.268607	0.896	0.917	0	R1	UBB
HERPUD1	0	0.38778	0.51	0.573	1	R1	HERPUD1
DNAJA4	0	0.357607	0.231	0.24	1	R1	DNAJA4
FKBP4	0	0.330273	0.397	0.455	1	R1	FKBP4
IER5	0	0.283893	0.153	0.153	1	R1	IER5
PPY.1	0	3.43288	0.91	0.172	0	R2	PPY
SERPINA1.1	0	1.87301	0.675	0.232	0	R2	SERPINA1
PCSK2.1	0	0.992964	0.749	0.526	0	R2	PCSK2
ALDH1A1.1	0	0.92193	0.831	0.629	0	R2	ALDH1A1
ID4.1	0	0.858779	0.66	0.398	0	R2	ID4
HLA-C.1	0	0.847653	0.907	0.807	0	R2	HLA-C
HLA-A.1	0	0.764871	0.937	0.884	0	R2	HLA-A
PCSK1N.1	0	0.727261	0.905	0.786	0	R2	PCSK1N
GCG.1	0	0.724853	0.997	0.937	0	R2	GCG
CP.1	0	0.711221	0.35	0.177	0	R2	CP
CHGA.1	0	0.696455	0.807	0.686	0	R2	CHGA
SCG2.1	0	0.674912	0.801	0.691	0	R2	SCG2
ELL2.1	0	0.672283	0.741	0.518	0	R2	ELL2
SCG5	0	0.652931	0.901	0.796	0	R2	SCG5
PAPSS2.1	0	0.646611	0.706	0.531	0	R2	PAPSS2
CRYBA2.1	0	0.632945	0.681	0.505	0	R2	CRYBA2
MALAT1	0	0.610008	0.956	0.969	0	R2	MALAT1
GNAS.1	0	0.600945	0.965	0.937	0	R2	GNAS
PAM.1	0	0.600883	0.777	0.575	0	R2	PAM
GC.1	0	0.578145	0.618	0.379	0	R2	GC
ARFGEF3.1	0	0.571313	0.697	0.453	0	R2	ARFGEF3
TMEM176B.1	0	0.570131	0.778	0.626	0	R2	TMEM176B
PAK3.1	0	0.556268	0.664	0.42	0	R2	PAK3
RGS4.1	0	0.553807	0.614	0.377	0	R2	RGS4
TMEM176A.1	0	0.553761	0.742	0.559	0	R2	TMEM176A
MIR7-3HG.1	0	0.550116	0.683	0.472	0	R2	MIR7-3HG
CLU	0	0.54751	0.825	0.695	0	R2	CLU
TM4SF4.1	0	0.537567	0.656	0.438	0	R2	TM4SF4
CHGB.1	0	0.536291	0.857	0.733	0	R2	CHGB
ETV1.1	0	0.534057	0.4	0.129	0	R2	ETV1
PTP4A3.1	0	0.528516	0.561	0.309	0	R2	PTP4A3
MAN1A1.1	0	0.521542	0.75	0.533	0	R2	MAN1A1
SLC7A2.1	0	0.51542	0.722	0.531	0	R2	SLC7A2
SMARCA2.1	0	0.514685	0.62	0.352	0	R2	SMARCA2
FABP5.1	0	0.495598	0.641	0.421	0	R2	FABP5
MT-CO3.1	0	0.49497	0.943	0.961	0	R2	MT-CO3
MT-ND3.1	0	0.493579	0.927	0.936	0	R2	MT-ND3
MT-CO1.1	0	0.492077	0.948	0.967	0	R2	MT-CO1
KCTD12.1	0	0.469454	0.505	0.292	0	R2	KCTD12
MEIS2	0	0.452826	0.636	0.451	0	R2	MEIS2
GAD2.1	0	0.45188	0.686	0.458	0	R2	GAD2
IDS.1	0	0.450793	0.841	0.707	0	R2	IDS
LAPTM4B.1	0	0.447314	0.693	0.491	0	R2	LAPTM4B
IRX2	0	0.44582	0.504	0.304	0	R2	IRX2
MAP2.1	0	0.439592	0.544	0.28	0	R2	MAP2
PLK2.1	0	0.438845	0.567	0.344	0	R2	PLK2
FXYD3.1	0	0.433613	0.579	0.37	0	R2	FXYD3
CALY	0	0.432634	0.528	0.343	0	R2	CALY
APLP1	0	0.425306	0.642	0.407	0	R2	APLP1
UCN3.1	0	0.41983	0.402	0.184	0	R2	UCN3
F10	0	0.41802	0.568	0.324	0	R2	F10
ISL1.1	0	0.416384	0.563	0.355	0	R2	ISL1
SPC25.1	0	0.410669	0.244	0.06	0	R2	SPC25
TCEAL2	0	0.408889	0.601	0.377	0	R2	TCEAL2
TMOD1.1	0	0.408847	0.691	0.486	0	R2	TMOD1
PDE3B.1	0	0.407742	0.469	0.254	0	R2	PDE3B
KIAA1324.1	0	0.407508	0.664	0.453	0	R2	KIAA1324
SCG3	0	0.406342	0.788	0.67	0	R2	SCG3
PARM1.1	0	0.401962	0.611	0.369	0	R2	PARM1
KL.1	0	0.400958	0.308	0.121	0	R2	KL
CACNA1A	0	0.398651	0.504	0.292	0	R2	CACNA1A
SAMD5	0	0.395082	0.408	0.167	0	R2	SAMD5
PCDH9.1	0	0.392295	0.208	0.036	0	R2	PCDH9
PSME1.1	0	0.391857	0.785	0.595	0	R2	PSME1
STXBP6	0	0.385637	0.501	0.277	0	R2	STXBP6
GLS	0	0.38338	0.741	0.55	0	R2	GLS
PDK3.1	0	0.373549	0.579	0.35	0	R2	PDK3
MDK	0	0.371133	0.704	0.488	0	R2	MDK
PTPRN2	0	0.368096	0.634	0.41	0	R2	PTPRN2
ASPH	0	0.366516	0.703	0.498	0	R2	ASPH
EMC10	0	0.357163	0.786	0.626	0	R2	EMC10
FSTL5.1	0	0.357029	0.383	0.15	0	R2	FSTL5
KCNJ6	0	0.355948	0.485	0.267	0	R2	KCNJ6
DSP	0	0.353296	0.731	0.56	0	R2	DSP
MT-ATP6.1	0	0.34433	0.943	0.965	0	R2	MT-ATP6
NUCKS1	0	0.342122	0.833	0.701	0	R2	NUCKS1
IFIH1.1	0	0.340887	0.483	0.286	0	R2	IFIH1
TSPAN7	0	0.338466	0.493	0.276	0	R2	TSPAN7
SMOC1	0	0.33844	0.372	0.178	0	R2	SMOC1
ZKSCAN1	0	0.333144	0.667	0.464	0	R2	ZKSCAN1
MT-ND6	0	0.332815	0.596	0.376	0	R2	MT-ND6
PHIP	0	0.33264	0.607	0.382	0	R2	PHIP
LGALS3BP.1	0	0.331317	0.714	0.52	0	R2	LGALS3BP
LIMCH1	0	0.330564	0.595	0.398	0	R2	LIMCH1
MYH10.1	0	0.326083	0.478	0.269	0	R2	MYH10
RAB3IP	0	0.324835	0.562	0.338	0	R2	RAB3IP
FEV	0	0.32417	0.329	0.125	0	R2	FEV
DDX5.1	0	0.321025	0.891	0.805	0	R2	DDX5
SLC40A1.1	0	0.320731	0.43	0.231	0	R2	SLC40A1
TMEM45B.1	0	0.31759	0.391	0.185	0	R2	TMEM45B
GCH1.1	0	0.316034	0.576	0.383	0	R2	GCH1
SSX2IP	0	0.314763	0.519	0.313	0	R2	SSX2IP
CADPS	0	0.314568	0.54	0.331	0	R2	CADPS
SMARCA1.1	0	0.313026	0.604	0.39	0	R2	SMARCA1
SERPINE2.1	0	0.310065	0.532	0.329	0	R2	SERPINE2
SLC22A17	0	0.309944	0.618	0.427	0	R2	SLC22A17
GPI	0	0.308536	0.675	0.486	0	R2	GPI
CRIP2	0	0.308256	0.572	0.359	0	R2	CRIP2
FNDC3A.1	0	0.307775	0.702	0.5	0	R2	FNDC3A
DZIP3.1	0	0.304206	0.517	0.293	0	R2	DZIP3
VPS13C.1	0	0.302623	0.697	0.501	0	R2	VPS13C
EIF1AY	0	0.302059	0.476	0.222	0	R2	EIF1AY
RAB3GAP2	0	0.300141	0.525	0.326	0	R2	RAB3GAP2
DDR1.1	0	0.299414	0.667	0.447	0	R2	DDR1
PCDH17	0	0.296309	0.591	0.388	0	R2	PCDH17
DDX17	0	0.295598	0.807	0.662	0	R2	DDX17
LRATD1	0	0.292591	0.307	0.155	0	R2	LRATD1
SYT7	0	0.292547	0.583	0.391	0	R2	SYT7
A1CF	0	0.29112	0.411	0.224	0	R2	A1CF
ATP2B1	0	0.290949	0.646	0.452	0	R2	ATP2B1
GTF2I.1	0	0.290245	0.755	0.575	0	R2	GTF2I
RAB3B.1	0	0.286599	0.609	0.409	0	R2	RAB3B
RTN1.1	0	0.284366	0.405	0.184	0	R2	RTN1
AKAP9	0	0.279403	0.716	0.53	0	R2	AKAP9
PNISR	0	0.279167	0.769	0.609	0	R2	PNISR
ARX	0	0.276622	0.318	0.139	0	R2	ARX
CEP126	0	0.272467	0.42	0.23	0	R2	CEP126
NUDT4.1	0	0.272015	0.489	0.29	0	R2	NUDT4
TENT5A	0	0.270407	0.631	0.441	0	R2	TENT5A
RUFY3	0	0.270068	0.627	0.429	0	R2	RUFY3
RPS6KA3	0	0.267511	0.578	0.376	0	R2	RPS6KA3
PPP2R2B	0	0.266032	0.305	0.144	0	R2	PPP2R2B
ATP9A.1	0	0.265234	0.511	0.293	0	R2	ATP9A
ABLIM1	0	0.265202	0.491	0.302	0	R2	ABLIM1
FGFR1	0	0.263753	0.563	0.369	0	R2	FGFR1
PGR	0	0.262849	0.282	0.109	0	R2	PGR
WWC1	0	0.260813	0.395	0.212	0	R2	WWC1
PRKCE	0	0.260541	0.32	0.143	0	R2	PRKCE
RAB27A	0	0.259324	0.568	0.364	0	R2	RAB27A
ZBTB20.1	0	0.257091	0.615	0.42	0	R2	ZBTB20
MAGED1.1	0	0.256645	0.565	0.363	0	R2	MAGED1
GRM4	0	0.25539	0.261	0.095	0	R2	GRM4
VWA5A	0	0.255326	0.394	0.197	0	R2	VWA5A
EPRS.1	0	0.253188	0.576	0.378	0	R2	EPRS
STXBP5	0	0.252114	0.45	0.247	0	R2	STXBP5
HTATSF1.1	0	0.251554	0.506	0.311	0	R2	HTATSF1
RPS9	0	-0.252301	0.967	0.964	0	R2	RPS9
RPS3A	0	-0.25463	0.973	0.973	0	R2	RPS3A
RPL23A	0	-0.270229	0.961	0.96	0	R2	RPL23A
RPS15.1	0	-0.271754	0.962	0.968	0	R2	RPS15
RPS27.1	0	-0.277702	0.973	0.974	0	R2	RPS27
RPL9.1	0	-0.278031	0.966	0.969	0	R2	RPL9
RPS6	0	-0.28366	0.955	0.958	0	R2	RPS6
RPL38	0	-0.286551	0.925	0.925	0	R2	RPL38
RPL34.1	0	-0.291243	0.969	0.971	0	R2	RPL34
RPS21.1	0	-0.29463	0.933	0.935	0	R2	RPS21
RPS12	0	-0.296684	0.978	0.979	0	R2	RPS12
RPL30.1	0	-0.302647	0.971	0.978	0	R2	RPL30
RPL13	0	-0.30778	0.981	0.983	0	R2	RPL13
RPL35A.1	0	-0.30898	0.951	0.954	0	R2	RPL35A
RPS28	0	-0.311158	0.969	0.971	0	R2	RPS28
EEF1G	0	-0.315336	0.924	0.926	0	R2	EEF1G
RPS25.1	0	-0.318756	0.95	0.953	0	R2	RPS25
RPL7A.1	0	-0.324268	0.972	0.975	0	R2	RPL7A
RPLP2	0	-0.326738	0.941	0.945	0	R2	RPLP2
RPL11.1	0	-0.329315	0.975	0.979	0	R2	RPL11
RPL36AL.1	0	-0.329898	0.909	0.908	0	R2	RPL36AL
RPL5.1	0	-0.330809	0.957	0.96	0	R2	RPL5
RPS2.1	0	-0.331936	0.972	0.973	0	R2	RPS2
RPL14.1	0	-0.33738	0.956	0.958	0	R2	RPL14
RPL32	0	-0.351395	0.971	0.973	0	R2	RPL32
EIF1.1	0	-0.353259	0.96	0.964	0	R2	EIF1
RPL17.1	0	-0.360441	0.969	0.972	0	R2	RPL17
RPL18.1	0	-0.360584	0.962	0.965	0	R2	RPL18
RPL10	0	-0.366245	0.974	0.979	0	R2	RPL10
RPS7.1	0	-0.369589	0.96	0.964	0	R2	RPS7
FAU.1	0	-0.369719	0.95	0.959	0	R2	FAU
RPL18A	0	-0.37067	0.964	0.968	0	R2	RPL18A
RPS3	0	-0.380001	0.964	0.968	0	R2	RPS3
RPL19.1	0	-0.381024	0.97	0.975	0	R2	RPL19
FTH1	0	-0.384774	0.988	0.99	0	R2	FTH1
RPS8.1	0	-0.387786	0.961	0.969	0	R2	RPS8
RPL35.1	0	-0.391604	0.943	0.949	0	R2	RPL35
RPS15A.1	0	-0.393745	0.955	0.964	0	R2	RPS15A
RPL15.1	0	-0.39688	0.973	0.978	0	R2	RPL15
RPS4X	0	-0.399998	0.965	0.964	0	R2	RPS4X
RPL24.1	0	-0.404043	0.962	0.966	0	R2	RPL24
RPS19	0	-0.404502	0.96	0.965	0	R2	RPS19
TPT1	0	-0.405967	0.983	0.985	0	R2	TPT1
RPL8.1	0	-0.411184	0.964	0.972	0	R2	RPL8
RPL12.1	0	-0.415012	0.956	0.962	0	R2	RPL12
RPL29	0	-0.416842	0.943	0.948	0	R2	RPL29
RPL27A.1	0	-0.424914	0.957	0.958	0	R2	RPL27A
NACA	0	-0.427264	0.931	0.939	0	R2	NACA
RPLP1	0	-0.427807	0.982	0.986	0	R2	RPLP1
EEF1B2	0	-0.43264	0.862	0.885	0	R2	EEF1B2
RPS16.1	0	-0.43355	0.935	0.944	0	R2	RPS16
RPS14.1	0	-0.435968	0.97	0.973	0	R2	RPS14
TOMM7.1	0	-0.440896	0.853	0.86	0	R2	TOMM7
RPL27	0	-0.450617	0.919	0.93	0	R2	RPL27
BRI3.1	0	-0.451407	0.787	0.815	0	R2	BRI3
GPX4.1	0	-0.466679	0.853	0.868	0	R2	GPX4
SNHG5.1	0	-0.480014	0.624	0.683	0	R2	SNHG5
RPS13.1	0	-0.480197	0.954	0.961	0	R2	RPS13
RPL26.1	0	-0.491469	0.966	0.975	0	R2	RPL26
NME2	0	-0.512296	0.875	0.893	0	R2	NME2
RPS23.1	0	-0.557891	0.973	0.979	0	R2	RPS23
SNHG29.1	0	-0.577486	0.894	0.909	0	R2	SNHG29
RPS10.1	0	-0.578034	0.835	0.865	0	R2	RPS10
SST.1	0	-0.614491	0.861	0.904	0	R2	SST
CYBA	0	-0.673297	0.189	0.395	0	R2	CYBA
XIST.1	0	-0.752622	0	0.24	0	R2	XIST
RPS18.1	0	-0.77339	0.97	0.981	0	R2	RPS18
RBP4.1	0	-0.899611	0.24	0.412	0	R2	RBP4
FTL.1	0	-1.22204	0.985	0.994	0	R2	FTL
INS.1	0	-1.24707	0.999	0.999	0	R2	INS
IAPP.1	0	-1.62697	0.366	0.51	0	R2	IAPP
EDIL3.1	0	0.326806	0.494	0.314	0	R2	EDIL3
SYT4	0	0.2691	0.529	0.34	0	R2	SYT4
RPL36A	0	-0.332638	0.883	0.888	0	R2	RPL36A
PARP9.1	0	0.276329	0.563	0.376	0	R2	PARP9
CDH1.1	0	0.261158	0.61	0.41	0	R2	CDH1
COX7C.1	0	-0.266223	0.918	0.913	0	R2	COX7C
SMIM14	0	0.254258	0.567	0.378	0	R2	SMIM14
SNHG14	0	0.295345	0.624	0.442	0	R2	SNHG14
PAPPA2	0	0.348262	0.413	0.244	0	R2	PAPPA2
RPS5.1	0	-0.29661	0.939	0.938	0	R2	RPS5
TAPBP.1	0	0.357908	0.755	0.583	0	R2	TAPBP
SLC7A8.1	0	0.308168	0.513	0.341	0	R2	SLC7A8
SCP2.1	0	0.27182	0.743	0.567	0	R2	SCP2
RPL10A	0	-0.27865	0.93	0.93	0	R2	RPL10A
RPSA.1	0	-0.325292	0.928	0.926	0	R2	RPSA
VGF.1	0	0.547715	0.752	0.606	0	R2	VGF
CALM1	0	0.2545	0.943	0.909	0	R2	CALM1
ID1.1	0	0.653785	0.505	0.34	0	R2	ID1
NEUROD1	0	0.31019	0.607	0.43	0	R2	NEUROD1
ZNRF1	0	0.273084	0.533	0.352	0	R2	ZNRF1
SNPH.1	0	0.348285	0.221	0.102	0	R2	SNPH
IRF2BP2	0	0.257798	0.558	0.378	0	R2	IRF2BP2
PPDPF.1	0	-0.445815	0.686	0.712	0	R2	PPDPF
BBX.1	0	0.255666	0.658	0.479	0	R2	BBX
MACF1.1	0	0.25267	0.723	0.553	0	R2	MACF1
NUPR1.1	0	-0.788303	0.114	0.242	0	R2	NUPR1
RPL37	0	-0.261928	0.959	0.959	0	R2	RPL37
SLC30A8.1	0	0.540718	0.646	0.517	0	R2	SLC30A8
PEG10	0	0.497697	0.434	0.277	0	R2	PEG10
RACK1	0	-0.257472	0.943	0.943	0	R2	RACK1
MX1.1	0	0.417611	0.44	0.287	0	R2	MX1
SSTR2.1	0	0.260107	0.61	0.434	0	R2	SSTR2
YBX1	0	-0.334494	0.857	0.857	0	R2	YBX1
GPX3	0	0.275595	0.639	0.463	0	R2	GPX3
PDIA3.1	0	0.254085	0.869	0.771	0	R2	PDIA3
IL18BP.1	0	0.272315	0.348	0.205	0	R2	IL18BP
MYL12A	0	-0.554685	0.679	0.717	0	R2	MYL12A
STMN2.1	0	0.309338	0.539	0.37	0	R2	STMN2
PKM.1	0	0.282032	0.865	0.764	0	R2	PKM
MYDGF.1	0	-0.409148	0.697	0.726	0	R2	MYDGF
APOL6.1	0	0.349671	0.628	0.481	0	R2	APOL6
POMP	0	-0.398844	0.797	0.803	0	R2	POMP
ANGPTL4.1	0	-0.706536	0.099	0.214	0	R2	ANGPTL4
CALD1.1	0	-0.576905	0.189	0.32	0	R2	CALD1
NDUFA6	0	0.250087	0.679	0.516	0	R2	NDUFA6
BEX2	0	0.290749	0.734	0.576	0	R2	BEX2
GAPDH.1	0	-0.357495	0.961	0.963	0	R2	GAPDH
MGST3.1	0	-0.396361	0.667	0.701	0	R2	MGST3
ZFAS1.1	0	-0.437922	0.785	0.787	0	R2	ZFAS1
PRDX1	0	-0.493143	0.676	0.701	0	R2	PRDX1
NPDC1	0	0.262988	0.761	0.623	0	R2	NPDC1
CRYAB.1	0	-0.767424	0.042	0.128	0	R2	CRYAB
CSTB	0	-0.469008	0.824	0.818	0	R2	CSTB
IFI6.1	0	0.356552	0.68	0.521	0	R2	IFI6
SELENOW.1	0	-0.381606	0.579	0.629	0	R2	SELENOW
GADD45G	0	0.255774	0.588	0.43	0	R2	GADD45G
NPM1	0	-0.290858	0.874	0.87	0	R2	NPM1
BEX1.1	0	0.279713	0.797	0.662	0	R2	BEX1
PGK1	0	0.327765	0.84	0.75	0	R2	PGK1
GAS5.1	0	-0.448701	0.568	0.608	0	R2	GAS5
ERO1B	0	0.320813	0.671	0.525	0	R2	ERO1B
GNG11.1	0	-0.736956	0.061	0.149	0	R2	GNG11
TOMM20.1	0	-0.33882	0.734	0.737	0	R2	TOMM20
CAMK2N1.1	0	0.26211	0.774	0.648	0	R2	CAMK2N1
C2CD4A	0	0.29247	0.629	0.474	0	R2	C2CD4A
STAT1.1	0	0.450823	0.678	0.546	0	R2	STAT1
CLTA	0	-0.294477	0.782	0.776	0	R2	CLTA
GBP3.1	0	0.315234	0.38	0.251	0	R2	GBP3
NDUFA4	0	-0.378	0.613	0.654	0	R2	NDUFA4
ATP1B1.1	0	0.269024	0.82	0.687	0	R2	ATP1B1
TXN	0	-0.350379	0.824	0.817	0	R2	TXN
SERPINE1	0	-1.13214	0.043	0.117	0	R2	SERPINE1
CYTOR	0	-0.536481	0.114	0.209	0	R2	CYTOR
CHMP5.1	0	-0.311898	0.63	0.655	0	R2	CHMP5
IER3	0	-0.835686	0.565	0.637	0	R2	IER3
CD63	0	-0.309241	0.941	0.937	0	R2	CD63
COL4A2	0	-0.86809	0.072	0.153	0	R2	COL4A2
MGP	0	-1.12542	0.033	0.1	0	R2	MGP
CTSD.1	0	-0.774204	0.664	0.683	0	R2	CTSD
LGALS1	0	-0.672325	0.206	0.313	0	R2	LGALS1
CD74.1	0	0.300065	0.311	0.197	0	R2	CD74
SNHG8.1	0	-0.369786	0.628	0.65	0	R2	SNHG8
FAM114A1	0	-0.298364	0.179	0.269	0	R2	FAM114A1
A1BG.1	0	-0.305242	0.346	0.422	0	R2	A1BG
EMP3	0	-0.3392	0.102	0.189	0	R2	EMP3
TUBA1A.1	0	0.290281	0.814	0.725	0	R2	TUBA1A
GYPC	0	-0.393494	0.072	0.147	0	R2	GYPC
CD24	0	-0.402959	0.351	0.436	0	R2	CD24
COL4A1.1	0	-0.922719	0.08	0.155	0	R2	COL4A1
DBI	0	-0.28246	0.811	0.792	0	R2	DBI
ADM.1	0	-0.44246	0.177	0.265	0	R2	ADM
MEG3.1	0	-0.255826	0.256	0.359	0	R2	MEG3
CAVIN3	0	-0.29685	0.063	0.134	0	R2	CAVIN3
A2M	0	-0.362616	0.049	0.114	0	R2	A2M
ADCYAP1.1	0	-0.546963	0.136	0.223	0	R2	ADCYAP1
SQSTM1.1	0	-0.418468	0.759	0.756	0	R2	SQSTM1
G0S2	0	-0.896104	0.148	0.232	0	R2	G0S2
COL18A1.1	0	-0.694258	0.099	0.175	0	R2	COL18A1
EPB41L4A-AS1.1	0	-0.345954	0.433	0.478	0	R2	EPB41L4A-AS1
MT-ND4L.1	0	-0.449707	0.737	0.709	0	R2	MT-ND4L
CD9.1	0	-0.535146	0.142	0.224	0	R2	CD9
HADH	0	-0.31682	0.176	0.257	0	R2	HADH
LGALS3	0	-0.598082	0.146	0.227	0	R2	LGALS3
DNAJC12.1	0	0.252763	0.715	0.584	0	R2	DNAJC12
TUBA1C	0	-0.274975	0.242	0.329	0	R2	TUBA1C
LDHB	0	-0.327301	0.158	0.241	0	R2	LDHB
TOMM5	0	-0.26685	0.614	0.627	0	R2	TOMM5
RSAD2	0	0.282346	0.267	0.175	0	R2	RSAD2
TMED9.1	0	-0.338212	0.625	0.644	0	R2	TMED9
HSPB1.1	0	-0.86085	0.644	0.66	0	R2	HSPB1
BGN.1	0	-0.596065	0.056	0.12	0	R2	BGN
BAG1.1	0	-0.29224	0.627	0.639	0	R2	BAG1
ATP6V1F	0	-0.279165	0.715	0.707	0	R2	ATP6V1F
ENG	0	-0.533934	0.051	0.109	0	R2	ENG
EEF1D	0	-0.317174	0.709	0.704	0	R2	EEF1D
PLEKHO1	0	-0.329776	0.104	0.173	0	R2	PLEKHO1
SPARC.1	0	-0.375136	0.081	0.151	0	R2	SPARC
H2AFZ	0	-0.272285	0.788	0.779	0	R2	H2AFZ
PDGFRB.1	0	-0.468467	0.047	0.104	0	R2	PDGFRB
HSPE1.1	0	-0.372371	0.841	0.819	0	R2	HSPE1
COL15A1.1	0	-0.343166	0.048	0.103	0	R2	COL15A1
PRELID1	0	-0.254352	0.736	0.718	0	R2	PRELID1
SERPINH1	0	-0.35229	0.144	0.218	0	R2	SERPINH1
ATP6V0C.1	0	-0.29015	0.772	0.75	0	R2	ATP6V0C
PPP1R14B	0	-0.328666	0.65	0.651	0	R2	PPP1R14B
AP2S1	0	-0.331006	0.623	0.623	0	R2	AP2S1
SERINC2	0	-0.344389	0.168	0.239	0	R2	SERINC2
MYL12B	0	-0.277063	0.868	0.843	0	R2	MYL12B
BIRC3.1	0	0.303522	0.368	0.275	0	R2	BIRC3
OSTC	0	-0.28394	0.603	0.62	0	R2	OSTC
RAB13	0	-0.311673	0.609	0.612	0	R2	RAB13
MFGE8	0	-0.253355	0.052	0.104	0	R2	MFGE8
THBS1	0	-0.491043	0.057	0.109	0	R2	THBS1
PXDN	0	-0.332298	0.056	0.108	0	R2	PXDN
HLA-B.1	0	-0.483178	0.851	0.82	0	R2	HLA-B
S100A11.1	0	-0.452634	0.796	0.773	0	R2	S100A11
ATP6V0B.1	0	-0.269085	0.859	0.84	0	R2	ATP6V0B
HSPA6.1	0	-0.992033	0.073	0.126	0	R2	HSPA6
YBX3	0	-0.367496	0.16	0.22	0	R2	YBX3
SELENOK.1	0	-0.255263	0.779	0.754	0	R2	SELENOK
MAP1LC3B	0	-0.281108	0.652	0.651	0	R2	MAP1LC3B
MTRNR2L12.1	0	-0.3249	0.84	0.819	0	R2	MTRNR2L12
NEAT1	0	-0.314171	0.783	0.812	0	R2	NEAT1
UCHL1	0	-0.289063	0.49	0.518	0	R2	UCHL1
PPP1R15A.1	0	-0.401975	0.272	0.325	0	R2	PPP1R15A
SNHG32.1	0	-0.304745	0.485	0.498	0	R2	SNHG32
ERP29.1	0	-0.260429	0.837	0.812	0	R2	ERP29
IGFBP4.1	0	-0.477856	0.088	0.138	0	R2	IGFBP4
TNFAIP6.1	0	-0.609324	0.063	0.108	0	R2	TNFAIP6
SNHG7.1	0	-0.347904	0.495	0.499	0	R2	SNHG7
NPC2	0	-0.255917	0.767	0.74	0	R2	NPC2
PFN1	0	-0.250069	0.799	0.762	0	R2	PFN1
SPON2.1	0	-0.404513	0.09	0.138	0	R2	SPON2
C11orf96	0	-0.971506	0.101	0.148	0	R2	C11orf96
TIMP3.1	0	-0.282991	0.073	0.119	0	R2	TIMP3
GADD45B.1	0	-0.385628	0.269	0.319	0	R2	GADD45B
IFITM3.1	0	-0.464434	0.278	0.33	0	R2	IFITM3
PLAU.1	0	-0.343067	0.066	0.108	0	R2	PLAU
HES4	0	-0.316091	0.179	0.227	0	R2	HES4
NRP2	0	-0.451102	0.106	0.149	0	R2	NRP2
CCL2.1	0	-0.546177	0.157	0.208	0	R2	CCL2
HILPDA.1	0	-0.384503	0.228	0.279	0	R2	HILPDA
PRSS3	0	-0.28134	0.147	0.189	0	R2	PRSS3
KLHL41.1	0	-0.268454	0.107	0.148	0	R2	KLHL41
GDF15	0	-0.465084	0.092	0.134	0	R2	GDF15
S100A6.1	0	0.466823	0.874	0.794	0	R2	S100A6
LIF	0	-0.413912	0.099	0.141	0	R2	LIF
IGFBP7.1	0	-0.430673	0.76	0.69	0	R2	IGFBP7
VAT1	0	-0.2525	0.342	0.371	0	R2	VAT1
IFITM2.1	0	-0.30033	0.16	0.204	0	R2	IFITM2
HSPG2	0	-0.300257	0.069	0.106	0	R2	HSPG2
IL32.1	0	0.385583	0.364	0.297	0	R2	IL32
TMSB10.1	0	-0.327387	0.909	0.885	0	R2	TMSB10
CEBPB	0	-0.396728	0.28	0.321	0	R2	CEBPB
DDIT4	0	-0.362249	0.361	0.398	0	R2	DDIT4
PALM2-AKAP2	0	-0.272008	0.248	0.285	0	R2	PALM2-AKAP2
ATF3.1	0	-0.266417	0.201	0.243	0	R2	ATF3
PLAUR	0	-0.31288	0.169	0.211	0	R2	PLAUR
ASAH1.1	0	-0.28782	0.639	0.618	0	R2	ASAH1
GPNMB	0	-0.359216	0.085	0.119	0	R2	GPNMB
UPP1	0	-0.308464	0.165	0.199	0	R2	UPP1
FKBP1A	0	-0.347298	0.544	0.532	0	R2	FKBP1A
CSRP2	0	-0.278557	0.075	0.106	0	R2	CSRP2
MRPL18.1	0	-0.309989	0.505	0.497	0	R2	MRPL18
MSN	0	-0.261688	0.172	0.206	0	R2	MSN
TIMP1.1	0	-0.828322	0.89	0.853	0	R2	TIMP1
TYMP	0	-0.337545	0.34	0.363	0	R2	TYMP
DDIT3.1	0	-0.355145	0.247	0.273	0	R2	DDIT3
RALA	0	-0.294237	0.493	0.483	0	R2	RALA
CXCL10.1	0	-0.389327	0.245	0.279	0	R2	CXCL10
HSPH1	0	-0.326035	0.513	0.42	0	R2	HSPH1
AL627171.2.1	0	-0.380441	0.202	0.223	0	R2	AL627171.2
CTSL	0	-0.53739	0.542	0.517	0	R2	CTSL
CALU	0	-0.304348	0.402	0.397	0	R2	CALU
PLCG2.1	0	-0.322504	0.182	0.202	0	R2	PLCG2
ISG15.1	0	0.284442	0.528	0.487	0	R2	ISG15
HSPA1A.1	0	-0.884165	0.514	0.492	0	R2	HSPA1A
NINJ1	0	-0.273766	0.197	0.212	0	R2	NINJ1
NDRG1.1	0	-0.279794	0.413	0.412	0	R2	NDRG1
BAG3.1	0	-0.265842	0.18	0.193	0	R2	BAG3
SELENOM	0	-0.261442	0.656	0.609	0	R2	SELENOM
IGFBP3	0	0.373532	0.203	0.184	0	R2	IGFBP3
ID3.1	0	-0.326662	0.212	0.225	0	R2	ID3
ZNF292.1	0	-0.317973	0.579	0.538	0	R2	ZNF292
NPY	0	-0.378317	0.094	0.107	0	R2	NPY
CXCL3	0	-0.352655	0.141	0.156	0	R2	CXCL3
PLIN2	0	-0.31256	0.358	0.352	0	R2	PLIN2
RARRES1.1	0	-0.321836	0.169	0.148	1	R2	RARRES1
TPM4	0	-0.312007	0.619	0.557	1	R2	TPM4
GADD45A.1	0	-0.325256	0.273	0.271	1	R2	GADD45A
IGFBP5.1	0	-0.761254	0.23	0.234	1	R2	IGFBP5
UBB.1	0	-0.262567	0.921	0.901	1	R2	UBB
RND3	0	-0.257094	0.185	0.188	1	R2	RND3
JUN.1	0	-0.319535	0.658	0.615	1	R2	JUN
CTSC.1	0	-0.401433	0.206	0.208	1	R2	CTSC
DNAJB1.1	0	-0.603242	0.352	0.338	1	R2	DNAJB1
FXYD2.1	0	-0.431207	0.701	0.612	1	R2	FXYD2
HSPA1B.1	0	-0.554596	0.341	0.328	1	R2	HSPA1B
CCDC85B	0	-0.252377	0.298	0.29	1	R2	CCDC85B
MT2A	0	-0.390545	0.65	0.627	1	R2	MT2A
SPINK1.1	0	0.356521	0.224	0.206	1	R2	SPINK1
REG3A.1	0	2.4757	0.199	0.043	0	R3	REG3A
IGFBP5.2	0	2.00697	0.381	0.187	0	R3	IGFBP5
COL1A1.1	0	1.84429	0.323	0.097	0	R3	COL1A1
MGP.1	0	1.76981	0.2	0.038	0	R3	MGP
COL3A1.1	0	1.73137	0.29	0.09	0	R3	COL3A1
COL1A2.1	0	1.59956	0.279	0.092	0	R3	COL1A2
SPARC.2	0	1.56267	0.272	0.082	0	R3	SPARC
XIST.2	0	1.52925	0.661	0	0	R3	XIST
BGN.2	0	1.44811	0.22	0.06	0	R3	BGN
CALD1.2	0	1.40528	0.458	0.217	0	R3	CALD1
SFRP2.1	0	1.4045	0.177	0.041	0	R3	SFRP2
TNFAIP6.2	0	1.3043	0.213	0.054	0	R3	TNFAIP6
LUM	0	1.28986	0.177	0.038	0	R3	LUM
IFITM3.2	0	1.25691	0.548	0.239	0	R3	IFITM3
COL4A1.2	0	1.20922	0.25	0.091	0	R3	COL4A1
TIMP1.2	0	1.16685	0.882	0.861	0	R3	TIMP1
IGFBP4.2	0	1.16171	0.269	0.075	0	R3	IGFBP4
COL6A3.1	0	1.13422	0.203	0.064	0	R3	COL6A3
CTSC.2	0	1.11734	0.396	0.15	0	R3	CTSC
CCL2.2	0	1.09222	0.34	0.144	0	R3	CCL2
COL18A1.2	0	1.0888	0.29	0.104	0	R3	COL18A1
IL32.2	0	1.04162	0.521	0.26	0	R3	IL32
GNG11.2	0	1.02482	0.252	0.076	0	R3	GNG11
TPM2.1	0	1.0083	0.221	0.068	0	R3	TPM2
HLA-B.2	0	1.00749	0.901	0.81	0	R3	HLA-B
DCN	0	0.99282	0.18	0.037	0	R3	DCN
S100A11.2	0	0.967089	0.904	0.743	0	R3	S100A11
ZFP36L1.1	0	0.931735	0.452	0.234	0	R3	ZFP36L1
LGALS1.1	0	0.912663	0.45	0.222	0	R3	LGALS1
TMSB4X.1	0	0.895445	0.954	0.896	0	R3	TMSB4X
COL4A2.1	0	0.893267	0.245	0.087	0	R3	COL4A2
FN1.1	0	0.893208	0.266	0.103	0	R3	FN1
PDGFRB.2	0	0.880632	0.188	0.051	0	R3	PDGFRB
COL15A1.2	0	0.876696	0.197	0.049	0	R3	COL15A1
COL6A2.1	0	0.833661	0.236	0.083	0	R3	COL6A2
IFITM2.2	0	0.81646	0.387	0.127	0	R3	IFITM2
TMSB10.2	0	0.807877	0.945	0.877	0	R3	TMSB10
BST2.1	0	0.801616	0.332	0.15	0	R3	BST2
CYBA.1	0	0.790681	0.61	0.234	0	R3	CYBA
VCAN	0	0.755181	0.164	0.035	0	R3	VCAN
PRDX1.1	0	0.754811	0.805	0.658	0	R3	PRDX1
PLAU.2	0	0.748515	0.21	0.057	0	R3	PLAU
SPON2.2	0	0.734856	0.246	0.083	0	R3	SPON2
COL5A2.1	0	0.723501	0.187	0.06	0	R3	COL5A2
WFDC2.1	0	0.71895	0.376	0.188	0	R3	WFDC2
FSTL1.1	0	0.71613	0.345	0.104	0	R3	FSTL1
CTHRC1.1	0	0.709576	0.214	0.076	0	R3	CTHRC1
HSD11B1	0	0.70684	0.15	0.03	0	R3	HSD11B1
MMP2	0	0.704455	0.175	0.036	0	R3	MMP2
C11orf96.1	0	0.686761	0.235	0.099	0	R3	C11orf96
RARRES2.1	0	0.683946	0.217	0.067	0	R3	RARRES2
HIF1A.1	0	0.659206	0.696	0.474	0	R3	HIF1A
MT-CO2.1	0	0.654681	0.952	0.965	0	R3	MT-CO2
VIM.1	0	0.652208	0.655	0.444	0	R3	VIM
PRRX1	0	0.651698	0.167	0.043	0	R3	PRRX1
COL5A1.1	0	0.638919	0.188	0.051	0	R3	COL5A1
TPM1.1	0	0.635312	0.649	0.452	0	R3	TPM1
CYP1B1	0	0.632016	0.132	0.031	0	R3	CYP1B1
LDHB.1	0	0.629379	0.385	0.158	0	R3	LDHB
LGALS3.1	0	0.627664	0.358	0.149	0	R3	LGALS3
MYH9.1	0	0.626609	0.607	0.4	0	R3	MYH9
SPINK1.2	0	0.617872	0.343	0.173	0	R3	SPINK1
CYGB	0	0.606529	0.162	0.035	0	R3	CYGB
CAVIN3.1	0	0.603111	0.235	0.071	0	R3	CAVIN3
C1S.1	0	0.602587	0.249	0.086	0	R3	C1S
ITGA1.1	0	0.599917	0.418	0.231	0	R3	ITGA1
MSN.1	0	0.592908	0.347	0.147	0	R3	MSN
PXDN.1	0	0.581335	0.196	0.057	0	R3	PXDN
THY1	0	0.574041	0.161	0.032	0	R3	THY1
YBX3.1	0	0.562914	0.335	0.157	0	R3	YBX3
MMP14	0	0.552483	0.247	0.081	0	R3	MMP14
CRLF1	0	0.552031	0.161	0.049	0	R3	CRLF1
C1R.1	0	0.549278	0.29	0.12	0	R3	C1R
PFN1.1	0	0.54785	0.854	0.751	0	R3	PFN1
S100A13	0	0.545267	0.468	0.212	0	R3	S100A13
STEAP1.1	0	0.543573	0.184	0.045	0	R3	STEAP1
AGT	0	0.542997	0.372	0.151	0	R3	AGT
PMEPA1.1	0	0.538521	0.327	0.142	0	R3	PMEPA1
TYMP.1	0	0.533228	0.505	0.309	0	R3	TYMP
PPP1R14B.1	0	0.523792	0.774	0.613	0	R3	PPP1R14B
LIMS1	0	0.506909	0.473	0.279	0	R3	LIMS1
PHLDA2.1	0	0.501864	0.281	0.107	0	R3	PHLDA2
CLIC4	0	0.500487	0.297	0.131	0	R3	CLIC4
SERPINF1	0	0.499495	0.152	0.029	0	R3	SERPINF1
SH3BGRL3	0	0.499436	0.792	0.629	0	R3	SH3BGRL3
IFI16	0	0.498793	0.253	0.093	0	R3	IFI16
AEBP1	0	0.498288	0.18	0.046	0	R3	AEBP1
HSPG2.1	0	0.49803	0.189	0.063	0	R3	HSPG2
PCOLCE.1	0	0.49379	0.179	0.056	0	R3	PCOLCE
AKR1C1	0	0.493373	0.158	0.043	0	R3	AKR1C1
SERF2.1	0	0.492844	0.965	0.948	0	R3	SERF2
CNN3	0	0.48575	0.568	0.354	0	R3	CNN3
RPS4X.1	0	0.484531	0.975	0.961	0	R3	RPS4X
GJA1.1	0	0.484364	0.159	0.046	0	R3	GJA1
ITPRIPL2	0	0.481912	0.326	0.161	0	R3	ITPRIPL2
NME2.1	0	0.48136	0.915	0.878	0	R3	NME2
BASP1.1	0	0.480409	0.206	0.06	0	R3	BASP1
UNC5B	0	0.476014	0.232	0.071	0	R3	UNC5B
NRP1	0	0.467625	0.379	0.2	0	R3	NRP1
ARPC1B.1	0	0.463556	0.776	0.609	0	R3	ARPC1B
GNG5	0	0.462942	0.838	0.727	0	R3	GNG5
LTBP1	0	0.461247	0.175	0.047	0	R3	LTBP1
DBI.1	0	0.456361	0.863	0.779	0	R3	DBI
MFGE8.1	0	0.454541	0.188	0.054	0	R3	MFGE8
FLNA	0	0.453702	0.288	0.122	0	R3	FLNA
PPIC	0	0.451254	0.297	0.11	0	R3	PPIC
GYPC.1	0	0.448064	0.235	0.086	0	R3	GYPC
RPN2.1	0	0.447689	0.732	0.517	0	R3	RPN2
RPS17.1	0	0.443366	0.879	0.806	0	R3	RPS17
CYTOR.1	0	0.442473	0.302	0.137	0	R3	CYTOR
PLAUR.1	0	0.43383	0.341	0.152	0	R3	PLAUR
B4GALT1	0	0.428264	0.418	0.207	0	R3	B4GALT1
PGF	0	0.427068	0.116	0.028	0	R3	PGF
NID1	0	0.425902	0.169	0.033	0	R3	NID1
TMEM132A.1	0	0.421356	0.451	0.229	0	R3	TMEM132A
MRC2.1	0	0.421016	0.17	0.042	0	R3	MRC2
MYL9	0	0.420745	0.18	0.059	0	R3	MYL9
CDH11	0	0.417301	0.158	0.04	0	R3	CDH11
RHOC	0	0.413469	0.456	0.259	0	R3	RHOC
LAMA4	0	0.413035	0.167	0.039	0	R3	LAMA4
LITAF	0	0.412049	0.328	0.162	0	R3	LITAF
FMOD	0	0.411764	0.148	0.029	0	R3	FMOD
ENC1.1	0	0.411364	0.191	0.061	0	R3	ENC1
GBP3.2	0	0.41083	0.452	0.249	0	R3	GBP3
EMILIN1	0	0.405309	0.165	0.048	0	R3	EMILIN1
ENG.1	0	0.40388	0.193	0.057	0	R3	ENG
COL5A3	0	0.402388	0.151	0.04	0	R3	COL5A3
GGT5	0	0.400311	0.153	0.029	0	R3	GGT5
A2M.1	0	0.395239	0.188	0.062	0	R3	A2M
ARPC3.1	0	0.390095	0.886	0.821	0	R3	ARPC3
PAPPA	0	0.388153	0.111	0.022	0	R3	PAPPA
THBS2	0	0.383681	0.137	0.036	0	R3	THBS2
H3F3A.1	0	0.378313	0.94	0.913	0	R3	H3F3A
HTRA3	0	0.372712	0.132	0.03	0	R3	HTRA3
COL8A1	0	0.371543	0.124	0.026	0	R3	COL8A1
ADAMTS4	0	0.371338	0.146	0.037	0	R3	ADAMTS4
B2M.1	0	0.366037	0.984	0.984	0	R3	B2M
OLFM2.1	0	0.365676	0.322	0.15	0	R3	OLFM2
FKBP10	0	0.363462	0.184	0.053	0	R3	FKBP10
RBMS1	0	0.362922	0.254	0.087	0	R3	RBMS1
TGFB1	0	0.362197	0.301	0.13	0	R3	TGFB1
LAMC1	0	0.356849	0.32	0.142	0	R3	LAMC1
DDR2	0	0.35593	0.157	0.038	0	R3	DDR2
SERPING1	0	0.353186	0.276	0.109	0	R3	SERPING1
TGFB3	0	0.350808	0.124	0.026	0	R3	TGFB3
FAM114A1.1	0	0.349143	0.382	0.192	0	R3	FAM114A1
ANGPTL2	0	0.340945	0.171	0.045	0	R3	ANGPTL2
SRP14	0	0.339548	0.921	0.895	0	R3	SRP14
EDNRA	0	0.337549	0.138	0.029	0	R3	EDNRA
SPARCL1	0	0.334227	0.102	0.022	0	R3	SPARCL1
TUBA1C.1	0	0.333679	0.453	0.251	0	R3	TUBA1C
F2R	0	0.331504	0.14	0.038	0	R3	F2R
GPX8	0	0.33085	0.165	0.037	0	R3	GPX8
RAI14	0	0.32825	0.242	0.097	0	R3	RAI14
FBN1	0	0.323627	0.153	0.044	0	R3	FBN1
MXRA8	0	0.321319	0.132	0.028	0	R3	MXRA8
NOTCH3	0	0.315483	0.144	0.037	0	R3	NOTCH3
WWTR1	0	0.31398	0.179	0.051	0	R3	WWTR1
TBX3	0	0.311974	0.137	0.035	0	R3	TBX3
CD248	0	0.310687	0.107	0.018	0	R3	CD248
SPOCK1	0	0.309234	0.181	0.06	0	R3	SPOCK1
CASC15	0	0.307514	0.163	0.037	0	R3	CASC15
RAB34	0	0.307337	0.192	0.069	0	R3	RAB34
CARMN	0	0.303661	0.112	0.024	0	R3	CARMN
UACA	0	0.298284	0.167	0.053	0	R3	UACA
NES	0	0.296924	0.135	0.029	0	R3	NES
TMEM45A	0	0.295364	0.284	0.104	0	R3	TMEM45A
PDGFRA	0	0.294779	0.135	0.033	0	R3	PDGFRA
EMP1	0	0.294359	0.142	0.04	0	R3	EMP1
RBPMS	0	0.292001	0.347	0.169	0	R3	RBPMS
PARVA	0	0.288731	0.375	0.171	0	R3	PARVA
LHFPL6	0	0.286751	0.166	0.051	0	R3	LHFPL6
SULF2	0	0.286056	0.181	0.063	0	R3	SULF2
ZEB2	0	0.279675	0.16	0.05	0	R3	ZEB2
CD9.2	0	0.279501	0.33	0.153	0	R3	CD9
OAF	0	0.278953	0.195	0.06	0	R3	OAF
PDLIM7	0	0.27814	0.222	0.083	0	R3	PDLIM7
EPHX1	0	0.275067	0.328	0.128	0	R3	EPHX1
SVIL	0	0.274133	0.188	0.063	0	R3	SVIL
CDC42EP5	0	0.271524	0.176	0.056	0	R3	CDC42EP5
PLAC9	0	0.27099	0.106	0.009	0	R3	PLAC9
CRISPLD2	0	0.27024	0.145	0.04	0	R3	CRISPLD2
STOM	0	0.260397	0.266	0.117	0	R3	STOM
FBLN1	0	0.258062	0.111	0.017	0	R3	FBLN1
CHSY1	0	0.257427	0.177	0.059	0	R3	CHSY1
RSU1	0	0.256922	0.28	0.106	0	R3	RSU1
DKK3	0	0.25672	0.178	0.045	0	R3	DKK3
UPK3BL1	0	0.255465	0.341	0.138	0	R3	UPK3BL1
PAX8-AS1.1	0	-0.267003	0.007	0.132	0	R3	PAX8-AS1
MT-ND2.1	0	-0.429433	0.882	0.931	0	R3	MT-ND2
USP9Y	0	-0.445177	0	0.266	0	R3	USP9Y
BEX2.1	0	-0.492424	0.511	0.669	0	R3	BEX2
INS.2	0	-0.543723	0.997	0.999	0	R3	INS
CPE	0	-0.549465	0.741	0.858	0	R3	CPE
SNHG7.2	0	-0.560382	0.39	0.53	0	R3	SNHG7
DDX3Y	0	-0.562322	0	0.318	0	R3	DDX3Y
MALAT1.1	0	-0.625104	0.944	0.971	0	R3	MALAT1
C5orf38	0	-0.700206	0.197	0.362	0	R3	C5orf38
TTR.1	0	-0.725487	0.918	0.966	0	R3	TTR
SCG5.1	0	-0.730316	0.722	0.868	0	R3	SCG5
EIF1AY.1	0	-0.748529	0	0.407	0	R3	EIF1AY
MT-ND4L.2	0	-0.792298	0.593	0.758	0	R3	MT-ND4L
CD99.1	0	-0.847224	0.784	0.88	0	R3	CD99
RPS4Y1.1	0	-1.97949	0	0.757	0	R3	RPS4Y1
PPY.2	0	-3.28999	0.151	0.521	0	R3	PPY
SOX4.1	0	0.632343	0.483	0.304	0	R3	SOX4
CAVIN1	0	0.315706	0.185	0.066	0	R3	CAVIN1
TGFB1I1	0	0.293779	0.187	0.068	0	R3	TGFB1I1
FGF2	0	0.35322	0.129	0.035	0	R3	FGF2
ACSL4	0	0.366287	0.381	0.205	0	R3	ACSL4
MARCKS.1	0	0.683371	0.825	0.739	0	R3	MARCKS
NNMT.1	0	0.647305	0.561	0.374	0	R3	NNMT
BNIP3.1	0	-0.472889	0.691	0.768	0	R3	BNIP3
KCNE4	0	0.391527	0.165	0.056	0	R3	KCNE4
CD40	0	0.35929	0.459	0.269	0	R3	CD40
SKIL.1	0	0.346888	0.517	0.323	0	R3	SKIL
THBS1.1	0	0.428307	0.18	0.063	0	R3	THBS1
CFL1	0	0.410615	0.896	0.849	0	R3	CFL1
PLPP3	0	0.339643	0.192	0.072	0	R3	PLPP3
WNT5A	0	0.337408	0.149	0.046	0	R3	WNT5A
CHGB.2	0	-0.366797	0.639	0.819	0	R3	CHGB
TPI1	0	-0.435014	0.863	0.882	0	R3	TPI1
SAT1.1	0	0.735082	0.849	0.749	0	R3	SAT1
DEPP1.1	0	-0.8363	0.321	0.485	0	R3	DEPP1
PPFIBP1	0	0.320111	0.288	0.14	0	R3	PPFIBP1
APOL1	0	0.299987	0.316	0.159	0	R3	APOL1
CALY.1	0	-0.640896	0.285	0.447	0	R3	CALY
RUNX1	0	0.369594	0.237	0.105	0	R3	RUNX1
EMP3.1	0	0.301254	0.271	0.124	0	R3	EMP3
PSMA4	0	0.399475	0.718	0.546	0	R3	PSMA4
C9orf16.1	0	0.628443	0.845	0.763	0	R3	C9orf16
PON2	0	0.259156	0.375	0.202	0	R3	PON2
COL7A1	0	0.270778	0.131	0.038	0	R3	COL7A1
HAPLN3	0	0.355923	0.236	0.103	0	R3	HAPLN3
SCG3.1	0	-0.429701	0.557	0.759	0	R3	SCG3
RARRES1.2	0	0.860615	0.261	0.123	0	R3	RARRES1
ANXA5	0	0.482876	0.816	0.71	0	R3	ANXA5
HTRA1.1	0	0.483586	0.179	0.068	0	R3	HTRA1
TMEM238	0	-0.384342	0.162	0.315	0	R3	TMEM238
FTH1.1	0	0.653977	0.993	0.988	0	R3	FTH1
NDUFS5	0	0.359697	0.859	0.795	0	R3	NDUFS5
GSTO1	0	0.456523	0.787	0.665	0	R3	GSTO1
SULF1	0	0.2968	0.118	0.033	0	R3	SULF1
G0S2.1	0	0.826567	0.319	0.167	0	R3	G0S2
CSTB.1	0	0.445213	0.871	0.805	0	R3	CSTB
CEBPB.1	0	0.575359	0.434	0.267	0	R3	CEBPB
LOXL2	0	0.30296	0.169	0.06	0	R3	LOXL2
NENF	0	-0.432508	0.741	0.79	0	R3	NENF
INAFM1	0	0.326213	0.222	0.097	0	R3	INAFM1
REXO2	0	0.328161	0.599	0.413	0	R3	REXO2
PTPN12	0	0.290854	0.346	0.186	0	R3	PTPN12
NDUFA4.1	0	0.441236	0.747	0.606	0	R3	NDUFA4
NRP2.1	0	0.36641	0.234	0.103	0	R3	NRP2
SDC4.1	0	0.588068	0.24	0.106	0	R3	SDC4
FBXO32	0	0.316536	0.248	0.114	0	R3	FBXO32
CIRBP	0	-0.388991	0.755	0.798	0	R3	CIRBP
GNG12	0	0.255658	0.453	0.27	0	R3	GNG12
SPHK1	0	0.261418	0.248	0.113	0	R3	SPHK1
UBD.1	0	0.460236	0.235	0.106	0	R3	UBD
TUBB.1	0	0.428268	0.757	0.628	0	R3	TUBB
YWHAZ	0	0.40533	0.758	0.613	0	R3	YWHAZ
TAGLN	0	0.63726	0.142	0.048	0	R3	TAGLN
ACTB.1	0	0.495492	0.905	0.854	0	R3	ACTB
LAP3.1	0	0.489379	0.525	0.338	0	R3	LAP3
ITGAV.1	0	0.338055	0.586	0.401	0	R3	ITGAV
MT-CO1.2	0	0.401324	0.947	0.964	0	R3	MT-CO1
MT-CYB.1	0	0.375261	0.935	0.954	0	R3	MT-CYB
TNFAIP2	0	0.35077	0.328	0.172	0	R3	TNFAIP2
MGST1.1	0	0.496354	0.202	0.086	0	R3	MGST1
LXN.1	0	0.406375	0.256	0.125	0	R3	LXN
PSMB9.1	0	0.37992	0.631	0.438	0	R3	PSMB9
CALU.1	0	0.591118	0.528	0.359	0	R3	CALU
LRP1	0	0.401814	0.225	0.104	0	R3	LRP1
HSP90AB1.1	0	-0.42443	0.898	0.922	0	R3	HSP90AB1
TGFBI	0	0.366615	0.23	0.103	0	R3	TGFBI
TFPI	0	0.331186	0.232	0.107	0	R3	TFPI
LIF.1	0	0.491694	0.22	0.097	0	R3	LIF
MPZL1	0	0.275279	0.405	0.238	0	R3	MPZL1
ID3.2	0	0.781346	0.33	0.187	0	R3	ID3
SPINT2	0	-0.472478	0.675	0.825	0	R3	SPINT2
TAX1BP3	0	0.27598	0.43	0.26	0	R3	TAX1BP3
ITGA5	0	0.254083	0.16	0.058	0	R3	ITGA5
RCN3	0	0.471103	0.204	0.09	0	R3	RCN3
ITGA2.1	0	0.373786	0.235	0.11	0	R3	ITGA2
CRTAP	0	0.260799	0.279	0.142	0	R3	CRTAP
CSRP2.1	0	0.487542	0.175	0.071	0	R3	CSRP2
DNAJC15	0	0.351023	0.72	0.573	0	R3	DNAJC15
PRSS3.1	0	0.339126	0.278	0.142	0	R3	PRSS3
RNF19B	0	0.284276	0.408	0.244	0	R3	RNF19B
PLAAT4.1	0	0.516724	0.606	0.436	0	R3	PLAAT4
DHRS2.1	0	0.617598	0.377	0.24	0	R3	DHRS2
LAMB3	0	0.317365	0.251	0.122	0	R3	LAMB3
CFB.1	0	0.922112	0.303	0.164	0	R3	CFB
PALM2-AKAP2.1	0	0.341659	0.393	0.235	0	R3	PALM2-AKAP2
GTF3C6.1	0	0.324715	0.692	0.52	0	R3	GTF3C6
PCP4.1	0	0.459898	0.347	0.206	0	R3	PCP4
CAV1	0	0.319244	0.149	0.054	0	R3	CAV1
RCN2	0	0.250539	0.41	0.246	0	R3	RCN2
NME1	0	0.336076	0.582	0.413	0	R3	NME1
SSR4.1	0	-0.305416	0.903	0.926	0	R3	SSR4
NUCB2.1	0	-0.46869	0.646	0.711	0	R3	NUCB2
RPL23	0	0.391778	0.928	0.898	0	R3	RPL23
ISG15.2	0	0.458905	0.644	0.458	0	R3	ISG15
IER3.1	0	0.513199	0.726	0.576	0	R3	IER3
HES4.1	0	0.48453	0.314	0.178	0	R3	HES4
SOD2.1	0	0.605279	0.841	0.712	0	R3	SOD2
TCIM	0	0.324565	0.179	0.075	0	R3	TCIM
CXCL9.1	0	1.0071	0.221	0.105	0	R3	CXCL9
CLU.1	0	-0.533475	0.666	0.764	0	R3	CLU
TNIP1	0	0.288456	0.428	0.267	0	R3	TNIP1
RAB31	0	0.33838	0.296	0.165	0	R3	RAB31
PGM2L1	0	0.273596	0.32	0.178	0	R3	PGM2L1
AKAP13	0	0.274418	0.453	0.29	0	R3	AKAP13
MRPL40	0	-0.384426	0.371	0.478	0	R3	MRPL40
GREM1	0	0.310828	0.161	0.064	0	R3	GREM1
RER1	0	0.266519	0.61	0.438	0	R3	RER1
MARCKSL1	0	0.410725	0.397	0.248	0	R3	MARCKSL1
TMEM165	0	0.401732	0.642	0.492	0	R3	TMEM165
CTSS.1	0	0.331203	0.462	0.293	0	R3	CTSS
PAX6	0	-0.376707	0.465	0.618	0	R3	PAX6
FAM153CP	0	-0.37327	0.19	0.323	0	R3	FAM153CP
COL6A1.1	0	0.603835	0.247	0.129	0	R3	COL6A1
HMGB1	0	0.383787	0.834	0.767	0	R3	HMGB1
RPL28	0	0.366714	0.971	0.963	0	R3	RPL28
IDO1.1	0	0.963661	0.232	0.116	0	R3	IDO1
PCSK2.2	0	-0.580147	0.5	0.637	0	R3	PCSK2
PDCD5	0	0.396277	0.771	0.657	0	R3	PDCD5
S100A16	0	0.299587	0.277	0.148	0	R3	S100A16
KDELR2	0	0.404363	0.732	0.607	0	R3	KDELR2
NUPR1.2	0	0.373413	0.299	0.165	0	R3	NUPR1
VMP1	0	0.352665	0.703	0.549	0	R3	VMP1
DDX3X	0	0.271099	0.667	0.496	0	R3	DDX3X
ATP1B3	0	0.270364	0.477	0.313	0	R3	ATP1B3
NINJ1.1	0	0.309667	0.311	0.175	0	R3	NINJ1
GSTM3.1	0	0.264108	0.43	0.269	0	R3	GSTM3
PSMA5	0	0.335514	0.706	0.565	0	R3	PSMA5
APLP1.1	0	-0.383973	0.4	0.518	0	R3	APLP1
IRX2.1	0	-0.685921	0.275	0.406	0	R3	IRX2
ARPC2	0	0.360964	0.838	0.759	0	R3	ARPC2
CFC1.1	0	-0.526819	0.21	0.339	0	R3	CFC1
LMO4	0	0.323748	0.26	0.141	0	R3	LMO4
TAGLN2	0	0.373334	0.79	0.686	0	R3	TAGLN2
UGCG	0	0.262643	0.408	0.254	0	R3	UGCG
JAK1.1	0	0.34395	0.774	0.656	0	R3	JAK1
MIR7-3HG.2	0	-0.403566	0.437	0.581	0	R3	MIR7-3HG
IL1R1	0	0.272327	0.345	0.202	0	R3	IL1R1
APRT	0	0.330121	0.748	0.611	0	R3	APRT
POMP.1	0	0.365532	0.859	0.783	0	R3	POMP
IL6	0	0.505815	0.134	0.05	0	R3	IL6
EIF4A1	0	0.401621	0.858	0.801	0	R3	EIF4A1
REG1A.1	0	0.785379	0.275	0.148	0	R3	REG1A
AKR1C3	0	0.44801	0.186	0.086	0	R3	AKR1C3
TRAM1	0	0.290139	0.655	0.501	0	R3	TRAM1
GLRX.1	0	0.342467	0.571	0.406	0	R3	GLRX
LAMB1	0	0.312827	0.267	0.147	0	R3	LAMB1
NBL1.1	0	0.480864	0.447	0.306	0	R3	NBL1
MYL12A.1	0	0.423483	0.786	0.679	0	R3	MYL12A
TMEM50A	0	0.267788	0.703	0.561	0	R3	TMEM50A
CAPZB.1	0	0.343891	0.74	0.613	0	R3	CAPZB
EFHD2	0	0.264301	0.541	0.376	0	R3	EFHD2
LCN2.1	0	1.15241	0.276	0.154	0	R3	LCN2
CTSA	0	0.256112	0.65	0.488	0	R3	CTSA
PLSCR1.1	0	0.27787	0.654	0.486	0	R3	PLSCR1
DLK1.1	0	1.03668	0.228	0.122	0	R3	DLK1
CCL20.1	0	1.03412	0.286	0.16	0	R3	CCL20
EIF1AX	0	0.287427	0.728	0.599	0	R3	EIF1AX
YWHAB	0	0.261475	0.833	0.759	0	R3	YWHAB
GPNMB.1	0	0.26751	0.183	0.084	0	R3	GPNMB
PPP1R1A.1	0	-0.340444	0.462	0.613	0	R3	PPP1R1A
GPC6.1	0	0.302798	0.332	0.203	0	R3	GPC6
GBP1.1	0	0.65648	0.553	0.406	0	R3	GBP1
DYNLT1	0	0.338105	0.845	0.753	0	R3	DYNLT1
PHLDA3	0	0.254442	0.199	0.097	0	R3	PHLDA3
RNASE1	0	0.371122	0.1	0.033	0	R3	RNASE1
CBX3	0	0.297175	0.543	0.387	0	R3	CBX3
KLF9	0	0.319776	0.297	0.174	0	R3	KLF9
MT-ND1	0	-0.294627	0.902	0.94	0	R3	MT-ND1
OST4	0	0.314588	0.857	0.796	0	R3	OST4
RPS10.2	0	-0.349115	0.836	0.86	0	R3	RPS10
ACTR3.1	0	0.272842	0.717	0.572	0	R3	ACTR3
ACTN1.1	0	0.298158	0.595	0.44	0	R3	ACTN1
RPL13.1	0	0.302833	0.986	0.981	0	R3	RPL13
TALDO1	0	0.324138	0.689	0.545	0	R3	TALDO1
BMPR2.1	0	0.25792	0.457	0.302	0	R3	BMPR2
TGM2.1	0	0.366857	0.482	0.324	0	R3	TGM2
C3.1	0	0.699434	0.154	0.067	0	R3	C3
ENAH	0	0.322673	0.3	0.179	0	R3	ENAH
ZEB1	0	0.309804	0.255	0.143	0	R3	ZEB1
HSP90AA1.1	0	-0.666422	0.92	0.937	0	R3	HSP90AA1
ARFGEF3.2	0	-0.458608	0.456	0.565	0	R3	ARFGEF3
PTK7	0	0.253483	0.287	0.165	0	R3	PTK7
SERPINA3.1	0	1.07584	0.188	0.091	0	R3	SERPINA3
SPP1.1	0	0.770286	0.22	0.114	0	R3	SPP1
TLN1	0	0.263887	0.517	0.365	0	R3	TLN1
AP2S1.1	0	0.491483	0.711	0.596	0	R3	AP2S1
NREP	0	0.256654	0.188	0.093	0	R3	NREP
ATOX1	0	0.359142	0.734	0.605	0	R3	ATOX1
GAD2.2	0	-0.250174	0.416	0.577	0	R3	GAD2
SLC25A3	0	0.306678	0.839	0.774	0	R3	SLC25A3
PSMB8.1	0	0.253472	0.712	0.542	0	R3	PSMB8
SLC25A1	0	-0.271498	0.189	0.305	0	R3	SLC25A1
MXRA7	0	0.33726	0.725	0.613	0	R3	MXRA7
RAB13.1	0	0.427722	0.708	0.582	0	R3	RAB13
CD44	0	0.341869	0.512	0.361	0	R3	CD44
IL11	0	0.419927	0.135	0.056	0	R3	IL11
CCDC71L	0	0.259831	0.256	0.143	0	R3	CCDC71L
PSMA2	0	0.292839	0.791	0.695	0	R3	PSMA2
PDK4	0	-0.704663	0.213	0.335	0	R3	PDK4
SERPINH1.1	0	0.386238	0.279	0.165	0	R3	SERPINH1
C12orf57	0	0.351339	0.769	0.665	0	R3	C12orf57
PABPC1.1	0	0.315963	0.783	0.686	0	R3	PABPC1
PEG10.1	0	-0.562996	0.237	0.362	0	R3	PEG10
RAP1B	0	0.298853	0.73	0.604	0	R3	RAP1B
SDCBP	0	0.273154	0.712	0.573	0	R3	SDCBP
DYNLL1	0	0.289004	0.872	0.824	0	R3	DYNLL1
TPM4.1	0	0.520625	0.666	0.553	0	R3	TPM4
SRI	0	0.309601	0.718	0.59	0	R3	SRI
MTUS1.1	0	0.264452	0.407	0.265	0	R3	MTUS1
GBP4.1	0	0.51774	0.377	0.249	0	R3	GBP4
PGK1.1	0	-0.41908	0.774	0.784	0	R3	PGK1
CDKN1A	0	0.262658	0.44	0.297	0	R3	CDKN1A
ATP6V0C.2	0	-0.348302	0.724	0.768	0	R3	ATP6V0C
PARK7	0	0.250465	0.878	0.833	0	R3	PARK7
ETS1	0	0.291386	0.254	0.144	0	R3	ETS1
PHLDA1	0	0.253935	0.272	0.159	0	R3	PHLDA1
CXCL10.2	0	0.908132	0.359	0.239	0	R3	CXCL10
PTP4A2	0	0.292713	0.762	0.649	0	R3	PTP4A2
SAA2	0	0.58872	0.101	0.038	0	R3	SAA2
NPNT	0	-0.32561	0.151	0.263	0	R3	NPNT
FOS	0	-0.381693	0.176	0.289	0	R3	FOS
CCL8	0	0.689997	0.108	0.042	0	R3	CCL8
VEGFA.1	0	-0.396011	0.607	0.672	0	R3	VEGFA
CITED2.1	0	-0.499927	0.255	0.362	0	R3	CITED2
NR2F2	0	0.292479	0.236	0.135	0	R3	NR2F2
NOP10	0	0.265292	0.756	0.652	0	R3	NOP10
CD59	0	0.356096	0.848	0.806	0	R3	CD59
TAP1.1	0	0.274841	0.612	0.456	0	R3	TAP1
ALDH2	0	0.259489	0.356	0.231	0	R3	ALDH2
STAT1.2	0	0.282984	0.702	0.559	0	R3	STAT1
RND1	0	0.322959	0.202	0.108	0	R3	RND1
PTMS	0	0.304636	0.781	0.686	0	R3	PTMS
PSME2.1	0	0.27551	0.821	0.692	0	R3	PSME2
SNHG6.1	0	-0.289506	0.724	0.757	0	R3	SNHG6
SPTBN1	0	0.405043	0.559	0.432	0	R3	SPTBN1
DUOXA2.1	0	0.644254	0.147	0.069	0	R3	DUOXA2
TPD52	0	-0.277018	0.544	0.65	0	R3	TPD52
IFI27	0	0.335214	0.128	0.056	0	R3	IFI27
CXCL8	0	0.610016	0.517	0.389	0	R3	CXCL8
EIF4G2.1	0	0.277314	0.827	0.757	0	R3	EIF4G2
IGFBP7.2	0	1.04404	0.767	0.699	0	R3	IGFBP7
CXCL5	0	0.589456	0.101	0.039	0	R3	CXCL5
DUOX2.1	0	0.597803	0.141	0.066	0	R3	DUOX2
SUB1	0	0.277774	0.861	0.81	0	R3	SUB1
GBP2.1	0	0.269261	0.46	0.323	0	R3	GBP2
ATP1A1.1	0	0.298268	0.709	0.603	0	R3	ATP1A1
RPS20.1	0	0.315117	0.872	0.821	0	R3	RPS20
EIF5A	0	0.291914	0.768	0.663	0	R3	EIF5A
AKR1B1	0	0.300538	0.4	0.276	0	R3	AKR1B1
TIMP2.1	0	0.332029	0.518	0.405	0	R3	TIMP2
PAPPA2.1	0	-0.448769	0.224	0.328	0	R3	PAPPA2
GNG4	0	-0.278099	0.334	0.44	0	R3	GNG4
HSPA6.2	0	-0.666557	0.046	0.126	0	R3	HSPA6
F10.1	0	-0.406169	0.333	0.434	0	R3	F10
HSPA1A.2	0	-1.17568	0.458	0.512	0	R3	HSPA1A
C1QBP	0	0.263856	0.691	0.571	0	R3	C1QBP
ANXA4.1	0	0.28102	0.442	0.312	0	R3	ANXA4
TXN.1	0	0.368978	0.861	0.807	0	R3	TXN
RPL7	0	0.278663	0.896	0.864	0	R3	RPL7
SEZ6L2	0	-0.298511	0.529	0.605	0	R3	SEZ6L2
APOL2.1	0	0.255708	0.585	0.444	0	R3	APOL2
SLC25A37	0	0.256992	0.232	0.136	0	R3	SLC25A37
JUN.2	0	-0.557918	0.587	0.643	0	R3	JUN
TCEAL2.1	0	-0.261428	0.376	0.481	0	R3	TCEAL2
GCG.2	0	-0.39459	0.967	0.955	0	R3	GCG
HSBP1	0	0.274464	0.819	0.748	0	R3	HSBP1
HADHA	0	-0.280334	0.438	0.501	0	R3	HADHA
PTMA	0	0.313959	0.949	0.942	0	R3	PTMA
CXCL2.1	0	0.494888	0.299	0.195	0	R3	CXCL2
PDZK1IP1	0	0.278495	0.112	0.05	0	R3	PDZK1IP1
CRYBA2.2	0	-0.373635	0.471	0.597	0	R3	CRYBA2
SPATS2L.1	0	0.320744	0.54	0.415	0	R3	SPATS2L
TCF4	0	0.421661	0.32	0.215	0	R3	TCF4
STC1	0	0.349823	0.133	0.064	0	R3	STC1
HDLBP.1	0	0.265963	0.717	0.607	0	R3	HDLBP
PSMA7	0	0.258033	0.85	0.799	0	R3	PSMA7
CXCL6.1	0	0.988402	0.225	0.135	0	R3	CXCL6
SLC25A4	0	-0.27918	0.482	0.557	0	R3	SLC25A4
CXCL11.1	0	0.411786	0.211	0.124	0	R3	CXCL11
COMT	0	-0.290505	0.392	0.462	0	R3	COMT
GK.1	0	0.289654	0.256	0.161	0	R3	GK
GBP5.1	0	0.298562	0.159	0.084	0	R3	GBP5
EPCAM	0	-0.261851	0.635	0.783	0	R3	EPCAM
CTRB2	0	0.803231	0.132	0.066	0	R3	CTRB2
GAPDH.2	0	-0.283467	0.962	0.962	0	R3	GAPDH
RPL13A	0	0.257024	0.942	0.925	0	R3	RPL13A
CTSB.1	0	0.371965	0.697	0.571	0	R3	CTSB
MT-ATP8.1	0	-0.264424	0.261	0.353	0	R3	MT-ATP8
WSB1.1	0	-0.346494	0.576	0.617	0	R3	WSB1
AHI1	0	-0.314339	0.447	0.508	0	R3	AHI1
MMP7	0	0.819202	0.124	0.061	0	R3	MMP7
SELENOM.1	0	0.540665	0.683	0.608	0	R3	SELENOM
CACNA1A.1	0	-0.327773	0.305	0.386	0	R3	CACNA1A
KIF5C	0	-0.264206	0.351	0.441	0	R3	KIF5C
PRG4.1	0	0.449784	0.163	0.09	0	R3	PRG4
ARF4	0	0.273827	0.704	0.596	0	R3	ARF4
GPX3.1	0	-0.31336	0.455	0.547	0	R3	GPX3
ERP29.2	0	-0.290935	0.8	0.827	0	R3	ERP29
EPB41L4A-AS1.2	0	-0.323161	0.413	0.477	0	R3	EPB41L4A-AS1
SYT7.1	0	-0.265963	0.397	0.478	0	R3	SYT7
PFKP	0	-0.273465	0.402	0.471	0	R3	PFKP
ABCC8	0	-0.31868	0.309	0.402	0	R3	ABCC8
TMEM141	0	-0.332944	0.55	0.58	0	R3	TMEM141
DSP.1	0	-0.320423	0.563	0.638	0	R3	DSP
NCOA7.1	0	0.263884	0.493	0.375	0	R3	NCOA7
CTSL.1	0	0.343507	0.61	0.501	0	R3	CTSL
RUFY3.1	0	-0.313918	0.46	0.512	0	R3	RUFY3
FAP.1	0	0.381713	0.408	0.318	0	R3	FAP
NDUFV2	0	0.280101	0.844	0.788	0	R3	NDUFV2
ITGB1.1	0	0.396385	0.82	0.77	0	R3	ITGB1
PNISR.1	0	-0.273193	0.654	0.67	0	R3	PNISR
VAMP2	0	-0.255305	0.561	0.604	0	R3	VAMP2
IFIT3.1	0	0.256222	0.506	0.392	0	R3	IFIT3
DPM3	0	-0.258233	0.525	0.575	0	R3	DPM3
CP.2	0	0.407357	0.309	0.217	0	R3	CP
CXCL3.1	0	0.403846	0.21	0.133	0	R3	CXCL3
HSPD1.1	0	-0.549599	0.712	0.723	0	R3	HSPD1
HSPA1B.2	0	-0.597009	0.286	0.347	0	R3	HSPA1B
LIMCH1.1	0	-0.304161	0.413	0.484	0	R3	LIMCH1
INHBA	0	0.723977	0.313	0.224	0	R3	INHBA
RNASEK.1	0	-0.255659	0.906	0.921	0	R3	RNASEK
PCSK1N.2	0	-0.265612	0.703	0.867	0	R3	PCSK1N
MYO10.1	0	0.275657	0.391	0.295	0	R3	MYO10
TSPYL2.1	0	-0.2584	0.187	0.262	0	R3	TSPYL2
RPL18A.1	0	0.25339	0.969	0.966	0	R3	RPL18A
SERPINE2.2	0	0.366697	0.477	0.377	0	R3	SERPINE2
SNHG14.1	0	-0.302148	0.466	0.519	0	R3	SNHG14
RBP1.1	0	0.374758	0.675	0.591	0	R3	RBP1
EEF1D.1	0	0.312044	0.759	0.69	0	R3	EEF1D
MUC1	0	0.254246	0.176	0.107	0	R3	MUC1
ASPH.1	0	-0.388405	0.552	0.576	0	R3	ASPH
TMEM176B.2	0	-0.332896	0.652	0.688	0	R3	TMEM176B
CCDC85B.1	0	0.256934	0.369	0.27	0	R3	CCDC85B
PLAGL1	0	-0.303675	0.323	0.384	0	R3	PLAGL1
GADD45G.1	0	-0.333836	0.424	0.505	0	R3	GADD45G
SOCS1.1	0	0.294414	0.581	0.477	0	R3	SOCS1
MEIS2.1	0	-0.309527	0.474	0.53	0	R3	MEIS2
KRT7	0	0.332356	0.114	0.061	0	R3	KRT7
CUTA.1	0	-0.253998	0.734	0.757	0	R3	CUTA
SNHG32.2	0	-0.258939	0.459	0.504	0	R3	SNHG32
CLDN3.1	0	-0.270045	0.332	0.406	0	R3	CLDN3
C15orf48.1	0	0.704654	0.581	0.511	0	R3	C15orf48
PRSS23	0	0.356914	0.368	0.29	0	R3	PRSS23
STXBP6.1	0	-0.262559	0.304	0.373	0	R3	STXBP6
NAA20	0	-0.283482	0.708	0.714	0	R3	NAA20
EEF1B2.1	0	0.275601	0.896	0.871	0	R3	EEF1B2
C2CD4A.1	0	-0.310698	0.471	0.547	0	R3	C2CD4A
DNAJA4.1	0	-0.368909	0.187	0.251	0	R3	DNAJA4
JUND	0	-0.287403	0.766	0.772	0	R3	JUND
PAM.2	0	-0.279557	0.623	0.654	0	R3	PAM
CXCL1.1	0	0.399459	0.33	0.246	0	R3	CXCL1
DDIT3.2	0	-0.416615	0.217	0.278	0	R3	DDIT3
GDF15.1	0	0.26774	0.165	0.105	0	R3	GDF15
CD24.1	0	0.491522	0.469	0.387	0	R3	CD24
CRYAB.2	0	0.402717	0.14	0.085	0	R3	CRYAB
CARHSP1.1	0	0.366764	0.6	0.51	0	R3	CARHSP1
UCHL1.1	0	0.258659	0.564	0.491	0	R3	UCHL1
RPLP0	0	0.261538	0.947	0.938	0	R3	RPLP0
ZNF292.2	0	-0.347276	0.534	0.558	0	R3	ZNF292
MT1X.1	0	-0.687313	0.409	0.464	0	R3	MT1X
MT1E	0	-0.534001	0.292	0.356	0	R3	MT1E
BTG2	0	-0.317682	0.268	0.323	0	R3	BTG2
IGFBP2.1	0	-0.495845	0.415	0.464	0	R3	IGFBP2
TUBA1A.2	0	0.288371	0.783	0.749	0	R3	TUBA1A
RPL10.1	0	0.250381	0.98	0.976	0	R3	RPL10
CACYBP.1	0	-0.36753	0.461	0.474	0	R3	CACYBP
INSR	0	0.367528	0.303	0.234	0	R3	INSR
DNAJB1.2	0	-0.631236	0.321	0.35	0	R3	DNAJB1
GLS.1	0	-0.309225	0.618	0.617	0	R3	GLS
ADM.2	0	-0.300011	0.197	0.245	0	R3	ADM
ANGPTL4.2	0	-0.309648	0.222	0.158	0	R3	ANGPTL4
HSPH1.1	0	-0.751438	0.445	0.455	0	R3	HSPH1
GRAMD4	0	-0.252399	0.162	0.203	0	R3	GRAMD4
NDRG1.2	0	-0.320272	0.391	0.418	0	R3	NDRG1
BIRC3.2	0	0.309584	0.35	0.296	0	R3	BIRC3
MT1F	0	-0.253589	0.275	0.313	0	R3	MT1F
SST.2	0	0.299527	0.935	0.875	0	R3	SST
FKBP4.1	0	-0.267382	0.432	0.431	0	R3	FKBP4
GSTP1	0	0.282364	0.682	0.667	0	R3	GSTP1
HSPB1.2	0	-0.512165	0.667	0.65	0	R3	HSPB1
HILPDA.2	0	-0.601045	0.249	0.265	0	R3	HILPDA
SCGB2A1.1	0	0.397016	0.488	0.514	0	R3	SCGB2A1
HSPE1.2	0	-0.261727	0.842	0.822	0	R3	HSPE1
C1QL1	0	0.27934	0.256	0.254	1	R3	C1QL1
IGFBP3.1	0	-0.344033	0.184	0.193	1	R3	IGFBP3
MT1G	0	-0.512654	0.156	0.164	1	R3	MT1G
CDKN1C	0	-0.270387	0.328	0.326	1	R3	CDKN1C
