# Supplementary material for: Single Cell RNAseq Analysis of Cytokine-Treated Human Islets: Association of Cellular Stress with Impaired Cytokine Responsiveness
Source: Function (Oxf). 2024 Mar 27;5(4):zqae015. doi: 10.1093/function/zqae015 (PMC11237896; doi:10.1093/function/zqae015)
Supplement: zqae015_Supplemental_Files [file zqae015_supplemental_files.zip › Table_S2.xlsx]

## Sheet: Beta_markers_S2_vs_S1
Column1	p_val	avg_log2FC	pct.1	pct.2	p_val_adj
CXCL8	2.19506e-87	3.19103	0.507	0.039	8.03412e-83
SOD2	1.47229e-85	2.46565	0.756	0.399	5.38874e-81
NFKBIA	3.01719e-75	1.93503	0.643	0.269	1.10432e-70
NAMPT	2.87453e-62	1.2741	0.655	0.321	1.05211e-57
IER3	1.24583e-52	1.60347	0.802	0.539	4.55987e-48
CEBPD	1.62493e-50	1.58031	0.682	0.407	5.94739e-46
BIRC3	5.69284e-47	1.43075	0.331	0.037	2.08364e-42
ELF3	1.62932e-46	1.06316	0.564	0.255	5.96347e-42
CXCL1	7.7251e-44	1.68071	0.275	0.011	2.82746e-39
ICAM1	2.13061e-43	0.854226	0.306	0.031	7.79826e-39
CXCL2	1.57918e-39	1.38672	0.257	0.012	5.77996e-35
C2CD4A	1.91957e-37	1.14509	0.633	0.385	7.02581e-33
NFKB2	3.03283e-34	0.477589	0.292	0.053	1.11005e-29
MAFB	1.2512e-33	-0.799953	0.481	0.682	4.57953e-29
RELB	3.40355e-33	0.340421	0.284	0.048	1.24573e-28
C2CD4B	1.38017e-31	1.13236	0.65	0.464	5.05155e-27
ZC3H12A	3.74713e-31	0.509688	0.221	0.019	1.37149e-26
SOCS1	1.30552e-30	0.879087	0.352	0.107	4.77834e-26
JUNB	6.15719e-30	0.740456	0.717	0.558	2.25359e-25
SLC39A14	1.62071e-29	0.753103	0.557	0.36	5.93196e-25
LINC02605	2.41609e-29	0.628068	0.194	0.009	8.84314e-25
CASP4	5.52954e-29	0.468537	0.277	0.061	2.02387e-24
ST5	6.26735e-29	0.604021	0.396	0.162	2.29391e-24
TNFAIP3	6.32887e-28	0.433023	0.289	0.072	2.31643e-23
CCL20	2.22635e-27	1.11192	0.184	0.009	8.14865e-23
IRF1	3.71001e-27	0.590533	0.386	0.159	1.3579e-22
VMP1	1.24911e-24	0.708515	0.584	0.414	4.57185e-20
ARRDC3	1.25613e-23	0.550871	0.536	0.322	4.59754e-19
CXCL3	1.28686e-23	0.679653	0.146	0.002	4.71003e-19
NFKB1	8.72773e-23	0.432736	0.302	0.111	3.19444e-18
AC083837.1	1.4736e-22	0.252146	0.16	0.011	5.39354e-18
PLSCR1	2.1818e-22	0.492531	0.441	0.235	7.9856e-18
APOL6	2.30445e-22	0.433125	0.411	0.201	8.43453e-18
MAFA	2.99854e-22	-0.742766	0.552	0.682	1.09749e-17
APOL2	3.33536e-22	0.406405	0.403	0.198	1.22078e-17
GADD45B	3.57229e-22	0.624041	0.494	0.265	1.30749e-17
LYN	1.34642e-21	0.346103	0.21	0.044	4.92802e-17
TNFRSF12A	1.69847e-21	0.72286	0.587	0.391	6.21657e-17
HLA-E	2.11937e-21	0.949298	0.579	0.424	7.7571e-17
EHD1	2.89762e-21	0.434719	0.253	0.076	1.06056e-16
PGM2L1	6.55612e-21	0.380861	0.294	0.109	2.3996e-16
JAK1	3.6872e-20	0.574875	0.651	0.534	1.34955e-15
ARHGEF10L	3.291e-19	0.351871	0.376	0.184	1.20454e-14
RPL13A	3.41686e-19	-0.411548	0.92	0.922	1.2506e-14
CDC42SE2	3.58266e-19	0.433191	0.489	0.318	1.31129e-14
NFKBIZ	4.22901e-19	0.397081	0.288	0.111	1.54786e-14
HILPDA	5.94863e-19	1.63717	0.314	0.142	2.17726e-14
LIF	6.80392e-19	0.721666	0.117	0.002	2.4903e-14
ZFP36	1.42692e-17	0.52206	0.322	0.148	5.22268e-13
TNFAIP2	1.76712e-17	0.46399	0.139	0.016	6.46784e-13
LUCAT1	3.32546e-17	0.604588	0.247	0.089	1.21715e-12
GAD2	8.21818e-17	-0.529202	0.793	0.83	3.00794e-12
RND1	1.10666e-16	0.447776	0.138	0.019	4.0505e-12
SDC4	1.73689e-16	0.272827	0.157	0.031	6.35721e-12
NDUFV2	2.42548e-16	0.439883	0.815	0.773	8.87749e-12
IFNGR2	2.75888e-16	0.270436	0.459	0.288	1.00978e-11
SERPINB1	2.80805e-16	0.652819	0.618	0.506	1.02777e-11
SNPH	7.80197e-16	0.404729	0.186	0.053	2.8556e-11
CCL2	1.53238e-15	0.606186	0.12	0.012	5.60868e-11
ISL1	3.59664e-15	-0.485573	0.421	0.587	1.31641e-10
DDIT4	3.71784e-15	0.461377	0.466	0.299	1.36077e-10
SAT1	8.83093e-15	0.587927	0.655	0.525	3.23221e-10
SQSTM1	1.06137e-14	0.478264	0.784	0.712	3.88471e-10
CNN3	1.89643e-14	0.250436	0.25	0.107	6.94114e-10
MRPL14	4.06884e-14	0.394533	0.545	0.425	1.48924e-09
LDLR	4.27371e-14	0.264039	0.322	0.165	1.56422e-09
H3F3B	4.45638e-14	0.366185	0.912	0.858	1.63108e-09
TIFA	5.72039e-14	0.251591	0.222	0.086	2.09372e-09
CXCL6	5.99936e-14	0.456791	0.107	0.011	2.19583e-09
CA8	8.61686e-14	0.287071	0.297	0.15	3.15386e-09
NCOA7	1.23476e-13	0.600747	0.186	0.062	4.51933e-09
PPA1	1.68219e-13	0.366204	0.822	0.776	6.15698e-09
TSC22D1	1.85494e-13	0.657864	0.765	0.709	6.78925e-09
NNMT	1.91681e-13	0.448624	0.2	0.072	7.01573e-09
TNFRSF1A	2.14077e-13	0.314905	0.538	0.393	7.83544e-09
CLIC1	2.68504e-13	0.411397	0.755	0.668	9.82751e-09
DNAJA1	4.43507e-13	0.380627	0.775	0.707	1.62328e-08
HES1	4.45294e-13	0.403944	0.289	0.148	1.62982e-08
SOCS2	8.54186e-13	0.32303	0.456	0.319	3.12641e-08
ELL2	9.71099e-13	0.436299	0.538	0.397	3.55432e-08
NEAT1	1.04152e-12	0.52841	0.701	0.583	3.81207e-08
TOP1	2.14338e-12	0.46429	0.61	0.523	7.845e-08
PTPN2	3.54118e-12	0.251748	0.337	0.195	1.29611e-07
NEUROD1	3.76091e-12	-0.41449	0.557	0.665	1.37653e-07
MAML2	4.30461e-12	0.286085	0.202	0.081	1.57553e-07
DNAJC12	6.39884e-12	0.383373	0.763	0.699	2.34204e-07
LPIN1	9.31177e-12	0.305977	0.341	0.207	3.4082e-07
G0S2	1.03781e-11	0.854655	0.193	0.076	3.7985e-07
SDCBP	1.229e-11	0.417774	0.612	0.539	4.49826e-07
SLC30A8	2.18467e-11	-0.522846	0.792	0.826	7.99611e-07
S100A11	5.72896e-11	0.433451	0.668	0.576	2.09686e-06
TNIP1	1.10042e-10	0.259901	0.225	0.106	4.02763e-06
LDLRAP1	1.12364e-10	-0.25408	0.272	0.424	4.11263e-06
BBC3	1.86013e-10	0.259763	0.106	0.023	6.80826e-06
G6PC2	2.11425e-10	-0.527582	0.541	0.604	7.73835e-06
ADM	2.56359e-10	0.446122	0.301	0.174	9.383e-06
OPTN	3.02192e-10	0.276775	0.542	0.424	1.10605e-05
SAV1	5.05007e-10	0.261154	0.294	0.176	1.84838e-05
SH3GLB1	6.30158e-10	0.263893	0.618	0.531	2.30644e-05
CDKN1C	6.72197e-10	-0.824379	0.547	0.651	2.46031e-05
PIM3	8.49743e-10	0.374406	0.482	0.369	3.11014e-05
DUSP26	9.88628e-10	-0.271347	0.388	0.525	3.61848e-05
RAP1B	1.06746e-09	0.349514	0.611	0.548	3.90701e-05
KCNK1	2.37096e-09	0.254006	0.445	0.333	8.67796e-05
RAB11FIP1	2.88558e-09	0.446418	0.548	0.458	0.000105615
AC005261.1	4.23754e-09	0.307277	0.369	0.251	0.000155098
RPS11	4.28343e-09	-0.288627	0.932	0.93	0.000156778
RPL7	6.21926e-09	-0.270421	0.878	0.872	0.000227631
TRIM56	6.25006e-09	0.27563	0.325	0.209	0.000228759
NAT14	1.76775e-08	-0.283716	0.239	0.357	0.000647014
GNAI1	2.09428e-08	-0.29437	0.273	0.394	0.000766528
FTH1	2.16583e-08	0.258201	0.981	0.975	0.000792714
GADD45G	2.20711e-08	0.446702	0.516	0.417	0.000807825
PLCXD3	4.29888e-08	-0.331062	0.563	0.645	0.00157343
NFE2L2	5.28054e-08	0.419507	0.532	0.461	0.00193273
CFL2	8.93281e-08	0.314085	0.442	0.336	0.0032695
CARHSP1	1.38375e-07	0.347862	0.385	0.288	0.00506466
MCL1	1.65174e-07	0.304063	0.398	0.294	0.00604554
GDA	2.07089e-07	0.271048	0.37	0.273	0.00757966
ACTN1	2.32487e-07	0.25085	0.34	0.231	0.00850925
CREM	2.43093e-07	0.286106	0.468	0.38	0.00889746
ANKRD12	2.77571e-07	0.260024	0.642	0.558	0.0101594
HLA-B	5.95564e-07	0.36613	0.678	0.628	0.0217982
ZFAND5	5.98407e-07	0.260431	0.514	0.43	0.0219023
CDK6	6.58299e-07	0.30485	0.367	0.277	0.0240944
CMTM8	6.61597e-07	-0.284686	0.481	0.583	0.0242151
RPS20	6.67203e-07	-0.285741	0.847	0.857	0.0244203
PSMA3	7.45043e-07	0.25653	0.665	0.6	0.0272693
PLK2	8.57451e-07	-0.364927	0.35	0.45	0.0313836
CCNL1	8.65669e-07	0.283731	0.465	0.357	0.0316844
CFLAR	1.32189e-06	0.338519	0.334	0.246	0.0483825
ERO1A	1.32761e-06	0.306077	0.466	0.379	0.0485919
STAT1	1.719e-06	0.264928	0.379	0.282	0.062917
VAMP2	2.10101e-06	-0.295594	0.731	0.765	0.0768989
RASD1	2.71196e-06	0.351015	0.69	0.623	0.0992603
FBXO32	3.3982e-06	0.29806	0.157	0.083	0.124377
CEP126	4.01621e-06	-0.289178	0.261	0.354	0.146997
CAMK2N1	4.323e-06	-0.400244	0.754	0.785	0.158226
INHBA	5.79491e-06	0.365607	0.216	0.134	0.212099
CACNA1D	6.05098e-06	-0.279242	0.327	0.421	0.221472
ELMO1	9.59559e-06	-0.255879	0.275	0.368	0.351208
RPLP0	9.84756e-06	-0.288379	0.904	0.919	0.360431
SHISAL2B	1.04793e-05	-0.482477	0.726	0.76	0.383552
MIDN	1.11036e-05	0.26075	0.446	0.371	0.406403
TMSB10	1.66366e-05	0.254284	0.749	0.72	0.608917
TUBA1C	1.72004e-05	0.287466	0.31	0.234	0.629552
METRN	1.83493e-05	-0.282451	0.755	0.776	0.671602
SRSF7	2.25214e-05	0.30318	0.621	0.537	0.824306
PARVB	2.88102e-05	-0.319221	0.448	0.53	1
BTG1	4.38728e-05	0.286532	0.769	0.735	1
RPL7L1	6.88805e-05	-0.252751	0.488	0.576	1
ZKSCAN1	9.20358e-05	-0.286761	0.509	0.562	1
NFIC	9.53154e-05	-0.284357	0.542	0.615	1
OTUD6B-AS1	0.000113531	0.280085	0.624	0.567	1
TUBA1A	0.000119674	0.270297	0.809	0.799	1
LRATD1	0.000122992	-0.306101	0.094	0.151	1
AKAP9	0.000167667	-0.258133	0.587	0.632	1
PNRC1	0.000167864	0.309717	0.635	0.604	1
IRX2	0.000244656	-0.397762	0.063	0.109	1
PLCG2	0.000263478	-0.90107	0.193	0.263	1
RAB3IP	0.000275003	0.276808	0.481	0.425	1
HIF1A	0.000308493	0.303906	0.412	0.358	1
PDLIM2	0.000368619	-0.25893	0.235	0.305	1
PTGS2	0.000453335	0.362048	0.119	0.069	1
PPY	0.000576715	-0.305522	0.415	0.497	1
ADCYAP1	0.000729012	0.824542	0.664	0.66	1
MYL6B	0.00102936	-0.276923	0.566	0.62	1
RBP1	0.00123239	-0.275158	0.598	0.642	1
DEPP1	0.00251919	0.252968	0.602	0.573	1
SCN1B	0.00271365	-0.26063	0.366	0.413	1
ID3	0.0065858	-0.37649	0.224	0.268	1
HSPA1A	0.0068666	0.266905	0.568	0.517	1
FABP5	0.00941388	-0.398515	0.153	0.199	1
RGS16	0.0156985	0.378984	0.41	0.372	1
MALAT1	0.0246219	0.265537	0.965	0.938	1
S100A6	0.0267506	0.501143	0.764	0.745	1
STMN2	0.0280269	-0.367489	0.497	0.525	1
ANKRD36C	0.0294367	0.383262	0.108	0.079	1
TM4SF4	0.0451758	-0.524648	0.243	0.277	1
HSPA6	0.112767	0.461861	0.163	0.136	1
AL627171.2	0.189031	-0.257524	0.231	0.251	1
SERPINA1	0.322576	-0.360437	0.159	0.176	1
SST	0.486547	0.977643	0.913	0.9	1
DHRS2	0.501832	-0.270006	0.576	0.587	1
SPINK1	0.769773	-0.717672	0.096	0.101	1

## Sheet: Beta_markers_S3_vs_S1
Column1	p_val	avg_log2FC	pct.1	pct.2	p_val_adj
IRF1	5.68711e-151	2.04057	0.741	0.159	2.08154e-146
IFIT3	8.4262e-144	2.11876	0.668	0.042	3.08407e-139
APOL2	3.43022e-125	1.74615	0.708	0.198	1.2555e-120
TAP1	3.32686e-122	1.29447	0.633	0.083	1.21766e-117
PSMB9	6.41056e-118	1.20619	0.622	0.075	2.34633e-113
APOL6	1.20118e-114	1.34099	0.683	0.201	4.39643e-110
STAT1	1.68687e-111	1.61	0.709	0.282	6.17411e-107
ISG15	9.57652e-109	1.42701	0.637	0.136	3.5051e-104
PLAAT4	3.13578e-106	1.54724	0.618	0.12	1.14773e-101
PARP14	3.19452e-104	1.31491	0.62	0.132	1.16923e-99
ETV7	5.2002e-104	1.03547	0.545	0.039	1.90333e-99
PSMB8	3.01401e-93	1.05354	0.673	0.26	1.10316e-88
WARS	5.64335e-93	1.69923	0.644	0.223	2.06552e-88
C5orf56	1.53646e-87	0.94091	0.554	0.106	5.62361e-83
UBE2L6	7.7677e-86	0.772933	0.54	0.09	2.84306e-81
EPSTI1	6.74236e-83	0.863708	0.58	0.153	2.46777e-78
RNF213	1.92463e-80	1.36804	0.635	0.237	7.04432e-76
HLA-E	1.2234e-74	1.06299	0.736	0.424	4.47775e-70
IFI35	6.75595e-72	0.859757	0.572	0.198	2.47274e-67
PLSCR1	1.33293e-71	0.881248	0.609	0.235	4.87867e-67
GBP1	1.47477e-71	0.850999	0.39	0.006	5.39782e-67
IRF9	3.34864e-70	0.756336	0.638	0.296	1.22564e-65
MX1	2.09385e-69	0.853271	0.519	0.131	7.66372e-65
ZC3HAV1	4.17704e-66	0.646397	0.555	0.171	1.52884e-61
IFIT2	2.62363e-65	0.668713	0.388	0.022	9.60274e-61
TNFSF10	7.58029e-60	0.74149	0.466	0.109	2.77446e-55
RSAD2	8.96095e-60	0.618033	0.355	0.016	3.2798e-55
IFI30	2.54473e-58	0.533316	0.478	0.123	9.31395e-54
OAS1	4.93451e-54	0.4987	0.364	0.042	1.80608e-49
PARP9	5.59928e-54	0.660921	0.557	0.234	2.04939e-49
NMI	1.27325e-53	0.554016	0.417	0.086	4.66021e-49
GBP3	2.01437e-51	0.514782	0.31	0.012	7.37278e-47
SOCS1	2.93708e-51	0.713343	0.449	0.107	1.075e-46
SAMHD1	1.39102e-49	0.484965	0.36	0.051	5.09127e-45
RNF19B	7.96123e-49	0.527051	0.436	0.12	2.91389e-44
IFIT1	1.48337e-48	0.64466	0.46	0.153	5.42929e-44
SAMD9	2.44678e-48	0.493505	0.417	0.106	8.95547e-44
SP110	3.36592e-48	0.433467	0.378	0.069	1.23196e-43
DTX3L	1.57516e-47	0.413526	0.437	0.123	5.76525e-43
BATF2	1.80229e-45	0.323046	0.265	0.003	6.59655e-41
PSMB10	4.34717e-45	0.490884	0.46	0.156	1.59111e-40
OAS3	8.11621e-45	0.34003	0.301	0.025	2.97061e-40
IGFLR1	1.1541e-44	0.43149	0.367	0.075	4.22411e-40
CD274	1.58329e-44	0.374443	0.301	0.03	5.79501e-40
DDX60	1.23138e-43	0.433076	0.331	0.053	4.50697e-39
NUB1	2.89469e-42	0.531515	0.562	0.294	1.05949e-37
IFIH1	3.98095e-42	0.445651	0.4	0.114	1.45707e-37
TMEM140	4.29579e-42	0.302497	0.321	0.048	1.5723e-37
CMPK2	4.63589e-42	0.377941	0.303	0.036	1.69678e-37
NAMPT	6.45613e-42	0.439163	0.603	0.321	2.36301e-37
RPL13A	7.16874e-40	-0.56354	0.932	0.922	2.62383e-35
IFI6	1.80035e-39	0.611697	0.711	0.545	6.58948e-35
DDX58	7.46754e-39	0.385972	0.341	0.076	2.73319e-34
PSME2	1.29677e-38	0.579118	0.676	0.472	4.74629e-34
ICAM1	1.42503e-38	0.374082	0.279	0.031	5.21576e-34
TRAFD1	3.0015e-38	0.360596	0.364	0.095	1.09858e-33
IL18BP	3.53741e-38	0.337803	0.288	0.04	1.29473e-33
SEPHS2	1.62104e-37	0.616308	0.611	0.399	5.93318e-33
TRIM25	8.11514e-37	0.402948	0.335	0.079	2.97022e-32
DYNLT1	8.65663e-37	0.550596	0.78	0.664	3.16841e-32
SSTR2	1.37848e-35	0.589595	0.62	0.394	5.04536e-31
TRIM21	1.45163e-35	0.271033	0.254	0.025	5.31313e-31
IFIT5	2.01957e-35	0.359111	0.408	0.15	7.39182e-31
USP30-AS1	5.19443e-35	0.276326	0.218	0.006	1.90121e-30
TAP2	1.88893e-33	0.284522	0.263	0.039	6.91366e-29
TRIM56	2.02981e-33	0.441784	0.464	0.209	7.4293e-29
SP100	1.00929e-32	0.45828	0.445	0.202	3.69411e-28
HELZ2	1.27894e-32	0.280915	0.26	0.039	4.68104e-28
NLRC5	5.48718e-32	0.309819	0.227	0.02	2.00836e-27
BRI3	2.31723e-31	0.415643	0.878	0.773	8.48131e-27
PPA1	3.97647e-31	0.45168	0.864	0.776	1.45543e-26
ISG20	1.1291e-30	0.482052	0.4	0.16	4.13261e-26
RBCK1	1.42724e-30	0.50441	0.648	0.456	5.22383e-26
APOL4	2.93192e-30	0.325491	0.236	0.033	1.07311e-25
EIF2AK2	5.22024e-30	0.445794	0.6	0.402	1.91066e-25
JAK2	1.07454e-28	0.330574	0.283	0.07	3.93292e-24
LAP3	3.86654e-28	0.372815	0.395	0.176	1.41519e-23
KDSR	4.65474e-28	0.346936	0.471	0.241	1.70368e-23
NNMT	8.53272e-28	0.630464	0.282	0.072	3.12306e-23
ZNF267	8.64502e-28	0.283345	0.255	0.053	3.16416e-23
PHF11	8.54617e-27	0.382762	0.4	0.176	3.12799e-22
TRIM69	1.49337e-26	0.278192	0.382	0.165	5.46589e-22
MSRB1	7.38144e-26	0.314923	0.346	0.131	2.70168e-21
GPBP1	8.15026e-26	0.433831	0.687	0.517	2.98307e-21
GBP4	9.86526e-26	0.353245	0.166	0.006	3.61078e-21
IRF7	1.2756e-25	0.268518	0.267	0.07	4.66881e-21
TMSB10	2.26642e-25	0.373038	0.827	0.72	8.29532e-21
VAMP5	4.44298e-24	0.337411	0.283	0.089	1.62618e-19
C2CD4A	4.67932e-24	0.642872	0.602	0.385	1.71268e-19
ADAR	1.18888e-23	0.46029	0.584	0.416	4.35143e-19
ZNFX1	2.45752e-23	0.291816	0.316	0.117	8.99476e-19
SAT1	3.29307e-23	0.394349	0.699	0.525	1.2053e-18
SHFL	1.18014e-22	0.335365	0.416	0.206	4.31941e-18
LRRTM3	2.58855e-22	0.444884	0.441	0.248	9.47434e-18
OGFR	5.13889e-22	0.295927	0.35	0.156	1.88089e-17
IFITM3	1.17769e-21	0.270029	0.2	0.037	4.31048e-17
EPHX1	2.16323e-21	0.395853	0.397	0.217	7.91762e-17
PSMA3	3.09063e-21	0.41221	0.719	0.6	1.1312e-16
B2M	5.7775e-21	0.391529	0.967	0.958	2.11462e-16
MRPL14	1.00675e-20	0.379667	0.587	0.425	3.6848e-16
GSTK1	5.37752e-20	0.305263	0.503	0.336	1.96822e-15
RPS11	6.72875e-20	-0.428181	0.943	0.93	2.46279e-15
CDC42SE2	2.02017e-19	0.271557	0.488	0.318	7.39401e-15
NBN	2.34407e-19	0.269681	0.401	0.213	8.57952e-15
LMO7	5.29266e-19	0.322214	0.387	0.202	1.93717e-14
HLA-B	7.94102e-19	0.489278	0.749	0.628	2.90649e-14
GJD2	8.18449e-19	0.403745	0.499	0.327	2.99561e-14
RPS20	9.98877e-19	-0.467067	0.855	0.857	3.65599e-14
PSMA4	1.76896e-18	0.373229	0.624	0.48	6.47457e-14
KCNK1	3.7009e-18	0.30442	0.506	0.333	1.35457e-13
DNAJA1	8.24814e-18	0.276782	0.81	0.707	3.0189e-13
TAPBP	1.80573e-17	0.288824	0.555	0.397	6.60914e-13
MYCBP2	2.3556e-17	0.410077	0.602	0.474	8.62175e-13
PSME1	1.05742e-16	0.276548	0.638	0.502	3.87027e-12
CDH1	3.29554e-16	0.329964	0.486	0.33	1.2062e-11
CREM	6.17217e-16	0.362593	0.523	0.38	2.25908e-11
C2CD4B	2.719e-15	0.440371	0.61	0.464	9.95183e-11
RNF114	4.4502e-15	0.335591	0.47	0.318	1.62882e-10
INSM1	6.04842e-14	-0.346658	0.389	0.542	2.21378e-09
TOP1	8.13814e-14	0.311705	0.625	0.523	2.97864e-09
RPS2	9.51238e-13	-0.262701	0.952	0.967	3.48163e-08
GABARAPL1	9.85539e-13	0.276316	0.503	0.383	3.60717e-08
RPL7	1.52765e-12	-0.353809	0.887	0.872	5.59134e-08
MT-ND1	3.46967e-12	-0.303464	0.943	0.888	1.26994e-07
MT-ND3	4.60799e-12	0.356568	0.949	0.893	1.68657e-07
ARL4C	4.9828e-12	-0.298075	0.133	0.251	1.82375e-07
CD47	7.8106e-12	0.276004	0.52	0.411	2.85876e-07
HNRNPF	8.40697e-12	0.290415	0.619	0.514	3.07703e-07
MAFB	5.65114e-11	0.365585	0.757	0.682	2.06837e-06
ISL1	5.79915e-10	-0.452509	0.492	0.587	2.12255e-05
RPLP0	6.02715e-10	-0.404477	0.928	0.919	2.206e-05
DNAJC12	2.71838e-09	0.261236	0.783	0.699	9.94955e-05
LDLRAP1	4.11401e-09	-0.311367	0.298	0.424	0.000150577
GADD45A	4.89757e-09	-0.276033	0.28	0.402	0.000179256
FFAR1	6.60543e-09	-0.256586	0.395	0.497	0.000241765
PCP4	1.01245e-08	0.262545	0.464	0.363	0.000370567
RPL31	1.1434e-08	-0.295353	0.875	0.86	0.000418497
APOBEC2	1.1888e-08	-0.389248	0.195	0.302	0.000435113
GADD45G	2.61196e-08	0.311507	0.527	0.417	0.000956004
GAD2	4.95809e-08	-0.390254	0.844	0.83	0.00181471
ALDH1A1	8.23757e-08	0.271605	0.773	0.682	0.00301503
RPS16	7.00618e-07	-0.270297	0.928	0.924	0.0256433
MT-CO2	1.32762e-06	0.293778	0.971	0.936	0.0485922
NFIC	3.0241e-06	-0.31239	0.553	0.615	0.110685
PLCXD3	7.079e-06	-0.26053	0.596	0.645	0.259099
MAFA	1.26944e-05	-0.457071	0.688	0.682	0.464629
RPS17	2.94533e-05	-0.275366	0.827	0.836	1
PAX6	5.39552e-05	-0.279549	0.764	0.746	1
NUCB2	5.9578e-05	-0.319288	0.734	0.76	1
ERO1B	7.32288e-05	-0.28042	0.807	0.771	1
DLK1	7.74394e-05	0.369503	0.533	0.452	1
CEP126	0.000110631	-0.289322	0.282	0.354	1
JUNB	0.000469101	-0.357682	0.513	0.558	1
NEFM	0.000542607	-0.315371	0.21	0.269	1
NAP1L1	0.000644863	-0.339517	0.749	0.765	1
CDKN1C	0.00132185	-0.557868	0.635	0.651	1
PDCD4	0.00203258	-0.294002	0.431	0.495	1
CEP350	0.00274428	-0.261537	0.314	0.375	1
CAMK2N1	0.00545531	-0.329898	0.798	0.785	1
G6PC2	0.00738223	-0.311228	0.637	0.604	1
NEAT1	0.0079415	-0.281594	0.646	0.583	1
AKAP9	0.0238032	-0.273583	0.635	0.632	1
SPP1	0.024612	-0.331315	0.236	0.19	1
ADCYAP1	0.0473566	-0.259778	0.672	0.66	1
NPY	0.0596257	0.301921	0.284	0.248	1
SERPINH1	0.0847864	-0.270621	0.083	0.106	1
AOPEP	0.280735	-0.269817	0.62	0.609	1
PLCG2	0.308887	-0.755311	0.245	0.263	1
PAPSS2	0.360866	-0.252801	0.663	0.648	1
HSPH1	0.397954	-0.349186	0.45	0.464	1
PLEKHA3	0.398545	-0.264318	0.415	0.427	1
DNAJB1	0.423097	-0.262687	0.366	0.346	1
CDKN1A	0.449911	-0.254817	0.385	0.354	1
TM4SF4	0.504265	-0.448197	0.271	0.277	1
PTP4A3	0.571342	-0.315582	0.321	0.329	1
SST	0.64635	0.371073	0.919	0.9	1
REG1A	0.670761	-0.264714	0.21	0.221	1
IRX2	0.76499	-0.264597	0.117	0.109	1

## Sheet: Beta_markers_S4_vs_S1
Column1	p_val	avg_log2FC	pct.1	pct.2	p_val_adj
IRF1	2.10749e-175	2.47098	0.76	0.159	7.71364e-171
SOD2	1.89552e-134	2.61864	0.787	0.399	6.93779e-130
IFIT3	6.26731e-128	1.87006	0.602	0.042	2.2939e-123
TAP1	9.89728e-126	1.43159	0.618	0.083	3.6225e-121
WARS	5.9967e-124	2.30123	0.686	0.223	2.19485e-119
APOL2	8.9282e-121	1.82636	0.671	0.198	3.26781e-116
NFKBIA	1.45379e-111	2.01976	0.687	0.269	5.32101e-107
ICAM1	3.92785e-111	1.82137	0.541	0.031	1.43763e-106
CXCL10	9.34892e-106	3.57294	0.503	0.005	3.4218e-101
PSMB9	2.64118e-105	1.09787	0.564	0.075	9.66697e-101
PARP14	9.78037e-104	1.26325	0.598	0.132	3.57971e-99
STAT1	1.9009e-99	1.50086	0.657	0.282	6.95749e-95
C2CD4A	5.64832e-98	1.74748	0.742	0.385	2.06734e-93
ETV7	1.53149e-96	0.987573	0.503	0.039	5.60542e-92
IER3	7.83352e-95	1.82778	0.842	0.539	2.86715e-90
CXCL8	1.48322e-93	2.64153	0.498	0.039	5.42872e-89
NAMPT	1.62853e-92	1.25376	0.686	0.321	5.96059e-88
HLA-E	3.02363e-91	1.67497	0.727	0.424	1.10668e-86
GBP1	6.22406e-91	1.47483	0.453	0.006	2.27807e-86
APOL6	1.55564e-90	1.07374	0.605	0.201	5.69379e-86
CEBPD	2.22496e-89	1.7573	0.741	0.407	8.14358e-85
PSMB8	1.48158e-78	0.96657	0.612	0.26	5.42274e-74
RNF213	1.57509e-77	1.23892	0.598	0.237	5.765e-73
PLAAT4	2.62361e-73	1.12797	0.5	0.12	9.60269e-69
ISG15	3.83403e-72	1.03306	0.511	0.136	1.40329e-67
SOCS1	1.05872e-71	1.18171	0.498	0.107	3.87502e-67
PLSCR1	3.20748e-70	0.85485	0.58	0.235	1.17397e-65
C2CD4B	6.96121e-69	1.40546	0.727	0.464	2.54787e-64
EPSTI1	1.37107e-68	0.742528	0.516	0.153	5.01825e-64
ISG20	2.01918e-67	1.08627	0.516	0.16	7.3904e-63
BATF2	2.07072e-62	0.67959	0.336	0.003	7.57903e-58
SAT1	1.11916e-61	1.26314	0.747	0.525	4.09623e-57
TNFSF10	1.12679e-61	0.985527	0.451	0.109	4.12417e-57
BIRC3	1.85007e-61	1.13956	0.378	0.037	6.77143e-57
C5orf56	2.45853e-61	0.671272	0.45	0.106	8.99846e-57
CD274	9.8969e-60	0.653681	0.357	0.03	3.62236e-55
PPA1	1.81748e-58	0.695318	0.867	0.776	6.65216e-54
OAS3	2.30626e-58	0.526538	0.351	0.025	8.44116e-54
RPL13A	5.81943e-58	-0.647493	0.944	0.922	2.12997e-53
LINC02605	2.63399e-57	0.838793	0.323	0.009	9.64065e-53
UBE2L6	1.87628e-55	0.543862	0.414	0.09	6.86739e-51
ELF3	2.90063e-55	0.908919	0.563	0.255	1.06166e-50
ATF3	2.36048e-53	0.682621	0.375	0.055	8.6396e-49
RIPK2	1.20035e-52	0.692469	0.347	0.045	4.39341e-48
HILPDA	2.11848e-52	2.07435	0.448	0.142	7.75386e-48
GADD45B	6.1658e-51	0.872482	0.588	0.265	2.25675e-46
GBP4	1.01083e-49	0.752061	0.284	0.006	3.69975e-45
CXCL2	3.29526e-49	1.40893	0.294	0.012	1.2061e-44
MX1	6.68569e-48	0.688639	0.423	0.131	2.44703e-43
GBP3	3.89903e-47	0.789233	0.282	0.012	1.42708e-42
ISL1	2.22035e-46	-0.716168	0.312	0.587	8.12671e-42
TOB1	9.10666e-46	-0.321789	0.098	0.326	3.33313e-41
CASP4	1.63229e-45	0.535225	0.339	0.061	5.97434e-41
TOP1	6.30555e-45	0.827766	0.673	0.523	2.30789e-40
CXCL1	6.02072e-44	1.30196	0.265	0.011	2.20364e-39
IFI35	6.71252e-44	0.651242	0.459	0.198	2.45685e-39
AC083837.1	1.43408e-43	0.464555	0.264	0.011	5.24888e-39
DYNLT1	4.22978e-43	0.598988	0.768	0.664	1.54814e-38
TRAFD1	1.29248e-42	0.462886	0.365	0.095	4.73061e-38
MAFA	3.02691e-42	-0.978794	0.486	0.682	1.10788e-37
PSMB10	9.05177e-42	0.514268	0.424	0.156	3.31304e-37
NUB1	9.42784e-42	0.559702	0.534	0.294	3.45068e-37
MRPL14	1.42682e-40	0.598819	0.605	0.425	5.2223e-36
MSRB1	4.72908e-40	0.461588	0.398	0.131	1.73089e-35
ST5	5.37808e-40	0.509081	0.425	0.162	1.96843e-35
IFIT2	6.84242e-40	0.495798	0.264	0.022	2.50439e-35
IRF9	1.328e-39	0.452991	0.532	0.296	4.86063e-35
ZFP36	2.72343e-39	0.660047	0.412	0.148	9.96804e-35
PTPN2	4.34352e-39	0.541808	0.447	0.195	1.58977e-34
IFI30	4.8175e-39	0.486114	0.379	0.123	1.76325e-34
ZC3HAV1	4.93794e-39	0.498201	0.433	0.171	1.80734e-34
CDC42SE2	1.26107e-38	0.5616	0.528	0.318	4.61565e-34
TMSB10	1.97129e-38	0.542118	0.82	0.72	7.21514e-34
OPTN	2.31412e-38	0.618795	0.611	0.424	8.46992e-34
VMP1	4.7865e-38	0.536584	0.616	0.414	1.75191e-33
SP110	2.70061e-37	0.402953	0.316	0.069	9.8845e-33
OAS1	3.54045e-37	0.375004	0.277	0.042	1.29584e-32
POMP	4.22685e-37	0.484947	0.821	0.712	1.54707e-32
RNF19B	8.09758e-37	0.497346	0.368	0.12	2.9638e-32
DNAJA1	9.48033e-37	0.536414	0.815	0.707	3.46989e-32
FGD4	1.27413e-36	-0.292658	0.116	0.329	4.66344e-32
TAPBP	3.41417e-36	0.568164	0.588	0.397	1.24962e-31
MNX1	3.52466e-36	-0.259007	0.153	0.393	1.29006e-31
SLC39A14	4.78737e-36	0.648294	0.556	0.36	1.75223e-31
CXCL11	1.80646e-35	1.04581	0.211	0.003	6.61184e-31
USP30-AS1	6.12032e-35	0.304904	0.214	0.006	2.2401e-30
JUNB	1.78366e-34	0.578089	0.73	0.558	6.52838e-30
RELB	3.55448e-34	0.343119	0.273	0.048	1.30098e-29
CTSS	6.50356e-34	0.389505	0.233	0.02	2.38037e-29
ZC3H12A	2.14798e-33	0.380736	0.224	0.019	7.86184e-29
SAMD9	2.6231e-33	0.403439	0.336	0.106	9.60082e-29
IFIH1	3.08909e-33	0.443918	0.343	0.114	1.13064e-28
PSME2	6.85033e-33	0.596506	0.632	0.472	2.50729e-28
CXCL3	9.58203e-33	0.676703	0.193	0.002	3.50712e-28
DACH1	1.48702e-32	-0.260416	0.101	0.29	5.44264e-28
RBCK1	1.67508e-32	0.476773	0.612	0.456	6.13094e-28
B2M	2.13668e-32	0.551875	0.981	0.958	7.82045e-28
FOXA2	2.33656e-32	-0.365331	0.212	0.449	8.55203e-28
NKX6-1	2.38619e-32	-0.39324	0.297	0.551	8.73369e-28
ELMSAN1	2.42747e-32	0.424901	0.351	0.126	8.88479e-28
SORBS2	2.47804e-32	-0.318855	0.147	0.36	9.06988e-28
PARP9	3.68503e-32	0.473433	0.456	0.234	1.34876e-27
HELZ2	3.89593e-32	0.318572	0.249	0.039	1.42595e-27
TAP2	1.12636e-31	0.291778	0.245	0.039	4.12258e-27
TSC22D1	1.71402e-31	0.826666	0.809	0.709	6.2735e-27
ARRDC3	1.74654e-31	0.470265	0.546	0.322	6.3925e-27
TMEM140	2.7395e-31	0.292672	0.258	0.048	1.00268e-26
SEPHS2	4.76334e-31	0.580346	0.558	0.399	1.74343e-26
TRIM25	8.39246e-31	0.388671	0.294	0.079	3.07172e-26
PHF11	1.42591e-30	0.425562	0.397	0.176	5.21898e-26
NFIA	1.54127e-30	-0.286474	0.085	0.255	5.64119e-26
SAMHD1	1.55601e-30	0.366607	0.259	0.051	5.69517e-26
ZNF267	1.67587e-30	0.330692	0.259	0.053	6.13384e-26
LDLRAP1	1.67611e-30	-0.36404	0.196	0.424	6.13474e-26
DNAJC12	2.38232e-30	0.527806	0.805	0.699	8.71954e-26
RPL36AL	3.79096e-30	0.321999	0.946	0.885	1.38753e-25
ADM	4.78628e-30	0.573785	0.41	0.174	1.75183e-25
NMI	4.84608e-29	0.367248	0.291	0.086	1.77371e-24
JUN	9.63105e-29	0.470844	0.684	0.492	3.52506e-24
GCG	1.20312e-28	-1.22424	0.894	0.953	4.40353e-24
INSM1	2.0348e-28	-0.402115	0.3	0.542	7.44758e-24
DTX3L	2.23219e-28	0.285996	0.336	0.123	8.17003e-24
SOCS3	2.76512e-28	0.40696	0.308	0.095	1.01206e-23
PLK2	3.85151e-28	-0.652325	0.243	0.45	1.40969e-23
SP100	1.1489e-27	0.41305	0.4	0.202	4.20507e-23
FXYD2	2.04114e-27	0.448464	0.913	0.81	7.47077e-23
CREM	2.26379e-27	0.58155	0.536	0.38	8.2857e-23
LAP3	3.01567e-27	0.531838	0.369	0.176	1.10376e-22
BATF3	3.0927e-27	0.306578	0.192	0.019	1.13196e-22
ARL4C	3.12524e-27	-0.368957	0.091	0.251	1.14387e-22
ETV1	4.75313e-27	-0.348813	0.104	0.269	1.73969e-22
HLA-B	4.86842e-27	0.594642	0.739	0.628	1.78189e-22
VAMP5	5.70623e-27	0.44518	0.286	0.089	2.08854e-22
NEURL3	1.01016e-26	0.286272	0.175	0.009	3.69728e-22
JAK2	1.03055e-26	0.325441	0.262	0.07	3.77193e-22
IL18BP	1.55248e-26	0.289029	0.22	0.04	5.68222e-22
GAD2	1.73233e-26	-0.656853	0.805	0.83	6.34049e-22
ETV6	3.4143e-26	0.34403	0.286	0.09	1.24967e-21
NFKB1	3.5269e-26	0.440496	0.302	0.111	1.29088e-21
IL32	8.86608e-26	0.637171	0.169	0.009	3.24507e-21
NDUFV2	1.0112e-25	0.385831	0.829	0.773	3.70108e-21
FTH1	1.56592e-25	0.353014	0.991	0.975	5.73144e-21
RSAD2	1.56927e-25	0.322521	0.18	0.016	5.74367e-21
ZNFX1	4.17331e-25	0.338451	0.309	0.117	1.52747e-20
NNMT	5.00187e-25	0.723617	0.257	0.072	1.83073e-20
MT-ND3	6.88218e-25	0.388707	0.965	0.893	2.51895e-20
NFKB2	7.06979e-25	0.28562	0.229	0.053	2.58761e-20
COX7C	7.57456e-25	0.285125	0.944	0.882	2.77237e-20
JAK1	8.52886e-25	0.506038	0.656	0.534	3.12165e-20
CNN3	9.81252e-25	0.36949	0.298	0.107	3.59148e-20
C1orf127	1.69075e-24	-0.271002	0.197	0.393	6.18832e-20
SERPINB1	2.05676e-24	0.859048	0.612	0.506	7.52796e-20
ADAR	2.77148e-24	0.412294	0.562	0.416	1.01439e-19
TNFAIP3	3.04141e-24	0.368965	0.253	0.072	1.11319e-19
PLCXD3	3.68951e-24	-0.505629	0.467	0.645	1.3504e-19
TRIM69	3.805e-24	0.32289	0.352	0.165	1.39267e-19
UBE2B	4.01546e-24	0.311781	0.738	0.643	1.4697e-19
LUCAT1	4.02873e-24	0.479971	0.275	0.089	1.47455e-19
TOMM7	4.04892e-24	0.279893	0.921	0.858	1.48195e-19
TRIM56	6.32864e-24	0.401346	0.397	0.209	2.31634e-19
CCL2	9.47654e-24	0.573034	0.164	0.012	3.46851e-19
GNAI1	1.30075e-23	-0.325693	0.194	0.394	4.76086e-19
NAT14	1.30969e-23	-0.338836	0.171	0.357	4.79359e-19
LIF	4.12907e-23	0.60647	0.14	0.002	1.51128e-18
LRRTM3	5.82318e-23	0.417368	0.427	0.248	2.13134e-18
DDX58	6.89202e-23	0.259091	0.249	0.076	2.52255e-18
IFI6	1.10817e-22	0.479718	0.639	0.545	4.056e-18
BAZ1A	1.25294e-22	0.305457	0.297	0.118	4.58587e-18
C4orf19	1.85993e-22	0.302968	0.288	0.107	6.80754e-18
TNFRSF12A	4.13597e-22	0.65464	0.563	0.391	1.51381e-17
NFKBIZ	5.32962e-22	0.277809	0.292	0.111	1.9507e-17
LITAF	7.54972e-22	0.253948	0.274	0.098	2.76327e-17
NUDT16L1	8.01456e-22	-0.261429	0.192	0.385	2.93341e-17
KDSR	1.54238e-21	0.334661	0.415	0.241	5.64526e-17
RND1	2.96481e-21	0.500062	0.159	0.019	1.08515e-16
CEP126	3.98509e-21	-0.395472	0.18	0.354	1.45858e-16
C4orf3	4.32461e-21	0.312638	0.777	0.696	1.58285e-16
SEC61G	7.48862e-21	0.277921	0.868	0.782	2.74091e-16
MOB1B	7.75898e-21	-0.268837	0.175	0.352	2.83986e-16
IFIT5	9.17671e-21	0.329613	0.316	0.15	3.35877e-16
SSTR2	1.38408e-20	0.484106	0.532	0.394	5.06588e-16
PDK4	2.25578e-20	-0.363281	0.116	0.271	8.25638e-16
EHD1	2.68561e-20	0.355981	0.235	0.076	9.82961e-16
CPE	4.47083e-20	-0.345599	0.959	0.913	1.63637e-15
CCL20	4.86023e-20	0.491472	0.137	0.009	1.77889e-15
SLC30A8	7.84358e-20	-0.684713	0.828	0.826	2.87083e-15
NEUROD1	9.04404e-20	-0.516824	0.515	0.665	3.31021e-15
G6PC2	1.68173e-19	-0.644212	0.497	0.604	6.15529e-15
PPY	1.71046e-19	-1.33357	0.324	0.497	6.26044e-15
TPPP3	1.89173e-19	-0.280495	0.215	0.399	6.92393e-15
NKX2-2	3.05686e-19	-0.310945	0.352	0.547	1.11884e-14
BRI3	3.0647e-19	0.290901	0.854	0.773	1.12171e-14
NR2F6	4.09671e-19	-0.299523	0.26	0.447	1.49944e-14
RBBP8	4.5492e-19	0.352585	0.385	0.223	1.66505e-14
GNAS	8.21223e-19	-0.360191	0.988	0.97	3.00576e-14
GLUL	9.01885e-19	0.416533	0.345	0.178	3.30099e-14
C9orf135	1.22167e-18	-0.32491	0.132	0.277	4.47144e-14
GADD45A	1.31523e-18	-0.333402	0.224	0.402	4.81388e-14
KCNQ1OT1	2.79622e-18	-0.297317	0.117	0.255	1.02344e-13
KCNK1	2.86377e-18	0.382537	0.476	0.333	1.04817e-13
CLIC1	3.20458e-18	0.34635	0.752	0.668	1.17291e-13
NCOA7	5.58867e-18	0.412786	0.205	0.062	2.04551e-13
MPP6	9.28795e-18	-0.355524	0.317	0.498	3.39948e-13
GADD45G	1.15655e-17	0.537373	0.551	0.417	4.23308e-13
CARHSP1	1.15678e-17	0.332563	0.439	0.288	4.23395e-13
MCL1	1.20896e-17	0.356073	0.435	0.294	4.42492e-13
CFLAR	1.49845e-17	0.424288	0.389	0.246	5.48449e-13
GPBP1	2.54193e-17	0.320324	0.607	0.517	9.30371e-13
TNFAIP2	3.32933e-17	0.379137	0.133	0.016	1.21857e-12
DUSP26	4.55391e-17	-0.318431	0.332	0.525	1.66677e-12
TNFRSF1A	4.78471e-17	0.357848	0.526	0.393	1.75125e-12
CHST9	5.22215e-17	-0.272076	0.279	0.447	1.91136e-12
RNF114	5.90752e-17	0.354249	0.459	0.318	2.16221e-12
PDX1	6.09142e-17	-0.282859	0.335	0.509	2.22952e-12
BBC3	7.13095e-17	0.260672	0.141	0.023	2.61e-12
NEFM	8.45052e-17	-0.398517	0.133	0.269	3.09298e-12
ARRDC4	1.07703e-16	-0.322931	0.052	0.15	3.94204e-12
RIPPLY2	1.7795e-16	-0.27792	0.145	0.29	6.51314e-12
SQSTM1	2.06873e-16	0.349684	0.778	0.712	7.57176e-12
SMARCC2	2.16289e-16	-0.267558	0.201	0.366	7.91638e-12
CAMK2N1	3.07123e-16	-0.594298	0.719	0.785	1.1241e-11
EIF2AK2	3.73843e-16	0.34425	0.504	0.402	1.3683e-11
TRIB1	8.91592e-16	0.33561	0.301	0.159	3.26331e-11
RPL7	9.79298e-16	-0.388176	0.892	0.872	3.58433e-11
AL133453.1	1.09e-15	0.257316	0.297	0.153	3.98951e-11
TBCC	1.24058e-15	-0.335463	0.271	0.444	4.54064e-11
CHMP5	1.59691e-15	0.292587	0.717	0.67	5.84483e-11
SDC4	3.82524e-15	0.272752	0.142	0.031	1.40008e-10
BTG1	4.48863e-15	0.347114	0.8	0.735	1.64289e-10
DENND4A	5.29184e-15	0.269728	0.365	0.229	1.93687e-10
PCSK1N	5.84356e-15	-0.290477	0.986	0.958	2.1388e-10
OGFR	6.0938e-15	0.282231	0.293	0.156	2.23039e-10
LMO7	6.53974e-15	0.296437	0.343	0.202	2.39361e-10
RALA	7.31219e-15	0.349539	0.49	0.383	2.67633e-10
MAFB	7.50435e-15	-0.460935	0.569	0.682	2.74667e-10
TRAF3IP2	8.60286e-15	0.271266	0.261	0.125	3.14873e-10
PSMA6	1.09388e-14	0.278871	0.672	0.615	4.00372e-10
KCNJ6	1.38535e-14	-0.304207	0.212	0.358	5.07052e-10
ELMO1	1.49929e-14	-0.30534	0.217	0.368	5.48757e-10
ZKSCAN1	1.71879e-14	-0.418048	0.421	0.562	6.29094e-10
ARL16	2.13214e-14	-0.251647	0.321	0.497	7.80386e-10
MT-ND4L	2.2458e-14	0.312163	0.848	0.751	8.21984e-10
ERO1A	2.48491e-14	0.362373	0.496	0.379	9.09502e-10
APC	2.90737e-14	-0.253569	0.274	0.435	1.06413e-09
PSMA3	3.14174e-14	0.369665	0.663	0.6	1.14991e-09
RAB11FIP1	3.63654e-14	0.358998	0.559	0.458	1.33101e-09
CHGB	3.729e-14	-0.516062	0.915	0.888	1.36485e-09
CDKN1C	4.80127e-14	-0.975109	0.534	0.651	1.75731e-09
NFE2L2	4.93234e-14	0.359138	0.547	0.461	1.80529e-09
MSI2	6.0055e-14	-0.278088	0.246	0.397	2.19807e-09
PGRMC2	6.3299e-14	-0.333001	0.388	0.562	2.31681e-09
CALM1	6.80849e-14	-0.291292	0.934	0.908	2.49198e-09
KCTD12	1.05959e-13	-0.297001	0.06	0.15	3.8782e-09
PSMA4	1.12017e-13	0.353594	0.559	0.48	4.09993e-09
LPIN1	1.60402e-13	0.308969	0.33	0.207	5.87086e-09
ANKRD12	1.83954e-13	0.296092	0.643	0.558	6.73291e-09
FAM177A1	2.66958e-13	0.326933	0.638	0.579	9.77093e-09
DHX36	2.72624e-13	0.302833	0.569	0.486	9.97832e-09
PCSK2	2.8819e-13	-0.556421	0.485	0.615	1.0548e-08
SDCBP	3.07523e-13	0.348132	0.597	0.539	1.12556e-08
SLC29A4	4.76693e-13	-0.271725	0.385	0.569	1.74475e-08
PDCD4	5.86832e-13	-0.352442	0.331	0.495	2.14786e-08
NBN	6.39405e-13	0.291516	0.34	0.213	2.34028e-08
MT-ND1	8.46931e-13	-0.293425	0.953	0.888	3.09985e-08
LSM6	9.33329e-13	0.319894	0.422	0.31	3.41608e-08
PTP4A3	9.56374e-13	-0.575678	0.196	0.329	3.50042e-08
RPS20	1.15532e-12	-0.449715	0.857	0.857	4.22858e-08
RAB27A	1.71003e-12	0.327905	0.391	0.271	6.25889e-08
RAP1B	1.76599e-12	0.271948	0.612	0.548	6.46369e-08
PAX6	1.81734e-12	-0.434748	0.685	0.746	6.65165e-08
CNTN1	2.26107e-12	-0.31537	0.262	0.417	8.27574e-08
SERTAD1	2.78959e-12	0.252688	0.238	0.121	1.02102e-07
PFN2	3.3428e-12	-0.296929	0.455	0.612	1.2235e-07
TMEM70	4.8456e-12	0.311926	0.47	0.372	1.77354e-07
CACNA1D	5.00644e-12	-0.338952	0.283	0.421	1.83241e-07
PSENEN	5.71473e-12	0.259945	0.458	0.355	2.09165e-07
PTPN1	5.87455e-12	0.270395	0.352	0.237	2.15014e-07
VAMP2	7.39703e-12	-0.40572	0.69	0.765	2.70739e-07
RPLP0	9.97034e-12	-0.39525	0.933	0.919	3.64924e-07
GCLM	1.07418e-11	0.284	0.567	0.492	3.9316e-07
SERPINA1	1.3098e-11	-1.03536	0.084	0.176	4.79399e-07
PABPC1	1.50192e-11	0.255149	0.692	0.617	5.49718e-07
ELP4	1.74576e-11	-0.267618	0.242	0.385	6.38964e-07
CHD6	3.7219e-11	-0.270657	0.209	0.341	1.36225e-06
ARID5B	3.98307e-11	0.334427	0.495	0.402	1.45784e-06
CRIP2	4.03114e-11	-0.336023	0.358	0.502	1.47544e-06
HNRNPF	4.39571e-11	0.319069	0.575	0.514	1.60887e-06
HEXIM1	5.52405e-11	-0.260349	0.123	0.229	2.02186e-06
FABP5	7.08674e-11	-0.620177	0.104	0.199	2.59382e-06
VEGFA	9.7184e-11	0.269885	0.787	0.71	3.55703e-06
ATP1B1	1.29438e-10	0.273249	0.815	0.757	4.73757e-06
SAV1	1.41313e-10	0.25425	0.28	0.176	5.17218e-06
RASD1	1.42095e-10	0.317962	0.705	0.623	5.2008e-06
MTUS1	1.77569e-10	-0.28478	0.141	0.246	6.49921e-06
IFNAR1	1.80395e-10	0.26024	0.362	0.252	6.60262e-06
NUCKS1	2.56069e-10	-0.351615	0.718	0.762	9.37238e-06
ACLY	2.66371e-10	-0.328518	0.529	0.618	9.74943e-06
AKAP9	3.38335e-10	-0.424009	0.538	0.632	1.23834e-05
RAD23B	3.95774e-10	-0.256337	0.35	0.5	1.44857e-05
CYLD	5.95635e-10	0.307918	0.392	0.302	2.18008e-05
CFL2	6.04712e-10	0.302422	0.43	0.336	2.21331e-05
DNPEP	7.27726e-10	0.259058	0.316	0.213	2.66355e-05
NFIC	1.14439e-09	-0.345502	0.499	0.615	4.18858e-05
ZBTB7A	1.32094e-09	-0.259117	0.293	0.431	4.83475e-05
CXXC5	1.36818e-09	-0.286466	0.484	0.609	5.00767e-05
IRX2	1.65602e-09	-0.4034	0.046	0.109	6.06121e-05
ADCYAP1	2.07188e-09	0.856728	0.708	0.66	7.58328e-05
PDE4DIP	2.147e-09	-0.275748	0.446	0.575	7.85823e-05
CERS2	2.21187e-09	-0.268346	0.279	0.417	8.09567e-05
IFIT1	2.2612e-09	0.264718	0.249	0.153	8.27621e-05
SPINT2	2.63718e-09	-0.326776	0.837	0.841	9.65235e-05
SSBP4	3.2142e-09	-0.264777	0.472	0.604	0.000117643
LYSMD2	4.20385e-09	0.286607	0.61	0.575	0.000153865
ERO1B	8.8325e-09	-0.383345	0.788	0.771	0.000323278
PAM	1.00794e-08	-0.376536	0.639	0.695	0.000368916
RPS11	1.05503e-08	-0.29603	0.96	0.93	0.000386151
TMED3	1.13279e-08	-0.318375	0.499	0.603	0.000414612
RBP1	1.19732e-08	-0.437532	0.549	0.642	0.000438232
TSPYL4	1.22687e-08	-0.262475	0.209	0.326	0.000449045
DEPP1	1.47305e-08	0.405491	0.622	0.573	0.000539152
ASPH	1.54973e-08	-0.332064	0.383	0.497	0.000567217
PIM3	1.65332e-08	0.288605	0.444	0.369	0.000605131
APOBEC2	1.66168e-08	-0.324967	0.194	0.302	0.000608191
SOCS2	1.96828e-08	0.254071	0.405	0.319	0.00072041
APLP1	2.25364e-08	-0.316386	0.514	0.618	0.000824856
PARVB	9.06572e-08	-0.347178	0.419	0.53	0.00331814
CBX6	1.08728e-07	-0.295503	0.353	0.477	0.00397956
SNHG14	1.50952e-07	-0.331105	0.524	0.611	0.005525
KDM6B	2.14642e-07	0.257735	0.281	0.199	0.00785612
RPS17	2.22401e-07	-0.320394	0.806	0.836	0.00814009
TM4SF4	2.83027e-07	-0.90922	0.194	0.277	0.0103591
CD46	3.4028e-07	-0.252719	0.504	0.62	0.0124546
SCG2	4.0466e-07	-0.582851	0.769	0.774	0.014811
ARFGEF3	4.76575e-07	-0.294867	0.388	0.489	0.0174431
PTMS	4.99268e-07	-0.2912	0.629	0.706	0.0182737
MLXIPL	5.666e-07	-0.272794	0.394	0.512	0.0207381
PDLIM2	7.67468e-07	-0.280079	0.21	0.305	0.0280901
SCP2	9.45856e-07	-0.339276	0.515	0.621	0.0346193
HLA-A	1.04674e-06	-0.471607	0.841	0.815	0.0383117
RGS16	1.52868e-06	0.355761	0.445	0.372	0.0559513
MYL6	1.71872e-06	-0.304571	0.922	0.919	0.0629068
SHISAL2B	1.72684e-06	-0.480995	0.721	0.76	0.063204
SPAG16	1.89218e-06	-0.253201	0.332	0.447	0.0692557
TTR	2.02535e-06	-0.352315	0.99	0.984	0.07413
SLC7A2	3.71264e-06	-0.354257	0.431	0.528	0.135886
MEIS2	4.27242e-06	-0.345979	0.588	0.645	0.156375
GPX2	4.81823e-06	0.25631	0.385	0.315	0.176352
WASF2	5.03963e-06	-0.269152	0.332	0.447	0.184455
AP2M1	5.10182e-06	-0.287697	0.512	0.62	0.186732
LAPTM4B	5.50319e-06	-0.353615	0.489	0.575	0.201422
RSF1	6.37717e-06	-0.262506	0.376	0.486	0.233411
YWHAQ	7.18483e-06	-0.274802	0.756	0.779	0.262972
PTPRF	7.60626e-06	-0.269548	0.233	0.326	0.278397
ZNF580	8.61481e-06	-0.297943	0.352	0.466	0.315311
CPNE3	1.08402e-05	-0.255945	0.44	0.54	0.396761
NUCB2	1.15208e-05	-0.281569	0.706	0.76	0.421671
DYNLL1	1.53833e-05	-0.308375	0.814	0.807	0.563043
NAA20	1.57788e-05	-0.319412	0.685	0.721	0.577518
BEX3	1.59967e-05	-0.361795	0.714	0.774	0.585497
NEMF	1.90487e-05	-0.264847	0.28	0.372	0.697203
CADM1	2.16775e-05	-0.379178	0.583	0.603	0.793419
GTF2I	2.17207e-05	-0.315952	0.538	0.611	0.795
GPX3	3.53016e-05	-0.252153	0.345	0.43	1
TPD52	4.50804e-05	-0.261329	0.699	0.735	1
HIF1A	5.59326e-05	0.257159	0.399	0.358	1
MAN1A1	6.38724e-05	-0.295506	0.5	0.565	1
MTRNR2L12	9.57062e-05	-0.348589	0.895	0.829	1
TLE5	9.81505e-05	-0.252501	0.717	0.741	1
G0S2	0.000100578	0.257151	0.13	0.076	1
MAPK10	0.00010409	-0.263947	0.244	0.324	1
ID2	0.000134122	-0.315064	0.229	0.307	1
SPINK1	0.000148385	-0.892033	0.058	0.101	1
METRN	0.000149332	-0.295502	0.77	0.776	1
GC	0.000183962	-0.337353	0.075	0.12	1
LINC01578	0.000258917	-0.289553	0.497	0.595	1
LDHA	0.000343563	-0.291063	0.171	0.232	1
VIM	0.000506816	-0.421048	0.083	0.128	1
CALY	0.00143904	-0.25229	0.323	0.394	1
DSP	0.00166752	-0.307001	0.651	0.673	1
C12orf75	0.00222193	-0.25015	0.689	0.727	1
ALCAM	0.00247327	-0.260066	0.538	0.595	1
ALDH1A1	0.00263864	-0.339958	0.627	0.682	1
GSTP1	0.00272403	-0.251275	0.482	0.534	1
CHGA	0.00307831	-0.301512	0.882	0.836	1
S100A6	0.00331619	0.405816	0.755	0.745	1
RGS4	0.00356318	-0.387756	0.299	0.354	1
PEG10	0.00360611	-0.293593	0.312	0.38	1
TIMP2	0.00368135	-0.289302	0.653	0.667	1
IGFBP5	0.00439931	-0.408057	0.237	0.296	1
PLCG2	0.00515444	-0.957357	0.214	0.263	1
RHOBTB3	0.0072048	-0.265023	0.593	0.618	1
SPP1	0.00907872	-0.686834	0.147	0.19	1
PKM	0.010153	-0.271467	0.724	0.729	1
SERPINH1	0.0132143	-0.257333	0.075	0.106	1
STMN2	0.0142982	-0.398079	0.492	0.525	1
TSPAN1	0.0260326	-0.31919	0.393	0.427	1
NAP1L1	0.0300215	-0.258848	0.739	0.765	1
INHBA	0.0359314	0.258022	0.163	0.134	1
DNAJB6	0.0435015	-0.26272	0.561	0.631	1
PAPSS2	0.0458982	-0.295425	0.632	0.648	1
LRATD1	0.0520714	-0.27533	0.126	0.151	1
GLS	0.0553632	-0.299716	0.353	0.4	1
SST	0.0604957	0.420635	0.924	0.9	1
ID3	0.0866882	-0.304517	0.246	0.268	1
MYL6B	0.0874514	-0.250914	0.558	0.62	1
AL627171.2	0.0910497	-0.288329	0.223	0.251	1
TMSB4X	0.111431	-0.469896	0.825	0.815	1
CLU	0.11978	-0.298204	0.669	0.682	1
CRYBA2	0.132088	-0.279672	0.505	0.528	1
TMEM176B	0.160715	-0.300474	0.476	0.505	1
DHRS2	0.17024	-0.280377	0.544	0.587	1
S100A10	0.210335	-0.288419	0.193	0.215	1
IGFBP7	0.431649	-0.324622	0.564	0.548	1
HSPA1A	0.711835	-0.252959	0.487	0.517	1
MALAT1	0.918329	-0.286033	0.98	0.938	1

## Sheet: Beta_markers_S5_vs_S1
Column1	p_val	avg_log2FC	pct.1	pct.2	p_val_adj
SOD2	1.65659e-133	4.05155	0.902	0.399	6.06329e-129
CXCL8	2.54319e-92	4.00691	0.57	0.039	9.30832e-88
CXCL1	1.28547e-52	2.3824	0.337	0.011	4.70495e-48
CCL20	1.07753e-51	2.26199	0.328	0.009	3.94387e-47
NAMPT	3.10096e-47	1.63957	0.648	0.321	1.13498e-42
IER3	5.23008e-46	1.8399	0.801	0.539	1.91426e-41
MT2A	8.67262e-45	1.77894	0.834	0.547	3.17427e-40
CXCL6	3.4428e-44	2.04039	0.292	0.011	1.2601e-39
NFKBIA	1.55238e-43	1.83554	0.584	0.269	5.68187e-39
LCN2	1.77458e-38	2.25529	0.297	0.03	6.49513e-34
ICAM1	2.22953e-38	0.847753	0.301	0.031	8.16031e-34
CP	2.37911e-38	2.06795	0.314	0.039	8.70777e-34
BIRC3	7.59466e-38	1.27132	0.307	0.037	2.77972e-33
S100A6	1.39702e-37	1.77755	0.865	0.745	5.11322e-33
HLA-E	3.41491e-37	1.45133	0.665	0.424	1.24989e-32
MAFB	1.04393e-36	-0.876044	0.396	0.682	3.82089e-32
S100A11	1.39394e-34	1.2284	0.77	0.576	5.10194e-30
LUCAT1	3.64726e-33	1.15286	0.366	0.089	1.33493e-28
IAPP	7.39898e-33	-1.45263	0.653	0.875	2.7081e-28
CEBPD	8.29585e-33	1.41805	0.672	0.407	3.03637e-28
IL32	1.43932e-32	0.996596	0.223	0.009	5.26806e-28
ITGA1	2.03467e-32	0.772439	0.397	0.117	7.44708e-28
MAFA	3.53809e-32	-0.997184	0.425	0.682	1.29498e-27
JUNB	8.04048e-32	0.990848	0.743	0.558	2.9429e-27
CFB	1.15223e-31	0.894047	0.228	0.014	4.21728e-27
HADH	1.15349e-30	-0.655325	0.485	0.707	4.22187e-26
PRG4	9.27356e-30	1.32848	0.276	0.045	3.39421e-25
CTSS	1.66039e-29	0.427889	0.231	0.02	6.0772e-25
CXCL2	2.06957e-29	1.35656	0.212	0.012	7.57483e-25
TMSB10	2.85494e-29	1.15535	0.831	0.72	1.04494e-24
DNAJC12	3.64142e-28	1.04581	0.789	0.699	1.3328e-23
SOCS1	6.77492e-28	1.02608	0.361	0.107	2.47969e-23
B2M	1.01329e-27	0.60195	0.936	0.958	3.70875e-23
CA8	3.1123e-27	0.626557	0.409	0.15	1.13913e-22
ZC3H12A	7.75238e-27	0.495363	0.209	0.019	2.83745e-22
RELB	8.82725e-27	0.331151	0.269	0.048	3.23086e-22
PGM2L1	2.25621e-26	0.470493	0.356	0.109	8.25797e-22
SHISAL2B	2.30487e-26	-1.006	0.56	0.76	8.43606e-22
ST5	5.07781e-26	0.482994	0.423	0.162	1.85853e-21
RARRES1	6.57102e-26	0.398343	0.207	0.02	2.40506e-21
JAK1	1.69987e-25	0.845193	0.689	0.534	6.22171e-21
MT1F	1.75321e-25	1.16968	0.66	0.447	6.41693e-21
TNFRSF12A	5.45282e-25	0.986207	0.634	0.391	1.99579e-20
GAMT	5.59182e-25	-0.450495	0.316	0.556	2.04666e-20
RPS4Y1	6.10856e-25	-0.549806	0.451	0.723	2.23579e-20
ID1	1.18543e-24	1.16751	0.684	0.447	4.3388e-20
NCOA7	1.82479e-24	1.00088	0.271	0.062	6.67891e-20
SURF4	2.11001e-24	-0.548382	0.591	0.743	7.72286e-20
SERF2	2.56171e-24	0.576199	0.922	0.922	9.37612e-20
RPS18	5.0502e-24	-0.430293	0.917	0.963	1.84843e-19
TGM2	9.63676e-24	0.804331	0.402	0.156	3.52715e-19
MT1X	1.09253e-23	1.44013	0.722	0.536	3.99878e-19
HINT1	1.97115e-23	0.655094	0.924	0.924	7.2146e-19
ABCC8	5.56754e-23	-0.598287	0.535	0.718	2.03778e-18
AC083837.1	1.58905e-22	0.28035	0.168	0.011	5.81609e-18
CASP4	3.17827e-22	0.485398	0.259	0.061	1.16328e-17
TMOD1	3.85831e-22	0.628013	0.737	0.665	1.41218e-17
MT1G	4.85883e-22	2.60021	0.311	0.098	1.77838e-17
PSME2	5.78362e-22	0.769862	0.653	0.472	2.11686e-17
GNG10	5.84595e-22	0.787901	0.784	0.71	2.13968e-17
PSMB10	7.66066e-22	0.454736	0.387	0.156	2.80388e-17
FTH1	1.15679e-21	1.35757	0.984	0.975	4.23398e-17
KCNK16	1.91111e-21	-0.455875	0.261	0.495	6.99486e-17
ELF3	2.29816e-21	0.824825	0.484	0.255	8.41148e-17
TIMP1	2.75582e-21	0.810899	0.824	0.83	1.00866e-16
METRN	3.30719e-21	-0.64775	0.634	0.776	1.21047e-16
EIF4A2	4.86425e-21	-0.503382	0.746	0.858	1.78036e-16
NPTX2	6.56943e-21	-0.610377	0.392	0.607	2.40448e-16
MT1E	1.33384e-20	1.51349	0.556	0.318	4.88198e-16
DPYSL3	1.50232e-20	0.480709	0.321	0.111	5.49863e-16
LINC02605	1.67528e-20	0.448812	0.15	0.009	6.13171e-16
RPL41	2.25152e-20	0.556089	0.984	0.977	8.24079e-16
H3F3A	3.08295e-20	0.541758	0.91	0.885	1.12839e-15
RPL13A	5.35858e-20	-0.349176	0.886	0.922	1.9613e-15
VMP1	6.09166e-20	0.751774	0.584	0.414	2.22961e-15
ATP2A3	6.63896e-20	-0.45288	0.311	0.54	2.42993e-15
SLC39A14	1.09048e-19	0.678986	0.547	0.36	3.99127e-15
GAS5	1.11148e-19	-0.408852	0.599	0.749	4.06813e-15
TNFAIP2	2.33738e-19	0.450576	0.159	0.016	8.55504e-15
C2CD4B	2.52342e-19	0.980067	0.646	0.464	9.23599e-15
C9orf16	2.62489e-19	0.85602	0.817	0.773	9.60735e-15
CARHSP1	2.83517e-19	0.960281	0.494	0.288	1.0377e-14
RPS2	2.93394e-19	-0.292808	0.929	0.967	1.07385e-14
CXCL3	2.98259e-19	0.486774	0.123	0.002	1.09166e-14
RRAS	9.53261e-19	0.387991	0.237	0.059	3.48903e-14
INS	1.83619e-18	-0.545467	1	1	6.72063e-14
CDC42SE2	2.14501e-18	0.589382	0.525	0.318	7.85097e-14
TAPBP	2.2781e-18	0.56583	0.594	0.397	8.33806e-14
SNPH	5.30811e-18	0.469756	0.216	0.053	1.94282e-13
PLSCR1	6.11129e-18	0.530602	0.456	0.235	2.23679e-13
MT-ND1	6.4843e-18	-0.52829	0.762	0.888	2.37332e-13
SAA2	1.00109e-17	0.727209	0.117	0.003	3.6641e-13
LINC00963	1.17886e-17	0.562187	0.423	0.21	4.31474e-13
ID4	1.99712e-17	1.02791	0.658	0.483	7.30964e-13
MT-ND2	2.62081e-17	-0.479574	0.739	0.879	9.59243e-13
C2CD4A	2.81553e-17	0.833414	0.582	0.385	1.03051e-12
MT1M	3.47892e-17	0.561096	0.228	0.059	1.27332e-12
BMERB1	4.35518e-17	0.674529	0.392	0.196	1.59404e-12
NFKBIZ	4.67848e-17	0.256165	0.302	0.111	1.71237e-12
LIF	8.61582e-17	0.666164	0.107	0.002	3.15348e-12
TMSB4X	1.01154e-16	0.977229	0.881	0.815	3.70235e-12
CFC1	1.24253e-16	-0.362005	0.266	0.458	4.54778e-12
PPY	1.41312e-16	1.30221	0.68	0.497	5.17216e-12
CIB1	1.69907e-16	0.84567	0.718	0.646	6.21877e-12
DDR1	2.17183e-16	0.610012	0.62	0.484	7.94912e-12
ERP29	2.25679e-16	-0.418088	0.687	0.819	8.26009e-12
BEX3	3.3225e-16	-0.390537	0.639	0.774	1.21607e-11
PPP1R1A	3.42431e-16	-0.799525	0.447	0.629	1.25333e-11
SNHG32	3.49664e-16	-0.392173	0.509	0.659	1.27981e-11
PTMA	3.67119e-16	0.468852	0.883	0.907	1.34369e-11
IL18BP	4.22818e-16	0.266115	0.185	0.04	1.54756e-11
TMEM163	5.80042e-16	0.35162	0.349	0.16	2.12301e-11
SERPINE2	8.65661e-16	0.769926	0.316	0.132	3.16841e-11
CLIC1	8.82136e-16	0.671237	0.748	0.668	3.22871e-11
ATP6V0E2	1.72062e-15	-0.431339	0.47	0.639	6.29765e-11
GCNT3	2.32584e-15	0.416491	0.15	0.025	8.5128e-11
RPL7A	4.69086e-15	-0.262389	0.945	0.961	1.7169e-10
HSF4	4.87648e-15	-0.302401	0.181	0.36	1.78484e-10
AC099509.1	6.73106e-15	0.70417	0.252	0.089	2.46364e-10
SERPINA1	7.10473e-15	1.58445	0.364	0.176	2.6004e-10
HLA-B	7.6567e-15	0.873643	0.694	0.628	2.80243e-10
RPL5	7.75287e-15	-0.340792	0.922	0.961	2.83763e-10
PARVB	9.75073e-15	-0.445708	0.345	0.53	3.56886e-10
PRXL2A	2.91688e-14	-0.330182	0.454	0.609	1.06761e-09
SAT1	3.60404e-14	1.03097	0.668	0.525	1.31911e-09
SNHG7	4.44032e-14	-0.500264	0.522	0.698	1.6252e-09
SLC29A4	4.79091e-14	-0.356075	0.378	0.569	1.75352e-09
RAB26	5.11059e-14	-0.333424	0.192	0.366	1.87053e-09
LINC01503	6.35211e-14	0.330216	0.166	0.039	2.32494e-09
RPSA	8.1397e-14	-0.264736	0.853	0.914	2.97921e-09
PPDPF	9.45903e-14	-0.372268	0.661	0.794	3.4621e-09
NEURL3	1.04603e-13	0.265576	0.107	0.009	3.82858e-09
IER5L	1.19056e-13	0.302403	0.223	0.073	4.35757e-09
CTSB	1.47263e-13	0.706114	0.57	0.43	5.38996e-09
G6PC2	1.80075e-13	-0.57178	0.466	0.604	6.59092e-09
SPP1	2.18055e-13	1.09741	0.371	0.19	7.98104e-09
COX17	2.23178e-13	0.60189	0.817	0.798	8.16854e-09
EPAS1	2.23301e-13	0.403484	0.508	0.316	8.17303e-09
STAT1	2.25677e-13	0.460539	0.463	0.282	8.26001e-09
ETHE1	2.47092e-13	0.482062	0.427	0.257	9.0438e-09
MIR7-3HG	2.47387e-13	0.684033	0.717	0.643	9.05461e-09
FEZ1	2.74621e-13	0.40044	0.136	0.025	1.00514e-08
BAALC	3.20179e-13	0.550176	0.219	0.075	1.17189e-08
H3F3B	3.29456e-13	0.440763	0.853	0.858	1.20584e-08
MTRNR2L12	3.62873e-13	-0.393613	0.693	0.829	1.32815e-08
SYT13	4.71326e-13	-0.367884	0.442	0.592	1.7251e-08
TNFRSF11B	4.89213e-13	0.619627	0.23	0.086	1.79057e-08
ATP6V0B	4.99092e-13	-0.359655	0.713	0.849	1.82673e-08
BEX1	5.34688e-13	0.566328	0.845	0.843	1.95701e-08
RND1	6.52478e-13	0.449501	0.121	0.019	2.38813e-08
ELL2	7.3185e-13	0.551217	0.572	0.397	2.67864e-08
ARAP1	7.5944e-13	0.283774	0.314	0.146	2.77963e-08
ACTN1	7.89714e-13	0.355019	0.427	0.231	2.89043e-08
RNF187	8.41306e-13	-0.363017	0.349	0.498	3.07926e-08
IRF1	9.89997e-13	0.513687	0.325	0.159	3.62349e-08
GNG5	1.12966e-12	0.710997	0.677	0.587	4.13466e-08
HLA-F	1.26853e-12	0.26826	0.225	0.081	4.64294e-08
TPPP3	1.53213e-12	-0.351204	0.23	0.399	5.60773e-08
ANXA4	1.83003e-12	0.284777	0.269	0.111	6.6981e-08
FILIP1L	2.00894e-12	0.462747	0.219	0.079	7.3529e-08
NFKB1	2.46657e-12	0.276786	0.261	0.111	9.02788e-08
IL17RB	3.39777e-12	0.382706	0.282	0.126	1.24362e-07
PFN2	4.44231e-12	-0.35361	0.485	0.612	1.62593e-07
CCNG1	5.06423e-12	0.482758	0.509	0.338	1.85356e-07
LGALS3	5.53801e-12	0.386722	0.154	0.039	2.02697e-07
CHCHD2	6.01579e-12	0.465766	0.86	0.869	2.20184e-07
MT-ND4	6.38803e-12	-0.351791	0.801	0.913	2.33808e-07
SOCS3	8.7633e-12	0.256987	0.24	0.095	3.20746e-07
BATF3	9.12924e-12	0.252517	0.114	0.019	3.34139e-07
TNFAIP3	1.00832e-11	0.301526	0.206	0.072	3.69055e-07
SPPL2A	1.482e-11	0.415786	0.551	0.391	5.42426e-07
NNMT	1.55829e-11	0.664432	0.202	0.072	5.70351e-07
TOMM20	1.73136e-11	-0.297262	0.679	0.793	6.33696e-07
SSR4	2.13228e-11	-0.321144	0.827	0.905	7.80434e-07
MT-ND5	3.5548e-11	-0.346087	0.706	0.833	1.30109e-06
ARPC1B	3.90373e-11	0.645823	0.636	0.539	1.4288e-06
FABP5	4.60828e-11	0.779804	0.364	0.199	1.68668e-06
SKIL	4.61039e-11	0.28997	0.447	0.269	1.68745e-06
AQP3	4.68327e-11	0.719544	0.342	0.182	1.71412e-06
LMCD1	4.86227e-11	0.352853	0.254	0.111	1.77964e-06
SNHG29	6.04075e-11	-0.273207	0.829	0.908	2.21097e-06
TMEM45B	6.99467e-11	0.393126	0.192	0.069	2.56012e-06
ATP1B1	7.23754e-11	0.541684	0.744	0.757	2.64901e-06
SOX4	7.45708e-11	0.610556	0.535	0.379	2.72937e-06
ID2	7.73922e-11	0.397212	0.472	0.307	2.83263e-06
FGB	7.88485e-11	1.32529	0.112	0.022	2.88593e-06
CUTA	8.70551e-11	-0.256761	0.665	0.796	3.1863e-06
ZNRF1	9.43905e-11	0.483335	0.425	0.257	3.45479e-06
TECR	1.20443e-10	-0.362431	0.577	0.692	4.40834e-06
FNDC3B	1.40439e-10	0.504187	0.504	0.347	5.14019e-06
SELENOW	1.4373e-10	-0.282632	0.627	0.748	5.26065e-06
TSC22D1	1.69991e-10	1.05716	0.718	0.709	6.22185e-06
GK	1.78687e-10	0.415055	0.18	0.064	6.54012e-06
PDLIM2	1.79449e-10	-0.325522	0.166	0.305	6.568e-06
HEPACAM2	2.06932e-10	-0.304911	0.221	0.368	7.57392e-06
OST4	2.12964e-10	0.499353	0.791	0.745	7.79471e-06
NOP53	2.42034e-10	-0.337078	0.603	0.707	8.8587e-06
CALM2	2.56059e-10	0.469602	0.836	0.85	9.37202e-06
ATP6AP1	3.16655e-10	-0.310636	0.52	0.646	1.15899e-05
RAB27A	3.33664e-10	0.328421	0.44	0.271	1.22124e-05
ERO1A	4.2087e-10	0.677553	0.511	0.379	1.54043e-05
PPA1	5.75039e-10	0.553852	0.772	0.776	2.1047e-05
WARS	6.06388e-10	0.364211	0.37	0.223	2.21944e-05
EPB41L4A-AS1	6.62129e-10	-0.285732	0.478	0.586	2.42346e-05
GPSM1	6.79658e-10	-0.355012	0.221	0.374	2.48761e-05
NMRK1	7.42474e-10	-0.268684	0.285	0.421	2.71753e-05
MT-ND4L	7.9961e-10	-0.388961	0.629	0.751	2.92665e-05
APOL6	8.45002e-10	0.281333	0.356	0.201	3.09279e-05
PMEPA1	8.73251e-10	0.260109	0.188	0.072	3.19619e-05
PSMB8	9.12083e-10	0.309311	0.428	0.26	3.33831e-05
CD99	9.6518e-10	-0.370256	0.782	0.875	3.53266e-05
CDKN1A	1.15064e-09	0.332866	0.518	0.354	4.21145e-05
REX1BD	1.19814e-09	-0.311797	0.389	0.519	4.38532e-05
SOCS2	1.29318e-09	0.489508	0.458	0.319	4.73318e-05
WWC1	1.34938e-09	0.250832	0.307	0.164	4.93885e-05
FRK	1.39598e-09	0.288505	0.211	0.092	5.10943e-05
C15orf48	1.62336e-09	1.48109	0.508	0.379	5.94166e-05
FBXO32	1.70253e-09	0.262076	0.2	0.083	6.23144e-05
ATP5MD	1.83252e-09	0.569619	0.829	0.796	6.70721e-05
LDLRAP1	2.85133e-09	-0.335044	0.285	0.424	0.000104361
PSME1	3.32244e-09	0.408855	0.606	0.502	0.000121605
NUDT16L1	4.01615e-09	-0.290865	0.256	0.385	0.000146995
TMEM30A	4.15127e-09	0.464959	0.544	0.414	0.000151941
ARPC3	4.29138e-09	0.452266	0.789	0.791	0.000157069
HSP90B1	4.53801e-09	0.533288	0.775	0.79	0.000166096
HIF1A	6.48448e-09	0.42251	0.501	0.358	0.000237338
VGF	7.46644e-09	0.54629	0.703	0.67	0.000273279
DNAJC22	7.57395e-09	0.474245	0.216	0.1	0.000277214
MTUS1	8.19592e-09	0.314411	0.397	0.246	0.000299979
VIM	9.74812e-09	0.950576	0.252	0.128	0.000356791
CD55	9.92856e-09	0.337035	0.427	0.266	0.000363395
SEC61G	9.96628e-09	0.551749	0.812	0.782	0.000364776
CD81	1.00535e-08	-0.304315	0.706	0.819	0.000367968
INHBA	1.04232e-08	0.364769	0.261	0.134	0.000381499
SDC4	1.04325e-08	0.25435	0.114	0.031	0.000381839
ABHD14A	1.04674e-08	-0.254472	0.33	0.455	0.000383117
COX7B	1.1743e-08	0.611894	0.803	0.768	0.000429806
NDUFV2	1.44011e-08	0.709244	0.793	0.773	0.000527095
IGFBP3	1.49098e-08	1.42101	0.269	0.156	0.000545715
SPINT1	1.61931e-08	0.312564	0.421	0.28	0.000592685
LIMCH1	1.84636e-08	0.487973	0.572	0.463	0.000675785
LRP10	1.87378e-08	0.292773	0.534	0.399	0.000685824
NDUFB1	1.92166e-08	0.542455	0.713	0.65	0.000703348
IL6ST	2.01457e-08	0.279526	0.556	0.405	0.000737351
ENPP2	2.20056e-08	-0.290707	0.408	0.523	0.000805427
NBL1	2.35831e-08	0.380277	0.269	0.142	0.000863163
MARCKS	2.51646e-08	0.464502	0.705	0.676	0.000921051
COQ10A	2.54564e-08	-0.259163	0.164	0.283	0.000931731
JUND	2.6394e-08	0.470412	0.769	0.74	0.000966047
ARL5B	2.93955e-08	0.346716	0.225	0.109	0.0010759
ARRDC3	3.04885e-08	0.485946	0.453	0.322	0.00111591
ATP6V0C	3.17473e-08	-0.297222	0.667	0.776	0.00116198
DYNLT1	3.28396e-08	0.404547	0.731	0.664	0.00120196
MYL12B	3.47102e-08	0.438502	0.765	0.766	0.00127043
RBBP8	3.81962e-08	0.322964	0.359	0.223	0.00139802
CFLAR	3.84454e-08	0.370651	0.382	0.246	0.00140714
LTBP4	4.91038e-08	0.289712	0.161	0.064	0.00179725
NFE2L2	5.27794e-08	0.477043	0.573	0.461	0.00193178
EHD1	5.62232e-08	0.266461	0.176	0.076	0.00205783
GPX2	6.11354e-08	0.5471	0.435	0.315	0.00223762
VAMP2	6.24052e-08	-0.28121	0.674	0.765	0.00228409
DDIT4	7.63003e-08	0.390825	0.432	0.299	0.00279267
RPS29	9.25689e-08	0.344311	0.879	0.886	0.00338811
PTPRN	9.45734e-08	-0.290296	0.724	0.829	0.00346148
PLOD2	1.02017e-07	0.37162	0.639	0.534	0.00373393
SCD5	1.0345e-07	-0.29848	0.254	0.374	0.00378638
C11orf96	1.04801e-07	0.448254	0.109	0.033	0.00383584
TAX1BP3	1.23952e-07	0.27688	0.292	0.171	0.00453676
RPS27	1.32253e-07	0.399202	0.95	0.947	0.0048406
AKIRIN2	1.34893e-07	0.281951	0.402	0.26	0.0049372
PNRC2	1.35347e-07	0.342924	0.599	0.464	0.00495384
HLA-A	1.55721e-07	0.319752	0.786	0.815	0.00569956
IGFBP4	1.63876e-07	0.380181	0.193	0.09	0.00599804
AGT	1.68048e-07	0.286492	0.271	0.146	0.00615071
ACSL4	1.69045e-07	0.255501	0.211	0.104	0.00618723
HES1	1.72821e-07	0.418643	0.264	0.148	0.00632543
PTBP3	1.942e-07	0.316139	0.542	0.414	0.00710792
GDE1	2.12341e-07	0.406478	0.382	0.254	0.00777188
COX7A2	2.32956e-07	0.370466	0.831	0.84	0.00852641
TAGLN2	2.60019e-07	0.50368	0.639	0.579	0.00951696
FGFR1	2.60635e-07	0.302338	0.382	0.249	0.0095395
ACTR3	2.90916e-07	0.33299	0.554	0.431	0.0106478
WFDC2	3.89033e-07	0.258679	0.345	0.212	0.014239
DEPP1	3.97885e-07	-0.666604	0.435	0.573	0.014563
GADD45G	4.29197e-07	0.604993	0.523	0.417	0.015709
PITPNC1	4.3737e-07	0.255451	0.454	0.318	0.0160082
NDUFB10	4.72694e-07	-0.267219	0.634	0.723	0.0173011
RAB3B	6.60798e-07	0.377585	0.636	0.553	0.0241859
S100A10	6.7217e-07	0.300864	0.337	0.215	0.0246021
RPL39	7.72472e-07	0.422811	0.896	0.916	0.0282732
RAC1	9.33743e-07	0.396133	0.741	0.741	0.0341759
TMEM258	1.02955e-06	0.473078	0.741	0.712	0.0376825
CKLF	1.05386e-06	0.344705	0.394	0.263	0.0385722
MT-ATP6	1.06419e-06	-0.282221	0.841	0.936	0.0389504
RPS28	1.07435e-06	0.261839	0.941	0.958	0.0393223
VEGFA	1.07524e-06	-0.251582	0.608	0.71	0.0393548
MRPL33	1.10646e-06	0.430237	0.724	0.688	0.0404974
EIF3H	1.20141e-06	-0.285648	0.665	0.735	0.0439728
SLC30A8	1.21297e-06	-0.322505	0.693	0.826	0.0443958
CYB561D2	1.28421e-06	0.320809	0.339	0.217	0.0470035
MAP1LC3B	1.29279e-06	0.457962	0.667	0.603	0.0473175
HSPA1B	1.32927e-06	-0.516629	0.337	0.441	0.0486526
HIST1H4C	1.41365e-06	0.48632	0.608	0.509	0.0517409
PRDX1	1.56843e-06	0.664726	0.718	0.702	0.057406
NUCB2	1.65004e-06	-0.278102	0.641	0.76	0.0603931
PLIN2	1.81115e-06	0.354916	0.223	0.123	0.0662899
TUBA4A	1.89739e-06	-0.275336	0.409	0.497	0.0694463
TUBA1A	1.92399e-06	0.467515	0.786	0.799	0.0704199
EDIL3	1.98869e-06	0.287533	0.411	0.291	0.0727881
SEC61B	2.41001e-06	0.41661	0.838	0.829	0.0882086
ROMO1	2.49591e-06	0.32909	0.687	0.601	0.0913527
HLA-C	2.5108e-06	0.398263	0.712	0.731	0.0918979
LDHA	2.89578e-06	0.491218	0.342	0.232	0.105988
ZFAND3	4.31174e-06	0.251652	0.37	0.237	0.157814
ROGDI	5.27156e-06	-0.278158	0.242	0.336	0.192944
ZBTB20	6.66278e-06	0.251888	0.587	0.478	0.243864
SZRD1	6.82613e-06	0.251053	0.361	0.241	0.249843
SH3GLB1	6.84491e-06	0.426111	0.606	0.531	0.250531
LMO1	6.856e-06	0.295466	0.515	0.441	0.250936
MAP1B	7.64653e-06	0.458173	0.672	0.671	0.279871
ACTG1	7.99544e-06	0.590299	0.862	0.869	0.292641
EIF4A1	8.34348e-06	0.469586	0.76	0.74	0.30538
PLAGL1	8.47656e-06	-0.293134	0.44	0.522	0.310251
MT-ND3	9.79701e-06	0.407359	0.788	0.893	0.35858
PTP4A2	9.88889e-06	0.404388	0.632	0.551	0.361943
LPGAT1	1.09446e-05	0.256601	0.477	0.366	0.400584
AKIP1	1.12398e-05	0.348589	0.301	0.198	0.411388
PGAM1	1.1795e-05	-0.259562	0.516	0.59	0.431709
RAP1B	1.31426e-05	0.323279	0.62	0.548	0.481034
TWF1	1.41921e-05	0.252251	0.489	0.386	0.519444
GSN	1.48917e-05	-0.338472	0.572	0.673	0.545053
DICER1	1.49024e-05	0.386701	0.491	0.382	0.545443
WTAP	1.58037e-05	0.351098	0.466	0.354	0.578432
SIL1	1.85298e-05	0.293526	0.556	0.453	0.67821
SDCBP	1.85522e-05	0.460272	0.608	0.539	0.679028
TMEM176A	1.89468e-05	0.369625	0.528	0.427	0.69347
SELENOM	1.93514e-05	0.634396	0.613	0.55	0.708282
ANXA2	1.96275e-05	0.41783	0.61	0.531	0.718385
SLC43A2	1.98319e-05	0.26848	0.399	0.294	0.725867
CFL2	2.0501e-05	0.362503	0.442	0.336	0.750359
GARS	2.11113e-05	0.271752	0.314	0.212	0.772695
DUT	2.1291e-05	-0.258252	0.506	0.587	0.779271
ARF3	2.315e-05	0.282961	0.515	0.397	0.847314
NDUFB2	2.44328e-05	0.409324	0.803	0.819	0.894264
SLC6A6	2.87024e-05	-0.257493	0.397	0.489	1
CD59	2.9469e-05	0.359102	0.698	0.706	1
RPL37	3.04589e-05	0.285321	0.924	0.935	1
MAP2	3.52194e-05	0.270478	0.556	0.46	1
IDH2	4.02202e-05	0.275764	0.25	0.151	1
HSPA6	4.23426e-05	-0.581747	0.066	0.136	1
IFI27L2	4.44402e-05	0.412667	0.568	0.475	1
KTN1	4.52822e-05	0.305912	0.694	0.671	1
VAMP8	4.75929e-05	0.393098	0.575	0.472	1
DLK1	5.08674e-05	0.49689	0.549	0.452	1
TNFSF10	5.41586e-05	0.251541	0.19	0.109	1
FLOT1	5.5556e-05	0.368187	0.622	0.553	1
MEIS2	5.93537e-05	0.39234	0.674	0.645	1
FNBP1L	6.15762e-05	0.289867	0.487	0.386	1
ITGB1	6.18261e-05	0.315708	0.651	0.57	1
HDGF	6.53897e-05	0.253012	0.473	0.375	1
SRPK1	6.64933e-05	0.265973	0.282	0.184	1
GCH1	7.52974e-05	0.268377	0.456	0.35	1
RPS26	7.95563e-05	0.338329	0.786	0.794	1
PET100	7.95713e-05	0.390677	0.561	0.475	1
SERPINB1	8.03213e-05	0.398404	0.58	0.506	1
ASPHD1	8.4126e-05	0.250157	0.484	0.363	1
SNRPG	8.57417e-05	0.364402	0.684	0.623	1
SRP14	0.000108748	0.30531	0.838	0.877	1
LMO2	0.000118276	0.264209	0.394	0.293	1
SPINK1	0.000130888	0.777959	0.173	0.101	1
RBM8A	0.000137648	0.361534	0.594	0.531	1
PLEKHA1	0.000155846	0.324821	0.546	0.469	1
SLC40A1	0.000163032	0.336685	0.195	0.12	1
GLRX	0.000164198	0.398697	0.339	0.245	1
GABARAP	0.000167104	0.31646	0.855	0.879	1
ATP5MF	0.000177482	0.427151	0.706	0.668	1
PER3	0.00020255	-0.25462	0.164	0.238	1
EIF4G2	0.000205065	0.317571	0.724	0.695	1
SCG2	0.000212195	0.326868	0.751	0.774	1
HSPA1A	0.000218597	-0.61131	0.447	0.517	1
CYSTM1	0.000245861	0.391747	0.75	0.743	1
EIF4G3	0.000246285	0.337744	0.43	0.322	1
TMA7	0.00028638	0.276213	0.817	0.869	1
CYLD	0.000292729	0.320428	0.399	0.302	1
IDS	0.000296562	0.373909	0.748	0.782	1
UQCR10	0.000331767	0.464796	0.756	0.735	1
HILPDA	0.000375396	0.989758	0.211	0.142	1
POLR2L	0.000387736	0.390198	0.755	0.735	1
PFN1	0.000393926	0.551787	0.689	0.643	1
UCHL3	0.000408024	0.275708	0.48	0.385	1
MICOS10	0.000412653	0.516628	0.769	0.741	1
DIRAS3	0.000449916	0.331846	0.155	0.092	1
PLGRKT	0.000453132	0.263637	0.342	0.251	1
ATP5F1E	0.000465304	0.344235	0.905	0.928	1
LIMS1	0.000484251	0.281593	0.437	0.344	1
G0S2	0.000484829	0.307819	0.136	0.076	1
NDUFA1	0.000493886	0.389391	0.748	0.745	1
ARHGAP5-AS1	0.000503773	0.272329	0.142	0.079	1
ATP6V1G1	0.000504157	0.25651	0.791	0.832	1
HMGB3	0.000529653	0.258853	0.282	0.195	1
CHURC1	0.000530066	0.408358	0.641	0.595	1
FAM32A	0.000538199	0.280624	0.32	0.227	1
MCL1	0.000542879	0.275642	0.382	0.294	1
DDX18	0.000607836	0.280485	0.392	0.296	1
SMIM32	0.000630937	0.311224	0.126	0.07	1
MTRNR2L8	0.000645629	-0.276501	0.294	0.358	1
TMEM147	0.000650296	-0.293666	0.504	0.542	1
ARL4D	0.000673561	0.359461	0.316	0.24	1
AL627171.2	0.000696502	-0.600931	0.19	0.251	1
CRYBA2	0.000710507	-0.315329	0.473	0.528	1
CHGA	0.000711861	0.561	0.796	0.836	1
MYO1B	0.000726051	0.321676	0.427	0.344	1
CALR	0.000771472	0.282402	0.718	0.754	1
HIST1H2AC	0.000773533	0.281625	0.252	0.174	1
EIF2S2	0.00085045	0.255428	0.623	0.561	1
RAB30-DT	0.000855146	0.281041	0.323	0.234	1
MRPL14	0.000946798	0.30751	0.503	0.425	1
SMS	0.000965714	0.36515	0.513	0.447	1
NDUFA3	0.00098294	0.278812	0.584	0.514	1
SORL1	0.00099554	-0.254791	0.523	0.573	1
ATP5ME	0.00100107	0.269009	0.724	0.713	1
UQCR11	0.0010225	0.374046	0.779	0.793	1
GSPT1	0.00108063	0.401824	0.516	0.433	1
MRPL18	0.00122588	-0.297565	0.496	0.559	1
DGUOK	0.00125416	0.313653	0.611	0.559	1
TOP1	0.00125998	0.391969	0.579	0.523	1
MMP24OS	0.00132571	0.437583	0.582	0.502	1
UBL5	0.00132808	0.252926	0.807	0.826	1
BAG3	0.00140084	-0.28839	0.235	0.304	1
UBE2D3	0.00150379	0.273231	0.694	0.654	1
LRATD1	0.00153653	-0.318431	0.097	0.151	1
SEM1	0.00167324	0.475087	0.729	0.713	1
COX5B	0.00180511	0.285315	0.753	0.773	1
TIMM10	0.00188892	0.448063	0.458	0.374	1
CSTB	0.00195129	0.48877	0.769	0.79	1
TXN	0.00214478	0.534808	0.762	0.76	1
PIN4	0.00215524	0.275862	0.473	0.393	1
HSBP1	0.0023521	0.330959	0.736	0.723	1
TUBA1C	0.00237437	0.281661	0.309	0.234	1
DNAJA1	0.0024054	0.25142	0.722	0.707	1
CEBPB	0.00294767	0.374614	0.278	0.206	1
SQSTM1	0.00315205	0.468181	0.698	0.712	1
BTG3	0.00326015	0.284891	0.646	0.636	1
MRPL54	0.00327964	0.361644	0.661	0.618	1
PTMS	0.00345103	0.361748	0.713	0.706	1
H2AFV	0.00358792	0.360392	0.611	0.548	1
RAB3IP	0.0037544	0.330529	0.494	0.425	1
COL3A1	0.00377462	0.414647	0.123	0.073	1
THOC7	0.00377876	0.271784	0.546	0.461	1
KRT8	0.004295	0.29686	0.677	0.646	1
VBP1	0.00437526	0.282931	0.47	0.38	1
PPP1R14B	0.0044373	0.433536	0.684	0.643	1
PIM3	0.00443827	0.364389	0.44	0.369	1
PDCD5	0.00477418	0.389989	0.677	0.681	1
EIF5	0.00590703	0.360922	0.705	0.687	1
PRMT1	0.00618467	0.391504	0.608	0.565	1
ANKRD36C	0.00620305	0.510117	0.123	0.079	1
NANS	0.00662159	0.335785	0.447	0.368	1
ATP6V0E1	0.00665684	0.284838	0.755	0.796	1
CIAO2B	0.00682765	0.304472	0.691	0.662	1
RPL36	0.00687641	0.258605	0.924	0.936	1
B9D1	0.00694713	0.256382	0.318	0.248	1
SDHAF3	0.00726806	-0.256856	0.221	0.276	1
CLU	0.00772966	0.410506	0.68	0.682	1
TAF10	0.00807962	0.282707	0.587	0.531	1
RBMX	0.00823309	0.281107	0.496	0.422	1
NDUFA4	0.0082499	0.357186	0.655	0.621	1
CHCHD7	0.00837595	0.35852	0.389	0.315	1
RNF7	0.00842583	0.36614	0.689	0.693	1
IGFBP5	0.00923959	0.576584	0.351	0.296	1
ZSCAN16-AS1	0.00926331	0.296804	0.463	0.391	1
MTLN	0.0095205	0.332464	0.491	0.405	1
UQCRQ	0.0101017	0.363148	0.788	0.804	1
RBP1	0.010604	0.278006	0.651	0.642	1
CAPZB	0.0108266	0.252371	0.604	0.558	1
SUB1	0.0116853	0.303745	0.746	0.752	1
USP47	0.0117229	0.259227	0.43	0.343	1
ENY2	0.0122738	0.263254	0.63	0.593	1
RASD1	0.0128964	0.316159	0.625	0.623	1
ERH	0.0130514	0.363957	0.703	0.69	1
TESC	0.0130707	0.363717	0.325	0.262	1
RPL36AL	0.0133537	0.274039	0.864	0.885	1
PCNP	0.0136323	0.284267	0.585	0.503	1
GFPT1	0.0136848	0.298729	0.549	0.484	1
HEBP2	0.0147855	0.268974	0.629	0.589	1
HNRNPF	0.0153339	0.286437	0.554	0.514	1
HMGB1	0.0155333	0.353842	0.756	0.763	1
AC010642.2	0.0158135	0.305553	0.371	0.301	1
ADCYAP1	0.0162222	0.426645	0.508	0.66	1
NSFL1C	0.0162338	0.28661	0.314	0.241	1
PPIA	0.0163227	0.330209	0.805	0.83	1
CYCS	0.0179967	0.330167	0.634	0.586	1
PTGS2	0.0184694	0.513206	0.105	0.069	1
PAFAH1B1	0.0185817	0.270219	0.563	0.489	1
ARPC5	0.0208105	0.304716	0.665	0.657	1
ZNF292	0.0222986	-0.396773	0.465	0.505	1
ZNF706	0.0226818	0.286283	0.658	0.66	1
FAM107B	0.023013	0.36554	0.313	0.259	1
METAP2	0.0231899	0.30731	0.48	0.397	1
PPP1R7	0.0242393	0.277553	0.427	0.366	1
ISCA2	0.0246036	0.292341	0.39	0.322	1
COX7C	0.0251756	0.260734	0.864	0.882	1
SREK1IP1	0.0265151	0.278963	0.465	0.407	1
KRT10	0.027742	0.302248	0.775	0.822	1
C4orf3	0.0294644	0.291316	0.717	0.696	1
DYNLT3	0.0300614	0.309968	0.615	0.584	1
EIF1B	0.0305226	0.343444	0.684	0.676	1
UCN3	0.0326054	0.25886	0.416	0.36	1
COPE	0.0326204	0.328447	0.696	0.696	1
DYNLL1	0.0339623	0.253294	0.81	0.807	1
APIP	0.034055	0.337786	0.392	0.329	1
PCP4	0.0349039	0.344278	0.402	0.363	1
PKIB	0.0349293	0.348218	0.528	0.491	1
NFU1	0.0380885	0.266824	0.466	0.414	1
PSMD4	0.0429079	0.287273	0.477	0.416	1
OTUD6B-AS1	0.0432856	0.25064	0.604	0.567	1
PAIP2	0.0441666	0.290406	0.634	0.595	1
NDUFS6	0.0468635	0.303536	0.701	0.665	1
VPS29	0.0487592	0.267017	0.579	0.547	1
SLIRP	0.0500546	0.27014	0.67	0.653	1
CCNC	0.051459	0.322683	0.561	0.517	1
CCT2	0.0579885	0.276874	0.518	0.461	1
HSPB1	0.0613842	-0.371537	0.472	0.502	1
SSBP1	0.0623414	0.324348	0.668	0.637	1
ZBTB10	0.0669362	0.283114	0.195	0.156	1
NDUFAF3	0.0706682	0.297359	0.622	0.597	1
PRELID1	0.0733678	0.262347	0.639	0.625	1
TIMM8B	0.0821365	0.276863	0.565	0.509	1
SRSF9	0.0881833	0.268622	0.734	0.709	1
PLCG2	0.0896495	-0.45575	0.244	0.263	1
CREM	0.0929192	0.281679	0.427	0.38	1
ELOC	0.100653	0.315666	0.603	0.584	1
TMEM167A	0.108158	0.302953	0.63	0.615	1
LSM7	0.109161	0.272601	0.62	0.597	1
BTG1	0.111259	0.285489	0.701	0.735	1
ATP5MC1	0.112999	0.293617	0.646	0.65	1
PSMA3	0.114683	0.326956	0.604	0.6	1
MRPS36	0.116145	0.262679	0.518	0.461	1
FTL	0.119428	0.268572	0.971	0.988	1
BLOC1S1	0.126751	0.267028	0.66	0.642	1
CCT3	0.127517	0.269985	0.641	0.623	1
TALDO1	0.131191	0.323145	0.603	0.587	1
CALD1	0.133875	0.262783	0.361	0.336	1
COX6B1	0.135896	0.267792	0.748	0.785	1
BRK1	0.142571	0.261339	0.727	0.726	1
SFPQ	0.155523	0.254894	0.577	0.534	1
POLR2I	0.159412	0.250262	0.594	0.572	1
ILF2	0.167166	0.320913	0.579	0.558	1
DNAJB1	0.173222	-0.329158	0.33	0.346	1
LINC00342	0.179378	0.269287	0.131	0.109	1
DDX39B	0.191223	0.25444	0.515	0.474	1
COX20	0.194061	0.265583	0.542	0.511	1
ACAT1	0.194126	0.279153	0.492	0.48	1
ACTB	0.195199	0.308747	0.75	0.796	1
WSB1	0.21201	-0.276693	0.513	0.536	1
ZNF593	0.23303	0.253484	0.371	0.335	1
RPL38	0.246752	0.259474	0.845	0.879	1
PSMD8	0.257344	0.266548	0.727	0.735	1
GTF2A2	0.276725	0.299678	0.651	0.654	1
ARRDC4	0.281652	-0.252753	0.133	0.15	1
NBDY	0.29612	0.262657	0.625	0.595	1
RAN	0.298772	0.272833	0.708	0.727	1
ZNHIT1	0.311561	0.265827	0.58	0.555	1
CLTB	0.320406	0.291369	0.542	0.519	1
TSPAN1	0.336425	-0.259378	0.418	0.427	1
PDK4	0.359217	0.413208	0.282	0.271	1
PNRC1	0.392105	0.297439	0.596	0.604	1
MALAT1	0.39384	0.310299	0.874	0.938	1
TAGLN3	0.429367	0.544204	0.401	0.458	1
ANAPC13	0.46482	0.280488	0.427	0.407	1
HIGD2A	0.479013	0.250227	0.587	0.583	1
HSP90AA1	0.483505	-0.287791	0.858	0.917	1
HOPX	0.491636	0.322635	0.594	0.598	1
INSM1	0.50366	0.40077	0.528	0.542	1
TM4SF4	0.5126	-0.488292	0.269	0.277	1
C12orf57	0.531137	0.276884	0.682	0.699	1
VDAC2	0.584587	0.255065	0.661	0.693	1
TRNP1	0.669241	0.337641	0.285	0.269	1
CHCHD5	0.695192	0.26602	0.439	0.422	1
SST	0.753955	0.949179	0.907	0.9	1
ARG2	0.8171	0.270495	0.335	0.335	1
BOD1	0.963738	0.28799	0.351	0.347	1
PLCXD2	0.974562	0.284473	0.235	0.237	1

## Sheet: Beta_markers_S6_vs_S1
Column1	p_val	avg_log2FC	pct.1	pct.2	p_val_adj
SOD2	2.80098e-198	4.04575	0.894	0.399	1.02519e-193
WARS	7.36324e-180	3.75827	0.81	0.223	2.69502e-175
IRF1	1.50678e-172	2.44329	0.777	0.159	5.51498e-168
PSMB9	3.141e-171	2.24779	0.746	0.075	1.14964e-166
ISG15	1.35806e-166	3.47626	0.759	0.136	4.97063e-162
IFIT3	5.40785e-164	2.4837	0.712	0.042	1.97933e-159
PLAAT4	7.44964e-158	2.68808	0.734	0.12	2.72664e-153
HLA-E	2.66014e-154	2.75517	0.821	0.424	9.73638e-150
TAP1	5.16494e-154	1.87497	0.704	0.083	1.89042e-149
GBP1	1.09894e-150	2.18748	0.653	0.006	4.02223e-146
MT2A	1.52155e-150	2.38915	0.958	0.547	5.56904e-146
TMSB10	5.19922e-143	2.22905	0.915	0.72	1.90297e-138
STAT1	8.65171e-142	2.07318	0.756	0.282	3.16661e-137
B2M	1.96866e-138	1.9662	0.987	0.958	7.20548e-134
PSME2	2.86061e-137	2.29712	0.814	0.472	1.04701e-132
PSMB8	1.07455e-136	1.82397	0.743	0.26	3.93297e-132
ISG20	2.89115e-136	2.00801	0.707	0.16	1.05819e-131
APOL2	7.9088e-129	1.70079	0.713	0.198	2.8947e-124
CXCL10	2.75628e-123	4.20479	0.572	0.005	1.00883e-118
PARP14	1.10821e-121	1.43409	0.66	0.132	4.05617e-117
ETV7	1.92152e-118	1.13059	0.586	0.039	7.03297e-114
PSMB10	4.4987e-118	1.445	0.664	0.156	1.64657e-113
UBE2L6	9.72954e-118	1.14249	0.626	0.09	3.56111e-113
RNF213	1.60272e-117	1.73642	0.706	0.237	5.86612e-113
LAP3	3.0078e-117	1.83864	0.662	0.176	1.10089e-112
GBP4	8.75723e-116	1.79975	0.545	0.006	3.20523e-111
CTSS	2.5452e-114	1.63546	0.557	0.02	9.31568e-110
IL18BP	1.00501e-112	1.15215	0.566	0.04	3.67846e-108
SAT1	9.12128e-112	2.03948	0.833	0.525	3.33848e-107
IFI30	2.38318e-110	1.23709	0.623	0.123	8.72266e-106
HLA-B	1.29472e-108	2.0193	0.826	0.628	4.73882e-104
APOL6	8.31293e-107	1.23512	0.664	0.201	3.04262e-102
IFI35	7.78054e-105	1.30842	0.646	0.198	2.84775e-100
NAMPT	9.95681e-104	1.55904	0.733	0.321	3.64429e-99
VAMP5	4.81704e-103	1.4996	0.576	0.089	1.76309e-98
ICAM1	6.28494e-101	1.63292	0.523	0.031	2.30035e-96
CXCL8	1.541e-99	3.1474	0.532	0.039	5.6402e-95
RPL13A	3.07425e-99	-0.949574	0.906	0.922	1.12521e-94
SOCS1	1.51884e-98	1.59299	0.598	0.107	5.55909e-94
MX1	3.11936e-98	1.34078	0.598	0.131	1.14172e-93
GBP3	2.62028e-97	1.28612	0.491	0.012	9.59049e-93
EPSTI1	9.17131e-97	1.01836	0.613	0.153	3.35679e-92
IFI6	5.48676e-95	1.85098	0.783	0.545	2.00821e-90
C5orf56	6.89786e-95	1.02465	0.574	0.106	2.52468e-90
PLSCR1	2.13531e-94	1.05607	0.664	0.235	7.81543e-90
TAP2	2.80058e-91	0.806762	0.497	0.039	1.02504e-86
PPA1	2.02884e-90	1.14432	0.875	0.776	7.42578e-86
TNFSF10	4.96339e-89	1.1931	0.558	0.109	1.81665e-84
RSAD2	7.3752e-89	1.1982	0.467	0.016	2.6994e-84
DYNLT1	5.4802e-88	1.29734	0.835	0.664	2.00581e-83
TAPBP	1.86241e-85	1.15103	0.712	0.397	6.81662e-81
BST2	8.36772e-85	1.25096	0.436	0.005	3.06267e-80
HLA-F	8.58802e-83	0.862946	0.511	0.081	3.1433e-78
IFITM3	6.2265e-80	1.54121	0.458	0.037	2.27896e-75
OAS3	6.7883e-80	0.723464	0.445	0.025	2.48459e-75
NFKBIA	1.03714e-78	1.89607	0.633	0.269	3.79605e-74
IL32	2.62237e-78	2.32843	0.416	0.009	9.59814e-74
IRF9	1.37641e-77	0.854663	0.664	0.296	5.0378e-73
USP30-AS1	2.82368e-77	0.644218	0.41	0.006	1.03349e-72
IER3	1.23114e-75	1.59652	0.84	0.539	4.50608e-71
CD274	7.96859e-75	0.777603	0.426	0.03	2.91658e-70
APOL1	4.24832e-74	0.690225	0.42	0.02	1.55493e-69
IDO1	2.97058e-71	2.15667	0.391	0.012	1.08726e-66
BATF2	1.00538e-70	0.651767	0.377	0.003	3.6798e-66
OAS1	1.27986e-70	0.663955	0.427	0.042	4.6844e-66
RPL6	1.9524e-70	-0.687799	0.922	0.944	7.14599e-66
CEBPD	2.30479e-70	1.48269	0.739	0.407	8.43578e-66
CXCL11	3.15925e-70	2.2036	0.376	0.003	1.15632e-65
IFIT2	1.27782e-68	0.802833	0.398	0.022	4.67693e-64
PSME1	2.36152e-68	1.09383	0.739	0.502	8.6434e-64
CD74	1.11395e-67	0.984546	0.404	0.034	4.07716e-63
MT1X	1.68978e-67	1.66935	0.834	0.536	6.18476e-63
PSMA6	2.17588e-67	0.92366	0.782	0.615	7.96392e-63
NUB1	1.1652e-65	0.795602	0.622	0.294	4.26474e-61
GBP2	3.1219e-65	1.17273	0.366	0.011	1.14265e-60
PARP9	1.03641e-63	0.74723	0.586	0.234	3.79337e-59
POMP	2.92998e-62	0.930937	0.836	0.712	1.0724e-57
CMPK2	3.17392e-62	0.617159	0.389	0.036	1.16169e-57
LY6E	3.93329e-61	0.842367	0.488	0.136	1.43963e-56
MT1E	3.91116e-60	1.76839	0.686	0.318	1.43152e-55
PHF11	6.02494e-59	0.667394	0.528	0.176	2.20519e-54
CASP4	8.74173e-58	0.647458	0.402	0.061	3.19956e-53
SAMD9	1.07295e-57	0.541614	0.453	0.106	3.9271e-53
CXCL9	2.16346e-57	1.60298	0.324	0.006	7.9185e-53
RBCK1	3.75037e-57	0.819955	0.706	0.456	1.37267e-52
TRAFD1	5.81068e-57	0.547234	0.439	0.095	2.12677e-52
METRN	9.23943e-57	-0.944015	0.591	0.776	3.38172e-52
DDX60	1.00107e-56	0.621539	0.383	0.053	3.664e-52
RPL5	1.15794e-56	-0.624998	0.931	0.961	4.23816e-52
NMI	1.42895e-56	0.56109	0.428	0.086	5.23011e-52
SAMHD1	1.76054e-56	0.509999	0.387	0.051	6.44374e-52
OPTN	3.78127e-56	0.782746	0.676	0.424	1.38398e-51
SP110	4.56402e-56	0.550036	0.408	0.069	1.67048e-51
S100A6	6.76444e-56	2.16259	0.872	0.745	2.47585e-51
LUCAT1	2.06096e-55	0.908344	0.429	0.089	7.54331e-51
RIPK2	3.54918e-55	0.677461	0.367	0.045	1.29904e-50
RPS3A	5.54835e-54	-0.554949	0.949	0.969	2.03075e-49
IFIH1	5.57323e-54	0.600583	0.445	0.114	2.03986e-49
CXCL1	6.48015e-54	2.28742	0.316	0.011	2.3718e-49
VMP1	8.50737e-54	0.846088	0.676	0.414	3.11378e-49
S100A11	1.49535e-52	1.13498	0.781	0.576	5.47314e-48
CD47	2.36827e-52	0.874474	0.65	0.411	8.66812e-48
G6PC2	2.66238e-52	-0.977669	0.35	0.604	9.74459e-48
BIRC3	3.77316e-52	1.18922	0.346	0.037	1.38102e-47
HADH	6.47676e-52	-0.793385	0.495	0.707	2.37056e-47
MAFA	6.60478e-52	-1.07336	0.434	0.682	2.41741e-47
TRIM69	1.08685e-51	0.53395	0.487	0.165	3.97798e-47
C4orf3	1.15129e-51	0.779413	0.824	0.696	4.21385e-47
CD40	2.45758e-51	0.726075	0.395	0.081	8.99497e-47
TYMP	7.46511e-51	0.858014	0.392	0.075	2.73231e-46
SHISAL2B	2.69322e-50	-1.13764	0.554	0.76	9.85744e-46
RPL7	4.22913e-50	-0.681607	0.845	0.872	1.5479e-45
HLA-C	3.47462e-49	1.17749	0.828	0.731	1.27175e-44
HINT1	7.61307e-48	0.514841	0.952	0.924	2.78646e-43
ATP1B1	1.68206e-47	0.994788	0.823	0.757	6.15649e-43
SP100	3.45353e-47	0.549284	0.502	0.202	1.26403e-42
PSENEN	5.23177e-47	0.606848	0.629	0.355	1.91488e-42
CFB	1.78696e-46	1.19435	0.286	0.014	6.54044e-42
TMEM140	3.10239e-46	0.367453	0.338	0.048	1.1355e-41
SLC29A4	4.45345e-46	-0.501931	0.277	0.569	1.63001e-41
ATF3	5.49523e-46	0.532116	0.353	0.055	2.01131e-41
RPS6	1.45449e-45	-0.529972	0.939	0.941	5.32358e-41
ELF3	4.95152e-45	0.835178	0.553	0.255	1.8123e-40
CDC42SE2	7.71969e-45	0.604643	0.583	0.318	2.82548e-40
FTH1	1.44624e-44	1.03126	0.994	0.975	5.29338e-40
DNAJC12	1.51317e-44	0.859839	0.819	0.699	5.53836e-40
TNFRSF12A	6.11603e-44	0.833732	0.675	0.391	2.23853e-39
LAMP3	1.93565e-43	0.345153	0.257	0.005	7.08468e-39
HAPLN3	2.27784e-43	0.428591	0.247	0	8.33713e-39
IFI44	4.79989e-43	0.407589	0.265	0.011	1.75681e-38
CARHSP1	6.59497e-43	0.985642	0.555	0.288	2.41382e-38
C2CD4A	1.67862e-41	1.05966	0.65	0.385	6.14393e-37
RPS11	1.92202e-41	-0.511949	0.926	0.93	7.03478e-37
RPL9	3.93443e-41	-0.441633	0.95	0.952	1.44004e-36
AC083837.1	4.39008e-41	0.386582	0.257	0.011	1.60681e-36
DTX3L	4.75782e-41	0.392298	0.41	0.123	1.74141e-36
MT1F	1.33673e-40	0.777665	0.693	0.447	4.89257e-36
FBXO6	1.35692e-40	0.397615	0.365	0.086	4.96645e-36
CNTN1	2.56527e-40	-0.532527	0.169	0.417	9.38915e-36
APOL4	4.77005e-40	0.529982	0.283	0.033	1.74589e-35
CLIC1	5.08934e-40	0.683579	0.802	0.668	1.86275e-35
GAMT	5.79722e-40	-0.487715	0.296	0.556	2.12184e-35
IGFBP3	8.4256e-40	1.98552	0.422	0.156	3.08385e-35
C2CD4B	1.9416e-39	1.08558	0.679	0.464	7.10647e-35
HILPDA	2.23607e-39	1.87421	0.409	0.142	8.18424e-35
GSDMD	5.23011e-39	0.470169	0.464	0.187	1.91427e-34
NEURL3	5.29089e-39	0.469235	0.243	0.009	1.93652e-34
RTP4	6.04917e-39	0.316975	0.232	0.003	2.21406e-34
MT-ND1	8.29904e-39	-0.597781	0.89	0.888	3.03753e-34
RHBDF2	1.37753e-38	0.337393	0.271	0.03	5.04189e-34
SEC61G	1.72085e-38	0.604051	0.881	0.782	6.29848e-34
SYT16	1.75006e-38	-0.262452	0.035	0.198	6.40539e-34
RPL7A	1.75167e-38	-0.41211	0.953	0.961	6.41128e-34
UBD	3.66675e-38	0.768199	0.23	0.005	1.34207e-33
PSMA3	4.85101e-38	0.65277	0.74	0.6	1.77552e-33
ERAP2	8.92381e-38	0.33142	0.275	0.034	3.2662e-33
TXN	1.5259e-37	0.814518	0.848	0.76	5.58493e-33
SCGN	1.75059e-37	-0.707658	0.776	0.843	6.40734e-33
RPS2	3.17656e-37	-0.415125	0.957	0.967	1.16265e-32
ARRDC3	4.74906e-37	0.584671	0.589	0.322	1.7382e-32
DDX58	5.66712e-37	0.364888	0.329	0.076	2.07422e-32
TGM2	6.64579e-37	0.806417	0.43	0.156	2.43243e-32
RNF19B	9.34291e-37	0.395571	0.389	0.12	3.4196e-32
ADM	9.97352e-37	0.870118	0.449	0.174	3.65041e-32
MSRB1	1.33553e-36	0.515121	0.399	0.131	4.88819e-32
TPPP3	1.55845e-36	-0.453995	0.161	0.399	5.70407e-32
FAM177A1	1.59308e-36	0.736064	0.727	0.579	5.83083e-32
SAMD9L	2.68341e-36	0.356844	0.218	0.003	9.82153e-32
CHMP5	2.754e-36	0.631403	0.772	0.67	1.00799e-31
PSMA2	3.61093e-36	0.553456	0.793	0.72	1.32164e-31
APOBEC3G	4.23396e-36	0.323246	0.248	0.022	1.54967e-31
ST5	4.7348e-36	0.438184	0.427	0.162	1.73298e-31
XRN1	5.19047e-36	0.587399	0.556	0.31	1.89976e-31
TTC3	6.13667e-36	-0.739651	0.642	0.74	2.24608e-31
ERO1A	8.16363e-36	0.86584	0.601	0.379	2.98797e-31
COX17	1.00334e-35	0.524346	0.874	0.798	3.67231e-31
EEF1A1	1.01968e-35	-0.423393	0.97	0.975	3.73212e-31
RPL3	1.21302e-35	-0.411258	0.975	0.969	4.43978e-31
IRF7	1.70372e-35	0.344335	0.316	0.07	6.2358e-31
TRIM22	2.47612e-35	0.369651	0.211	0.003	9.06283e-31
RPL4	2.63736e-35	-0.587885	0.824	0.849	9.65302e-31
HELZ2	1.071e-34	0.311425	0.269	0.039	3.91997e-30
RPL17	2.88431e-34	-0.38155	0.955	0.961	1.05569e-29
RPS20	2.88701e-34	-0.561429	0.811	0.857	1.05667e-29
KCNK16	4.44986e-34	-0.383821	0.25	0.495	1.62869e-29
DNAJA1	4.7243e-34	0.589153	0.824	0.707	1.72914e-29
LINC02605	6.18143e-34	0.498871	0.216	0.009	2.26246e-29
NCOA7	7.66618e-34	0.697736	0.297	0.062	2.8059e-29
IGFLR1	8.06098e-34	0.370328	0.313	0.075	2.9504e-29
GADD45A	1.03234e-33	-0.457119	0.168	0.402	3.77846e-29
SHFL	1.482e-33	0.416083	0.463	0.206	5.42425e-29
MT1M	1.65497e-33	0.901953	0.298	0.059	6.05736e-29
HEPACAM2	3.91251e-33	-0.359124	0.151	0.368	1.43202e-28
JUNB	4.03494e-33	0.69117	0.742	0.558	1.47683e-28
RBBP8	5.44242e-33	0.616796	0.465	0.223	1.99198e-28
VAMP8	6.61069e-33	0.607194	0.664	0.472	2.41958e-28
GAD2	9.87419e-33	-0.734087	0.756	0.83	3.61405e-28
EEF1G	1.15555e-32	-0.418589	0.89	0.902	4.22944e-28
IFIT1	1.16872e-32	0.67021	0.385	0.153	4.27764e-28
CP	1.99724e-32	1.11532	0.257	0.039	7.3101e-28
CNN3	6.78316e-32	0.355825	0.346	0.107	2.48271e-27
RPLP0	7.96822e-32	-0.576657	0.902	0.919	2.91645e-27
CXCL2	1.00105e-31	1.03974	0.211	0.012	3.66395e-27
CCL20	1.14729e-31	1.82683	0.204	0.009	4.19921e-27
NT5C3A	1.91024e-31	0.436101	0.488	0.249	6.99167e-27
ABCC8	1.92433e-31	-0.487072	0.571	0.718	7.04323e-27
ETHE1	3.12995e-31	0.599924	0.484	0.257	1.14559e-26
CERK	5.02878e-31	-0.340844	0.208	0.438	1.84058e-26
ZNFX1	9.03751e-31	0.346369	0.352	0.117	3.30782e-26
RELB	1.69527e-30	0.316853	0.263	0.048	6.20485e-26
ASB9	4.63838e-30	-0.387104	0.111	0.301	1.6977e-25
CYSTM1	5.19848e-30	0.450276	0.835	0.743	1.9027e-25
EIF5A	9.85326e-30	0.586708	0.732	0.598	3.60639e-25
GSTO1	1.10222e-29	0.56785	0.757	0.66	4.03425e-25
TAGLN2	1.87783e-29	0.537422	0.726	0.579	6.87304e-25
ZC3H12A	1.98403e-29	0.386592	0.207	0.019	7.26176e-25
JAK1	2.18638e-29	0.601845	0.689	0.534	8.00238e-25
RARRES1	2.75568e-29	0.561305	0.209	0.02	1.00861e-24
LDLRAP1	3.91423e-29	-0.428191	0.211	0.424	1.43265e-24
ZNF267	4.912e-29	0.290377	0.26	0.053	1.79784e-24
NNMT	5.08677e-29	0.812755	0.286	0.072	1.86181e-24
GSTK1	5.68822e-29	0.468706	0.535	0.336	2.08195e-24
PSMA4	5.7162e-29	0.559532	0.649	0.48	2.09219e-24
GNAS	7.36754e-29	-0.493002	0.965	0.97	2.69659e-24
ADAR	7.74658e-29	0.48101	0.605	0.416	2.83533e-24
BATF3	1.15501e-28	0.317647	0.204	0.019	4.22745e-24
AF117829.1	2.05462e-28	0.29968	0.232	0.036	7.52011e-24
CEBPB	5.56262e-28	0.573637	0.433	0.206	2.03598e-23
C1orf127	7.67695e-28	-0.300927	0.187	0.393	2.80984e-23
SYT13	1.09322e-27	-0.515061	0.417	0.592	4.00128e-23
RPS7	1.20143e-27	-0.404204	0.939	0.942	4.39737e-23
IFIT5	1.29809e-27	0.325403	0.37	0.15	4.75115e-23
PTMA	1.8508e-27	0.424471	0.933	0.907	6.77413e-23
ACP2	1.95673e-27	0.386702	0.381	0.159	7.16184e-23
MYL12B	4.57826e-27	0.414556	0.836	0.766	1.67569e-22
CREM	4.73282e-27	0.629988	0.566	0.38	1.73226e-22
TRIM25	8.42153e-27	0.280054	0.285	0.079	3.08236e-22
TSC22D1	9.39576e-27	0.834801	0.795	0.709	3.43894e-22
ODF3B	1.02586e-26	0.314978	0.248	0.051	3.75474e-22
SLC30A8	1.20191e-26	-0.699374	0.726	0.826	4.39911e-22
COX7A2	1.32045e-26	0.383791	0.898	0.84	4.83297e-22
REG1A	1.43442e-26	-0.456278	0.068	0.221	5.25011e-22
STAT2	1.5026e-26	0.262837	0.332	0.115	5.49966e-22
RPL21	3.81027e-26	-0.366641	0.965	0.961	1.3946e-21
PTPN2	3.83011e-26	0.450086	0.411	0.195	1.40186e-21
CIB1	4.86742e-26	0.601617	0.759	0.646	1.78152e-21
TRIM56	5.07903e-26	0.423321	0.425	0.209	1.85898e-21
ATP2A3	5.27008e-26	-0.393938	0.33	0.54	1.9289e-21
ERLIN1	8.40919e-26	0.327416	0.293	0.086	3.07785e-21
LRP11	1.08126e-25	-0.334409	0.229	0.431	3.95754e-21
LCN2	1.10965e-25	1.757	0.205	0.03	4.06144e-21
RPL23	2.18782e-25	-0.433374	0.881	0.879	8.00763e-21
CXCL3	2.7874e-25	0.527148	0.154	0.002	1.02022e-20
CXCL6	2.86642e-25	1.01569	0.172	0.011	1.04914e-20
DNPEP	3.48986e-25	0.358717	0.433	0.213	1.27732e-20
SERPINB1	3.80301e-25	0.860552	0.653	0.506	1.39194e-20
PEBP1	3.85778e-25	-0.460054	0.854	0.864	1.41199e-20
GNG10	4.62642e-25	0.528104	0.804	0.71	1.69332e-20
GBP5	4.76586e-25	0.442306	0.149	0	1.74435e-20
SLC25A6	7.37386e-25	-0.515853	0.767	0.829	2.69891e-20
MRPL14	7.82661e-25	0.492621	0.603	0.425	2.86462e-20
RNF114	8.46242e-25	0.402022	0.522	0.318	3.09733e-20
TIMP1	8.75487e-25	0.856493	0.889	0.83	3.20437e-20
SSTR2	9.39227e-25	0.579314	0.58	0.394	3.43767e-20
TOP1	9.92366e-25	0.641342	0.663	0.523	3.63216e-20
TMEM163	1.23115e-24	0.423619	0.36	0.16	4.50612e-20
COX7B	1.47546e-24	0.376321	0.84	0.768	5.40032e-20
LMO7	1.52395e-24	0.364294	0.416	0.202	5.57783e-20
DDX60L	1.99559e-24	0.281523	0.237	0.056	7.30404e-20
H3F3B	2.02129e-24	0.36966	0.915	0.858	7.39813e-20
PARP12	2.05574e-24	0.278331	0.227	0.047	7.52423e-20
REG1B	2.12054e-24	-0.355057	0.018	0.117	7.76138e-20
ATP5MD	2.41536e-24	0.378415	0.874	0.796	8.84047e-20
PML	2.42937e-24	0.253651	0.266	0.076	8.89175e-20
ANGPTL1	2.7573e-24	0.268402	0.23	0.051	1.0092e-19
EIF4A2	3.46709e-24	-0.478054	0.832	0.858	1.26899e-19
EIF2AK2	3.89783e-24	0.439824	0.572	0.402	1.42665e-19
RPL10A	6.17243e-24	-0.426727	0.904	0.919	2.25917e-19
PERP	1.13368e-23	-0.405984	0.693	0.765	4.14939e-19
BEX3	1.17643e-23	-0.58641	0.664	0.774	4.30586e-19
VGF	1.24454e-23	0.756048	0.782	0.67	4.55514e-19
SNHG32	1.79678e-23	-0.534502	0.5	0.659	6.57641e-19
CX3CL1	1.90916e-23	0.521695	0.143	0.002	6.98771e-19
RPSA	2.08455e-23	-0.419077	0.902	0.914	7.62967e-19
MT1G	2.55016e-23	1.92535	0.292	0.098	9.33385e-19
HLA-A	2.6653e-23	0.683401	0.876	0.815	9.75526e-19
CASR	2.7114e-23	-0.264305	0.23	0.421	9.92398e-19
LIF	2.86821e-23	0.676988	0.142	0.002	1.04979e-18
MT-CO3	3.64787e-23	-0.536415	0.926	0.935	1.33516e-18
ERO1B	4.26189e-23	-0.565887	0.736	0.771	1.55989e-18
CSRP1	5.06723e-23	0.349751	0.495	0.298	1.85466e-18
OGFR	5.16112e-23	0.305877	0.356	0.156	1.88902e-18
SHISA5	6.82524e-23	0.252616	0.433	0.229	2.49811e-18
CNP	7.54159e-23	0.538863	0.622	0.48	2.7603e-18
GABARAPL1	1.00841e-22	0.466526	0.544	0.383	3.69089e-18
RPL13	1.0875e-22	-0.313066	0.971	0.963	3.98035e-18
MCL1	1.25423e-22	0.392724	0.491	0.294	4.59059e-18
LYN	1.35944e-22	0.256517	0.212	0.044	4.97567e-18
PSMB8-AS1	1.75011e-22	0.257332	0.21	0.044	6.40557e-18
JAK2	1.79849e-22	0.276865	0.247	0.07	6.58264e-18
GAS5	2.15202e-22	-0.421603	0.619	0.749	7.87662e-18
CFLAR	2.59085e-22	0.451642	0.439	0.246	9.48278e-18
PSMB2	2.62483e-22	0.337075	0.704	0.569	9.60713e-18
RPL15	2.88487e-22	-0.355494	0.952	0.966	1.05589e-17
AL133453.1	4.42206e-22	0.346515	0.346	0.153	1.61852e-17
DRAM1	4.62578e-22	0.281326	0.286	0.101	1.69308e-17
C1R	5.12523e-22	0.256196	0.151	0.009	1.87589e-17
DDIT4	6.56107e-22	0.520002	0.503	0.299	2.40142e-17
CHST9	1.00463e-21	-0.378118	0.273	0.447	3.67704e-17
RCN1	1.21277e-21	0.380705	0.545	0.375	4.43886e-17
DPP6	1.3804e-21	-0.38725	0.264	0.45	5.05241e-17
RPS16	1.70803e-21	-0.423831	0.909	0.924	6.25157e-17
PDLIM2	1.87918e-21	-0.431365	0.14	0.305	6.878e-17
CAMK2N1	1.91938e-21	-0.630552	0.735	0.785	7.02511e-17
GADD45B	2.16195e-21	0.486291	0.492	0.265	7.91294e-17
PDE8B	2.71765e-21	-0.281348	0.141	0.304	9.94688e-17
EEF2	3.4189e-21	-0.477977	0.824	0.861	1.25135e-16
PLGRKT	3.77646e-21	0.442281	0.438	0.251	1.38222e-16
TNFAIP2	4.01146e-21	0.449705	0.158	0.016	1.46823e-16
RAB27A	4.21689e-21	0.366784	0.466	0.271	1.54342e-16
PFN2	4.98786e-21	-0.41913	0.451	0.612	1.82561e-16
ID1	5.39875e-21	0.879424	0.644	0.447	1.976e-16
PARVB	7.04509e-21	-0.49025	0.359	0.53	2.57857e-16
NBN	8.13931e-21	0.302525	0.407	0.213	2.97907e-16
C15orf61	8.40206e-21	-0.330708	0.344	0.53	3.07524e-16
ID4	8.63525e-21	0.989619	0.626	0.483	3.16059e-16
GNG5	1.07939e-20	0.47378	0.695	0.587	3.95066e-16
SEC61B	1.19329e-20	0.364625	0.881	0.829	4.36755e-16
TNFRSF14	1.44652e-20	0.386098	0.363	0.174	5.29439e-16
CHCHD2	1.60898e-20	0.35665	0.897	0.869	5.88902e-16
UBE2Z	2.34252e-20	0.39618	0.449	0.263	8.57387e-16
SLC39A14	4.22958e-20	0.531951	0.52	0.36	1.54807e-15
LGMN	4.6755e-20	0.438369	0.49	0.326	1.71128e-15
EIF3L	6.73337e-20	-0.381927	0.332	0.509	2.46448e-15
UTRN	1.00407e-19	0.385583	0.427	0.245	3.675e-15
PRELID1	1.09555e-19	0.461122	0.739	0.625	4.00982e-15
NACA	1.17635e-19	-0.299138	0.923	0.921	4.30556e-15
LY96	1.24496e-19	0.26692	0.197	0.047	4.55667e-15
RACK1	1.28426e-19	-0.298723	0.924	0.911	4.70052e-15
BRI3	1.49875e-19	0.407017	0.84	0.773	5.48557e-15
RPS4X	1.56269e-19	-0.398907	0.951	0.96	5.71962e-15
PAPSS2	1.86444e-19	-0.591089	0.52	0.648	6.82403e-15
C5orf15	1.96822e-19	0.28682	0.503	0.329	7.20389e-15
HLA-DRA	2.19258e-19	0.26016	0.126	0.005	8.02506e-15
NDUFA9	2.23171e-19	0.386791	0.549	0.394	8.16828e-15
ARL4C	4.08427e-19	-0.37128	0.11	0.251	1.49488e-14
IAPP	6.43086e-19	-1.08599	0.807	0.875	2.35376e-14
SUB1	7.00069e-19	0.402837	0.831	0.752	2.56232e-14
PDIA6	8.57142e-19	0.495968	0.786	0.707	3.13723e-14
RAB26	8.66969e-19	-0.313403	0.197	0.366	3.17319e-14
TMEM258	1.06445e-18	0.315161	0.808	0.712	3.896e-14
MT-ATP6	1.28393e-18	-0.411965	0.931	0.936	4.69933e-14
SORL1	1.39225e-18	-0.524257	0.454	0.573	5.09579e-14
NFKBIZ	1.96142e-18	0.28658	0.28	0.111	7.17898e-14
BSPRY	2.20389e-18	0.303498	0.332	0.16	8.06648e-14
VAMP2	2.43316e-18	-0.446469	0.692	0.765	8.90559e-14
SURF4	2.65966e-18	-0.423782	0.666	0.743	9.73464e-14
ZFP36	2.79912e-18	0.300991	0.324	0.148	1.02451e-13
DDR1	3.17904e-18	0.414893	0.621	0.484	1.16356e-13
BAZ1A	3.42732e-18	0.266661	0.284	0.118	1.25444e-13
CDKN1C	3.48246e-18	-0.523515	0.473	0.651	1.27461e-13
THBD	3.80468e-18	-0.263642	0.079	0.206	1.39255e-13
RPS17	3.9175e-18	-0.447935	0.785	0.836	1.43384e-13
EIF4B	4.33909e-18	-0.38191	0.605	0.707	1.58815e-13
OTULINL	5.52654e-18	-0.35086	0.342	0.498	2.02277e-13
UHMK1	5.56221e-18	0.310921	0.484	0.318	2.03582e-13
SCD5	7.5218e-18	-0.346393	0.213	0.374	2.75305e-13
NDUFB4	7.91693e-18	0.284193	0.866	0.804	2.89768e-13
KIAA1324	9.43143e-18	-0.422913	0.435	0.578	3.452e-13
CDH1	1.02639e-17	0.327043	0.5	0.33	3.75669e-13
AKR7A2	1.17649e-17	-0.35324	0.372	0.539	4.30608e-13
PFN1	1.83252e-17	0.424173	0.76	0.643	6.70721e-13
HM13	2.73487e-17	0.382542	0.644	0.55	1.00099e-12
RND1	3.28103e-17	0.305696	0.138	0.019	1.20089e-12
DANCR	5.40979e-17	-0.403278	0.244	0.416	1.98004e-12
RPL31	5.50808e-17	-0.335215	0.85	0.86	2.01601e-12
CA8	6.32722e-17	0.30159	0.312	0.15	2.31583e-12
SNHG14	7.62708e-17	-0.422478	0.509	0.611	2.79159e-12
RPS14	8.00827e-17	-0.28398	0.951	0.95	2.93111e-12
MLXIPL	9.19853e-17	-0.284014	0.346	0.512	3.36676e-12
NFIA	9.26396e-17	-0.265582	0.118	0.255	3.3907e-12
RBM8A	9.84465e-17	0.291583	0.647	0.531	3.60324e-12
SEPHS2	1.05067e-16	0.381145	0.542	0.399	3.84557e-12
RNF181	1.07433e-16	0.292044	0.503	0.341	3.93217e-12
TOB1	1.3151e-16	-0.266916	0.177	0.326	4.81338e-12
MSI2	1.32349e-16	-0.350402	0.239	0.397	4.84412e-12
PMAIP1	1.35944e-16	0.321652	0.149	0.026	4.97568e-12
BBC3	1.68276e-16	0.263576	0.141	0.023	6.15905e-12
PLK2	1.72498e-16	-0.51676	0.293	0.45	6.3136e-12
QSOX1	2.21583e-16	0.276705	0.324	0.164	8.11016e-12
SNRPG	2.22311e-16	0.34457	0.74	0.623	8.13682e-12
CCL2	2.33971e-16	0.339631	0.123	0.012	8.56358e-12
HOPX	3.31385e-16	0.591307	0.701	0.598	1.2129e-11
EBPL	3.41571e-16	-0.308503	0.344	0.505	1.25019e-11
CYLD	3.52263e-16	0.290188	0.458	0.302	1.28932e-11
ROGDI	3.65324e-16	-0.292139	0.185	0.336	1.33712e-11
TNIP1	4.60986e-16	0.276213	0.259	0.106	1.68725e-11
MAFB	5.95201e-16	-0.489947	0.564	0.682	2.17849e-11
C12orf75	6.08406e-16	-0.451347	0.658	0.727	2.22683e-11
RPL23A	7.38519e-16	-0.287989	0.951	0.947	2.70305e-11
NOP53	8.15439e-16	-0.498177	0.615	0.707	2.98459e-11
NPTX2	8.39914e-16	-0.362908	0.455	0.607	3.07417e-11
LSM6	1.08154e-15	0.324929	0.469	0.31	3.95854e-11
PRXL2A	1.13132e-15	-0.277847	0.497	0.609	4.14075e-11
ARL5B	1.21584e-15	0.296708	0.259	0.109	4.45011e-11
GPBP1	1.7365e-15	0.280526	0.651	0.517	6.35576e-11
CALM3	1.79493e-15	0.318831	0.714	0.601	6.56963e-11
GLUL	2.42371e-15	0.422484	0.338	0.178	8.87101e-11
ISL1	2.54522e-15	-0.432921	0.439	0.587	9.31577e-11
PGAM1	3.50554e-15	0.345965	0.697	0.59	1.28306e-10
MTHFD2	3.76495e-15	0.273024	0.213	0.073	1.37801e-10
EDF1	3.95755e-15	0.332496	0.876	0.827	1.4485e-10
NFKB1	4.65682e-15	0.298203	0.251	0.111	1.70444e-10
TNFAIP3	4.83241e-15	0.312134	0.207	0.072	1.76871e-10
BTG1	4.89572e-15	0.482699	0.79	0.735	1.79188e-10
PSMB3	5.27989e-15	0.371169	0.714	0.637	1.93249e-10
PLOD2	5.3329e-15	0.359328	0.668	0.534	1.95189e-10
RPL27A	5.51376e-15	-0.297643	0.939	0.935	2.01809e-10
RHOQ	5.92258e-15	0.330999	0.432	0.28	2.16772e-10
VEGFB	6.36591e-15	-0.311796	0.419	0.578	2.32999e-10
CFC1	7.29559e-15	-0.321515	0.305	0.458	2.67026e-10
REX1BD	7.52975e-15	-0.322554	0.364	0.519	2.75596e-10
PLCXD3	7.86545e-15	-0.402727	0.535	0.645	2.87883e-10
SPTBN1	7.92192e-15	0.30998	0.441	0.287	2.8995e-10
COX7C	7.92695e-15	0.267715	0.918	0.882	2.90134e-10
CXCL5	8.48866e-15	0.251322	0.104	0.008	3.10693e-10
ARPC5	1.11665e-14	0.348198	0.729	0.657	4.08703e-10
CAST	1.16386e-14	0.326105	0.629	0.517	4.25983e-10
ARID5B	1.17832e-14	0.373023	0.543	0.402	4.31278e-10
AKIP1	1.23005e-14	0.299448	0.35	0.198	4.50211e-10
NEFM	1.8755e-14	-0.406887	0.139	0.269	6.86453e-10
CD24	1.94264e-14	-0.504235	0.447	0.589	7.11027e-10
ZKSCAN1	1.99115e-14	-0.447188	0.445	0.562	7.28781e-10
RPL36AL	2.18233e-14	0.259851	0.918	0.885	7.98754e-10
ABHD14A	2.78499e-14	-0.287805	0.305	0.455	1.01933e-09
CALM1	4.44135e-14	-0.292779	0.907	0.908	1.62558e-09
CEP126	4.50976e-14	-0.400773	0.213	0.354	1.65062e-09
COQ10A	4.52553e-14	-0.263306	0.151	0.283	1.65639e-09
EIF3E	4.54798e-14	-0.282647	0.735	0.776	1.66461e-09
RTN4	4.58333e-14	-0.379209	0.778	0.805	1.67755e-09
MT-CYB	4.74661e-14	-0.331906	0.922	0.914	1.7373e-09
AKIRIN2	5.03019e-14	0.289788	0.413	0.26	1.8411e-09
RPL14	6.4189e-14	-0.320917	0.941	0.953	2.34938e-09
NDUFA1	6.57119e-14	0.284818	0.81	0.745	2.40512e-09
DYNLT3	8.73597e-14	0.329123	0.673	0.584	3.19745e-09
GLRX	1.07222e-13	0.439223	0.386	0.245	3.92445e-09
TMOD1	1.13375e-13	0.289052	0.741	0.665	4.14965e-09
PEG10	1.34709e-13	-0.410217	0.23	0.38	4.93049e-09
SST	1.71769e-13	0.743198	0.833	0.9	6.28693e-09
ACTG1	1.9586e-13	0.745688	0.899	0.869	7.16867e-09
AKAP9	2.51268e-13	-0.461189	0.546	0.632	9.19665e-09
LPGAT1	2.57717e-13	0.284508	0.52	0.366	9.43271e-09
CACNA1D	2.64744e-13	-0.370767	0.284	0.421	9.68988e-09
PTOV1	2.96421e-13	-0.29151	0.328	0.478	1.08493e-08
DNAJC15	3.13086e-13	0.348165	0.672	0.583	1.14592e-08
INPP1	3.20419e-13	0.291124	0.374	0.232	1.17277e-08
NORAD	3.38526e-13	-0.331156	0.456	0.572	1.23904e-08
CPE	3.53734e-13	-0.262239	0.921	0.913	1.2947e-08
AC010642.2	3.57227e-13	0.313753	0.441	0.301	1.30749e-08
PODXL2	3.59996e-13	-0.258783	0.322	0.461	1.31762e-08
ATP6AP1	3.92271e-13	-0.312857	0.527	0.646	1.43575e-08
PER3	4.15192e-13	-0.325041	0.123	0.238	1.51964e-08
SPPL2A	4.60605e-13	0.285665	0.528	0.391	1.68586e-08
PMVK	4.61112e-13	-0.309592	0.449	0.575	1.68772e-08
DERL1	6.82573e-13	0.286526	0.433	0.298	2.49829e-08
DESI1	6.91131e-13	0.287995	0.378	0.237	2.52961e-08
SERTAD1	7.41964e-13	0.268463	0.253	0.121	2.71566e-08
FFAR1	9.23111e-13	-0.268099	0.373	0.497	3.37868e-08
HSP90AB1	9.31335e-13	-0.274294	0.912	0.902	3.40878e-08
CMTM6	9.63153e-13	0.284587	0.572	0.453	3.52524e-08
SELENOK	1.05878e-12	0.327117	0.824	0.769	3.87526e-08
PDCD4	1.06042e-12	-0.395031	0.362	0.495	3.88123e-08
IL6ST	1.10153e-12	0.283698	0.543	0.405	4.03172e-08
MT-ND2	1.15354e-12	-0.367033	0.875	0.879	4.22207e-08
SNHG7	1.46734e-12	-0.412876	0.559	0.698	5.37061e-08
ACTR3	2.08528e-12	0.276162	0.561	0.431	7.63234e-08
NKX6-1	2.51058e-12	-0.257299	0.413	0.551	9.18896e-08
P4HTM	2.88089e-12	-0.283004	0.511	0.615	1.05444e-07
PDE4DIP	3.00143e-12	-0.328152	0.476	0.575	1.09855e-07
FEZ1	3.04724e-12	0.265007	0.118	0.025	1.11532e-07
SH3GLB1	3.06216e-12	0.281418	0.65	0.531	1.12078e-07
TMEM208	3.28875e-12	0.255584	0.751	0.671	1.20371e-07
SDC4	3.49039e-12	0.254297	0.126	0.031	1.27752e-07
ARL3	3.83352e-12	-0.260523	0.51	0.611	1.40311e-07
PSD	3.85358e-12	-0.294639	0.263	0.397	1.41045e-07
ARPC3	4.83985e-12	0.280618	0.831	0.791	1.77143e-07
UQCRB	5.05504e-12	-0.355035	0.888	0.891	1.8502e-07
ERP44	5.21379e-12	0.325259	0.62	0.505	1.9083e-07
C15orf48	5.29182e-12	1.39471	0.496	0.379	1.93686e-07
C6orf62	6.83836e-12	0.268318	0.501	0.379	2.50291e-07
OSBPL8	6.86936e-12	-0.283197	0.349	0.477	2.51425e-07
HIF1A	6.91106e-12	0.382993	0.483	0.358	2.52952e-07
ATP6V0E2	6.9201e-12	-0.328174	0.527	0.639	2.53283e-07
EPHX1	8.17628e-12	0.306124	0.336	0.217	2.9926e-07
SEM1	8.6058e-12	0.359049	0.788	0.713	3.14981e-07
ENPP2	9.16441e-12	-0.270294	0.399	0.523	3.35426e-07
ANKRD11	9.40828e-12	-0.311661	0.429	0.547	3.44352e-07
CTSL	9.73588e-12	0.294863	0.601	0.497	3.56343e-07
TPI1	1.1336e-11	0.306469	0.867	0.816	4.14908e-07
ELMO1	1.24522e-11	-0.27457	0.24	0.368	4.55765e-07
SORBS2	1.33919e-11	-0.252162	0.232	0.36	4.90157e-07
WTAP	1.55091e-11	0.27065	0.483	0.354	5.67647e-07
CSTB	1.76778e-11	0.318502	0.845	0.79	6.47026e-07
OLFM1	2.07243e-11	-0.269762	0.15	0.265	7.58529e-07
OAZ1	2.14092e-11	-0.283712	0.909	0.905	7.83599e-07
WDR25	2.21984e-11	0.291954	0.288	0.16	8.12485e-07
TRAPPC4	2.238e-11	0.383339	0.634	0.523	8.1913e-07
KIF5C	2.24402e-11	-0.28339	0.447	0.561	8.21335e-07
MYL6B	2.26485e-11	-0.37299	0.516	0.62	8.28958e-07
TMEM50A	2.28694e-11	0.279653	0.617	0.511	8.37044e-07
TM4SF4	3.8393e-11	-1.08523	0.168	0.277	1.40522e-06
PCSK1	3.93929e-11	-0.380178	0.599	0.667	1.44182e-06
SDCBP	3.99452e-11	0.308278	0.628	0.539	1.46203e-06
NR3C1	4.09674e-11	0.265387	0.537	0.43	1.49945e-06
NPDC1	4.21141e-11	-0.305196	0.731	0.79	1.54142e-06
CD59	5.66494e-11	0.291734	0.783	0.706	2.07343e-06
SMARCA2	6.99874e-11	-0.264	0.327	0.444	2.56161e-06
PDCD5	7.48942e-11	0.321683	0.743	0.681	2.7412e-06
MXRA7	9.72641e-11	-0.3712	0.709	0.754	3.55996e-06
HACD3	1.02353e-10	-0.255154	0.478	0.576	3.74623e-06
PAX6	1.03342e-10	-0.382794	0.706	0.746	3.78242e-06
SDC2	1.23849e-10	-0.275325	0.28	0.402	4.53299e-06
APC	1.63325e-10	-0.292536	0.313	0.435	5.97786e-06
NDUFV2	1.69968e-10	0.337336	0.821	0.773	6.22102e-06
TSPAN1	1.71997e-10	-0.592293	0.322	0.427	6.29526e-06
RBX1	1.90486e-10	0.324886	0.764	0.69	6.97199e-06
NKX2-2	1.94301e-10	-0.254754	0.427	0.547	7.11161e-06
ADI1	2.17754e-10	-0.256242	0.174	0.287	7.97e-06
SELENOM	2.18082e-10	0.443064	0.642	0.55	7.98201e-06
SYT7	2.39219e-10	-0.355578	0.572	0.632	8.75567e-06
EEF1B2	2.48169e-10	-0.317992	0.862	0.877	9.08323e-06
CIRBP	2.59015e-10	-0.277783	0.86	0.849	9.48021e-06
LGALS3BP	2.60588e-10	0.36863	0.625	0.544	9.53778e-06
PRDX2	2.84227e-10	-0.26461	0.81	0.827	1.0403e-05
LYSMD2	3.03465e-10	0.407306	0.64	0.575	1.11071e-05
CD81	3.23508e-10	-0.301308	0.817	0.819	1.18407e-05
TECR	3.26794e-10	-0.376926	0.635	0.692	1.1961e-05
GK	3.71822e-10	0.280292	0.16	0.064	1.36091e-05
EID1	3.98697e-10	-0.299263	0.826	0.822	1.45927e-05
TNFAIP8	4.59448e-10	0.352685	0.372	0.265	1.68163e-05
ATP5F1A	5.45334e-10	-0.25979	0.587	0.671	1.99598e-05
GTF2I	5.86926e-10	-0.388694	0.533	0.611	2.14821e-05
AC027644.3	6.14326e-10	-0.25913	0.228	0.349	2.2485e-05
CALD1	6.55576e-10	0.278538	0.447	0.336	2.39947e-05
AK1	6.6198e-10	-0.324393	0.255	0.369	2.42291e-05
ARPC2	7.81618e-10	0.302886	0.74	0.662	2.8608e-05
TMED3	7.82456e-10	-0.3402	0.524	0.603	2.86387e-05
RPL29	9.01748e-10	-0.25022	0.927	0.928	3.30049e-05
ZNF91	1.2153e-09	-0.279707	0.348	0.47	4.44812e-05
PCSK2	1.35758e-09	-0.487743	0.525	0.615	4.96886e-05
PRG4	1.40899e-09	0.473331	0.131	0.045	5.15704e-05
ATP6V0B	1.70212e-09	-0.276009	0.822	0.849	6.22995e-05
PTP4A2	2.4711e-09	0.260742	0.639	0.551	9.04446e-05
CDK2AP1	3.39915e-09	-0.335429	0.471	0.547	0.000124412
YWHAB	3.39942e-09	0.268399	0.739	0.692	0.000124422
DPYSL2	3.46518e-09	-0.319964	0.263	0.371	0.000126829
CHMP4A	3.48135e-09	0.254621	0.5	0.389	0.000127421
ID2	4.20447e-09	0.348802	0.425	0.307	0.000153888
PCBD1	4.32e-09	-0.313284	0.566	0.66	0.000158116
VDAC3	4.34246e-09	-0.275807	0.458	0.558	0.000158938
EDIL3	4.9282e-09	0.283992	0.409	0.291	0.000180377
H2AFZ	5.36483e-09	0.326174	0.801	0.76	0.000196358
GPX4	5.71841e-09	-0.300751	0.837	0.852	0.000209299
TLE5	6.29092e-09	-0.27596	0.728	0.741	0.000230254
CYB5A	6.31455e-09	-0.269677	0.486	0.603	0.000231119
NUCKS1	7.43425e-09	-0.308942	0.749	0.762	0.000272101
DUSP26	7.83367e-09	-0.317393	0.424	0.525	0.00028672
MT-ND3	1.06874e-08	0.279136	0.91	0.893	0.000391171
QDPR	1.18807e-08	-0.342027	0.392	0.502	0.000434845
CPNE3	1.20448e-08	-0.305047	0.457	0.54	0.000440854
APOBEC2	1.33272e-08	-0.366447	0.197	0.302	0.000487788
HSP90B1	1.45762e-08	0.43696	0.835	0.79	0.000533503
AP3B1	1.55437e-08	0.339438	0.509	0.417	0.000568914
CRYBA2	1.61408e-08	-0.656474	0.437	0.528	0.000590771
HDLBP	1.66368e-08	-0.293837	0.547	0.617	0.000608925
HNRNPF	1.71172e-08	0.251331	0.602	0.514	0.000626506
CTSB	2.13012e-08	0.265204	0.515	0.43	0.000779645
CBX6	2.34324e-08	-0.320398	0.369	0.477	0.000857649
MYL6	2.44161e-08	-0.299754	0.92	0.919	0.000893654
MYCBP2	3.1327e-08	0.257501	0.553	0.474	0.0011466
NEUROD1	3.92891e-08	-0.300252	0.585	0.665	0.00143802
PNN	3.93479e-08	-0.280255	0.491	0.576	0.00144017
CCT4	4.53697e-08	-0.261011	0.503	0.611	0.00166058
SLC25A3	4.56704e-08	-0.263725	0.778	0.785	0.00167158
H3F3A	4.7835e-08	-0.312571	0.893	0.885	0.00175081
LDHA	5.39706e-08	0.38463	0.339	0.232	0.00197538
CFL2	5.58622e-08	0.25548	0.445	0.336	0.00204461
VPS29	6.52737e-08	0.286545	0.643	0.547	0.00238908
CHD7	6.53301e-08	-0.296403	0.279	0.379	0.00239115
SCG2	7.66629e-08	-0.525101	0.731	0.774	0.00280594
NFIC	7.81313e-08	-0.319929	0.542	0.615	0.00285969
FNDC3B	7.88746e-08	0.297718	0.45	0.347	0.00288689
TKT	7.92184e-08	-0.287945	0.486	0.578	0.00289947
RPS4Y1	8.14108e-08	-0.260738	0.62	0.723	0.00297972
TMCO3	9.24628e-08	-0.280797	0.356	0.455	0.00338423
RTN3	1.01003e-07	-0.254664	0.495	0.578	0.0036968
RNF7	1.13764e-07	0.270033	0.757	0.693	0.00416388
ERP29	1.16128e-07	-0.271445	0.806	0.819	0.0042504
STMN2	1.20668e-07	-0.54905	0.446	0.525	0.00441658
WSB2	1.32916e-07	-0.308611	0.369	0.46	0.00486484
RNF6	1.44841e-07	-0.254855	0.281	0.383	0.00530131
PRDX1	1.48412e-07	0.365832	0.756	0.702	0.00543204
OCIAD2	1.50056e-07	-0.269604	0.592	0.66	0.00549219
NFE2L2	1.69314e-07	0.277749	0.542	0.461	0.00619706
RASD1	1.75482e-07	0.427836	0.676	0.623	0.00642283
ALCAM	1.87245e-07	-0.37218	0.534	0.595	0.00685335
NUDT3	2.45051e-07	-0.300688	0.332	0.421	0.00896909
KCNJ6	2.54326e-07	-0.270618	0.266	0.358	0.00930858
ELL2	2.61655e-07	0.294664	0.501	0.397	0.00957683
TPD52	3.07659e-07	-0.289074	0.717	0.735	0.0112606
UNC50	3.25627e-07	0.266172	0.561	0.48	0.0119183
TMEM126B	3.43569e-07	0.251349	0.517	0.43	0.012575
IQSEC1	4.02382e-07	-0.257285	0.188	0.276	0.0147276
ETFB	4.42209e-07	-0.251012	0.508	0.587	0.0161853
VEGFA	5.52286e-07	0.309332	0.757	0.71	0.0202142
ZBTB7A	5.81405e-07	-0.260271	0.335	0.431	0.02128
UBE3C	6.15111e-07	-0.291365	0.238	0.332	0.0225137
FOXA2	6.54853e-07	-0.257495	0.35	0.449	0.0239683
EEF1A2	6.6315e-07	-0.261876	0.662	0.704	0.024272
CLCN3	7.76195e-07	-0.261225	0.383	0.474	0.0284095
NUPR1	8.72661e-07	0.266277	0.173	0.092	0.0319403
GSN	9.53407e-07	-0.37444	0.656	0.673	0.0348956
TIMP2	9.80951e-07	-0.393803	0.624	0.667	0.0359038
CD46	1.07324e-06	-0.289872	0.551	0.62	0.0392818
ICA1	1.25534e-06	-0.320877	0.41	0.484	0.0459469
PHTF2	1.30896e-06	-0.259617	0.273	0.357	0.0479094
MAP1LC3A	1.36509e-06	-0.282525	0.67	0.706	0.0499637
KL	1.36922e-06	0.27564	0.186	0.109	0.0501149
INHBA	1.53383e-06	0.366705	0.218	0.134	0.0561397
NAP1L1	1.74109e-06	-0.343685	0.737	0.765	0.0637256
CMTM8	1.77138e-06	-0.300304	0.514	0.583	0.0648343
ITGA1	1.99743e-06	0.278274	0.193	0.117	0.073108
SCD	2.1341e-06	-0.252893	0.4	0.486	0.0781101
CAMLG	3.33694e-06	-0.253635	0.559	0.617	0.122135
ARRDC4	4.24003e-06	-0.287507	0.087	0.15	0.155189
DSTN	4.76381e-06	-0.265945	0.847	0.854	0.17436
PHB2	5.14841e-06	-0.262709	0.441	0.525	0.188437
PTP4A3	5.41905e-06	-0.489131	0.241	0.329	0.198343
GJD2	6.58852e-06	0.252076	0.402	0.327	0.241147
KRT10	7.34507e-06	-0.25465	0.785	0.822	0.268837
ANP32B	7.50782e-06	-0.266934	0.611	0.676	0.274794
ATP2B1	7.55718e-06	-0.254729	0.441	0.52	0.2766
G0S2	7.63365e-06	0.270404	0.144	0.076	0.279399
NUCB2	8.33375e-06	-0.299237	0.72	0.76	0.305024
EIF3H	8.63443e-06	-0.328448	0.709	0.735	0.316029
SCP2	9.09119e-06	-0.315254	0.567	0.621	0.332747
ASAP1	1.05914e-05	-0.296428	0.42	0.483	0.387654
APLP1	1.12411e-05	-0.265541	0.567	0.618	0.411436
BLOC1S2	1.16238e-05	0.252097	0.479	0.396	0.425444
YWHAQ	1.3584e-05	-0.251415	0.765	0.779	0.497189
NEMF	1.51477e-05	-0.280317	0.296	0.372	0.55442
PLIN2	1.58156e-05	0.434735	0.192	0.123	0.578865
SEC11C	1.87166e-05	-0.287785	0.874	0.866	0.685047
SPAG16	1.90469e-05	-0.300183	0.37	0.447	0.697135
RCOR3	2.26522e-05	-0.267488	0.283	0.364	0.829095
CALR	2.53881e-05	0.252751	0.796	0.754	0.929228
ROCK1	2.64725e-05	-0.252154	0.35	0.422	0.968921
DSP	2.69233e-05	-0.279888	0.629	0.673	0.985421
ADCYAP1	3.07875e-05	0.969207	0.676	0.66	1
WASF2	3.22005e-05	-0.262052	0.357	0.447	1
PEMT	3.49805e-05	-0.250824	0.555	0.62	1
RAD21	3.81829e-05	-0.263648	0.458	0.519	1
UCHL1	3.9152e-05	-0.252896	0.769	0.805	1
TERF2IP	4.76452e-05	-0.291048	0.715	0.718	1
YWHAH	7.704e-05	-0.282333	0.691	0.726	1
PAM	7.98839e-05	-0.282071	0.675	0.695	1
ZNF580	8.65113e-05	-0.251073	0.385	0.466	1
PIM3	9.06689e-05	0.262093	0.436	0.369	1
HNRNPA1	0.000131737	-0.260561	0.807	0.801	1
CITED2	0.000148333	0.312369	0.452	0.385	1
PJA2	0.000163025	-0.255448	0.593	0.643	1
TUBA1A	0.000235174	-0.259474	0.766	0.799	1
DHRS2	0.000253978	-0.338943	0.508	0.587	1
CALY	0.000255343	-0.276422	0.321	0.394	1
HSPH1	0.000266637	-0.355617	0.388	0.464	1
FABP5	0.000293745	0.65978	0.266	0.199	1
C1orf122	0.00029591	-0.281116	0.647	0.698	1
SCN1B	0.000356828	-0.295235	0.36	0.413	1
DNAJC22	0.00046468	0.297633	0.152	0.1	1
MT-ND4L	0.000502844	0.273874	0.795	0.751	1
VIM	0.000552551	0.462843	0.185	0.128	1
NAA20	0.000590473	-0.254582	0.725	0.721	1
GOLGA4	0.000689679	-0.301288	0.633	0.654	1
GADD45G	0.000814987	0.33863	0.473	0.417	1
PLEKHA3	0.00259592	-0.301194	0.372	0.427	1
CEP350	0.00282815	-0.263609	0.321	0.375	1
PPP1R1A	0.00307208	-0.464004	0.642	0.629	1
HECTD1	0.00327186	-0.250939	0.299	0.347	1
SERPINA1	0.0044572	0.697342	0.227	0.176	1
PNISR	0.00450387	-0.261831	0.645	0.66	1
LAGE3	0.00529803	-0.281493	0.392	0.438	1
MRPL18	0.0110375	-0.292526	0.512	0.559	1
PPY	0.0113309	0.38844	0.43	0.497	1
PLCG2	0.0250279	-0.769418	0.229	0.263	1
SPP1	0.0300032	-0.674428	0.154	0.19	1
ACTB	0.0725426	0.253744	0.804	0.796	1
HSPA1A	0.0849608	-0.274215	0.484	0.517	1
SERPINH1	0.189339	-0.272482	0.09	0.106	1
LRATD1	0.196904	-0.27341	0.137	0.151	1
IGFBP7	0.28459	-0.301418	0.568	0.548	1
DNAJB6	0.293145	-0.253306	0.631	0.631	1
SPINK1	0.438138	-0.341666	0.112	0.101	1

## Sheet: Beta_markers_S7_vs_S6
Column1	p_val	avg_log2FC	pct.1	pct.2	p_val_adj
MT-ND1	9.25855e-50	0.464265	0.902	0.89	3.38872e-45
MT-CYB	3.95469e-41	0.430705	0.928	0.922	1.44746e-36
MT-ATP6	5.2275e-37	0.449162	0.946	0.931	1.91332e-32
MT-ND4	1.0287e-36	0.349144	0.924	0.909	3.76516e-32
MT-ND2	3.54652e-35	0.389451	0.893	0.875	1.29806e-30
MT-CO3	1.25858e-21	0.37333	0.936	0.926	4.60653e-17
MTRNR2L8	2.41667e-17	0.357929	0.441	0.319	8.84525e-13
EDF1	2.69456e-17	-0.25516	0.864	0.876	9.86235e-13
NEAT1	6.81377e-16	0.570271	0.776	0.728	2.49391e-11
ISG15	9.28666e-15	-0.700984	0.741	0.759	3.39901e-10
DNAJC12	5.47405e-14	-0.372492	0.798	0.819	2.00356e-09
HLA-B	6.22843e-14	-0.413988	0.81	0.826	2.27967e-09
BEX1	2.19144e-13	-0.273969	0.846	0.887	8.02091e-09
SAT1	7.08754e-12	-0.389843	0.801	0.833	2.59411e-07
IDO1	1.82555e-11	-0.544061	0.285	0.391	6.68171e-07
CREM	1.18218e-10	-0.367687	0.478	0.566	4.32689e-06
DEPP1	1.52175e-10	0.354437	0.592	0.502	5.56975e-06
SEC61G	1.817e-10	-0.259531	0.853	0.881	6.65042e-06
IFI6	3.43926e-10	-0.396712	0.75	0.783	1.2588e-05
CXCL11	2.84335e-09	-0.370878	0.277	0.376	0.000104069
TMSB10	9.96706e-09	-0.282411	0.911	0.915	0.000364804
IER3	1.47766e-08	-0.32554	0.811	0.84	0.000540839
HSP90AA1	2.41331e-08	0.275586	0.928	0.915	0.000883296
GPX2	1.17456e-07	0.341602	0.471	0.406	0.004299
ACTG1	2.75523e-06	-0.279374	0.887	0.899	0.100844
CTSS	4.21109e-06	-0.257577	0.492	0.557	0.15413
IGFBP3	8.16242e-06	-0.654913	0.358	0.422	0.298753
CCL20	1.00514e-05	-0.726385	0.14	0.204	0.367891
BST2	1.06276e-05	-0.25316	0.372	0.436	0.38898
VIM	1.06876e-05	-0.567536	0.13	0.185	0.391176
TMSB4X	5.86042e-05	-0.340799	0.834	0.851	1
S100A6	5.90755e-05	-0.283615	0.854	0.872	1
NAMPT	6.92307e-05	-0.27587	0.696	0.733	1
IFITM3	0.000133968	-0.376607	0.414	0.458	1
SOCS1	0.000442418	-0.350174	0.551	0.598	1
TIMP1	0.000480138	-0.270857	0.888	0.889	1
IL32	0.00169815	-0.252282	0.363	0.416	1
C15orf48	0.00246447	-0.361777	0.444	0.496	1
PDK4	0.00276141	-0.335762	0.185	0.227	1
CXCL10	0.00777794	-0.523659	0.545	0.572	1
DLK1	0.00988155	-0.257869	0.418	0.457	1
CDKN1C	0.0116347	0.258765	0.504	0.473	1
SERPINA1	0.0316774	-0.836549	0.197	0.227	1
IAPP	0.0338101	-0.283516	0.822	0.807	1
SPP1	0.0427889	0.451731	0.18	0.154	1
DNAJC22	0.124652	0.370933	0.171	0.152	1
FABP5	0.213752	-0.445584	0.249	0.266	1
ADCYAP1	0.385662	-0.279445	0.674	0.676	1
HSPA6	0.653456	-0.278328	0.141	0.134	1

## Sheet: Beta_markers_S7_vs_S8
Column1	p_val	avg_log2FC	pct.1	pct.2	p_val_adj
IRF1	0	2.44255	0.79	0.154	0
PSMB9	0	2.052	0.728	0.071	0
SOD2	0	3.46759	0.899	0.403	0
IFIT3	0	2.3531	0.721	0.047	0
WARS	0	3.46773	0.831	0.208	0
PLAAT4	2.25292e-288	2.43419	0.73	0.114	8.24593e-284
TAP1	6.93995e-276	1.70651	0.713	0.112	2.54009e-271
GBP1	3.68812e-265	1.92901	0.611	0.023	1.34989e-260
ISG15	1.47432e-262	2.62609	0.741	0.17	5.39616e-258
PSMB8	1.96506e-245	1.85731	0.759	0.254	7.19233e-241
HLA-E	2.94892e-239	2.36603	0.826	0.445	1.07933e-234
PSME2	7.5064e-234	2.21993	0.824	0.467	2.74742e-229
ETV7	2.26546e-232	1.11129	0.582	0.041	8.29182e-228
MT2A	3.83727e-232	2.30731	0.961	0.603	1.40448e-227
PARP14	2.74694e-231	1.5568	0.667	0.131	1.00541e-226
APOL2	1.31636e-229	1.74674	0.712	0.199	4.81801e-225
CXCL10	2.1097e-229	3.21573	0.545	0.018	7.72172e-225
STAT1	5.81531e-221	2.02519	0.748	0.319	2.12846e-216
ISG20	1.51749e-214	1.72618	0.686	0.176	5.55415e-210
IL18BP	2.78756e-198	1.0155	0.529	0.046	1.02028e-193
UBE2L6	2.03989e-197	1.10559	0.61	0.118	7.46622e-193
LAP3	1.41779e-196	1.60117	0.63	0.152	5.18926e-192
PSMB10	4.27577e-194	1.28918	0.648	0.173	1.56497e-189
B2M	7.44719e-193	1.63206	0.978	0.971	2.72575e-188
EPSTI1	9.63989e-190	1.07007	0.615	0.139	3.5283e-185
GBP4	1.36978e-189	1.51159	0.478	0.023	5.01352e-185
IFI35	1.84202e-189	1.2506	0.629	0.156	6.74198e-185
CXCL8	9.13809e-186	2.917	0.489	0.035	3.34463e-181
RNF213	1.17414e-185	1.75752	0.693	0.264	4.29747e-181
ICAM1	4.68927e-183	1.67141	0.507	0.05	1.71632e-178
CTSS	9.36259e-181	1.29042	0.492	0.043	3.4268e-176
TMSB10	1.84513e-179	1.81526	0.911	0.782	6.75335e-175
C5orf56	1.40954e-175	0.924614	0.596	0.136	5.15904e-171
GBP3	9.12596e-175	1.22449	0.465	0.033	3.34019e-170
VAMP5	4.02704e-174	1.23053	0.559	0.103	1.47394e-169
APOL6	4.61493e-174	1.21588	0.667	0.243	1.68911e-169
IFI30	3.6836e-172	1.03147	0.6	0.148	1.34824e-167
APOL1	3.07876e-165	0.78803	0.426	0.021	1.12686e-160
MX1	3.795e-160	1.11092	0.541	0.112	1.38901e-155
PPA1	1.18822e-159	1.17975	0.888	0.814	4.34902e-155
NAMPT	4.14265e-156	1.40204	0.696	0.316	1.51625e-151
TNFSF10	4.35421e-150	1.17044	0.531	0.11	1.59368e-145
OAS3	6.40476e-149	0.618358	0.412	0.03	2.34421e-144
TAP2	1.42013e-143	0.68676	0.454	0.063	5.19784e-139
IFITM3	1.76392e-142	1.15624	0.414	0.04	6.45613e-138
PLSCR1	1.88012e-142	0.984903	0.624	0.232	6.88141e-138
CD274	5.11131e-142	0.732836	0.411	0.039	1.87079e-137
RSAD2	2.54479e-141	0.929682	0.417	0.038	9.31418e-137
SAT1	2.07703e-140	1.83554	0.801	0.54	7.60212e-136
BST2	2.15374e-139	0.927568	0.372	0.018	7.8829e-135
HLA-F	9.54188e-138	0.769396	0.461	0.077	3.49242e-133
NFKBIA	1.23883e-134	1.75646	0.616	0.236	4.53424e-130
SOCS1	1.38534e-132	1.12006	0.551	0.146	5.0705e-128
TAPBP	2.317e-131	1.16124	0.697	0.383	8.48047e-127
GBP2	6.04222e-131	1.22767	0.346	0.013	2.21151e-126
IRF9	1.57496e-129	0.822402	0.63	0.259	5.76452e-125
MT1E	1.3859e-126	1.91063	0.724	0.345	5.07252e-122
USP30-AS1	4.45813e-125	0.528777	0.338	0.016	1.63172e-120
IL32	2.23899e-122	1.82117	0.363	0.032	8.19491e-118
DYNLT1	4.79126e-122	1.25934	0.821	0.702	1.75365e-117
PSME1	1.60709e-121	1.15268	0.747	0.503	5.88211e-117
BATF2	3.15965e-121	0.583315	0.335	0.019	1.15647e-116
IFIT2	1.49942e-118	0.764414	0.349	0.027	5.48803e-114
SHISAL2B	4.86272e-111	-1.20303	0.504	0.799	1.7798e-106
HADH	6.58208e-111	-0.879046	0.487	0.78	2.40911e-106
PSMA6	6.15724e-109	0.997635	0.783	0.606	2.25361e-104
MAFA	1.153e-108	-0.987899	0.441	0.755	4.22008e-104
HLA-B	1.18834e-108	1.35836	0.81	0.662	4.34943e-104
SP110	7.68043e-108	0.539562	0.382	0.06	2.81111e-103
RIPK2	8.61899e-108	0.627439	0.357	0.045	3.15464e-103
BIRC3	5.40373e-107	1.13101	0.338	0.036	1.97782e-102
TRAFD1	2.60091e-105	0.578271	0.449	0.109	9.51959e-101
PHF11	9.02153e-104	0.722828	0.523	0.186	3.30197e-99
CXCL9	9.34332e-104	1.46331	0.278	0.009	3.41975e-99
METRN	7.4827e-103	-0.77061	0.579	0.823	2.73874e-98
NUB1	8.87732e-103	0.846363	0.616	0.3	3.24919e-98
IFI6	1.66091e-101	1.30163	0.75	0.585	6.07911e-97
CXCL11	1.25147e-100	1.60871	0.277	0.012	4.58049e-96
DDX60	4.58101e-100	0.538889	0.342	0.047	1.6767e-95
G6PC2	6.74261e-100	-1.05199	0.432	0.725	2.46786e-95
IDO1	2.1138e-99	1.39952	0.285	0.016	7.73672e-95
SAMHD1	6.80612e-98	0.497461	0.355	0.057	2.49111e-93
VMP1	9.45414e-98	0.951758	0.668	0.384	3.46031e-93
TMEM140	6.03779e-97	0.373116	0.332	0.042	2.20989e-92
LUCAT1	1.11328e-96	0.907072	0.396	0.086	4.07472e-92
PARP9	2.98491e-96	0.691142	0.543	0.227	1.09251e-91
CASP4	5.47298e-96	0.500407	0.346	0.053	2.00317e-91
OPTN	7.3779e-96	0.93865	0.687	0.441	2.70039e-91
NMI	4.6111e-95	0.506649	0.384	0.082	1.68771e-90
CD74	9.60793e-95	0.834585	0.333	0.048	3.5166e-90
MT1X	4.70827e-94	1.49846	0.846	0.594	1.72327e-89
CEBPD	1.98067e-93	1.47578	0.703	0.436	7.24944e-89
RBCK1	4.38769e-93	0.776601	0.687	0.429	1.60594e-88
CXCL1	7.67099e-93	2.1084	0.269	0.016	2.80766e-88
TTC3	1.40289e-92	-0.70006	0.641	0.833	5.13473e-88
GSDMD	2.17235e-92	0.566038	0.449	0.132	7.95102e-88
OAS1	1.26353e-90	0.498942	0.372	0.078	4.62465e-86
CMPK2	1.61007e-90	0.433335	0.312	0.041	5.89303e-86
IGFLR1	1.87846e-84	0.396892	0.308	0.046	6.87537e-80
APOL4	1.72716e-83	0.48386	0.289	0.038	6.32158e-79
IAPP	1.73355e-83	-1.81333	0.822	0.934	6.34497e-79
DDX58	2.84415e-83	0.455486	0.313	0.052	1.04099e-78
ATF3	1.16456e-82	0.53097	0.326	0.056	4.26241e-78
SAMD9	3.95325e-82	0.514068	0.403	0.114	1.44693e-77
IFIH1	5.02063e-82	0.553056	0.406	0.117	1.8376e-77
DTX3L	3.54588e-81	0.494026	0.412	0.12	1.29783e-76
HLA-C	2.32418e-80	1.18132	0.817	0.718	8.50673e-76
CD40	6.67448e-80	0.582281	0.351	0.082	2.44292e-75
SP100	1.76327e-79	0.564038	0.469	0.172	6.45374e-75
ATP1B1	2.22872e-78	1.07138	0.82	0.789	8.15733e-74
TGM2	7.60458e-78	0.870419	0.444	0.149	2.78335e-73
ERO1B	1.53915e-76	-0.767689	0.75	0.865	5.63344e-72
LAMP3	1.88873e-76	0.310802	0.215	0.009	6.91292e-72
LY6E	4.38007e-76	0.643884	0.449	0.163	1.60315e-71
ABCC8	5.70892e-76	-0.592859	0.591	0.8	2.08952e-71
CFB	9.71426e-76	1.00506	0.249	0.026	3.55552e-71
C2CD4A	1.15215e-75	1.21604	0.679	0.476	4.21699e-71
PEBP1	1.91974e-74	-0.529721	0.86	0.928	7.02645e-70
LINC02605	1.16489e-73	0.46133	0.212	0.01	4.26363e-69
C2CD4B	1.64666e-73	1.26401	0.71	0.523	6.02694e-69
TYMP	5.12608e-73	0.669599	0.332	0.077	1.8762e-68
AC083837.1	5.23354e-73	0.332357	0.208	0.009	1.91553e-68
RHBDF2	6.03551e-72	0.323033	0.245	0.028	2.20906e-67
TRIM69	4.75723e-71	0.54989	0.43	0.159	1.74119e-66
HINT1	5.02784e-70	0.571679	0.947	0.945	1.84024e-65
ERAP2	5.15575e-70	0.324476	0.273	0.044	1.88706e-65
SYT13	5.60036e-70	-0.54477	0.422	0.67	2.04979e-65
MT1M	1.09066e-69	0.912479	0.284	0.05	3.99194e-65
CD47	1.19067e-69	0.763253	0.618	0.405	4.35799e-65
RPL6	3.61702e-69	-0.437792	0.926	0.959	1.32387e-64
IER3	1.77309e-68	1.44626	0.811	0.637	6.4897e-64
GSTO1	1.24708e-67	0.700341	0.759	0.621	4.56443e-63
UBD	1.78034e-67	0.645165	0.189	0.007	6.51621e-63
IFI44	3.7477e-67	0.308497	0.206	0.015	1.3717e-62
HAPLN3	5.53902e-67	0.339883	0.189	0.007	2.02734e-62
FBXO6	1.01784e-66	0.370148	0.307	0.07	3.72538e-62
JUNB	3.21526e-64	0.858252	0.74	0.54	1.17682e-59
PSMA2	4.14439e-64	0.71257	0.776	0.698	1.51689e-59
HLA-A	5.70852e-64	0.961136	0.88	0.828	2.08938e-59
AF117829.1	4.02997e-63	0.37687	0.254	0.044	1.47501e-58
POMP	5.27854e-63	0.752522	0.833	0.791	1.932e-58
TRIM21	1.18217e-62	0.260374	0.238	0.035	4.32687e-58
HELZ2	7.1187e-62	0.300665	0.253	0.044	2.60552e-57
SAMD9L	7.4976e-62	0.346828	0.169	0.005	2.7442e-57
NEURL3	3.06534e-61	0.360519	0.199	0.018	1.12195e-56
SLC29A4	7.46058e-61	-0.475512	0.297	0.574	2.73065e-56
MRLN	2.99985e-60	-0.334735	0.09	0.344	1.09797e-55
CFC1	4.16407e-60	-0.490319	0.247	0.525	1.52409e-55
S100A6	5.34784e-60	1.93387	0.854	0.776	1.95736e-55
RPL5	8.76984e-59	-0.419256	0.949	0.967	3.20985e-54
GBP5	6.60441e-58	0.396416	0.157	0.004	2.41728e-53
LCN2	1.29236e-57	1.81132	0.234	0.04	4.73015e-53
ST5	2.28324e-57	0.515973	0.416	0.178	8.3569e-53
RPL4	7.8752e-57	-0.431513	0.834	0.918	2.8824e-52
MSRB1	9.04429e-57	0.510043	0.354	0.122	3.3103e-52
CD24	1.29977e-56	-0.549103	0.423	0.678	4.75729e-52
RASGRF1	5.31624e-56	-0.359024	0.16	0.417	1.9458e-51
TNFRSF12A	5.40031e-56	0.801935	0.612	0.404	1.97657e-51
HILPDA	7.53451e-56	1.9766	0.422	0.199	2.75771e-51
CXCL2	1.51015e-55	0.947959	0.177	0.015	5.52729e-51
DNAJA1	7.82957e-55	0.668725	0.813	0.746	2.8657e-50
CAMK2N1	1.20418e-54	-0.517488	0.685	0.826	4.40743e-50
MT1F	1.2069e-54	0.781103	0.677	0.462	4.41736e-50
JAK1	1.77196e-54	0.747021	0.704	0.572	6.48554e-50
PTMA	2.62861e-54	0.569288	0.941	0.934	9.62098e-50
ASB9	3.32021e-54	-0.499662	0.133	0.373	1.21523e-49
XRN1	8.4539e-54	0.527556	0.516	0.29	3.09421e-49
ELF3	1.519e-53	0.773942	0.522	0.286	5.55969e-49
RARRES1	2.6785e-53	0.523657	0.196	0.027	9.80357e-49
CXCL6	3.90429e-53	1.18703	0.157	0.009	1.42901e-48
CP	5.62056e-53	1.30697	0.228	0.044	2.05718e-48
ZNF267	3.35038e-52	0.284363	0.238	0.049	1.22627e-47
CASR	3.44921e-52	-0.464704	0.249	0.498	1.26245e-47
NNMT	8.81928e-52	0.745867	0.276	0.074	3.22794e-47
PARVB	1.14627e-51	-0.480196	0.348	0.595	4.19545e-47
C15orf61	4.72064e-51	-0.445361	0.358	0.603	1.7278e-46
ERO1A	6.07581e-51	0.89079	0.587	0.405	2.22381e-46
PPP1R1A	2.85e-50	-0.75535	0.655	0.789	1.04313e-45
C12orf75	4.02688e-50	-0.49942	0.641	0.805	1.47388e-45
SLC7A8	6.35942e-50	-0.463029	0.322	0.556	2.32761e-45
HIST1H4C	6.71826e-50	-0.458032	0.411	0.63	2.45895e-45
S100A11	7.50559e-50	1.09192	0.738	0.625	2.74712e-45
RPL7A	9.20268e-50	-0.348632	0.966	0.975	3.36827e-45
TNFAIP2	1.90299e-49	0.571082	0.16	0.013	6.96513e-45
REG1A	3.48354e-49	-0.511976	0.05	0.247	1.27501e-44
ZNFX1	5.07166e-49	0.314887	0.332	0.125	1.85628e-44
GAMT	5.64082e-49	-0.395613	0.332	0.575	2.0646e-44
ZC3H12A	8.33059e-49	0.395856	0.176	0.022	3.04908e-44
SORL1	1.6666e-48	-0.545678	0.425	0.638	6.09992e-44
TMEM238	1.81446e-48	-0.319988	0.154	0.394	6.64109e-44
CNN3	4.04576e-48	0.404557	0.336	0.127	1.48079e-43
BEX3	4.49905e-48	-0.429973	0.657	0.796	1.6467e-43
CERK	5.93498e-48	-0.348549	0.217	0.46	2.17226e-43
RNF19B	4.04279e-47	0.357089	0.37	0.156	1.4797e-42
TOP1	7.71836e-47	0.680408	0.659	0.524	2.825e-42
TSC22D1	7.84071e-47	0.979759	0.821	0.802	2.86978e-42
CFLAR	1.63563e-46	0.500521	0.423	0.205	5.98658e-42
BAZ1A	3.0819e-46	0.350224	0.294	0.094	1.12801e-41
PSMA3	3.32525e-46	0.561057	0.712	0.596	1.21708e-41
PDLIM2	3.5255e-46	-0.371668	0.138	0.364	1.29037e-41
NCOA7	4.79043e-46	0.667435	0.288	0.094	1.75335e-41
C4orf3	6.45023e-46	0.658175	0.811	0.765	2.36085e-41
RPL3	1.49564e-45	-0.318188	0.98	0.976	5.4742e-41
CNTN1	1.87865e-45	-0.368325	0.206	0.436	6.87604e-41
IFIT1	6.30903e-45	0.523397	0.355	0.154	2.30917e-40
PTPN2	6.93473e-45	0.461336	0.416	0.203	2.53818e-40
C4orf48	9.58557e-45	-0.416708	0.804	0.89	3.50842e-40
GPX4	1.5356e-44	-0.386031	0.833	0.908	5.62044e-40
TRIM56	1.92778e-44	0.44784	0.443	0.232	7.05588e-40
CCL20	2.055e-44	1.07922	0.14	0.01	7.52151e-40
ODF3B	4.48899e-44	0.304744	0.209	0.044	1.64302e-39
TRIM25	4.59104e-44	0.259848	0.294	0.101	1.68037e-39
DNAJC12	5.14001e-44	0.672178	0.798	0.732	1.88129e-39
CARHSP1	7.23647e-44	0.902112	0.539	0.361	2.64862e-39
IGFBP3	1.12701e-43	1.27908	0.358	0.161	4.12497e-39
MNX1	1.39732e-43	-0.328462	0.193	0.42	5.11433e-39
H3F3B	5.43222e-43	0.446403	0.911	0.891	1.98825e-38
MYL12B	6.25785e-43	0.562339	0.831	0.787	2.29044e-38
SURF4	1.06066e-42	-0.413024	0.631	0.781	3.88211e-38
RPS8	1.3143e-42	-0.306561	0.955	0.964	4.81048e-38
LIF	2.08712e-42	0.737668	0.132	0.009	7.63906e-38
UTRN	2.79187e-42	0.40287	0.439	0.229	1.02185e-37
SERPINB1	2.91139e-42	0.828148	0.615	0.449	1.0656e-37
ADM	3.44963e-42	0.750953	0.421	0.221	1.2626e-37
NBN	1.39654e-41	0.447964	0.407	0.207	5.11148e-37
ID4	1.98487e-41	1.06494	0.613	0.451	7.26481e-37
SNHG14	2.29929e-41	-0.495748	0.513	0.705	8.41562e-37
PLCXD3	2.47909e-41	-0.451702	0.508	0.69	9.07371e-37
CDC42SE2	2.49296e-41	0.472976	0.557	0.372	9.12449e-37
FAM177A1	2.66652e-41	0.603889	0.694	0.584	9.75974e-37
KCNK16	6.98371e-41	-0.344632	0.241	0.474	2.55611e-36
RNF114	8.03683e-41	0.456453	0.529	0.327	2.94156e-36
GNG10	8.98577e-41	0.683926	0.779	0.718	3.28888e-36
CIB1	1.68433e-40	0.633679	0.74	0.645	6.16482e-36
JAK2	1.71752e-40	0.251414	0.243	0.071	6.28628e-36
GABARAPL1	1.73815e-40	0.508099	0.547	0.361	6.36182e-36
CX3CL1	1.92448e-40	0.433118	0.12	0.006	7.04377e-36
MIR7-3HG	2.19521e-40	0.715505	0.73	0.617	8.03469e-36
CRYBA2	3.58629e-40	-0.779284	0.402	0.616	1.31262e-35
CLIC1	6.78544e-40	0.606204	0.794	0.726	2.48354e-35
NPTX2	1.11903e-39	-0.423396	0.412	0.636	4.09577e-35
PFKFB2	1.33364e-39	-0.356069	0.197	0.411	4.88124e-35
PAPSS2	1.46049e-39	-0.468847	0.586	0.741	5.34555e-35
SCGN	1.84775e-39	-0.554167	0.768	0.87	6.76295e-35
SLC30A8	2.1402e-39	-0.478435	0.753	0.881	7.83336e-35
IRF7	3.41842e-39	0.260634	0.263	0.087	1.25118e-34
RPS6	3.58334e-39	-0.286688	0.946	0.954	1.31154e-34
RND1	4.21581e-39	0.381842	0.128	0.011	1.54303e-34
RAB26	4.62046e-39	-0.331076	0.191	0.409	1.69113e-34
ID1	5.86032e-39	1.14397	0.666	0.498	2.14494e-34
PFN2	5.91742e-39	-0.408015	0.436	0.635	2.16583e-34
RCN1	8.04306e-39	0.460686	0.521	0.332	2.94384e-34
RPS3A	8.37493e-39	-0.274145	0.965	0.967	3.06531e-34
CXCL3	1.09493e-38	0.414925	0.124	0.01	4.00756e-34
IFIT5	1.29931e-38	0.295402	0.334	0.144	4.75562e-34
WLS	1.72061e-38	-0.274778	0.183	0.394	6.29759e-34
DPP6	1.74864e-38	-0.353771	0.246	0.463	6.4002e-34
ADAR	2.19228e-38	0.533486	0.61	0.471	8.02398e-34
CHST9	2.19381e-38	-0.323036	0.294	0.504	8.02958e-34
MRPS34	8.94928e-38	-0.422722	0.42	0.622	3.27553e-33
C1orf127	1.82165e-37	-0.292944	0.203	0.415	6.66744e-33
LDLRAP1	1.91599e-37	-0.303653	0.238	0.456	7.0127e-33
STAT2	2.49942e-37	0.267238	0.302	0.122	9.14814e-33
RBBP8	4.08783e-37	0.46799	0.391	0.21	1.49619e-32
SYT16	4.61714e-37	-0.281292	0.069	0.237	1.68992e-32
ARRDC3	6.1732e-37	0.53459	0.508	0.315	2.25945e-32
TPPP3	7.10903e-37	-0.340555	0.183	0.392	2.60198e-32
MT-ND3	7.19136e-37	-0.468235	0.912	0.966	2.63211e-32
TIMP1	8.85218e-37	0.726285	0.888	0.846	3.23999e-32
UQCRB	1.67844e-36	-0.302227	0.901	0.941	6.14324e-32
EIF2AK2	2.02949e-36	0.454319	0.551	0.392	7.42814e-32
GNAS	2.18254e-36	-0.407034	0.965	0.982	7.98832e-32
VGF	2.84072e-36	0.855864	0.778	0.727	1.03973e-31
VAMP8	2.92282e-36	0.579035	0.653	0.521	1.06978e-31
MLXIPL	5.69404e-36	-0.449458	0.376	0.588	2.08408e-31
ETHE1	9.00747e-36	0.428638	0.392	0.208	3.29682e-31
CHMP5	1.33281e-35	0.51992	0.75	0.692	4.87821e-31
ATP5F1E	1.68799e-35	-0.278998	0.955	0.967	6.17823e-31
GSTK1	1.70726e-35	0.409033	0.469	0.296	6.24875e-31
FTH1	4.03727e-35	0.778521	0.996	0.98	1.47768e-30
ETV6	4.49619e-35	0.284493	0.265	0.1	1.64565e-30
RAP1GAP2	5.01621e-35	-0.326939	0.383	0.575	1.83598e-30
N4BP2L1	1.41071e-34	0.271549	0.291	0.117	5.16335e-30
ATP5MG	1.54e-34	-0.284997	0.881	0.932	5.63655e-30
MT1G	1.54974e-34	1.35092	0.329	0.145	5.67222e-30
UBXN4	3.29672e-34	0.481445	0.771	0.727	1.20663e-29
LINC00261	3.84985e-34	-0.279031	0.134	0.319	1.40908e-29
TLE5	1.12102e-33	-0.305396	0.691	0.817	4.10304e-29
TMEM14A	4.43997e-33	-0.29518	0.235	0.429	1.62507e-28
ATP2A3	6.39324e-33	-0.302897	0.361	0.559	2.33999e-28
SHFL	6.87374e-33	0.267185	0.393	0.21	2.51586e-28
DNPEP	7.23771e-33	0.319588	0.401	0.216	2.64907e-28
PRRG4	1.32653e-32	0.250971	0.259	0.097	4.85523e-28
EIF5A	1.49522e-32	0.493289	0.73	0.639	5.47264e-28
ATP5ME	4.52962e-32	-0.289267	0.748	0.845	1.65789e-27
DPYSL2	5.58718e-32	-0.326494	0.281	0.469	2.04497e-27
CCL2	7.28168e-32	0.453912	0.144	0.028	2.66517e-27
PRXL2A	1.16044e-31	-0.333365	0.5	0.658	4.24732e-27
LMO7	1.60068e-31	0.336802	0.397	0.219	5.85864e-27
GADD45B	1.79249e-31	0.58037	0.452	0.265	6.56069e-27
NORAD	2.23176e-31	-0.38316	0.458	0.629	8.16847e-27
SLC39A14	2.26604e-31	0.612908	0.516	0.38	8.29393e-27
PSENEN	2.45752e-31	0.392506	0.551	0.389	8.99475e-27
HM13	4.86501e-31	0.484254	0.629	0.501	1.78064e-26
NKX2-2	9.59219e-31	-0.279902	0.443	0.631	3.51084e-26
SNHG29	1.13104e-30	-0.320996	0.907	0.929	4.13971e-26
OGFR	1.49986e-30	0.294633	0.343	0.17	5.48965e-26
MRPL34	1.84891e-30	-0.251818	0.504	0.674	6.76719e-26
PERP	3.57721e-30	-0.340422	0.656	0.788	1.30929e-25
GADD45A	4.53357e-30	-0.328572	0.203	0.396	1.65933e-25
MAFB	4.59377e-30	-0.38769	0.553	0.741	1.68137e-25
ID2	5.89633e-30	0.648459	0.419	0.245	2.15812e-25
TMOD1	5.99127e-30	0.495	0.747	0.658	2.19286e-25
EBPL	6.82078e-30	-0.291171	0.344	0.536	2.49647e-25
NFKBIZ	7.43831e-30	0.294057	0.282	0.123	2.7225e-25
ROBO2	8.4714e-30	-0.262847	0.14	0.311	3.10062e-25
LGMN	2.10984e-29	0.424982	0.453	0.3	7.72223e-25
TOB1	2.47259e-29	-0.254858	0.169	0.344	9.04993e-25
MXRA7	2.5662e-29	-0.403548	0.705	0.82	9.39254e-25
GLRX	2.96815e-29	0.528806	0.375	0.212	1.08637e-24
PPL	3.97901e-29	-0.281656	0.206	0.387	1.45636e-24
PEG10	4.60699e-29	-0.476771	0.289	0.477	1.68621e-24
MCL1	9.2218e-29	0.355357	0.469	0.302	3.37527e-24
RPS4X	9.60294e-29	-0.253084	0.953	0.955	3.51477e-24
CYB5A	1.30819e-28	-0.314249	0.476	0.643	4.7881e-24
CMTM6	2.10842e-28	0.461299	0.587	0.461	7.71704e-24
VAT1	2.13549e-28	-0.255602	0.29	0.481	7.8161e-24
RPL26	2.39481e-28	-0.277923	0.966	0.967	8.76526e-24
MAP1LC3A	3.32261e-28	-0.316593	0.671	0.787	1.21611e-23
CA8	4.0101e-28	0.294743	0.284	0.132	1.46774e-23
PSMB3	4.58943e-28	0.457313	0.701	0.588	1.67978e-23
RPS19BP1	6.49452e-28	-0.343491	0.626	0.76	2.37706e-23
TPD52	7.62093e-28	-0.270909	0.696	0.805	2.78934e-23
AKR7A2	7.92317e-28	-0.264151	0.361	0.552	2.89996e-23
SCD	8.66263e-28	-0.334072	0.405	0.582	3.17061e-23
IMMP1L	1.1109e-27	-0.302058	0.402	0.578	4.06601e-23
DBI	1.40366e-27	-0.296262	0.801	0.886	5.13755e-23
UQCRQ	2.2529e-27	-0.286783	0.831	0.894	8.24583e-23
NDUFA9	2.35277e-27	0.292296	0.509	0.356	8.61136e-23
PCSK1	2.56169e-27	-0.491876	0.579	0.71	9.37606e-23
CYLD	3.31241e-27	0.387907	0.466	0.307	1.21237e-22
DDIT4	3.98398e-27	0.601157	0.484	0.325	1.45818e-22
NKX6-1	4.0631e-27	-0.366776	0.419	0.593	1.48714e-22
SLC43A2	5.31784e-27	0.455335	0.397	0.24	1.94638e-22
PSMA4	1.08681e-26	0.516274	0.58	0.462	3.97783e-22
PDIA6	1.92867e-26	0.507326	0.763	0.731	7.05911e-22
MYL6B	2.03189e-26	-0.298252	0.517	0.664	7.43691e-22
WDR25	2.3336e-26	0.392583	0.308	0.158	8.54122e-22
DHX36	3.13031e-26	0.43148	0.581	0.466	1.14572e-21
ELMO1	4.51215e-26	-0.251295	0.232	0.397	1.65149e-21
EIF4B	5.43444e-26	-0.328503	0.626	0.754	1.98906e-21
ANKH	5.90328e-26	-0.30437	0.346	0.512	2.16066e-21
ESYT1	5.94669e-26	-0.252776	0.197	0.363	2.17655e-21
ANGPTL4	7.00972e-26	0.37611	0.142	0.036	2.56563e-21
CDH1	7.05955e-26	0.308084	0.499	0.344	2.58386e-21
NT5C3A	1.10914e-25	0.341121	0.438	0.286	4.05957e-21
EIF1AY	1.68561e-25	0.40724	0.431	0.283	6.16949e-21
TNFAIP8	1.78649e-25	0.587935	0.364	0.218	6.53875e-21
IL6ST	2.80458e-25	0.392029	0.548	0.411	1.0265e-20
CREM	3.92716e-25	0.391043	0.478	0.327	1.43738e-20
ERP44	4.19078e-25	0.368022	0.581	0.446	1.53387e-20
SYT7	4.44655e-25	-0.353597	0.578	0.713	1.62748e-20
BAALC	4.49159e-25	0.301233	0.2	0.075	1.64397e-20
PTPRN	5.17527e-25	-0.307551	0.842	0.905	1.8942e-20
WSB2	5.9824e-25	-0.263037	0.327	0.489	2.18962e-20
BSPRY	1.30909e-24	0.278685	0.317	0.167	4.7914e-20
CNP	2.01959e-24	0.520596	0.586	0.49	7.3919e-20
ELMSAN1	2.29177e-24	0.308886	0.305	0.159	8.38811e-20
TXN	2.3101e-24	0.621168	0.829	0.827	8.45519e-20
GNG5	2.69099e-24	0.512391	0.683	0.606	9.8493e-20
RTN4	2.73973e-24	-0.311098	0.777	0.855	1.00277e-19
ACPP	2.81103e-24	0.274629	0.204	0.082	1.02887e-19
UBE2Z	2.86128e-24	0.342255	0.413	0.262	1.04726e-19
NAA38	2.93404e-24	-0.30364	0.613	0.729	1.07389e-19
MOB1B	4.30265e-24	-0.250105	0.224	0.385	1.57481e-19
ZFP36	4.93824e-24	0.356106	0.327	0.177	1.80744e-19
RCAN3	6.30541e-24	-0.291453	0.39	0.555	2.30784e-19
YWHAH	8.57991e-24	-0.322375	0.669	0.773	3.14033e-19
TSPAN13	9.73105e-24	-0.281709	0.472	0.622	3.56166e-19
PTS	1.01609e-23	-0.250514	0.531	0.681	3.71898e-19
BTG1	1.18556e-23	0.563636	0.802	0.794	4.33927e-19
TNFAIP3	1.29037e-23	0.280586	0.189	0.071	4.72287e-19
INPP1	1.36337e-23	0.27904	0.374	0.225	4.99007e-19
GAD2	1.98139e-23	-0.260924	0.751	0.852	7.25208e-19
SNX10	2.66617e-23	0.324559	0.419	0.273	9.75845e-19
CDK2AP1	3.18026e-23	-0.272346	0.484	0.631	1.16401e-18
RAB27A	3.98101e-23	0.293314	0.431	0.282	1.45709e-18
LGALS3BP	4.65724e-23	0.466121	0.623	0.514	1.7046e-18
ARID5B	4.85729e-23	0.50789	0.538	0.418	1.77782e-18
ARPC5	5.52717e-23	0.425114	0.73	0.672	2.023e-18
DDR1	8.48006e-23	0.383618	0.638	0.529	3.10379e-18
PRDX2	8.65958e-23	-0.305106	0.792	0.867	3.16949e-18
CREB3L2	9.00883e-23	-0.275196	0.272	0.428	3.29732e-18
VDAC3	9.25804e-23	-0.26771	0.434	0.594	3.38853e-18
OTULINL	1.30984e-22	-0.302164	0.33	0.483	4.79414e-18
SNHG7	1.4418e-22	-0.362783	0.57	0.709	5.27714e-18
CEBPB	4.31737e-22	0.499269	0.355	0.214	1.5802e-17
SURF2	1.08196e-21	-0.270129	0.462	0.599	3.96007e-17
SNHG8	1.30338e-21	-0.250232	0.665	0.797	4.77049e-17
UBE2D3	1.98128e-21	0.367378	0.747	0.689	7.2517e-17
LOXL4	2.00826e-21	-0.304184	0.021	0.109	7.35043e-17
EDN3	2.09945e-21	-0.2753	0.129	0.268	7.6842e-17
SMIM4	2.33246e-21	-0.295758	0.385	0.54	8.53705e-17
ISL1	4.05216e-21	-0.255595	0.44	0.592	1.48313e-16
SHISA5	4.05761e-21	0.269488	0.393	0.252	1.48513e-16
UBB	4.51024e-21	0.348164	0.901	0.906	1.65079e-16
KARS	5.33124e-21	0.256978	0.387	0.243	1.95129e-16
PAX6	7.40959e-21	-0.286456	0.691	0.807	2.71199e-16
PLK2	9.51579e-21	-0.322772	0.304	0.458	3.48287e-16
ZKSCAN1	1.47582e-20	-0.260232	0.46	0.606	5.40164e-16
RHOQ	1.56589e-20	0.383426	0.399	0.263	5.73133e-16
C5orf15	1.62025e-20	0.263888	0.458	0.33	5.93029e-16
TM4SF4	1.86309e-20	-0.817997	0.177	0.317	6.8191e-16
SEPHS2	2.10575e-20	0.347602	0.494	0.363	7.70726e-16
NUPR1	2.47045e-20	0.507591	0.185	0.075	9.04208e-16
GPBP1	2.74025e-20	0.359623	0.643	0.552	1.00296e-15
DPYSL3	2.83339e-20	0.314926	0.212	0.095	1.03705e-15
AKIP1	3.35125e-20	0.345208	0.344	0.215	1.22659e-15
CUTA	3.52403e-20	-0.262535	0.77	0.849	1.28983e-15
SEC62	4.78777e-20	-0.267351	0.708	0.794	1.75237e-15
CDKN1A	1.26032e-19	0.398039	0.501	0.354	4.6129e-15
MYCBP2	1.88258e-19	0.358705	0.588	0.502	6.89043e-15
STMN2	3.39177e-19	-0.287002	0.419	0.575	1.24142e-14
MVP	3.5159e-19	0.276321	0.369	0.236	1.28686e-14
DNAJC22	4.50884e-19	0.812383	0.171	0.07	1.65028e-14
TPI1	7.69682e-19	0.432172	0.873	0.874	2.81711e-14
TAGLN2	8.79261e-19	0.455216	0.66	0.599	3.21818e-14
SPPL2A	1.14478e-18	0.294617	0.513	0.392	4.19001e-14
GTF2I	1.48634e-18	-0.314631	0.557	0.67	5.44016e-14
SCG3	1.56001e-18	0.327349	0.894	0.917	5.70979e-14
PSMA1	2.03752e-18	0.364594	0.717	0.673	7.45751e-14
LAPTM4A	2.14797e-18	0.328388	0.78	0.749	7.86177e-14
CIR1	3.19151e-18	0.337447	0.492	0.367	1.16812e-13
TMEM50A	3.32395e-18	0.336947	0.582	0.471	1.2166e-13
MSI2	4.34404e-18	-0.275466	0.288	0.423	1.58996e-13
KIAA1324	6.55072e-18	-0.286961	0.478	0.603	2.39763e-13
PLOD2	7.09403e-18	0.477134	0.675	0.617	2.59649e-13
CACNA1A	7.25174e-18	-0.315941	0.339	0.481	2.65421e-13
AL133453.1	1.22377e-17	0.324724	0.309	0.19	4.47913e-13
PSMA5	1.24539e-17	0.319591	0.62	0.528	4.55824e-13
UBC	1.79079e-17	0.360598	0.897	0.884	6.55447e-13
TCEAL2	1.82344e-17	0.513866	0.615	0.55	6.67398e-13
ARPC3	1.84386e-17	0.380088	0.834	0.796	6.74871e-13
AP3B1	3.045e-17	0.466471	0.5	0.397	1.1145e-12
GADD45G	3.1443e-17	0.523846	0.522	0.418	1.15084e-12
GLUL	3.28094e-17	0.335443	0.312	0.19	1.20086e-12
ACTG1	3.29357e-17	0.729534	0.887	0.889	1.20548e-12
DHRS2	5.86272e-17	-0.42073	0.47	0.605	2.14581e-12
ARL5B	6.99173e-17	0.271554	0.246	0.134	2.55904e-12
SSTR2	8.15298e-17	0.369712	0.539	0.443	2.98407e-12
SPATS2L	1.0837e-16	0.307242	0.247	0.134	3.96645e-12
MRPL14	1.27506e-16	0.407577	0.609	0.529	4.66686e-12
PSMB2	1.49396e-16	0.410592	0.651	0.581	5.46806e-12
SPTBN1	1.68402e-16	0.290776	0.418	0.304	6.16368e-12
ITM2B	2.71038e-16	0.269335	0.895	0.897	9.92026e-12
RALA	3.44711e-16	0.365695	0.478	0.363	1.26168e-11
DNAJC15	3.62184e-16	0.415322	0.651	0.578	1.32563e-11
C6orf62	4.07101e-16	0.273793	0.464	0.348	1.49003e-11
CALCOCO2	7.75987e-16	0.326871	0.539	0.439	2.84019e-11
SNX6	8.35844e-16	0.31793	0.534	0.438	3.05927e-11
PXK	9.23538e-16	0.28265	0.244	0.137	3.38024e-11
MRPL41	1.01239e-15	-0.265093	0.624	0.723	3.70543e-11
GCLM	1.1497e-15	0.423869	0.536	0.45	4.20802e-11
RPL18A	1.21406e-15	0.25529	0.962	0.956	4.4436e-11
HSP90B1	2.19075e-15	0.498171	0.844	0.852	8.01835e-11
ARF3	3.37829e-15	0.326029	0.497	0.399	1.23649e-10
NEUROD1	6.38404e-15	-0.264043	0.624	0.741	2.33662e-10
PLCE1	6.85709e-15	-0.254182	0.048	0.129	2.50977e-10
LINC00963	6.8666e-15	0.265723	0.313	0.203	2.51324e-10
IL17RB	8.18311e-15	0.295518	0.203	0.107	2.9951e-10
MITD1	8.34729e-15	0.293799	0.344	0.234	3.05519e-10
PGAM1	9.85392e-15	0.326623	0.698	0.654	3.60663e-10
QDPR	1.11317e-14	-0.258087	0.375	0.499	4.07432e-10
CDCP1	1.38422e-14	0.265533	0.468	0.369	5.06639e-10
NASP	1.47339e-14	0.264388	0.393	0.28	5.39276e-10
INHBA	1.87097e-14	0.401068	0.228	0.129	6.84792e-10
REEP5	1.95297e-14	0.264719	0.762	0.744	7.14807e-10
SDCBP	2.60188e-14	0.364905	0.583	0.49	9.52313e-10
STAT3	4.90355e-14	0.295961	0.656	0.593	1.79475e-09
PLGRKT	7.47035e-14	0.287205	0.336	0.227	2.73422e-09
PGK1	7.9787e-14	0.390416	0.789	0.791	2.92028e-09
CHCHD2	8.27652e-14	0.283494	0.896	0.912	3.02929e-09
IFT57	8.44556e-14	0.267259	0.487	0.378	3.09116e-09
DECR1	9.4277e-14	0.258539	0.481	0.387	3.45063e-09
TTR	1.21335e-13	-0.255636	0.984	0.993	4.44097e-09
TSPAN1	2.47305e-13	-0.3184	0.329	0.438	9.05162e-09
NEAT1	2.87628e-13	0.380046	0.776	0.726	1.05275e-08
ENPP2	7.47208e-13	-0.276859	0.41	0.52	2.73485e-08
PDLIM4	9.92355e-13	0.259492	0.238	0.145	3.63212e-08
PDLIM1	1.34602e-12	0.314961	0.586	0.522	4.92657e-08
CAST	1.44819e-12	0.279907	0.596	0.536	5.30051e-08
GJD2	1.61068e-12	0.421616	0.422	0.339	5.89524e-08
BBX	2.37796e-12	0.317824	0.596	0.544	8.70359e-08
PRPH	2.49449e-12	0.380141	0.146	0.071	9.13009e-08
SSB	2.50424e-12	0.267948	0.654	0.587	9.16578e-08
WTAP	2.89108e-12	0.311303	0.463	0.367	1.05816e-07
SLC7A2	3.41606e-12	-0.33204	0.475	0.582	1.25031e-07
RASD1	5.37317e-12	0.668542	0.676	0.682	1.96664e-07
RBM8A	6.58621e-12	0.315642	0.601	0.526	2.41062e-07
TENT5A	1.03683e-11	0.359461	0.527	0.45	3.79489e-07
ARPC2	1.09735e-11	0.411422	0.709	0.688	4.01641e-07
TNFRSF1A	1.3991e-11	0.276469	0.498	0.412	5.12084e-07
EPAS1	1.4085e-11	0.26206	0.434	0.339	5.15526e-07
YWHAB	1.73798e-11	0.329142	0.744	0.74	6.3612e-07
NDUFV2	3.31837e-11	0.401587	0.823	0.819	1.21456e-06
FBXO7	3.73071e-11	0.26506	0.548	0.474	1.36548e-06
GCG	7.65907e-11	-0.578021	0.963	0.974	2.8033e-06
ITGAV	1.08652e-10	0.285909	0.47	0.391	3.97678e-06
HOPX	1.15396e-10	0.414451	0.687	0.681	4.22363e-06
PRRC2C	1.24852e-10	0.303773	0.651	0.612	4.56972e-06
CFL2	1.38013e-10	0.330105	0.419	0.336	5.05142e-06
UCHL3	1.4132e-10	0.251803	0.427	0.334	5.17246e-06
RAP1B	2.95231e-10	0.297905	0.621	0.555	1.08058e-05
UBE2L3	3.21678e-10	0.303096	0.619	0.569	1.17737e-05
NCL	3.46006e-10	0.338258	0.69	0.661	1.26642e-05
PLIN2	3.77077e-10	0.482969	0.194	0.117	1.38014e-05
TMED7	4.15901e-10	0.255836	0.572	0.504	1.52224e-05
ACTR3	4.28087e-10	0.283598	0.479	0.402	1.56684e-05
PRELID1	4.37274e-10	0.336099	0.702	0.658	1.60047e-05
TMEM70	5.21234e-10	0.29102	0.436	0.352	1.90777e-05
VPS13C	5.22171e-10	0.262194	0.583	0.529	1.9112e-05
TMEM165	5.48326e-10	0.292722	0.491	0.415	2.00693e-05
STX12	5.98951e-10	0.258953	0.458	0.38	2.19222e-05
SELENOM	7.20203e-10	0.382606	0.667	0.617	2.63601e-05
PCSK2	8.2694e-10	-0.442202	0.54	0.625	3.02668e-05
CALM2	8.88862e-10	0.26642	0.884	0.887	3.25333e-05
SCG2	8.94748e-10	-0.46587	0.757	0.83	3.27487e-05
RABGAP1L	1.41733e-09	0.293765	0.386	0.302	5.18758e-05
HNRNPK	1.65443e-09	0.30146	0.738	0.704	6.05538e-05
TNFRSF11B	1.65473e-09	0.258886	0.118	0.059	6.05648e-05
C15orf48	1.98628e-09	1.02875	0.444	0.386	7.26997e-05
DYNLT3	2.14465e-09	0.337487	0.643	0.608	7.84962e-05
EIF5	2.31424e-09	0.293962	0.689	0.656	8.47034e-05
SH3GLB1	3.94937e-09	0.36428	0.63	0.588	0.000144551
PTP4A2	4.17798e-09	0.363716	0.633	0.588	0.000152918
RPS20	6.53693e-09	0.255433	0.832	0.843	0.000239258
ELL2	7.65761e-09	0.319581	0.505	0.436	0.000280276
RBP4	1.41985e-08	-0.361744	0.738	0.811	0.000519678
PPY	1.61715e-08	1.32927	0.472	0.395	0.000591894
TRAPPC4	2.32286e-08	0.30835	0.573	0.538	0.000850189
TUBB4B	2.85648e-08	0.273091	0.566	0.493	0.0010455
MAST4	3.50127e-08	0.27603	0.443	0.386	0.0012815
GPX2	4.03663e-08	0.29021	0.471	0.401	0.00147745
HIF1A	4.78761e-08	0.286537	0.445	0.384	0.00175231
BZW1	4.90679e-08	0.256069	0.575	0.502	0.00179594
PDIA3	5.07905e-08	0.300333	0.76	0.743	0.00185898
PRMT1	5.98125e-08	0.26883	0.525	0.46	0.0021892
ENO1	7.36379e-08	0.272822	0.863	0.872	0.00269522
GCC2	1.02602e-07	0.252231	0.523	0.464	0.00375533
LYSMD2	1.13759e-07	0.339676	0.625	0.615	0.0041637
CTSB	2.23592e-07	0.291861	0.519	0.465	0.00818369
FNDC3B	4.02493e-07	0.258539	0.41	0.355	0.0147317
HEBP2	4.25605e-07	0.329338	0.642	0.595	0.0155776
FNIP2	4.66654e-07	0.276094	0.424	0.359	0.01708
PFN1	9.16357e-07	0.318376	0.727	0.714	0.0335396
CALM3	9.48621e-07	0.281655	0.682	0.648	0.0347205
DNAJC7	1.32386e-06	0.257131	0.623	0.586	0.0484546
CCNC	1.35428e-06	0.272108	0.56	0.512	0.0495679
COX17	1.52577e-06	0.269879	0.876	0.885	0.0558447
LDHA	2.00882e-06	0.339963	0.31	0.237	0.0735247
RDX	2.22878e-06	0.265186	0.508	0.454	0.0815757
JUN	3.6441e-06	0.310717	0.611	0.57	0.133378
PDCD5	3.98113e-06	0.287383	0.715	0.709	0.145713
DLK1	8.6328e-06	-0.374673	0.418	0.501	0.315969
G0S2	1.80086e-05	0.280611	0.122	0.077	0.659133
PABPC1	5.26263e-05	0.291236	0.68	0.67	1
NR3C1	5.90685e-05	0.259311	0.5	0.476	1
HSPA5	0.000141306	0.454415	0.737	0.735	1
ADCYAP1	0.000644179	0.849313	0.674	0.719	1
CDKN2A	0.0108485	0.294747	0.382	0.372	1
FABP5	0.0111581	0.300872	0.249	0.215	1
CITED2	0.0174776	0.302513	0.475	0.462	1
RPS27L	0.0204375	0.250597	0.751	0.78	1

## Sheet: Beta_markers_S8_vs_Control
Column1	p_val	avg_log2FC	pct.1	pct.2	p_val_adj
MT-ND3	5.686e-89	0.963153	0.966	0.893	2.08113e-84
RPL13A	1.58166e-69	-0.724885	0.943	0.922	5.78904e-65
RPS21	2.47877e-48	0.419734	0.945	0.897	9.07256e-44
ATP5F1E	2.3863e-47	0.469611	0.967	0.928	8.73411e-43
MT-ND4L	2.47093e-46	0.651978	0.895	0.751	9.04384e-42
RPL36	1.00198e-44	0.356106	0.966	0.936	3.66734e-40
RPL39	2.69457e-40	0.418439	0.957	0.916	9.86241e-36
RPS28	1.56778e-38	0.352639	0.971	0.958	5.73822e-34
ATP5ME	3.94573e-37	0.344474	0.845	0.713	1.44418e-32
RPL38	8.71125e-36	0.434133	0.946	0.879	3.18841e-31
RPS29	1.5936e-35	0.356606	0.945	0.886	5.83274e-31
RPS20	1.8115e-33	-0.613169	0.843	0.857	6.63028e-29
RPL34	3.48698e-31	0.296827	0.968	0.963	1.27627e-26
RPL7	6.57057e-31	-0.530625	0.889	0.872	2.40489e-26
NDUFA1	6.82827e-31	0.367281	0.856	0.745	2.49922e-26
RPS27	1.97799e-30	0.302981	0.976	0.947	7.23963e-26
UQCRQ	3.24681e-30	0.42862	0.894	0.804	1.18837e-25
SLIRP	1.34533e-28	0.359318	0.797	0.653	4.92403e-24
ATP5MD	2.10049e-27	0.332715	0.895	0.796	7.68802e-23
DPM3	8.71357e-27	0.382995	0.698	0.508	3.18925e-22
COX7A2	1.14934e-26	0.295631	0.922	0.84	4.20672e-22
RPL37	1.70554e-26	0.289904	0.962	0.935	6.24244e-22
C4orf48	2.50626e-26	0.304209	0.89	0.798	9.17316e-22
COX7C	3.60254e-26	0.310467	0.943	0.882	1.31857e-21
NDUFB1	1.36338e-25	0.371368	0.783	0.65	4.99012e-21
ROMO1	1.23169e-24	0.298027	0.763	0.601	4.5081e-20
MT-ATP8	1.23413e-24	0.38932	0.595	0.38	4.51704e-20
TMEM258	1.32641e-24	0.284859	0.83	0.712	4.85479e-20
RPS11	2.8523e-24	-0.396334	0.957	0.93	1.04397e-19
COPS9	4.43109e-24	0.303653	0.788	0.657	1.62182e-19
UQCR11	1.96385e-23	0.257229	0.884	0.793	7.18789e-19
EIF1	5.35267e-23	-0.354574	0.954	0.947	1.95913e-18
NDUFA3	1.89427e-22	0.324714	0.682	0.514	6.93322e-18
RPS2	3.07237e-22	-0.336226	0.967	0.967	1.12452e-17
ATP5MPL	9.44489e-22	0.27049	0.839	0.724	3.45692e-17
SEC61G	5.07609e-18	0.271183	0.883	0.782	1.8579e-13
NEAT1	1.66135e-17	0.303246	0.726	0.583	6.08072e-13
PPP1R1A	3.80158e-17	0.354893	0.789	0.629	1.39142e-12
HIST1H4C	3.25075e-15	0.37386	0.63	0.509	1.18981e-10
ATP5MF	1.35552e-14	0.258681	0.76	0.668	4.96134e-10
SEM1	1.36404e-13	0.271952	0.809	0.713	4.99253e-09
VEGFA	1.60409e-13	0.30209	0.819	0.71	5.87114e-09
CIRBP	1.13795e-12	-0.33304	0.887	0.849	4.16503e-08
RAP1GAP2	1.61997e-12	0.258258	0.575	0.442	5.92924e-08
EID1	1.47485e-11	-0.376684	0.831	0.822	5.3981e-07
UBC	2.36543e-11	-0.31058	0.884	0.864	8.65772e-07
RPL10A	6.58321e-11	-0.320177	0.937	0.919	2.40952e-06
RPLP0	1.6282e-10	-0.371153	0.942	0.919	5.95939e-06
MIR200CHG	2.814e-10	0.286501	0.36	0.232	1.02995e-05
GAD2	3.59325e-10	-0.450094	0.852	0.83	1.31516e-05
ERO1B	3.70965e-10	0.319012	0.865	0.771	1.35777e-05
HSP90AB1	2.07641e-09	-0.275004	0.93	0.902	7.59988e-05
SLC3A2	1.578e-08	-0.346048	0.686	0.724	0.000577565
G6PC2	2.93711e-08	0.29991	0.725	0.604	0.00107501
BORCS7	3.48805e-08	-0.264596	0.433	0.536	0.00127666
NPM1	8.13405e-08	-0.290391	0.883	0.861	0.00297714
DDX5	9.93957e-08	-0.316534	0.826	0.807	0.00363798
SLC25A6	2.70479e-07	-0.347339	0.835	0.829	0.00989979
RPS16	5.03879e-07	-0.264547	0.937	0.924	0.0184425
MT-CO3	7.39853e-07	-0.271065	0.975	0.935	0.0270794
PPY	9.60645e-07	-1.08096	0.395	0.497	0.0351606
IAPP	9.63788e-07	0.443815	0.934	0.875	0.0352756
GCG	1.18252e-06	0.364177	0.974	0.953	0.0432816
HLA-A	4.91151e-06	-0.344563	0.828	0.815	0.179766
EIF4A2	8.40001e-06	-0.2716	0.901	0.858	0.307449
GPX2	1.66683e-05	0.285608	0.401	0.315	0.610077
EIF5	1.75975e-05	-0.260472	0.656	0.687	0.644088
H3F3B	1.93377e-05	-0.280679	0.891	0.858	0.707779
RPL14	2.12194e-05	-0.260489	0.956	0.953	0.776651
TMBIM4	2.20376e-05	-0.264276	0.616	0.657	0.806598
UBXN4	2.51307e-05	-0.296452	0.727	0.737	0.91981
CALM2	4.34747e-05	-0.250584	0.887	0.85	1
TERF2IP	6.32614e-05	-0.263619	0.737	0.718	1
PSMD8	8.74373e-05	-0.2779	0.735	0.735	1
PSMC5	0.000230339	-0.25415	0.666	0.693	1
NOP53	0.000231683	-0.331738	0.701	0.707	1
HNRNPD	0.000298282	-0.255471	0.473	0.534	1
UBB	0.00033837	-0.256947	0.906	0.869	1
ACTG1	0.000481098	-0.26322	0.889	0.869	1
UFC1	0.000489588	-0.292053	0.616	0.662	1
ID2	0.000860868	-0.28761	0.245	0.307	1
SNHG32	0.00089162	-0.259308	0.645	0.659	1
U2SURP	0.000898353	-0.2572	0.395	0.453	1
PSMA5	0.00090692	-0.276281	0.528	0.583	1
TMEM141	0.000944322	-0.301839	0.561	0.609	1
SST	0.00105971	0.646449	0.903	0.9	1
NCL	0.00192656	-0.29658	0.661	0.674	1
MT1G	0.00252268	0.570309	0.145	0.098	1
MED4	0.0025501	-0.250171	0.324	0.382	1
TBCC	0.00319221	-0.251228	0.389	0.444	1
NAP1L1	0.00352386	-0.30481	0.759	0.765	1
VAMP2	0.00354064	-0.255883	0.78	0.765	1
MT1X	0.00442303	0.347785	0.594	0.536	1
GSTP1	0.00523002	-0.324657	0.51	0.534	1
ANXA2	0.00547276	-0.276557	0.492	0.531	1
TUBB4B	0.00619175	-0.270192	0.493	0.539	1
MDH2	0.00649766	-0.363561	0.784	0.749	1
MIR7-3HG	0.0180387	-0.461733	0.617	0.643	1
GNG10	0.024541	-0.267901	0.718	0.71	1
PTP4A3	0.0271261	-0.39598	0.289	0.329	1
PSMA2	0.0279237	-0.280291	0.698	0.72	1
WSB1	0.031967	-0.352892	0.498	0.536	1
SNF8	0.0365459	-0.253672	0.497	0.548	1
CDKN1C	0.0841219	-0.254041	0.71	0.651	1
HSPA1A	0.104405	-0.364399	0.555	0.517	1
SPINK1	0.111156	-0.534135	0.125	0.101	1
VIM	0.137035	-0.327397	0.107	0.128	1
PLCG2	0.340739	-0.539537	0.26	0.263	1
C9orf16	0.384182	-0.254785	0.811	0.773	1
TMSB4X	0.444483	-0.283781	0.85	0.815	1
SERPINA1	0.459992	-0.330349	0.165	0.176	1
WARS	0.584969	0.439004	0.208	0.223	1
SOD2	0.699206	0.371893	0.403	0.399	1
HSPA6	0.723538	-0.353493	0.145	0.136	1
STMN2	0.768209	-0.288082	0.575	0.525	1
SERPINH1	0.839972	-0.303926	0.105	0.106	1
