# Supplementary material for: Single Cell RNAseq Analysis of Cytokine-Treated Human Islets: Association of Cellular Stress with Impaired Cytokine Responsiveness
Source: Function (Oxf). 2024 Mar 27;5(4):zqae015. doi: 10.1093/function/zqae015 (PMC11237896; doi:10.1093/function/zqae015)
Supplement: zqae015_Supplemental_Files [file zqae015_supplemental_files.zip › Table_S3.xlsx]

## Sheet: Non_beta_endo_markers_S2_vs_Con
Column1	p_val	avg_log2FC	pct.1	pct.2	p_val_adj
CXCL8	0	1.14868	0.581	0.037	0
SOD2	0	1.10608	0.83	0.471	0
NAMPT	0	0.810238	0.788	0.445	0
NFKBIA	1.35753e-299	0.918094	0.698	0.272	4.96869e-295
CEBPD	7.87789e-274	0.805992	0.701	0.286	2.88339e-269
BIRC3	2.96454e-271	0.787631	0.517	0.071	1.08505e-266
ICAM1	6.91071e-251	0.712416	0.456	0.038	2.52939e-246
LINC02605	1.3182e-244	0.615621	0.445	0.035	4.82474e-240
SOCS1	3.01386e-234	0.71384	0.689	0.289	1.1031e-229
CXCL1	5.60554e-208	0.819489	0.384	0.024	2.05168e-203
IER3	1.15748e-187	0.659844	0.659	0.278	4.23649e-183
NFKB2	4.82696e-184	0.397184	0.421	0.073	1.76672e-179
CASP4	2.66454e-182	0.452591	0.482	0.132	9.75247e-178
AC083837.1	3.52588e-169	0.365467	0.347	0.034	1.29051e-164
ELF3	1.56148e-164	0.514324	0.744	0.505	5.71519e-160
CXCL2	1.15527e-157	0.567792	0.293	0.011	4.2284e-153
SNPH	3.80026e-154	0.502433	0.371	0.071	1.39093e-149
IRF1	2.35141e-153	0.467842	0.544	0.231	8.60641e-149
ZC3H12A	8.95206e-153	0.380734	0.318	0.029	3.27654e-148
NCOA7	2.13005e-150	0.554075	0.548	0.262	7.79621e-146
JUNB	2.51684e-150	0.434843	0.784	0.557	9.21187e-146
MAFB	2.12092e-149	-0.517283	0.425	0.686	7.76279e-145
EHD1	6.01904e-147	0.454143	0.401	0.1	2.20303e-142
NEURL3	1.98653e-146	0.42002	0.327	0.042	7.27091e-142
C2CD4A	1.10759e-143	0.515909	0.712	0.471	4.05387e-139
NDUFV2	4.26784e-135	0.339505	0.85	0.76	1.56207e-130
PLSCR1	2.56377e-131	0.386307	0.579	0.313	9.38365e-127
JAK1	1.42177e-130	0.379718	0.757	0.622	5.20382e-126
C2CD4B	7.92077e-122	0.47818	0.745	0.551	2.89908e-117
CCL20	1.75923e-121	0.501773	0.238	0.011	6.43896e-117
NNMT	1.08974e-120	0.546874	0.513	0.234	3.98855e-116
SDCBP	3.09049e-117	0.399809	0.683	0.504	1.13115e-112
GBP1	9.4812e-115	0.283764	0.269	0.033	3.47021e-110
NEUROD1	2.1617e-114	-0.39043	0.546	0.754	7.91204e-110
ARX	2.10268e-112	-0.315364	0.254	0.536	7.69603e-108
TNFAIP2	3.08578e-106	0.341168	0.214	0.011	1.12943e-101
APOL6	6.17532e-106	0.342583	0.553	0.305	2.26023e-101
APOL2	2.4201e-103	0.311027	0.425	0.174	8.8578e-99
FFAR2	3.315e-102	0.272839	0.29	0.061	1.21332e-97
TIFA	1.73813e-100	0.291456	0.348	0.109	6.36172e-96
SERPINB1	2.18708e-100	0.367638	0.756	0.67	8.00492e-96
NFKB1	9.41301e-100	0.332602	0.443	0.203	3.44526e-95
PGM2L1	1.50686e-98	0.282416	0.354	0.108	5.51527e-94
CXCL6	2.17423e-95	0.38172	0.202	0.014	7.95788e-91
ZFP36	7.79998e-94	0.399365	0.561	0.328	2.85487e-89
INSM1	8.84876e-93	-0.290796	0.241	0.498	3.23873e-88
HLA-E	2.16695e-92	0.327581	0.817	0.733	7.93127e-88
ETV6	1.01911e-91	0.292588	0.444	0.206	3.73005e-87
ARRDC4	1.53761e-90	-0.364784	0.288	0.517	5.6278e-86
VMP1	1.13499e-88	0.371137	0.583	0.382	4.15419e-84
CFLAR	1.2599e-86	0.324021	0.498	0.285	4.61137e-82
RND1	4.10802e-86	0.266714	0.191	0.016	1.50358e-81
GCNT3	4.31046e-86	0.266293	0.278	0.069	1.57767e-81
BAZ1A	3.14846e-85	0.274041	0.397	0.165	1.15237e-80
TAPBP	5.51055e-82	0.290416	0.676	0.532	2.01692e-77
NFKBIZ	9.84131e-81	0.31397	0.437	0.213	3.60202e-76
ARAP1	2.28125e-80	0.28563	0.446	0.232	8.34961e-76
ARHGEF10L	7.9284e-80	0.280521	0.444	0.231	2.90187e-75
CXCL3	2.09868e-79	0.261345	0.159	0.005	7.68137e-75
NFE2L2	3.2908e-79	0.312389	0.598	0.436	1.20446e-74
TOP1	9.97745e-79	0.277147	0.715	0.616	3.65184e-74
ST5	1.9257e-78	0.304266	0.411	0.206	7.04825e-74
IL32	6.66103e-78	0.259434	0.2	0.028	2.438e-73
CDKN1C	1.8639e-77	-0.263872	0.195	0.423	6.82207e-73
SLC30A8	7.42767e-77	-0.309056	0.689	0.762	2.7186e-72
GADD45G	1.35699e-75	0.330821	0.72	0.581	4.96673e-71
SLC39A14	1.31679e-73	0.301708	0.479	0.28	4.81959e-69
SAT1	9.18801e-73	0.312386	0.794	0.685	3.3629e-68
ZKSCAN1	3.65075e-71	-0.263805	0.611	0.743	1.33621e-66
ISL1	4.98762e-71	-0.289151	0.536	0.716	1.82552e-66
MOB1B	7.25821e-71	-0.269212	0.467	0.662	2.65658e-66
CNN3	9.14189e-71	0.265863	0.465	0.262	3.34602e-66
CDC42SE2	2.45487e-70	0.259404	0.628	0.464	8.98507e-66
LOXL4	1.78115e-69	-0.348726	0.284	0.495	6.51919e-65
CFL2	3.2285e-69	0.27079	0.453	0.253	1.18166e-64
RAP1B	6.61749e-69	0.259917	0.705	0.595	2.42207e-64
RAB11FIP1	2.20152e-67	0.310038	0.697	0.582	8.05777e-63
RNF213	1.00328e-66	0.341092	0.592	0.446	3.6721e-62
TNFRSF1A	1.01306e-65	0.256648	0.588	0.408	3.70789e-61
SAV1	1.65957e-65	0.257598	0.353	0.164	6.07418e-61
IRX2	3.6748e-64	-0.287508	0.57	0.7	1.34501e-59
KCNQ1OT1	2.21591e-63	-0.277849	0.298	0.505	8.11044e-59
WWC1	1.83843e-61	0.264876	0.506	0.332	6.72885e-57
CARHSP1	1.40463e-58	0.304144	0.612	0.489	5.14107e-54
GLRX	9.66505e-57	0.276974	0.526	0.379	3.5375e-52
G0S2	3.9774e-56	0.330763	0.253	0.092	1.45577e-51
RGS4	1.38764e-52	-0.26929	0.63	0.739	5.07889e-48
TNFRSF12A	6.40183e-41	0.251606	0.457	0.301	2.34313e-36

## Sheet: Non_beta_endo_markers_S3_vs_Con
Column1	p_val	avg_log2FC	pct.1	pct.2	p_val_adj
GBP1	0	0.938873	0.665	0.033	0
STAT1	0	0.998529	0.801	0.356	0
PARP14	0	0.698275	0.689	0.272	0
IRF1	0	1.08562	0.827	0.231	0
PSMB9	0	0.747817	0.651	0.115	0
TAP1	0	0.725179	0.65	0.116	0
IFIT3	0	0.983148	0.697	0.06	0
PLAAT4	0	0.844028	0.716	0.235	0
RNF213	0	0.812296	0.773	0.446	0
APOL6	0	0.791262	0.767	0.305	0
APOL2	0	0.739927	0.659	0.174	0
ETV7	1.51487e-288	0.556401	0.496	0.042	5.54456e-284
EPSTI1	3.6414e-286	0.604055	0.604	0.167	1.33279e-281
ISG15	2.50897e-250	0.596094	0.64	0.251	9.18309e-246
UBE2L6	9.85155e-241	0.527051	0.564	0.166	3.60577e-236
PSMB8	6.71143e-238	0.540377	0.693	0.361	2.45645e-233
HLA-E	8.56229e-228	0.442685	0.889	0.733	3.13389e-223
C5orf56	3.19358e-225	0.477887	0.498	0.108	1.16888e-220
IRF9	7.31654e-220	0.495768	0.664	0.339	2.67793e-215
PARP9	1.55152e-199	0.477013	0.664	0.366	5.67872e-195
TNFSF10	3.5581e-196	0.549617	0.697	0.412	1.3023e-191
GBP2	1.93592e-189	0.45485	0.378	0.038	7.08568e-185
MX1	1.02778e-169	0.424609	0.463	0.137	3.76177e-165
IFI35	4.28741e-168	0.429357	0.494	0.175	1.56923e-163
DDX60	8.4105e-164	0.390292	0.393	0.079	3.07833e-159
IFIT2	1.23456e-147	0.3204	0.291	0.019	4.51863e-143
GBP4	1.38603e-144	0.364448	0.274	0.013	5.07302e-140
PLSCR1	1.03748e-141	0.397132	0.582	0.313	3.79726e-137
SP110	3.61439e-137	0.312996	0.335	0.057	1.3229e-132
BATF2	2.64925e-132	0.267311	0.262	0.016	9.69654e-128
GBP3	4.70655e-130	0.320399	0.304	0.045	1.72264e-125
PSME2	3.79079e-129	0.332659	0.777	0.643	1.38747e-124
IFI30	6.33688e-128	0.353493	0.476	0.192	2.31936e-123
PSMB10	4.14946e-124	0.354908	0.516	0.256	1.51875e-119
NNMT	9.07679e-122	0.487653	0.516	0.234	3.3222e-117
DTX3L	7.12563e-120	0.344835	0.497	0.244	2.60805e-115
NMI	1.60453e-118	0.318711	0.413	0.151	5.87274e-114
IFIH1	1.37118e-113	0.356544	0.543	0.298	5.01864e-109
NLRC5	3.00822e-113	0.270636	0.295	0.055	1.10104e-108
ICAM1	1.60131e-110	0.271767	0.27	0.038	5.86096e-106
SAMHD1	5.45147e-108	0.279524	0.319	0.08	1.99529e-103
NUB1	1.48461e-107	0.326614	0.54	0.307	5.43383e-103
SOCS1	7.89575e-107	0.401539	0.583	0.289	2.88992e-102
WARS	1.75527e-106	0.416033	0.385	0.147	6.42445e-102
IL18BP	4.43885e-106	0.266991	0.306	0.073	1.62466e-101
DYNLT1	8.43308e-102	0.280205	0.803	0.701	3.08659e-97
ISG20	1.35089e-95	0.302331	0.395	0.156	4.94437e-91
IFIT1	4.65109e-95	0.255582	0.287	0.07	1.70235e-90
ZC3HAV1	2.89877e-91	0.315859	0.572	0.381	1.06098e-86
RSAD2	7.39551e-89	0.312148	0.361	0.122	2.70683e-84
TRIM56	1.17973e-85	0.298457	0.54	0.334	4.31793e-81
SP100	1.97046e-78	0.258784	0.38	0.172	7.21206e-74
TRIM69	1.85115e-76	0.250073	0.391	0.185	6.7754e-72
CDH1	8.0757e-75	0.272918	0.688	0.567	2.95579e-70
TAPBP	2.03268e-69	0.253318	0.666	0.532	7.43982e-65
NAMPT	2.47892e-65	0.262118	0.6	0.445	9.0731e-61
MT2A	3.90013e-52	0.277488	0.458	0.265	1.42749e-47

## Sheet: Non_beta_endo_markers_S4_vs_Con
Column1	p_val	avg_log2FC	pct.1	pct.2	p_val_adj
GBP1	0	1.13229	0.653	0.033	0
STAT1	0	0.862041	0.702	0.356	0
CXCL8	0	1.12981	0.554	0.037	0
CXCL10	0	1.07829	0.487	0.003	0
IRF1	0	1.15331	0.803	0.231	0
TAP1	0	0.790273	0.615	0.116	0
SOD2	0	1.13155	0.809	0.471	0
NAMPT	0	0.773436	0.756	0.445	0
CEBPD	0	0.881312	0.705	0.286	0
IFIT3	0	0.816499	0.555	0.06	0
NFKBIA	0	1.01228	0.714	0.272	0
ICAM1	0	1.01571	0.585	0.038	0
APOL2	0	0.789392	0.615	0.174	0
PSMB9	9.22453e-280	0.649335	0.554	0.115	3.37627e-275
GBP2	5.17962e-273	0.685263	0.475	0.038	1.89579e-268
HLA-E	4.02845e-271	0.565669	0.858	0.733	1.47445e-266
BIRC3	8.16626e-267	0.804736	0.502	0.071	2.98893e-262
LINC02605	1.51922e-249	0.656466	0.443	0.035	5.5605e-245
SOCS1	9.53755e-248	0.753206	0.682	0.289	3.49084e-243
RNF213	1.31192e-247	0.760101	0.7	0.446	4.80175e-243
PARP14	1.07458e-242	0.648783	0.615	0.272	3.93305e-238
APOL6	2.12403e-233	0.621226	0.633	0.305	7.77418e-229
GBP4	6.12521e-214	0.569295	0.368	0.013	2.24189e-209
NEURL3	1.85771e-212	0.593821	0.407	0.042	6.79939e-208
ETV7	1.18002e-208	0.46616	0.4	0.042	4.31898e-204
ARX	9.04368e-202	-0.389382	0.159	0.536	3.31008e-197
NNMT	8.52294e-198	0.754379	0.581	0.234	3.11948e-193
BATF2	5.87597e-192	0.435697	0.345	0.016	2.15066e-187
ISL1	1.45507e-188	-0.485413	0.378	0.716	5.32572e-184
PLAAT4	2.39633e-187	0.579814	0.552	0.235	8.77081e-183
CD274	3.24488e-187	0.41485	0.344	0.018	1.18766e-182
TNFSF10	1.09012e-185	0.58094	0.661	0.412	3.98993e-181
SAT1	6.48175e-185	0.524724	0.816	0.685	2.37238e-180
C2CD4A	5.73158e-183	0.591038	0.718	0.471	2.09782e-178
CXCL1	2.14827e-180	0.771953	0.342	0.024	7.86287e-176
IER3	7.9076e-179	0.69998	0.62	0.278	2.89426e-174
CASP4	1.86341e-178	0.48207	0.462	0.132	6.82027e-174
ISG20	5.73231e-176	0.534511	0.484	0.156	2.09808e-171
INS	3.25278e-173	0.286176	0.999	0.997	1.19055e-168
WARS	7.25978e-172	0.609623	0.461	0.147	2.65715e-167
MAFB	3.88995e-167	-0.527057	0.391	0.686	1.42376e-162
PSMB8	2.54923e-162	0.483579	0.612	0.361	9.33045e-158
KCNJ3	2.55769e-162	-0.284517	0.105	0.409	9.36139e-158
PLSCR1	6.09743e-161	0.478288	0.576	0.313	2.23172e-156
NEUROD1	8.36475e-161	-0.462247	0.463	0.754	3.06158e-156
EPSTI1	1.8108e-160	0.462722	0.468	0.167	6.62772e-156
AC083837.1	1.74534e-159	0.389273	0.328	0.034	6.38812e-155
PPA1	4.4789e-157	0.307223	0.849	0.806	1.63932e-152
CXCL2	4.47988e-155	0.576796	0.287	0.011	1.63968e-150
C2CD4B	1.3572e-154	0.546905	0.741	0.551	4.96748e-150
OAS3	1.17591e-152	0.327697	0.297	0.02	4.30394e-148
ELF3	1.02793e-150	0.506538	0.7	0.505	3.76232e-146
UBE2L6	7.56672e-150	0.424988	0.46	0.166	2.76949e-145
NCOA7	3.91473e-149	0.566011	0.529	0.262	1.43283e-144
ARRDC4	7.74828e-145	-0.413917	0.209	0.517	2.83595e-140
MX1	1.01499e-137	0.408177	0.416	0.137	3.71495e-133
PLK2	2.23595e-136	-0.412087	0.354	0.656	8.1838e-132
INSM1	3.06689e-134	-0.325278	0.187	0.498	1.12251e-129
PGR	6.2546e-133	-0.290918	0.146	0.427	2.28925e-128
ISG15	2.06093e-126	0.447391	0.506	0.251	7.5432e-122
GBP3	8.1538e-126	0.38222	0.295	0.045	2.98437e-121
ATF3	9.16543e-126	0.398506	0.357	0.078	3.35464e-121
ZKSCAN1	7.65657e-124	-0.360955	0.504	0.743	2.80238e-119
LDLRAP1	1.7129e-120	-0.265944	0.171	0.457	6.2694e-116
ZC3H12A	1.07138e-119	0.32822	0.265	0.029	3.92135e-115
RIPK2	1.19977e-119	0.337492	0.295	0.049	4.39126e-115
IL32	2.57846e-117	0.418088	0.26	0.028	9.43743e-113
C5orf56	6.46653e-117	0.337868	0.363	0.108	2.36682e-112
DYNLT1	8.00859e-117	0.31555	0.763	0.701	2.93122e-112
CAMK2N1	1.54566e-115	-0.308625	0.692	0.843	5.65728e-111
TMSB10	1.4787e-114	0.265902	0.885	0.836	5.41217e-110
PSME2	1.09803e-113	0.344774	0.719	0.643	4.01891e-109
EHD1	5.35704e-112	0.386871	0.345	0.1	1.96073e-107
SP110	1.90016e-109	0.278522	0.292	0.057	6.95479e-105
GCNT1	1.83202e-108	-0.266901	0.201	0.483	6.70537e-104
CEP126	1.80707e-107	-0.301923	0.295	0.582	6.61407e-103
CHST9	2.89109e-107	-0.263818	0.203	0.478	1.05817e-102
SLC30A8	1.39173e-106	-0.373808	0.623	0.762	5.09387e-102
ETV1	1.67509e-106	-0.271139	0.141	0.383	6.13101e-102
NFKB2	3.07311e-106	0.28746	0.307	0.073	1.12479e-101
NDUFV2	3.25413e-106	0.295737	0.808	0.76	1.19104e-101
CTSS	4.18244e-106	0.331879	0.321	0.087	1.53081e-101
CXCL11	5.70737e-105	0.38952	0.192	0.001	2.08895e-100
DNAJA1	6.11372e-105	0.271072	0.833	0.796	2.23768e-100
TRAFD1	1.40181e-104	0.322937	0.368	0.129	5.13076e-100
TAPBP	6.8317e-104	0.348664	0.653	0.532	2.50047e-99
KCNQ1OT1	2.67635e-102	-0.324632	0.233	0.505	9.79572e-98
OPTN	5.32674e-100	0.360591	0.621	0.479	1.94964e-95
MOB1B	9.85627e-99	-0.309857	0.381	0.662	3.60749e-94
TNFAIP2	5.28404e-98	0.342883	0.198	0.011	1.93401e-93
VMP1	6.29457e-97	0.413004	0.566	0.382	2.30388e-92
A1CF	1.23383e-96	-0.266044	0.26	0.541	4.51593e-92
RHBDF2	3.50454e-96	0.256621	0.276	0.062	1.2827e-91
SPC25	6.36713e-95	-0.270086	0.109	0.319	2.33043e-90
PSMB10	1.84507e-94	0.352901	0.46	0.256	6.75314e-90
SPTSSB	2.05053e-94	-0.262893	0.192	0.443	7.50514e-90
CCL20	3.30005e-94	0.418827	0.193	0.011	1.20785e-89
IFI30	2.38528e-92	0.311943	0.42	0.192	8.73038e-88
GNAI1	1.15367e-91	-0.264244	0.329	0.608	4.22254e-87
IRX2	1.34371e-90	-0.343338	0.477	0.7	4.91811e-86
BBC3	2.23614e-89	0.281403	0.242	0.043	8.1845e-85
IRF9	9.1011e-89	0.329289	0.52	0.339	3.33109e-84
KCTD12	1.65843e-88	-0.338783	0.423	0.67	6.07003e-84
TOP1	4.6445e-87	0.321995	0.678	0.616	1.69993e-82
RND1	5.70731e-86	0.283443	0.188	0.016	2.08893e-81
SNPH	1.96655e-84	0.334596	0.266	0.071	7.19776e-80
JUNB	3.68895e-82	0.327729	0.695	0.557	1.35019e-77
TIFA	4.08994e-82	0.298584	0.308	0.109	1.49696e-77
JAK1	1.08505e-81	0.309606	0.688	0.622	3.97138e-77
RGS4	2.42971e-81	-0.335726	0.557	0.739	8.89299e-77
CD40	2.83589e-81	0.307956	0.336	0.135	1.03796e-76
MYH10	3.65453e-81	-0.264611	0.34	0.594	1.33759e-76
NUB1	3.66702e-81	0.314902	0.487	0.307	1.34217e-76
CNN3	1.65895e-79	0.325309	0.453	0.262	6.07193e-75
SDCBP	8.45631e-79	0.336917	0.616	0.504	3.09509e-74
CBX6	2.41042e-78	-0.264934	0.443	0.692	8.82236e-74
CDC42SE2	9.86656e-78	0.309762	0.587	0.464	3.61126e-73
IFI35	1.53717e-77	0.288179	0.371	0.175	5.62619e-73
BAZ1A	3.79998e-76	0.298594	0.365	0.165	1.39083e-71
ETV6	2.02249e-74	0.29973	0.398	0.206	7.4025e-70
CXCL3	2.35138e-74	0.255993	0.149	0.005	8.6063e-70
IFIH1	8.52538e-74	0.319361	0.472	0.298	3.12037e-69
NFKB1	3.44878e-71	0.311311	0.383	0.203	1.26229e-66
PDLIM2	1.62575e-70	-0.268478	0.341	0.566	5.95041e-66
CACNA1A	1.70178e-70	-0.268303	0.388	0.61	6.22868e-66
PDK4	1.51384e-68	-0.30882	0.286	0.53	5.54082e-64
LAP3	2.46173e-68	0.304351	0.349	0.172	9.01018e-64
PARP9	5.66578e-68	0.300889	0.505	0.366	2.07373e-63
MSRB1	5.4364e-65	0.28318	0.376	0.203	1.98978e-60
LOXL4	1.25826e-63	-0.305621	0.281	0.495	4.60537e-59
PTPN2	2.32679e-62	0.265122	0.4	0.227	8.51629e-58
GAD2	6.45057e-62	-0.261063	0.527	0.716	2.36097e-57
SP100	7.20116e-62	0.255012	0.346	0.172	2.6357e-57
SERPINB1	1.08521e-61	0.318295	0.688	0.67	3.97197e-57
CREM	1.56391e-61	0.300915	0.461	0.31	5.72405e-57
MT2A	2.73259e-61	0.342044	0.466	0.265	1.00016e-56
ZFP36	3.68806e-61	0.342252	0.492	0.328	1.34987e-56
CFLAR	6.08988e-60	0.297672	0.435	0.285	2.22896e-55
FAP	9.58309e-60	-0.267593	0.412	0.596	3.50751e-55
DTX3L	4.40953e-58	0.262012	0.399	0.244	1.61393e-53
CFL2	4.77268e-58	0.279644	0.415	0.253	1.74685e-53
CXCL6	5.80733e-58	0.284642	0.137	0.014	2.12554e-53
TRIM56	5.79676e-55	0.26008	0.474	0.334	2.12167e-50
GLUL	1.93379e-54	0.332865	0.487	0.359	7.07788e-50
ARRDC3	2.5914e-53	0.290354	0.376	0.217	9.48478e-49
HILPDA	4.49917e-53	0.379581	0.249	0.1	1.64674e-48
NEAT1	4.71752e-53	0.276426	0.849	0.75	1.72666e-48
NFKBIZ	1.51965e-52	0.278098	0.371	0.213	5.56209e-48
VAMP5	8.31241e-52	0.281174	0.369	0.222	3.04243e-47
RAB11FIP1	7.44897e-48	0.280045	0.638	0.582	2.7264e-43
GLRX	1.48994e-44	0.272008	0.478	0.379	5.45332e-40
CARHSP1	5.28148e-38	0.267649	0.547	0.489	1.93308e-33
PPY	1.53515e-37	-0.276018	0.376	0.579	5.61879e-33
RBP4	1.14586e-31	0.357363	0.31	0.187	4.19397e-27
G0S2	3.39874e-30	0.251055	0.196	0.092	1.24397e-25
IAPP	4.06521e-10	0.260677	0.433	0.403	1.48791e-05

## Sheet: Non_beta_endo_markers_S5_vs_Con
Column1	p_val	avg_log2FC	pct.1	pct.2	p_val_adj
CXCL8	0	1.39364	0.702	0.037	0
SOD2	0	1.54705	0.944	0.471	0
CXCL1	7.63174e-303	1.18682	0.536	0.024	2.79329e-298
CCL20	6.2126e-300	1.2525	0.51	0.011	2.27387e-295
NFKBIA	4.76659e-251	0.917833	0.718	0.272	1.74462e-246
CXCL6	7.7416e-251	1.02624	0.451	0.014	2.8335e-246
NAMPT	7.01127e-223	0.767548	0.767	0.445	2.56619e-218
CP	3.30369e-217	0.876727	0.616	0.172	1.20918e-212
BIRC3	3.897e-214	0.737853	0.491	0.071	1.42634e-209
IL32	1.81828e-211	0.666884	0.423	0.028	6.6551e-207
CEBPD	2.76158e-202	0.777864	0.69	0.286	1.01077e-197
FTH1	3.23367e-193	0.338882	0.995	0.989	1.18356e-188
AC083837.1	6.58223e-183	0.401298	0.393	0.034	2.40916e-178
LCN2	2.06799e-179	0.831072	0.378	0.03	7.56906e-175
LAMB3	7.89594e-178	0.403997	0.342	0.011	2.88999e-173
LINC02605	9.65093e-176	0.482568	0.385	0.035	3.53234e-171
CXCL2	1.05463e-174	0.652029	0.335	0.011	3.86006e-170
ZC3H12A	8.67678e-173	0.400835	0.371	0.029	3.17579e-168
ICAM1	8.9435e-172	0.512461	0.385	0.038	3.27341e-167
SNPH	4.44069e-158	0.527002	0.409	0.071	1.62534e-153
IER3	8.16471e-156	0.712906	0.667	0.278	2.98837e-151
NEURL3	1.53646e-153	0.451084	0.364	0.042	5.6236e-149
GBP2	4.92019e-152	0.382391	0.357	0.038	1.80084e-147
S100A11	1.82994e-147	0.525056	0.848	0.69	6.69777e-143
ITGA1	2.18336e-146	0.536609	0.578	0.235	7.99131e-142
CFB	1.90355e-144	0.551732	0.314	0.024	6.96719e-140
JAK1	7.36608e-142	0.472282	0.783	0.622	2.69606e-137
SLC26A4	2.94641e-140	0.580965	0.293	0.017	1.07842e-135
CTSS	3.20715e-139	0.371277	0.413	0.087	1.17385e-134
LUCAT1	4.09517e-138	0.399788	0.33	0.036	1.49887e-133
NCOA7	6.14984e-137	0.589507	0.581	0.262	2.2509e-132
MT2A	7.71018e-135	0.665228	0.639	0.265	2.822e-130
GCNT3	3.14851e-134	0.361933	0.384	0.069	1.15239e-129
SOCS1	4.64869e-134	0.601644	0.635	0.289	1.70147e-129
TMEM132A	1.07214e-133	0.391901	0.404	0.09	3.92416e-129
CASP4	1.28541e-132	0.408361	0.463	0.132	4.70472e-128
GAMT	9.7835e-127	-0.395945	0.261	0.597	3.58086e-122
VMP1	1.66732e-125	0.526751	0.658	0.382	6.10257e-121
CXCL3	8.78259e-124	0.459972	0.241	0.005	3.21452e-119
CARHSP1	7.33048e-119	0.551841	0.703	0.489	2.68303e-114
TNFAIP2	8.00068e-117	0.366997	0.242	0.011	2.92833e-112
GNG10	1.01776e-115	0.375168	0.843	0.74	3.72511e-111
RRAS	3.64493e-114	0.385976	0.479	0.167	1.33408e-109
ID1	5.34839e-113	0.602744	0.565	0.235	1.95756e-108
SAT1	1.94815e-111	0.465356	0.841	0.685	7.13042e-107
PSME2	2.10857e-110	0.400416	0.784	0.643	7.71756e-106
PDLIM2	1.64668e-109	-0.416272	0.265	0.566	6.027e-105
TM4SF4	1.21435e-107	-0.373669	0.745	0.836	4.44465e-103
NDUFV2	2.16557e-107	0.391401	0.848	0.76	7.92622e-103
MAFB	6.33229e-107	-0.513081	0.437	0.686	2.31768e-102
ERO1A	2.37486e-106	0.446782	0.682	0.462	8.69223e-102
ID4	1.52316e-105	0.5283	0.745	0.555	5.57493e-101
CRYBA2	3.82112e-104	-0.489561	0.698	0.841	1.39857e-99
ST5	2.02283e-103	0.409742	0.484	0.206	7.40377e-99
PLCE1	9.7147e-103	-0.465907	0.181	0.47	3.55568e-98
HLA-E	4.26964e-99	0.411182	0.799	0.733	1.56273e-94
C2CD4A	4.75379e-98	0.491959	0.707	0.471	1.73993e-93
RBPMS	9.15099e-96	0.29582	0.336	0.083	3.34935e-91
TAPBP	2.53571e-95	0.35872	0.731	0.532	9.28097e-91
PPP1R1A	3.70763e-94	-0.430712	0.571	0.766	1.35703e-89
TMEM163	1.40247e-93	0.308299	0.48	0.194	5.13317e-89
ARRDC4	7.62511e-93	-0.436502	0.251	0.517	2.79087e-88
ANKRD36C	3.17076e-92	0.427704	0.343	0.098	1.16053e-87
PRXL2A	1.02856e-91	-0.342839	0.486	0.706	3.76462e-87
C2CD4B	5.81765e-91	0.482939	0.737	0.551	2.12932e-86
ABCC8	4.52239e-90	-0.359523	0.291	0.558	1.65524e-85
ARAP1	6.01202e-90	0.333453	0.501	0.232	2.20046e-85
CTSC	3.43852e-88	0.375207	0.326	0.09	1.25853e-83
LINC00963	8.78019e-88	0.312069	0.489	0.211	3.21364e-83
NFKBIZ	3.85014e-87	0.35301	0.489	0.213	1.40919e-82
BMERB1	8.91748e-87	0.353373	0.599	0.353	3.26389e-82
DNAJC12	2.21392e-86	0.348923	0.819	0.697	8.10315e-82
PLSCR1	5.72381e-86	0.339563	0.578	0.313	2.09497e-81
VIM	3.23927e-85	0.52775	0.736	0.522	1.18561e-80
FEZ1	4.05211e-83	0.380542	0.446	0.197	1.48311e-78
SLC30A8	6.17445e-83	-0.424602	0.572	0.762	2.25991e-78
TMSB10	1.19673e-82	0.322585	0.906	0.836	4.38014e-78
ARRDC3	1.4696e-82	0.368351	0.478	0.217	5.37889e-78
SHISAL2B	2.81158e-82	-0.406108	0.232	0.492	1.02906e-77
GPX4	3.8027e-82	-0.256827	0.82	0.901	1.39183e-77
HDGF	6.47016e-82	0.377157	0.649	0.439	2.36814e-77
LOXL4	1.12271e-80	-0.429325	0.222	0.495	4.10923e-76
BEX3	1.33458e-80	-0.293668	0.72	0.846	4.88469e-76
CLIC1	1.46697e-80	0.308436	0.819	0.768	5.36927e-76
RAB26	1.8642e-80	-0.272852	0.164	0.423	6.82316e-76
TMOD1	5.24958e-80	0.31434	0.777	0.664	1.9214e-75
SAA2	5.69735e-80	0.316099	0.159	0.003	2.08529e-75
TAX1BP3	5.92929e-80	0.283157	0.487	0.214	2.17018e-75
TMSB4X	1.86809e-78	0.257417	0.954	0.922	6.83741e-74
PEA15	3.78906e-76	0.283782	0.423	0.177	1.38684e-71
SLC7A8	5.62345e-76	-0.342879	0.425	0.64	2.05824e-71
SNHG32	2.42676e-75	-0.319901	0.428	0.65	8.88217e-71
METRN	5.93516e-75	-0.316138	0.567	0.747	2.17233e-70
KCNK16	8.46082e-75	-0.297873	0.158	0.406	3.09675e-70
TNFRSF12A	8.91173e-75	0.374799	0.569	0.301	3.26178e-70
SOCS2	1.51704e-74	0.264774	0.306	0.088	5.55253e-70
JUNB	4.78535e-73	0.348797	0.751	0.557	1.75149e-68
FXYD6	1.00302e-72	-0.318537	0.367	0.595	3.67116e-68
C9orf16	2.20171e-72	0.255711	0.882	0.84	8.05847e-68
CDC42SE2	1.04174e-71	0.323236	0.665	0.464	3.81288e-67
TGM2	3.73596e-71	0.40342	0.472	0.214	1.3674e-66
CFL2	4.71353e-71	0.303062	0.497	0.253	1.7252e-66
ZFP36L1	6.58096e-71	0.382554	0.416	0.178	2.4087e-66
MT1X	1.13758e-70	0.425839	0.465	0.217	4.16367e-66
PSMB10	2.61978e-68	0.285392	0.497	0.256	9.58866e-64
FNDC3B	3.92985e-68	0.312712	0.624	0.4	1.43837e-63
SLC40A1	1.00225e-67	0.394558	0.619	0.436	3.66832e-63
ENPP2	1.40562e-67	-0.317177	0.45	0.651	5.14471e-63
QDPR	1.93394e-67	-0.284432	0.613	0.765	7.07842e-63
LINC00342	2.94795e-67	0.40234	0.336	0.13	1.07898e-62
HIF1A	5.17659e-67	0.367023	0.667	0.517	1.89469e-62
CDKN1C	4.44742e-66	-0.29773	0.186	0.423	1.6278e-61
CD40	1.23834e-65	0.264843	0.349	0.135	4.53245e-61
SOX4	1.63304e-65	0.368171	0.381	0.158	5.97709e-61
ELF3	3.40536e-64	0.34927	0.693	0.505	1.2464e-59
GK	1.23645e-63	0.32217	0.358	0.152	4.52552e-59
ARPC1B	1.47902e-63	0.281881	0.776	0.658	5.41336e-59
FAP	5.25957e-61	-0.334304	0.41	0.596	1.92505e-56
MT1F	9.95059e-61	0.304772	0.366	0.156	3.64202e-56
PDCD5	1.59949e-60	0.307421	0.756	0.629	5.85431e-56
MYO1B	1.06623e-59	0.321274	0.665	0.52	3.9025e-55
NFKB1	2.08493e-59	0.253005	0.42	0.203	7.63104e-55
DEPP1	4.17393e-58	-0.368684	0.393	0.615	1.5277e-53
CD46	4.97946e-58	-0.260934	0.626	0.749	1.82253e-53
MT1E	8.3488e-58	0.361773	0.355	0.149	3.05574e-53
CFLAR	1.99857e-57	0.279165	0.495	0.285	7.31495e-53
MOB1B	9.00533e-56	-0.28296	0.5	0.662	3.29604e-51
SERPINA1	9.3875e-56	0.434178	0.701	0.527	3.43592e-51
GAS5	2.81399e-55	-0.277454	0.498	0.666	1.02995e-50
HEPACAM2	5.09648e-55	-0.262781	0.256	0.467	1.86536e-50
AC099509.1	7.48637e-55	0.32012	0.613	0.406	2.74009e-50
FSD1L	3.10079e-54	0.318209	0.397	0.204	1.13492e-49
CYB561D2	5.38889e-54	0.265827	0.462	0.26	1.97239e-49
LPGAT1	2.63778e-53	0.269163	0.693	0.533	9.65454e-49
CNTN1	3.01437e-53	-0.266796	0.458	0.623	1.10329e-48
KCNQ1OT1	6.56608e-53	-0.3101	0.301	0.505	2.40325e-48
NFE2L2	8.86294e-53	0.283344	0.604	0.436	3.24392e-48
S100A6	1.74518e-52	0.339615	0.841	0.8	6.38753e-48
C5orf38	2.74972e-51	-0.294148	0.47	0.642	1.00643e-46
MIR7-3HG	2.99905e-51	0.291061	0.769	0.668	1.09768e-46
TAGLN2	1.36322e-50	0.257693	0.783	0.677	4.98953e-46
SLC29A4	3.12152e-50	-0.25253	0.414	0.59	1.14251e-45
SDC2	8.95956e-50	-0.257446	0.46	0.618	3.27929e-45
CKLF	2.55724e-49	0.275507	0.597	0.417	9.35974e-45
CFC1	3.64387e-47	-0.281034	0.318	0.51	1.33369e-42
PEMT	5.40583e-47	-0.276463	0.563	0.721	1.97859e-42
PRG4	2.65059e-45	0.304376	0.271	0.104	9.70142e-41
G6PC2	5.76042e-45	-0.309597	0.256	0.448	2.10837e-40
EIF2S2	8.1084e-45	0.250208	0.732	0.616	2.96776e-40
PDK4	8.76253e-43	-0.326219	0.326	0.53	3.20718e-38
NNMT	4.43935e-42	0.303202	0.421	0.234	1.62484e-37
PEG10	1.03809e-36	-0.261423	0.383	0.577	3.7995e-32
PAPPA2	5.86801e-36	-0.272882	0.441	0.568	2.14775e-31
CALY	1.74169e-33	-0.256856	0.512	0.636	6.37477e-29
GLRX	2.2465e-33	0.253062	0.53	0.379	8.22242e-29
IGFBP2	8.44196e-31	-0.283415	0.493	0.626	3.08984e-26
SPINK1	1.38614e-27	0.287097	0.33	0.187	5.0734e-23
HSPA1A	4.36311e-08	-0.280502	0.496	0.536	0.00159694

## Sheet: Non_beta_endo_markers_S6_vs_Con
Column1	p_val	avg_log2FC	pct.1	pct.2	p_val_adj
ISG15	0	0.884389	0.729	0.251	0
GBP1	0	1.16698	0.736	0.033	0
GBP2	0	1.0902	0.711	0.038	0
CTSS	0	0.828659	0.613	0.087	0
TMSB10	0	0.644095	0.953	0.836	0
STAT1	0	1.02902	0.795	0.356	0
CXCL8	0	1.22637	0.626	0.037	0
IRF1	0	1.04935	0.789	0.231	0
HLA-E	0	0.803153	0.886	0.733	0
PSMB8	0	0.775496	0.767	0.361	0
PSMB9	0	1.02475	0.746	0.115	0
TAP1	0	0.883337	0.706	0.116	0
SOD2	0	1.55332	0.926	0.471	0
NAMPT	0	0.871501	0.797	0.445	0
IFIT3	0	0.958474	0.655	0.06	0
UBE2L6	0	0.641998	0.642	0.166	0
PLAAT4	0	0.944465	0.742	0.235	0
IL18BP	0	0.614552	0.551	0.073	0
PSME2	0	0.838203	0.876	0.643	0
NFKBIA	0	0.966047	0.727	0.272	0
WARS	0	1.05957	0.694	0.147	0
ISG20	0	0.928067	0.709	0.156	0
IL32	0	0.947176	0.519	0.028	0
MT2A	0	1.19521	0.868	0.265	0
ICAM1	0	0.854956	0.549	0.038	0
SAT1	0	0.763338	0.894	0.685	0
GBP4	5.14221e-308	0.726505	0.483	0.013	1.8821e-303
CEBPD	1.94071e-304	0.857858	0.714	0.286	7.10318e-300
PSMB10	2.85322e-302	0.681759	0.672	0.256	1.04431e-297
CXCL10	4.39843e-301	0.93559	0.464	0.003	1.60987e-296
APOL6	8.80038e-291	0.655934	0.698	0.305	3.22103e-286
TM4SF4	2.70176e-289	-0.631066	0.656	0.836	9.88871e-285
IFI30	8.32973e-286	0.62741	0.635	0.192	3.04876e-281
LAP3	8.50053e-285	0.720676	0.6	0.172	3.11128e-280
BIRC3	4.97103e-284	0.825289	0.525	0.071	1.81945e-279
CXCL1	5.08306e-277	1.02613	0.464	0.024	1.86045e-272
SOCS1	3.86669e-269	0.771691	0.711	0.289	1.41525e-264
APOL2	3.1705e-259	0.619607	0.588	0.174	1.16043e-254
HLA-B	1.86094e-258	0.479267	0.877	0.794	6.81124e-254
TAPBP	1.3255e-255	0.574657	0.759	0.532	4.85145e-251
IER3	6.61578e-255	0.831734	0.704	0.278	2.42144e-250
PPA1	2.07538e-254	0.414968	0.878	0.806	7.59609e-250
PARP14	1.39921e-253	0.610354	0.645	0.272	5.12126e-249
MX1	5.28827e-253	0.585732	0.554	0.137	1.93556e-248
VAMP5	5.83169e-251	0.656812	0.612	0.222	2.13446e-246
ETV7	1.36875e-245	0.476855	0.45	0.042	5.00975e-241
CASP4	1.12511e-244	0.549737	0.544	0.132	4.118e-240
NEURL3	8.93376e-244	0.599015	0.449	0.042	3.26985e-239
RNF213	1.4831e-243	0.683666	0.727	0.446	5.42829e-239
EPSTI1	5.50694e-242	0.534588	0.568	0.167	2.01559e-237
TAP2	3.30919e-240	0.460589	0.47	0.063	1.2112e-235
DYNLT1	3.04613e-236	0.48499	0.836	0.701	1.11491e-231
FTH1	8.79743e-230	0.281179	0.995	0.989	3.21995e-225
RPL13A	3.78906e-229	-0.26418	0.911	0.961	1.38683e-224
CFB	6.99898e-227	0.757361	0.403	0.024	2.5617e-222
GBP3	5.60902e-224	0.506597	0.427	0.045	2.05296e-219
SLC30A8	1.44368e-218	-0.628115	0.464	0.762	5.28402e-214
BATF2	3.36201e-216	0.423733	0.379	0.016	1.23053e-211
PDLIM2	5.94989e-213	-0.466665	0.198	0.566	2.17772e-208
CD274	4.01776e-212	0.434725	0.379	0.018	1.47054e-207
HEPACAM2	1.49861e-208	-0.389756	0.123	0.467	5.48507e-204
LINC02605	1.22789e-202	0.489454	0.391	0.035	4.4942e-198
PLSCR1	1.23434e-200	0.488822	0.643	0.313	4.5178e-196
HLA-F	2.07286e-200	0.459128	0.523	0.159	7.58688e-196
CD40	4.80736e-199	0.510206	0.494	0.135	1.75954e-194
TYMP	2.52905e-198	0.534865	0.527	0.157	9.25657e-194
AC083837.1	3.77506e-197	0.402296	0.382	0.034	1.38171e-192
MT1X	1.46715e-195	0.710731	0.582	0.217	5.36992e-191
PLCE1	1.53006e-195	-0.489881	0.134	0.47	5.60018e-191
CP	2.01847e-195	0.763563	0.537	0.172	7.3878e-191
VMP1	2.3128e-193	0.563338	0.67	0.382	8.46507e-189
PSME1	4.96027e-193	0.438582	0.798	0.651	1.81551e-188
IFI35	6.1746e-193	0.482573	0.526	0.175	2.25997e-188
CCL20	1.61359e-191	0.892484	0.338	0.011	5.9059e-187
G6PC2	1.84991e-190	-0.48831	0.122	0.448	6.77084e-186
ERO1A	8.63696e-189	0.556698	0.697	0.462	3.16121e-184
SHISAL2B	1.60839e-188	-0.468428	0.154	0.492	5.88686e-184
OAS3	6.19314e-187	0.352817	0.347	0.02	2.26675e-182
KCNK16	1.90513e-186	-0.35413	0.095	0.406	6.97297e-182
GAMT	4.80746e-186	-0.392459	0.237	0.597	1.75958e-181
S100A11	1.17714e-185	0.514402	0.83	0.69	4.30844e-181
CRYBA2	2.96725e-185	-0.584879	0.637	0.841	1.08604e-180
MAFB	5.66635e-185	-0.571179	0.389	0.686	2.07394e-180
LUCAT1	1.05186e-182	0.462552	0.367	0.036	3.84992e-178
METRN	3.52625e-179	-0.439667	0.461	0.747	1.29064e-174
USP30-AS1	2.03859e-178	0.335711	0.332	0.017	7.46143e-174
ABCC8	2.72462e-178	-0.40316	0.218	0.558	9.97236e-174
CARHSP1	2.73542e-175	0.579493	0.699	0.489	1.00119e-170
TNFSF10	6.16274e-172	0.556791	0.67	0.412	2.25562e-167
RAB26	3.22308e-171	-0.30115	0.11	0.423	1.17968e-166
PSMA6	3.39871e-171	0.432918	0.774	0.61	1.24396e-166
NCOA7	1.02671e-170	0.577524	0.568	0.262	3.75787e-166
IRF9	1.1105e-170	0.428046	0.632	0.339	4.06453e-166
CXCL6	3.49394e-170	0.732744	0.313	0.014	1.27882e-165
ARRDC4	4.02334e-168	-0.467366	0.206	0.517	1.47258e-163
UBD	4.80013e-168	0.450775	0.302	0.008	1.75689e-163
CNTN1	1.98657e-162	-0.389941	0.308	0.623	7.27105e-158
SLC7A8	1.31122e-161	-0.416947	0.34	0.64	4.79921e-157
TGM2	3.76771e-161	0.587711	0.557	0.214	1.37902e-156
MT1E	6.21624e-161	0.632084	0.471	0.149	2.27521e-156
LOXL4	6.97832e-161	-0.481764	0.173	0.495	2.55414e-156
ZC3H12A	2.75335e-159	0.360462	0.326	0.029	1.00775e-154
FAP	2.31398e-158	-0.457459	0.312	0.596	8.46939e-154
LDLRAP1	2.29418e-157	-0.318032	0.153	0.457	8.39692e-153
LRP11	6.66041e-155	-0.366634	0.298	0.603	2.43778e-150
C5orf56	2.90952e-153	0.369777	0.419	0.108	1.06491e-148
S100A6	3.00582e-149	0.473001	0.881	0.8	1.10016e-144
LCN2	8.01498e-148	0.728782	0.307	0.03	2.93356e-143
NNMT	1.2007e-147	0.576569	0.547	0.234	4.39468e-143
SLC29A4	1.23309e-147	-0.359841	0.282	0.59	4.51322e-143
CXCL2	3.99804e-147	0.528226	0.276	0.011	1.46332e-142
IFI6	4.76354e-145	0.43474	0.731	0.579	1.7435e-140
TMEM163	1.26498e-144	0.389365	0.497	0.194	4.62997e-140
IDO1	2.01989e-144	0.471518	0.261	0.005	7.393e-140
SEC61G	3.15695e-144	0.30347	0.885	0.82	1.15547e-139
BEX3	5.32235e-144	-0.351124	0.667	0.846	1.94803e-139
KIF12	5.34568e-143	-0.305743	0.146	0.439	1.95657e-138
CAMK2N1	1.24823e-141	-0.344563	0.711	0.843	4.56865e-137
DDX60	1.54101e-141	0.333545	0.367	0.079	5.64025e-137
APOL1	1.55081e-140	0.295201	0.268	0.012	5.67612e-136
CD74	1.8131e-140	0.405236	0.414	0.119	6.63613e-136
GCNT3	4.19348e-137	0.335103	0.355	0.069	1.53485e-132
ARRDC3	4.96046e-137	0.435866	0.512	0.217	1.81558e-132
ID4	1.43753e-135	0.529353	0.712	0.555	5.26151e-131
OPTN	1.61206e-135	0.401561	0.691	0.479	5.90031e-131
ID1	2.38281e-135	0.629238	0.539	0.235	8.72134e-131
PPP1R1A	6.66789e-134	-0.425717	0.589	0.766	2.44051e-129
JAK1	3.00619e-133	0.392739	0.747	0.622	1.10029e-128
CLIC1	3.09441e-133	0.339595	0.83	0.768	1.13258e-128
POMP	3.16307e-133	0.328767	0.833	0.758	1.15771e-128
CD47	1.68261e-132	0.413097	0.678	0.476	6.1585e-128
ZKSCAN1	4.64994e-132	-0.368568	0.547	0.743	1.70192e-127
CXCL11	1.08826e-131	0.470991	0.235	0.001	3.98313e-127
NDUFV2	5.14668e-131	0.34723	0.842	0.76	1.88373e-126
RIPK2	1.25669e-129	0.333238	0.313	0.049	4.59962e-125
ATP1B1	1.26178e-129	0.30776	0.833	0.806	4.61825e-125
LAMB3	7.25243e-129	0.288986	0.251	0.011	2.65446e-124
SCG2	2.56027e-128	-0.310747	0.813	0.872	9.37084e-124
DNAJC12	1.29644e-127	0.3797	0.808	0.697	4.74509e-123
SPTSSB	1.4857e-127	-0.314371	0.168	0.443	5.43782e-123
SPC25	2.7354e-127	-0.310359	0.083	0.319	1.00118e-122
ERO1B	4.87159e-127	-0.388503	0.548	0.74	1.78305e-122
KCNQ1OT1	3.52625e-126	-0.383747	0.227	0.505	1.29064e-121
CDKN1C	1.26382e-124	-0.303716	0.146	0.423	4.6257e-120
PEG10	2.76853e-124	-0.427598	0.278	0.577	1.01331e-119
SLC26A4	3.11476e-124	0.500405	0.251	0.017	1.14003e-119
KCNJ3	4.49719e-124	-0.269277	0.144	0.409	1.64602e-119
CXCL9	2.7e-123	0.39234	0.223	0.002	9.88225e-119
CHST9	1.47911e-122	-0.296266	0.202	0.478	5.41369e-118
C2CD4A	7.10311e-121	0.480513	0.686	0.471	2.59981e-116
TNFAIP2	1.07101e-120	0.360534	0.235	0.011	3.92001e-116
SP110	4.77083e-120	0.264249	0.314	0.057	1.74617e-115
TRAFD1	8.79384e-120	0.309064	0.401	0.129	3.21863e-115
PGR	2.08061e-119	-0.287414	0.164	0.427	7.61524e-115
GLRX	5.43589e-119	0.44725	0.598	0.379	1.98959e-114
RHBDF2	5.82789e-119	0.260877	0.316	0.062	2.13306e-114
AL133453.1	1.40471e-118	0.342695	0.406	0.139	5.14138e-114
PRXL2A	2.39672e-118	-0.328025	0.457	0.706	8.77224e-114
MT1F	1.42265e-117	0.39343	0.424	0.156	5.20704e-113
NUB1	1.64665e-117	0.346077	0.56	0.307	6.02689e-113
TNFRSF12A	3.07514e-117	0.415914	0.586	0.301	1.12553e-112
RBCK1	3.24895e-117	0.363382	0.704	0.515	1.18915e-112
TRIM69	4.87407e-116	0.314858	0.458	0.185	1.78396e-111
C4orf3	1.5147e-114	0.31987	0.81	0.712	5.54396e-110
NAA20	3.33159e-114	-0.313208	0.708	0.832	1.21939e-109
ELF3	1.89562e-113	0.427625	0.695	0.505	6.93815e-109
FXYD6	1.86882e-112	-0.326344	0.332	0.595	6.84008e-108
BST2	3.73981e-112	0.268985	0.22	0.009	1.36881e-107
SNHG14	1.03128e-111	-0.360716	0.476	0.689	3.77458e-107
GBP5	1.54535e-111	0.266378	0.203	0.001	5.65615e-107
TTC3	3.88901e-111	-0.309282	0.646	0.794	1.42342e-106
TMEM132A	1.6654e-110	0.310935	0.337	0.09	6.09552e-106
ERAP2	1.7008e-110	0.250956	0.305	0.062	6.22512e-106
RHOQ	4.89491e-110	0.391022	0.531	0.274	1.79159e-105
NEUROD1	8.13622e-110	-0.372743	0.545	0.754	2.97794e-105
MOB1B	2.45145e-109	-0.333914	0.427	0.662	8.97256e-105
NMI	2.62081e-108	0.295928	0.407	0.151	9.59242e-104
QDPR	1.71473e-106	-0.31564	0.571	0.765	6.27607e-102
SP100	1.86495e-106	0.307025	0.429	0.172	6.82591e-102
SDC2	3.68209e-105	-0.312902	0.372	0.618	1.34768e-100
DNAJA1	1.00283e-104	0.271128	0.846	0.796	3.67047e-100
IFITM3	2.96749e-104	0.35543	0.315	0.072	1.08613e-99
PCSK2	3.31729e-104	-0.283652	0.776	0.837	1.21416e-99
DDIT4	1.53608e-103	0.422035	0.438	0.18	5.6222e-99
TSPAN7	2.46591e-103	-0.298258	0.336	0.586	9.02548e-99
SCGN	2.64766e-103	-0.30845	0.7	0.832	9.69071e-99
C2CD4B	7.01766e-103	0.45728	0.715	0.551	2.56854e-98
PARP9	1.64124e-102	0.33517	0.584	0.366	6.00711e-98
NPNT	4.02647e-101	-0.296871	0.24	0.499	1.47373e-96
HILPDA	7.20501e-101	0.52961	0.331	0.1	2.6371e-96
WFS1	1.59659e-100	-0.264932	0.23	0.485	5.84367e-96
CXCL3	2.36411e-100	0.345487	0.193	0.005	8.65288e-96
PHF11	7.31325e-100	0.323979	0.46	0.216	2.67672e-95
KCNMA1	1.3758e-99	-0.322126	0.445	0.688	5.03558e-95
CEP126	2.57081e-99	-0.303189	0.336	0.582	9.40943e-95
C12orf75	5.09804e-99	-0.293706	0.666	0.81	1.86593e-94
GSDMD	1.49175e-98	0.297341	0.455	0.208	5.45994e-94
RARRES1	4.11232e-98	0.254844	0.232	0.028	1.50515e-93
NEURL1	5.68197e-98	-0.257482	0.233	0.49	2.07966e-93
PEMT	6.71092e-98	-0.346354	0.498	0.721	2.45626e-93
KIAA1324	9.31964e-98	-0.309063	0.621	0.752	3.41108e-93
ATF3	1.26061e-96	0.293934	0.319	0.078	4.61397e-92
PTP4A2	2.45549e-96	0.313294	0.742	0.648	8.98733e-92
FRRS1L	6.02888e-94	-0.258205	0.212	0.45	2.20663e-89
PSENEN	2.33388e-93	0.306541	0.613	0.42	8.54225e-89
DTX3L	8.21736e-93	0.288902	0.473	0.244	3.00764e-88
RSAD2	2.89828e-92	0.346346	0.364	0.122	1.0608e-87
PLK2	3.32424e-92	-0.337069	0.416	0.656	1.2167e-87
ARX	7.75382e-92	-0.276952	0.286	0.536	2.83797e-87
ACTG1	1.71967e-91	0.287545	0.923	0.904	6.29417e-87
ENPP2	5.77033e-91	-0.306558	0.433	0.651	2.112e-86
CDC42SE2	6.74164e-91	0.318006	0.643	0.464	2.46751e-86
NORAD	1.10107e-90	-0.291923	0.511	0.708	4.03004e-86
TXN	6.72926e-90	0.273052	0.849	0.798	2.46298e-85
ALDH1A1	1.86442e-88	-0.26314	0.82	0.888	6.82396e-84
PFN2	4.54312e-88	-0.287464	0.37	0.59	1.66283e-83
RIN2	6.63561e-88	-0.261852	0.255	0.499	2.4287e-83
PTPN2	1.65434e-87	0.294051	0.453	0.227	6.05506e-83
GPX4	1.88881e-86	-0.251233	0.797	0.901	6.91324e-82
CNN3	1.99823e-85	0.297213	0.485	0.262	7.31372e-81
CACNA1A	9.568e-85	-0.297917	0.386	0.61	3.50198e-80
STMN1	1.10252e-84	-0.28524	0.379	0.603	4.03533e-80
NUPR2	1.38578e-84	-0.254464	0.236	0.463	5.07208e-80
RRAS	1.90514e-84	0.276531	0.39	0.167	6.97301e-80
ISL1	3.2483e-84	-0.310857	0.517	0.716	1.18891e-79
NRXN1	1.00483e-82	-0.253533	0.282	0.516	3.67779e-78
LPGAT1	1.70689e-82	0.30575	0.674	0.533	6.24739e-78
RGS4	3.33835e-82	-0.345405	0.551	0.739	1.22187e-77
GSTO1	4.41615e-82	0.284731	0.732	0.615	1.61636e-77
PSMA3	4.86172e-81	0.277952	0.716	0.608	1.77944e-76
PDCD4	6.82468e-81	-0.286632	0.406	0.617	2.4979e-76
SCD	2.81867e-80	-0.270829	0.396	0.62	1.03166e-75
MAGED1	5.57902e-80	-0.262326	0.377	0.586	2.04198e-75
GNG10	5.06245e-79	0.25507	0.796	0.74	1.85291e-74
IFIH1	1.1267e-78	0.28951	0.506	0.298	4.12383e-74
CPNE3	7.2091e-78	-0.286489	0.525	0.701	2.6386e-73
IGFBP3	2.00632e-76	0.415387	0.225	0.047	7.34335e-72
PSMA2	2.04864e-76	0.262566	0.754	0.676	7.49823e-72
GLS	7.71343e-76	-0.277919	0.703	0.795	2.82319e-71
CEBPB	9.00982e-76	0.274931	0.321	0.111	3.29768e-71
VAMP8	2.25826e-75	0.290237	0.693	0.578	8.26544e-71
SNPH	2.8226e-75	0.28662	0.255	0.071	1.0331e-70
ST5	7.42632e-75	0.321632	0.397	0.206	2.71811e-70
DEPP1	1.45459e-74	-0.332912	0.373	0.615	5.32393e-70
NFKBIZ	6.47882e-74	0.300908	0.422	0.213	2.37131e-69
GAD2	1.38826e-72	-0.280047	0.558	0.716	5.08116e-68
ARFGEF3	2.38693e-72	-0.265783	0.663	0.778	8.73639e-68
DSP	3.05618e-72	-0.266122	0.661	0.787	1.11859e-67
CFLAR	5.49728e-72	0.289032	0.477	0.285	2.01206e-67
AKAP9	6.22255e-72	-0.254886	0.597	0.747	2.27752e-67
CFL2	9.25038e-72	0.287541	0.455	0.253	3.38573e-67
KCTD12	2.92412e-69	-0.291143	0.454	0.67	1.07026e-64
WNT4	3.31714e-67	-0.26185	0.497	0.706	1.21411e-62
ETHE1	3.95531e-67	0.262098	0.442	0.253	1.44768e-62
JUNB	2.66807e-64	0.291781	0.7	0.557	9.76541e-60
ADM	5.88737e-64	0.268051	0.28	0.097	2.15484e-59
PLOD2	8.8408e-63	0.296603	0.682	0.567	3.23582e-58
CFC1	1.07063e-62	-0.255498	0.302	0.51	3.91863e-58
CREM	2.18421e-62	0.296324	0.485	0.31	7.99443e-58
LRATD1	9.30331e-62	-0.259735	0.207	0.389	3.40511e-57
PDCD5	2.30074e-61	0.251887	0.722	0.629	8.42093e-57
BMERB1	2.35293e-61	0.258516	0.518	0.353	8.61194e-57
STMN2	3.47568e-61	-0.263864	0.466	0.652	1.27213e-56
SAA2	5.37393e-61	0.266354	0.12	0.003	1.96691e-56
SLC39A14	6.51786e-61	0.28239	0.45	0.28	2.3856e-56
FEZ1	6.63078e-61	0.273461	0.371	0.197	2.42693e-56
CYB561D2	2.25166e-59	0.257954	0.43	0.26	8.24129e-55
PAPPA2	8.04414e-56	-0.278573	0.403	0.568	2.94424e-51
C5orf38	1.27703e-55	-0.253622	0.467	0.642	4.67404e-51
PTP4A3	5.74858e-54	-0.259943	0.431	0.614	2.10404e-49
PAPSS2	1.28086e-51	-0.256095	0.585	0.723	4.68807e-47
HDGF	4.78186e-50	0.250537	0.56	0.439	1.75021e-45
TMEM45B	2.78225e-47	0.25186	0.513	0.366	1.01833e-42
EDIL3	9.69674e-46	0.265233	0.577	0.475	3.5491e-41
MT1G	1.28959e-44	0.287853	0.194	0.063	4.72001e-40
ITGA1	2.04774e-44	0.267859	0.376	0.235	7.49495e-40
KL	1.63653e-43	0.270831	0.386	0.248	5.98988e-39
PLIN2	3.63983e-33	0.298525	0.455	0.344	1.33221e-28
VIM	1.69372e-25	0.286733	0.588	0.522	6.1992e-21

## Sheet: Non_beta_endo_markers_S7_vs_S6
Column1	p_val	avg_log2FC	pct.1	pct.2	p_val_adj
SAT1	2.02062e-118	-0.291798	0.815	0.894	7.39566e-114
NEAT1	1.44803e-81	0.273285	0.835	0.777	5.29993e-77
ISG15	4.17962e-52	-0.264489	0.606	0.729	1.52978e-47
VIM	1.25814e-45	-0.325677	0.473	0.588	4.60491e-41
CFB	1.67071e-43	-0.321818	0.27	0.403	6.11496e-39
SERPINA1	1.16709e-26	-0.25411	0.481	0.572	4.27167e-22

## Sheet: Non_beta_endo_markers_S7_vs_S8
Column1	p_val	avg_log2FC	pct.1	pct.2	p_val_adj
GBP1	0	1.03418	0.669	0.034	0
GBP2	0	1.05894	0.682	0.042	0
GBP4	0	0.621282	0.391	0.01	0
CTSS	0	0.656176	0.506	0.078	0
TMSB10	0	0.442408	0.933	0.837	0
NEURL3	0	0.532	0.408	0.049	0
STAT1	0	0.976197	0.744	0.283	0
PARP14	0	0.584093	0.592	0.208	0
TM4SF4	0	-0.574976	0.691	0.859	0
CXCL8	0	1.0784	0.564	0.036	0
CXCL1	0	0.863179	0.389	0.023	0
CXCL10	0	0.848188	0.454	0.009	0
IRF1	0	1.06236	0.769	0.175	0
HLA-E	0	0.729845	0.875	0.724	0
PSMB8	0	0.733716	0.706	0.291	0
PSMB9	0	0.856648	0.652	0.088	0
TAP1	0	0.82574	0.666	0.128	0
ETV7	0	0.422865	0.374	0.022	0
SOD2	0	1.45167	0.895	0.392	0
NAMPT	0	0.811648	0.778	0.407	0
CEBPD	0	0.823549	0.672	0.242	0
LINC02605	0	0.474541	0.364	0.031	0
SLC30A8	0	-0.612441	0.46	0.778	0
CD274	0	0.405504	0.341	0.017	0
PPA1	0	0.381954	0.88	0.792	0
IFIT3	0	0.860016	0.556	0.034	0
UBE2L6	0	0.561597	0.553	0.114	0
PLAAT4	0	0.811988	0.636	0.141	0
BATF2	0	0.375939	0.324	0.015	0
BIRC3	0	0.747667	0.466	0.057	0
CASP4	0	0.506195	0.473	0.082	0
PSME2	0	0.783273	0.83	0.565	0
NFKBIA	0	0.945793	0.664	0.191	0
WARS	0	0.97774	0.635	0.104	0
ISG20	0	0.794425	0.641	0.151	0
IL32	0	0.735953	0.42	0.036	0
SOCS1	0	0.669464	0.676	0.295	0
MT2A	0	1.01947	0.845	0.322	0
PSMB10	0	0.53821	0.546	0.171	0
RNF213	0	0.692775	0.686	0.353	0
ICAM1	0	0.768381	0.498	0.047	0
MX1	0	0.504151	0.467	0.089	0
APOL6	0	0.656614	0.658	0.231	0
APOL2	0	0.563553	0.505	0.119	0
SAT1	0	0.665096	0.815	0.518	0
TNFSF10	1.24137e-304	0.632923	0.654	0.307	4.54353e-300
IL18BP	2.31911e-298	0.431175	0.412	0.071	8.48816e-294
TAPBP	9.50512e-289	0.532588	0.719	0.475	3.47897e-284
LAP3	8.87408e-288	0.53398	0.476	0.13	3.248e-283
ISG15	1.39405e-285	0.592386	0.606	0.264	5.10238e-281
JAK1	1.45551e-284	0.554108	0.754	0.524	5.32733e-280
TAP2	8.30251e-278	0.364631	0.369	0.054	3.0388e-273
EPSTI1	5.36204e-268	0.434176	0.475	0.134	1.96256e-263
LOXL4	9.2818e-264	-0.644137	0.193	0.561	3.39723e-259
C5orf56	1.93124e-263	0.385015	0.404	0.081	7.06852e-259
NCOA7	1.66971e-260	0.608743	0.551	0.232	6.11132e-256
GBP3	7.23766e-259	0.38897	0.315	0.032	2.64906e-254
PLCE1	6.09167e-256	-0.595634	0.151	0.502	2.22961e-251
VAMP5	1.7502e-253	0.515541	0.503	0.174	6.40589e-249
CCL20	8.54379e-248	0.691719	0.273	0.016	3.12711e-243
FTH1	1.21564e-247	0.252548	0.994	0.983	4.44935e-243
VMP1	2.08607e-244	0.53817	0.637	0.344	7.63523e-240
CXCL6	1.47598e-242	0.596111	0.267	0.015	5.40223e-238
OAS3	3.08879e-241	0.283214	0.258	0.012	1.13053e-236
HLA-F	3.35485e-240	0.391511	0.427	0.116	1.22791e-235
G6PC2	1.19367e-239	-0.612708	0.201	0.541	4.36895e-235
PLSCR1	7.31361e-233	0.428552	0.548	0.226	2.67685e-228
UBD	1.20776e-230	0.377618	0.249	0.011	4.42053e-226
ZC3H12A	2.90882e-229	0.328238	0.277	0.025	1.06466e-224
CXCL2	2.19277e-219	0.463406	0.242	0.012	8.02576e-215
CXCL9	5.21422e-219	0.404214	0.221	0.004	1.90846e-214
LUCAT1	1.56465e-218	0.36862	0.274	0.028	5.72679e-214
CFB	3.53808e-216	0.419803	0.27	0.027	1.29497e-211
CD40	3.81329e-215	0.390567	0.412	0.119	1.3957e-210
CRYBA2	7.7608e-215	-0.519083	0.646	0.825	2.84053e-210
IFI35	1.18424e-214	0.362778	0.387	0.1	4.33443e-210
LCN2	6.01806e-211	0.628939	0.283	0.036	2.20267e-206
IRF9	3.31038e-210	0.396523	0.575	0.275	1.21163e-205
TGM2	1.29231e-206	0.512036	0.53	0.209	4.72997e-202
CARHSP1	1.4901e-205	0.542937	0.647	0.421	5.45392e-201
CNTN1	1.07926e-203	-0.42168	0.327	0.623	3.95019e-199
IER3	1.3635e-203	0.598379	0.6	0.294	4.99053e-199
TRAFD1	4.07223e-203	0.331053	0.386	0.103	1.49048e-198
CXCL11	2.91667e-199	0.386321	0.2	0.003	1.06753e-194
PSMA6	6.77084e-196	0.412482	0.73	0.527	2.47819e-191
SLC7A8	8.58103e-195	-0.422808	0.338	0.613	3.14074e-190
IFI30	3.65334e-193	0.40756	0.54	0.249	1.33716e-188
PSME1	3.22168e-191	0.383845	0.756	0.6	1.17917e-186
DYNLT1	1.686e-189	0.368646	0.791	0.685	6.17093e-185
MAFB	1.89801e-189	-0.489002	0.434	0.697	6.94692e-185
RIPK2	3.35417e-188	0.303517	0.266	0.037	1.22766e-183
PPP1R1A	5.96512e-185	-0.405121	0.626	0.797	2.18329e-180
CFC1	5.21428e-183	-0.463476	0.273	0.564	1.90848e-178
OPTN	5.78154e-183	0.411319	0.633	0.38	2.1161e-178
SLC29A4	1.6301e-181	-0.372597	0.266	0.565	5.96633e-177
ID4	1.18605e-180	0.547749	0.658	0.456	4.34106e-176
PHF11	5.68264e-180	0.366847	0.459	0.183	2.0799e-175
ERO1A	2.18959e-177	0.453091	0.668	0.463	8.01411e-173
TYMP	2.25669e-177	0.397773	0.435	0.156	8.25972e-173
GAMT	4.92756e-177	-0.360492	0.233	0.543	1.80354e-172
LAMB3	3.24043e-174	0.250053	0.211	0.016	1.18603e-169
ID1	2.30662e-173	0.589397	0.483	0.21	8.44247e-169
GCNT3	6.58435e-173	0.293224	0.289	0.058	2.40994e-168
MT1E	3.28532e-172	0.528247	0.447	0.178	1.20246e-167
S100A11	1.86708e-171	0.407588	0.817	0.687	6.83368e-167
CD47	6.09067e-171	0.401879	0.68	0.481	2.22925e-166
CP	1.65824e-170	0.567019	0.402	0.142	6.06934e-166
SLC26A4	8.59775e-170	0.385321	0.203	0.015	3.14686e-165
METRN	1.46919e-166	-0.367024	0.471	0.711	5.37738e-162
NNMT	7.27637e-166	0.496165	0.477	0.204	2.66322e-161
ARRDC3	2.03503e-164	0.390081	0.452	0.184	7.44843e-160
PEBP1	1.64506e-163	-0.259859	0.792	0.881	6.02108e-159
CLIC1	4.24067e-161	0.325502	0.828	0.755	1.55213e-156
HEPACAM2	2.31337e-157	-0.301255	0.097	0.353	8.46716e-153
PDLIM2	3.37283e-157	-0.345667	0.177	0.454	1.23449e-152
ERO1B	8.29205e-157	-0.378633	0.532	0.736	3.03497e-152
TNFAIP2	1.33107e-156	0.255646	0.179	0.009	4.87185e-152
ELF3	3.05685e-153	0.423858	0.697	0.503	1.11884e-148
SCG2	7.57362e-153	-0.275336	0.845	0.913	2.77202e-148
HLA-B	9.81508e-153	0.289414	0.858	0.807	3.59242e-148
IDO1	4.15506e-152	0.311284	0.176	0.01	1.52079e-147
SPTSSB	9.14539e-146	-0.335889	0.173	0.434	3.3473e-141
BEX3	3.55586e-145	-0.30493	0.668	0.825	1.30148e-140
TRIM69	4.02238e-145	0.290919	0.403	0.157	1.47223e-140
PEG10	6.66567e-145	-0.434211	0.315	0.593	2.4397e-140
NUB1	5.14185e-143	0.316056	0.459	0.212	1.88197e-138
MT1X	1.99166e-142	0.518828	0.529	0.286	7.28966e-138
PARP9	2.59003e-141	0.324981	0.512	0.268	9.47975e-137
ATF3	1.68143e-140	0.311377	0.329	0.095	6.1542e-136
DTX3L	4.77548e-139	0.296343	0.423	0.184	1.74787e-134
GLRX	6.81837e-139	0.407402	0.546	0.327	2.49559e-134
TTC3	8.88808e-139	-0.30768	0.607	0.766	3.25313e-134
GPX4	3.57887e-137	-0.267627	0.802	0.902	1.3099e-132
CFLAR	1.04338e-135	0.325	0.423	0.19	3.81889e-131
ST5	9.46832e-132	0.315685	0.371	0.148	3.4655e-127
ETV6	7.13215e-131	0.279884	0.393	0.16	2.61044e-126
RAB26	2.46294e-130	-0.259839	0.118	0.358	9.01459e-126
NMI	6.68229e-130	0.25055	0.315	0.103	2.44579e-125
CXCL3	7.81949e-129	0.250978	0.152	0.009	2.86201e-124
PFN2	7.08009e-127	-0.308424	0.318	0.557	2.59139e-122
PTPN2	1.4743e-126	0.305325	0.418	0.192	5.39609e-122
LDLRAP1	5.32765e-126	-0.272425	0.171	0.413	1.94997e-121
SP100	6.60265e-126	0.260487	0.339	0.121	2.41664e-121
DNAJC12	9.74498e-126	0.322275	0.758	0.629	3.56676e-121
NFKBIZ	1.17695e-125	0.32306	0.393	0.168	4.30777e-121
PCSK2	2.27288e-125	-0.256583	0.79	0.866	8.31895e-121
TMEM163	2.08111e-124	0.284296	0.414	0.186	7.61706e-120
CDKN1C	3.97086e-124	-0.325771	0.158	0.404	1.45337e-119
ABCC8	1.31909e-123	-0.315803	0.243	0.482	4.82799e-119
C12orf75	1.37137e-123	-0.287158	0.635	0.79	5.01936e-119
GSDMD	3.8292e-123	0.262812	0.367	0.147	1.40153e-118
HILPDA	4.3789e-123	0.499305	0.323	0.12	1.60272e-118
CHST9	1.60524e-120	-0.274691	0.196	0.436	5.87532e-116
C2CD4B	1.93509e-120	0.409076	0.694	0.547	7.08263e-116
QDPR	3.88629e-118	-0.295905	0.52	0.703	1.42242e-113
ARFGEF3	6.65897e-117	-0.304811	0.604	0.754	2.43725e-112
DNAJA1	6.13394e-116	0.264989	0.821	0.755	2.24508e-111
PTP4A2	6.61706e-116	0.30684	0.724	0.613	2.42191e-111
CD74	3.71159e-115	0.284648	0.323	0.121	1.35848e-110
CNN3	3.86733e-115	0.294054	0.432	0.209	1.41548e-110
SHISAL2B	1.08797e-114	-0.305253	0.154	0.381	3.98207e-110
TRIM56	1.66083e-113	0.290247	0.457	0.238	6.07879e-109
C2CD4A	1.95942e-113	0.385408	0.675	0.519	7.17166e-109
CFL2	9.32725e-113	0.295312	0.419	0.202	3.41387e-108
PRXL2A	1.79841e-112	-0.288778	0.437	0.651	6.58237e-108
LRP11	5.45585e-111	-0.288556	0.358	0.575	1.9969e-106
KCTD12	1.67888e-109	-0.329494	0.412	0.648	6.14487e-105
ISL1	6.94707e-109	-0.31159	0.465	0.675	2.5427e-104
SCGN	1.24987e-108	-0.273214	0.676	0.81	4.57464e-104
C5orf38	6.81962e-108	-0.34581	0.435	0.638	2.49605e-103
SLC7A2	2.80864e-107	-0.276953	0.71	0.815	1.02799e-102
WFS1	4.58096e-106	-0.267583	0.234	0.46	1.67668e-101
FAP	5.37204e-106	-0.327039	0.337	0.542	1.96622e-101
SCD	5.53124e-106	-0.293113	0.353	0.576	2.02449e-101
IFIH1	5.1246e-104	0.27289	0.41	0.206	1.87565e-99
CDC42SE2	6.34204e-104	0.297187	0.575	0.385	2.32125e-99
IAPP	1.93916e-103	-0.331145	0.243	0.487	7.09752e-99
JUNB	2.03124e-103	0.318655	0.69	0.493	7.43454e-99
CERK	4.47616e-103	-0.254678	0.226	0.448	1.63832e-98
KCNQ1OT1	6.10427e-102	-0.30532	0.228	0.452	2.23422e-97
IFITM3	1.61976e-101	0.258318	0.24	0.07	5.92848e-97
AL133453.1	3.17488e-101	0.270171	0.374	0.175	1.16204e-96
FXYD6	2.83039e-99	-0.272308	0.356	0.575	1.03595e-94
TOP1	6.49844e-99	0.295417	0.663	0.528	2.37849e-94
LPGAT1	7.5801e-98	0.29796	0.639	0.482	2.77439e-93
PEA15	3.1396e-96	0.266213	0.355	0.165	1.14912e-91
BTG1	3.19384e-95	0.253866	0.83	0.793	1.16898e-90
RIN2	2.15557e-94	-0.256676	0.257	0.478	7.88959e-90
TNFRSF12A	3.92985e-94	0.314742	0.565	0.36	1.43836e-89
RHOQ	5.09913e-94	0.27245	0.452	0.248	1.86633e-89
GSTO1	1.19115e-93	0.279477	0.687	0.56	4.35971e-89
ARRDC4	2.80993e-93	-0.286829	0.176	0.375	1.02846e-88
SMOC1	8.56304e-93	-0.279437	0.292	0.5	3.13416e-88
PSMA2	4.34262e-91	0.260455	0.717	0.603	1.58944e-86
RBCK1	5.71456e-90	0.270255	0.626	0.45	2.09159e-85
HDGF	1.55296e-88	0.300748	0.539	0.373	5.684e-84
PEMT	1.95219e-87	-0.271102	0.584	0.742	7.14522e-83
GNG10	3.38358e-87	0.26925	0.736	0.646	1.23842e-82
TMOD1	1.92158e-86	0.260424	0.692	0.571	7.03318e-82
NEUROD1	2.28776e-86	-0.272023	0.55	0.714	8.37343e-82
KCNMA1	1.21951e-85	-0.291298	0.501	0.671	4.46354e-81
ID2	3.75995e-85	0.35372	0.45	0.267	1.37618e-80
SQOR	7.04666e-85	0.268194	0.385	0.207	2.57915e-80
WNT4	1.1183e-81	-0.253111	0.458	0.647	4.09308e-77
ZKSCAN1	3.25154e-81	-0.250661	0.46	0.626	1.1901e-76
MAGED1	3.4642e-81	-0.251783	0.367	0.543	1.26793e-76
MOB1B	1.33668e-80	-0.257559	0.383	0.565	4.89239e-76
RGS4	8.0015e-75	-0.279135	0.567	0.722	2.92863e-70
S100A6	2.72125e-74	0.293913	0.844	0.798	9.96006e-70
PLK2	3.47365e-72	-0.26201	0.396	0.584	1.27139e-67
BMP2	1.89039e-71	0.280561	0.262	0.117	6.91902e-67
DDIT4	5.98795e-71	0.287018	0.377	0.206	2.19165e-66
RSAD2	1.22431e-70	0.25128	0.27	0.116	4.4811e-66
VAMP8	1.61327e-70	0.259516	0.636	0.524	5.90473e-66
COTL1	1.10061e-69	-0.261864	0.407	0.578	4.02835e-65
EDIL3	4.40594e-69	0.27417	0.554	0.425	1.61262e-64
IRX2	8.7606e-67	-0.256146	0.56	0.706	3.20647e-62
SLC39A14	1.26691e-66	0.25227	0.412	0.258	4.63701e-62
SERPINB1	3.80547e-61	0.261683	0.665	0.584	1.39284e-56
PDK4	7.24543e-61	-0.263346	0.369	0.582	2.6519e-56
FNIP2	8.40424e-61	0.250994	0.533	0.394	3.07604e-56
HIF1A	4.81995e-60	0.2636	0.52	0.4	1.76415e-55
PLIN2	1.46002e-58	0.311561	0.422	0.279	5.34382e-54
PAPPA2	7.50011e-55	-0.250861	0.431	0.566	2.74512e-50
SLC40A1	1.24642e-51	0.258418	0.438	0.313	4.56203e-47

## Sheet: Non_beta_endo_markers_S8_vs_Con
Column1	p_val	avg_log2FC	pct.1	pct.2	p_val_adj
MT-ND4L	7.36838e-151	0.374564	0.827	0.689	2.6969e-146
RPS20	2.33842e-120	-0.26088	0.783	0.899	8.55886e-116
CIRBP	8.82227e-117	-0.26788	0.747	0.858	3.22904e-112
NEAT1	5.14645e-59	0.290586	0.832	0.75	1.88365e-54
G6PC2	1.61456e-32	0.268779	0.541	0.448	5.90944e-28
