# Supplementary material for: Single Cell RNAseq Analysis of Cytokine-Treated Human Islets: Association of Cellular Stress with Impaired Cytokine Responsiveness
Source: Function (Oxf). 2024 Mar 27;5(4):zqae015. doi: 10.1093/function/zqae015 (PMC11237896; doi:10.1093/function/zqae015)
Supplement: zqae015_Supplemental_Files [file zqae015_supplemental_files.zip › Table_S4.xlsx]

## Sheet: Beta_markers_iNOS_vs_no_iNOS
Column1	p_val	avg_log2FC	pct.1	pct.2	p_val_adj
NOS2	0	1.97597	1	0	0
IDO1	8.2789e-143	2.61868	0.714	0.106	3.03016e-138
CXCL11	1.94564e-133	2.36145	0.774	0.131	7.12124e-129
GBP4	5.54188e-127	1.9287	0.935	0.221	2.02838e-122
LIF	1.0744e-115	1.92535	0.571	0.08	3.93241e-111
CTSS	2.14637e-106	1.90305	0.863	0.229	7.85592e-102
CX3CL1	2.28718e-106	1.19055	0.435	0.05	8.37129e-102
GBP1	1.07242e-98	2.11467	0.97	0.328	3.92517e-94
GBP2	1.12325e-97	1.60329	0.69	0.137	4.1112e-93
LUCAT1	9.47247e-96	1.43729	0.875	0.241	3.46702e-91
PLAUR	6.71821e-95	0.852924	0.44	0.056	2.45893e-90
ICAM1	4.839e-91	1.97262	0.958	0.343	1.77112e-86
GBP5	8.02001e-90	1.03853	0.399	0.049	2.9354e-85
UBD	7.16956e-89	1.03602	0.488	0.073	2.62413e-84
GBP3	9.897e-84	1.4877	0.845	0.247	3.6224e-79
HAPLN3	2.42272e-83	0.721666	0.524	0.089	8.8674e-79
IL32	1.72994e-82	1.98708	0.714	0.169	6.33177e-78
CXCL10	4.34495e-82	2.59608	0.857	0.268	1.5903e-77
RIPK2	8.34077e-81	1.18181	0.81	0.222	3.0528e-76
CFB	2.18809e-78	1.6572	0.56	0.108	8.00861e-74
BCL2A1	3.07644e-76	0.565025	0.244	0.021	1.12601e-71
MIR155HG	5.61769e-76	0.476872	0.19	0.013	2.05613e-71
SOD2	2.35435e-73	2.12619	0.994	0.706	8.61715e-69
CD40	8.86444e-73	0.933638	0.732	0.2	3.24447e-68
ISG20	1.22821e-72	1.48926	0.952	0.419	4.49538e-68
LAP3	1.72093e-72	1.43834	0.929	0.364	6.29878e-68
WARS	1.03888e-70	1.83248	0.994	0.552	3.8024e-66
CD274	6.40588e-69	1.05015	0.786	0.246	2.34462e-64
TYMP	2.20796e-68	1.18383	0.655	0.17	8.08136e-64
BIRC3	5.7329e-68	1.34711	0.774	0.231	2.0983e-63
NCF4	3.85407e-67	0.122192	0.101	0.004	1.41063e-62
HLA-E	1.67957e-66	1.73316	0.982	0.669	6.14741e-62
HLA-F	2.48021e-66	0.90415	0.732	0.225	9.07783e-62
VAMP5	1.67545e-64	1.13388	0.833	0.29	6.13231e-60
APOL1	3.87392e-64	0.816069	0.679	0.184	1.41789e-59
B2M	1.79091e-62	1.58677	1	0.971	6.5549e-58
CXCL9	5.47258e-62	1.88834	0.494	0.103	2.00302e-57
CD74	1.04265e-61	1.18469	0.577	0.143	3.81621e-57
CARHSP1	5.92209e-61	1.07086	0.929	0.425	2.16755e-56
RND1	3.87582e-60	0.901858	0.458	0.09	1.41859e-55
IL18BP	1.62794e-58	0.7823	0.786	0.259	5.95842e-54
CP	5.38345e-58	1.58856	0.524	0.119	1.9704e-53
BST2	1.1743e-57	0.757242	0.577	0.136	4.29805e-53
BATF2	2.10343e-57	0.683574	0.702	0.207	7.69875e-53
HLA-B	2.51925e-57	1.61256	0.982	0.731	9.22069e-53
CXCL8	4.16887e-57	2.63474	0.839	0.335	1.52585e-52
BAALC	1.02149e-56	0.624612	0.548	0.132	3.73876e-52
ST5	6.66542e-56	0.840708	0.845	0.331	2.43961e-51
SERPINB9	7.76786e-56	0.291262	0.238	0.028	2.84311e-51
TAP1	1.00292e-55	1.07622	0.958	0.461	3.6708e-51
SAT1	4.85906e-55	1.54653	0.982	0.696	1.77846e-50
NEURL3	6.82563e-55	0.609153	0.506	0.115	2.49825e-50
TNFAIP2	7.32442e-55	1.23114	0.452	0.095	2.68081e-50
PSME2	1.44617e-54	1.39432	0.97	0.642	5.29313e-50
SQOR	2.79258e-54	0.485982	0.494	0.113	1.02211e-49
CXCL1	1.08755e-53	2.67006	0.619	0.182	3.98055e-49
KIAA1217	3.29493e-53	0.423449	0.369	0.067	1.20598e-48
STAT1	6.4448e-53	1.15145	0.982	0.569	2.35886e-48
PSMB9	1.14005e-52	1.1258	0.94	0.445	4.17271e-48
AC083837.1	1.1629e-52	0.537574	0.571	0.145	4.25633e-48
TAPBP	1.64638e-52	0.959286	0.964	0.559	6.0259e-48
IRF1	1.8274e-51	1.28661	0.988	0.563	6.68847e-47
RARRES1	3.50944e-51	0.904008	0.458	0.102	1.28449e-46
IFI30	3.76542e-51	0.79387	0.881	0.37	1.37818e-46
CFLAR	8.07681e-51	0.828117	0.804	0.338	2.95619e-46
TMSB10	2.8668e-50	1.37563	0.982	0.826	1.04928e-45
VMP1	6.56761e-50	1.0265	0.958	0.557	2.40381e-45
PSMB10	7.54763e-50	0.913362	0.869	0.415	2.76251e-45
AF117829.1	6.55195e-49	0.703866	0.518	0.134	2.39808e-44
ATP1B1	8.32451e-49	1.20873	0.988	0.795	3.04685e-44
TRAFD1	6.27728e-47	0.58593	0.768	0.292	2.29755e-42
ZC3H12A	6.33371e-47	0.628454	0.524	0.137	2.3182e-42
CASP4	7.49229e-47	0.510977	0.72	0.254	2.74225e-42
PLA1A	8.65177e-47	0.40712	0.321	0.057	3.16663e-42
NFKBIA	1.42112e-46	1.40176	0.923	0.498	5.20144e-42
RNF213	2.95085e-46	1.13023	0.946	0.506	1.08004e-41
IFITM3	3.27626e-46	0.778766	0.625	0.194	1.19914e-41
TNFSF10	8.23942e-46	1.12681	0.792	0.358	3.01571e-41
CPXM1	9.44876e-46	0.29268	0.155	0.014	3.45834e-41
ISG15	9.57943e-46	1.11345	0.929	0.457	3.50617e-41
IFIT3	1.2596e-45	1.02947	0.964	0.436	4.61026e-41
LYN	4.72338e-45	0.436354	0.524	0.14	1.72881e-40
IGFBP3	5.10228e-45	2.18345	0.655	0.235	1.86748e-40
BATF3	9.6069e-45	0.487164	0.47	0.118	3.51622e-40
TNIP1	1.25066e-44	0.53022	0.583	0.179	4.57753e-40
S100A6	1.28159e-44	2.43241	0.976	0.796	4.69074e-40
GK	6.54617e-44	0.721995	0.375	0.081	2.39596e-39
S100A11	2.09221e-43	1.2273	0.97	0.677	7.65771e-39
BBC3	4.69676e-43	0.605321	0.393	0.088	1.71906e-38
PLAAT4	9.49472e-43	0.93412	0.94	0.444	3.47516e-38
PARP14	3.66365e-42	0.879033	0.929	0.452	1.34093e-37
TAP2	3.67606e-42	0.622059	0.673	0.241	1.34547e-37
CXCL6	6.51054e-42	1.63529	0.375	0.083	2.38292e-37
TNFAIP8	6.82539e-42	1.11509	0.726	0.305	2.49816e-37
MET	8.15474e-42	0.118962	0.149	0.014	2.98471e-37
ANGPTL1	8.74576e-42	0.392916	0.452	0.115	3.20103e-37
EBI3	1.53303e-41	0.325968	0.202	0.026	5.61105e-37
LINC02605	5.88474e-41	0.856374	0.542	0.154	2.15387e-36
XIRP1	1.12119e-40	0.401284	0.065	0.003	4.10367e-36
IFI35	2.79702e-40	0.709361	0.881	0.424	1.02374e-35
HLA-C	3.30968e-40	1.22614	0.976	0.758	1.21137e-35
GBP6	3.659e-39	0.188784	0.119	0.01	1.33923e-34
SAMD9L	2.62907e-38	0.411599	0.363	0.081	9.62265e-34
LCN2	4.78243e-38	2.10462	0.411	0.106	1.75042e-33
B4GALT1	1.05224e-37	0.43802	0.429	0.113	3.85129e-33
PMAIP1	1.9426e-37	0.473659	0.357	0.081	7.11013e-33
IFI6	2.09662e-37	1.02193	0.952	0.653	7.67385e-33
ATF3	3.49068e-37	0.426722	0.631	0.216	1.27762e-32
LAMB3	3.69811e-37	0.302997	0.262	0.047	1.35355e-32
LITAF	7.08438e-37	0.411214	0.565	0.184	2.59295e-32
CXCL2	7.74894e-37	1.45889	0.506	0.153	2.83619e-32
AKIP1	1.29895e-36	0.654219	0.679	0.279	4.75429e-32
CLIC1	2.02633e-36	0.79562	0.97	0.751	7.41656e-32
PSMA6	4.52258e-36	0.786849	0.946	0.685	1.65531e-31
NAMPT	8.5367e-36	0.99345	0.923	0.593	3.12452e-31
DYNLT1	2.066e-35	0.784494	0.964	0.758	7.56176e-31
OPTN	3.95796e-35	0.657576	0.935	0.567	1.44865e-30
RHBDF2	9.53185e-35	0.373327	0.47	0.14	3.48875e-30
ETV7	1.38604e-34	0.623905	0.81	0.362	5.07306e-30
RPL5	2.3834e-34	-0.880214	0.97	0.955	8.72347e-30
TMEM163	2.67501e-34	0.47108	0.601	0.221	9.79079e-30
C1R	5.87287e-34	0.313269	0.274	0.055	2.14953e-29
POMP	6.04929e-34	0.678749	0.97	0.794	2.2141e-29
NUB1	8.09707e-34	0.709021	0.869	0.48	2.96361e-29
TNFRSF12A	1.03482e-33	0.81546	0.929	0.533	3.78754e-29
PSMB8	1.56796e-33	0.725799	0.929	0.541	5.73891e-29
USP30-AS1	1.81358e-33	0.408194	0.548	0.185	6.63789e-29
C15orf48	1.85465e-33	1.90204	0.762	0.413	6.78819e-29
EHD1	1.86749e-33	0.403396	0.5	0.158	6.83519e-29
DNAJC22	2.16483e-33	1.65008	0.369	0.098	7.9235e-29
JAK1	2.48864e-33	0.718274	0.935	0.633	9.10866e-29
SERPINB1	5.227e-33	1.20809	0.911	0.577	1.91314e-28
OAS3	6.78324e-33	0.505117	0.643	0.246	2.48273e-28
PHLDA2	1.07895e-32	0.333282	0.286	0.061	3.94905e-28
APOL2	1.38689e-32	0.770603	0.946	0.53	5.07617e-28
MT1M	1.46057e-32	0.993618	0.435	0.125	5.34585e-28
ERO1A	2.04664e-32	0.926724	0.839	0.48	7.49092e-28
ARID5B	2.81345e-32	0.882629	0.827	0.465	1.02975e-27
MAST4	2.93116e-32	0.678098	0.792	0.401	1.07283e-27
SEMA3D	4.79513e-32	0.224137	0.089	0.007	1.75506e-27
CEBPB	6.13911e-32	0.818338	0.637	0.279	2.24698e-27
SPHK1	9.49024e-32	0.465326	0.256	0.051	3.47352e-27
VNN2	1.05261e-31	0.260325	0.214	0.037	3.85265e-27
SAA2	1.23898e-31	0.968591	0.19	0.03	4.53479e-27
MSRB1	1.2466e-31	0.561943	0.673	0.286	4.56269e-27
IFI44L	1.48536e-31	0.117774	0.155	0.02	5.43658e-27
TRIM69	1.75068e-31	0.410147	0.726	0.323	6.40767e-27
RBPMS	6.10293e-31	0.41701	0.387	0.108	2.23373e-26
HLA-DRB1	1.12195e-30	0.220187	0.196	0.032	4.10645e-26
UBE2L6	1.3215e-30	0.596441	0.768	0.383	4.83681e-26
MX1	1.37932e-30	0.588214	0.786	0.366	5.04845e-26
ADAMTS1	1.55043e-30	0.587504	0.161	0.022	5.67475e-26
HLA-DRA	1.57168e-30	0.266332	0.19	0.03	5.75251e-26
SLFN5	1.60619e-30	0.308373	0.381	0.105	5.87882e-26
TIMP1	2.8884e-30	1.42057	0.982	0.866	1.05718e-25
RBBP8	4.58956e-30	0.896392	0.69	0.336	1.67982e-25
MMP25-AS1	6.54559e-30	0.281286	0.405	0.115	2.39575e-25
HCP5	8.19318e-30	0.18234	0.238	0.047	2.99879e-25
CEBPD	8.41914e-30	0.884765	0.946	0.63	3.08149e-25
VAMP8	8.50514e-30	0.685086	0.857	0.565	3.11297e-25
CMTM6	8.88609e-30	0.656282	0.827	0.501	3.2524e-25
LAMP3	9.62274e-30	0.274951	0.375	0.102	3.52202e-25
RNF24	1.31269e-29	0.308789	0.458	0.146	4.80457e-25
SLC39A14	1.66655e-29	0.729726	0.839	0.46	6.09975e-25
LYSMD2	1.6904e-29	0.73789	0.893	0.615	6.18705e-25
GBP7	1.76018e-29	0.0897863	0.095	0.009	6.44244e-25
PSME1	2.0263e-29	0.731922	0.875	0.596	7.41647e-25
APOBEC3G	2.05715e-29	0.296996	0.423	0.125	7.52939e-25
NIBAN1	3.2474e-29	0.217673	0.167	0.025	1.18858e-24
LY6E	3.59732e-29	0.654857	0.613	0.26	1.31665e-24
LIPH	4.12334e-29	0.402422	0.476	0.158	1.50919e-24
C1QL4	7.23561e-29	0.123273	0.071	0.005	2.64831e-24
RPL7A	7.94186e-29	-0.720084	0.988	0.967	2.9068e-24
RPL3	1.73807e-28	-0.711971	0.994	0.979	6.36151e-24
DPYSL3	2.3396e-28	0.499873	0.458	0.155	8.56315e-24
MT2A	4.4097e-28	1.24008	0.946	0.748	1.61399e-23
ODF3B	4.57098e-28	0.334579	0.381	0.111	1.67303e-23
ERLIN1	5.26342e-28	0.385044	0.494	0.176	1.92646e-23
SOCS1	5.63307e-28	0.790354	0.78	0.406	2.06176e-23
CA8	7.8789e-28	0.449681	0.571	0.229	2.88376e-23
CD38	9.31086e-28	0.0762968	0.071	0.005	3.40787e-23
AC104035.1	9.53108e-28	0.146227	0.161	0.024	3.48847e-23
IER3	1.0053e-27	1.01046	0.964	0.753	3.6795e-23
C3	1.60782e-27	0.307386	0.149	0.022	5.88478e-23
TC2N	2.15027e-27	0.226157	0.256	0.057	7.8702e-23
GSDMD	2.34339e-27	0.359402	0.655	0.274	8.57706e-23
NFKBIZ	2.49897e-27	0.577245	0.56	0.222	9.14647e-23
PPA1	3.66761e-27	0.60754	0.982	0.845	1.34238e-22
TBX21	3.78625e-27	0.125512	0.131	0.017	1.3858e-22
DDX60	3.79096e-27	0.379511	0.548	0.202	1.38753e-22
RPL6	4.55622e-27	-0.736095	0.97	0.942	1.66762e-22
SERPING1	5.50195e-27	0.199006	0.196	0.036	2.01377e-22
UBE2Z	6.40382e-27	0.431076	0.708	0.337	2.34386e-22
GNG5	6.65297e-27	0.50576	0.935	0.639	2.43505e-22
SDC4	7.55788e-27	0.567806	0.333	0.094	2.76626e-22
TGM2	1.25089e-26	0.806674	0.589	0.252	4.57838e-22
PSENEN	2.0238e-26	0.533969	0.833	0.479	7.40731e-22
SAA1	2.6681e-26	0.594202	0.143	0.021	9.76552e-22
LYPD1	3.30222e-26	0.246396	0.208	0.041	1.20864e-21
RPS3A	3.35384e-26	-0.650726	0.994	0.964	1.22754e-21
CDC42SE2	3.99396e-26	0.487109	0.821	0.488	1.46183e-21
LMO7	5.00033e-26	0.465419	0.679	0.315	1.83017e-21
DAPP1	5.2502e-26	0.0664639	0.101	0.011	1.92163e-21
MAP3K8	5.62163e-26	0.430444	0.375	0.117	2.05757e-21
SLC26A4	6.33627e-26	0.539765	0.185	0.034	2.31914e-21
HLA-A	7.11909e-26	0.954324	0.97	0.843	2.60566e-21
DRAM1	9.52353e-26	0.340628	0.512	0.193	3.48571e-21
TNIP3	1.08946e-25	0.0351761	0.036	0.001	3.98753e-21
IDO2	1.21373e-25	0.01897	0.018	0	4.44237e-21
ANGPTL4	1.44914e-25	0.676421	0.292	0.076	5.304e-21
CD47	2.54336e-25	0.627898	0.821	0.494	9.30894e-21
VNN3	4.9166e-25	0.212822	0.149	0.023	1.79952e-20
TFPI	8.15226e-25	0.267446	0.196	0.039	2.98381e-20
ELF3	9.54777e-25	0.775319	0.798	0.449	3.49458e-20
NFKB1	9.70908e-25	0.478161	0.53	0.213	3.55362e-20
TMEM217	1.00205e-24	0.102952	0.125	0.017	3.66761e-20
SERPINB8	1.09499e-24	0.191904	0.28	0.071	4.00778e-20
PLSCR1	1.15407e-24	0.510548	0.857	0.501	4.22401e-20
EPSTI1	2.61781e-24	0.574457	0.774	0.408	9.58146e-20
PTPN2	5.74588e-24	0.412714	0.685	0.338	2.10305e-19
BTG1	5.99817e-24	0.784513	0.97	0.782	2.19539e-19
ARRDC3	6.19131e-24	0.58414	0.821	0.46	2.26608e-19
STX11	6.46367e-24	0.129131	0.214	0.045	2.36577e-19
TNFAIP3	1.71773e-23	0.495661	0.464	0.171	6.28706e-19
UCHL3	1.90021e-23	0.397628	0.75	0.396	6.95496e-19
ETV6	2.37429e-23	0.341295	0.542	0.221	8.69014e-19
LGALS3	2.63825e-23	0.258225	0.232	0.054	9.65627e-19
RPS2	2.97657e-23	-0.625907	1	0.96	1.08945e-18
CCL5	3.28786e-23	0.693018	0.119	0.016	1.20339e-18
VNN1	6.67755e-23	0.160594	0.095	0.011	2.44405e-18
BAZ1A	7.13325e-23	0.367942	0.524	0.221	2.61084e-18
TOP1	7.94543e-23	0.618777	0.893	0.615	2.90811e-18
CDCP1	8.72751e-23	0.472081	0.738	0.4	3.19436e-18
FTH1	1.0767e-22	0.696424	1	0.986	3.94083e-18
ACP2	1.1563e-22	0.334628	0.548	0.237	4.23219e-18
NECTIN2	1.23841e-22	0.374551	0.673	0.332	4.53271e-18
RDH10	1.30162e-22	0.593764	0.405	0.149	4.76404e-18
S100A2	1.84488e-22	0.08484	0.137	0.022	6.75243e-18
RPL17	2.5918e-22	-0.56908	0.994	0.963	9.48624e-18
RPL13	3.11824e-22	-0.539706	0.994	0.976	1.14131e-17
SP110	3.20776e-22	0.328726	0.595	0.255	1.17407e-17
ARPC2	3.24493e-22	0.521113	0.935	0.691	1.18768e-17
C1S	3.78724e-22	0.131145	0.125	0.019	1.38617e-17
HIF1A	4.43697e-22	0.547429	0.738	0.419	1.62398e-17
NCOA7	5.29738e-22	0.77843	0.482	0.195	1.93889e-17
OAS1	5.77167e-22	0.348774	0.565	0.243	2.11249e-17
HSP90B1	8.99896e-22	0.744665	0.97	0.825	3.29371e-17
TRIM22	9.76048e-22	0.139162	0.268	0.07	3.57243e-17
DDX60L	1.06285e-21	0.248711	0.399	0.14	3.89012e-17
DDR1	1.13368e-21	0.552069	0.845	0.55	4.14939e-17
TAGLN2	1.21608e-21	0.579196	0.875	0.63	4.45098e-17
SNX10	1.24232e-21	0.345233	0.673	0.334	4.54702e-17
RPL21	1.31192e-21	-0.560936	0.988	0.965	4.80174e-17
FBXO32	1.70582e-21	0.399544	0.345	0.112	6.24349e-17
RPS6	1.93209e-21	-0.588226	0.988	0.947	7.07164e-17
AC009054.1	2.05295e-21	0.0100926	0.018	0	7.514e-17
CYB561D2	2.47771e-21	0.432345	0.571	0.264	9.06867e-17
IFI44	2.88876e-21	0.214119	0.339	0.106	1.05731e-16
GNG10	3.13541e-21	0.438438	0.935	0.749	1.14759e-16
KDM6B	4.70117e-21	0.461318	0.56	0.249	1.72067e-16
RSAD2	5.15094e-21	0.748473	0.506	0.219	1.8853e-16
PDGFRA	5.19309e-21	0.16464	0.089	0.011	1.90072e-16
IFIT2	5.55948e-21	0.384358	0.536	0.221	2.03483e-16
MCL1	9.26192e-21	0.514285	0.726	0.405	3.38996e-16
AC007991.2	9.34167e-21	0.0339581	0.048	0.003	3.41914e-16
SH3BP2	1.10554e-20	0.170692	0.149	0.027	4.04638e-16
SPATA6L	1.51139e-20	0.161076	0.238	0.061	5.53182e-16
SP100	1.675e-20	0.358395	0.685	0.351	6.13067e-16
HADH	1.82183e-20	-0.945898	0.423	0.66	6.66807e-16
XRN1	1.85477e-20	0.442625	0.75	0.407	6.78866e-16
APOL6	1.90162e-20	0.471482	0.863	0.512	6.96013e-16
MFSD2A	2.57746e-20	0.294147	0.173	0.036	9.43374e-16
EHD4	2.87412e-20	0.228617	0.262	0.073	1.05196e-15
CNN3	4.20604e-20	0.291286	0.577	0.251	1.53945e-15
NT5C3A	4.58421e-20	0.366137	0.679	0.367	1.67787e-15
SPTBN1	7.09629e-20	0.682185	0.661	0.354	2.59731e-15
DESI1	7.19022e-20	0.313215	0.583	0.279	2.63169e-15
RPL9	9.77084e-20	-0.54681	0.988	0.956	3.57623e-15
AC099063.4	1.02495e-19	0.0417056	0.048	0.003	3.75143e-15
ICAM4	1.03885e-19	0.226261	0.167	0.034	3.80231e-15
IZUMO4	1.12475e-19	0.190512	0.232	0.06	4.1167e-15
ERAP2	1.13358e-19	0.350656	0.417	0.158	4.149e-15
RPL26	1.20498e-19	-0.583115	0.994	0.963	4.41034e-15
RAB11FIP1	1.25934e-19	0.563384	0.804	0.501	4.60932e-15
FAM177A1	1.37722e-19	0.465642	0.899	0.641	5.04076e-15
AC005252.4	1.65278e-19	0.0097577	0.012	0	6.04935e-15
NPFFR2	1.85258e-19	0.146817	0.107	0.016	6.78063e-15
LRP10	2.50117e-19	0.417046	0.762	0.455	9.15453e-15
OR2I1P	2.69009e-19	0.0852297	0.065	0.006	9.84598e-15
SPATS2L	2.82813e-19	0.414189	0.417	0.166	1.03512e-14
RBCK1	2.96655e-19	0.423864	0.863	0.577	1.08579e-14
ZNF267	3.43706e-19	0.347096	0.44	0.181	1.258e-14
LAMC2	3.89219e-19	0.226228	0.22	0.057	1.42458e-14
NBN	3.90427e-19	0.486486	0.625	0.321	1.429e-14
FBXO6	4.92508e-19	0.254864	0.47	0.196	1.80263e-14
TNFRSF1B	5.60815e-19	0.0552985	0.042	0.003	2.05264e-14
BTN3A1	7.16214e-19	0.197474	0.262	0.077	2.62141e-14
ID4	7.17831e-19	0.956746	0.78	0.512	2.62733e-14
PARP9	7.47127e-19	0.350228	0.774	0.422	2.73456e-14
NMI	8.58636e-19	0.269431	0.595	0.269	3.14269e-14
FRK	9.36735e-19	0.227258	0.363	0.13	3.42855e-14
NACA	1.06724e-18	-0.597347	0.976	0.934	3.90621e-14
DCLK1	1.18793e-18	0.0370626	0.024	0.001	4.34794e-14
CTSO	1.23436e-18	0.191607	0.381	0.138	4.51789e-14
MYO5B	1.31133e-18	0.178102	0.292	0.091	4.79959e-14
SAMD9	1.54435e-18	0.37441	0.601	0.296	5.65247e-14
TXN	1.62326e-18	0.700132	0.952	0.81	5.9413e-14
H3F3B	1.69667e-18	0.450071	0.988	0.901	6.20998e-14
TMEM165	1.72056e-18	0.488575	0.756	0.46	6.29744e-14
KDM7A-DT	1.94149e-18	0.282408	0.369	0.138	7.10605e-14
CSF1	2.08479e-18	0.271467	0.292	0.092	7.63052e-14
WTAP	2.1774e-18	0.3917	0.72	0.421	7.96951e-14
HILPDA	2.35025e-18	1.2078	0.601	0.311	8.60214e-14
EIF5	2.44397e-18	0.387164	0.923	0.681	8.94517e-14
AC009950.1	2.48757e-18	0.0896588	0.173	0.038	9.10475e-14
ACTR3	2.92601e-18	0.382285	0.786	0.467	1.07095e-13
IRF8	3.05998e-18	0.148566	0.19	0.046	1.11998e-13
TCEAL2	3.35932e-18	0.398639	0.857	0.554	1.22955e-13
SAMHD1	3.52442e-18	0.236082	0.518	0.224	1.28997e-13
ARF3	3.60545e-18	0.345578	0.756	0.439	1.31963e-13
RHOG	3.66953e-18	0.203404	0.446	0.181	1.34309e-13
CD68	3.77208e-18	0.249628	0.375	0.142	1.38062e-13
NNMT	3.936e-18	0.403642	0.5	0.214	1.44062e-13
LSM6	4.10974e-18	0.357498	0.69	0.401	1.5042e-13
SP140L	4.73784e-18	0.180326	0.31	0.102	1.7341e-13
RPS7	5.3037e-18	-0.541962	0.994	0.95	1.94121e-13
LINC01562	5.47193e-18	0.0196707	0.03	0.001	2.00278e-13
SMAD3	7.61303e-18	0.0992964	0.167	0.036	2.78644e-13
FAM117B	9.2137e-18	0.19011	0.262	0.079	3.37231e-13
TP53BP2	1.15384e-17	0.256075	0.375	0.141	4.22318e-13
EIF5A	1.16782e-17	0.447344	0.857	0.652	4.27434e-13
IFI16	1.26811e-17	0.283677	0.131	0.025	4.6414e-13
MAFA	1.27485e-17	-1.06453	0.274	0.562	4.66609e-13
ETHE1	1.41721e-17	0.298553	0.631	0.328	5.18713e-13
RNF114	1.58948e-17	0.440444	0.708	0.427	5.81766e-13
PSMA4	1.59233e-17	0.404366	0.81	0.552	5.8281e-13
HINT1	1.78259e-17	0.290417	0.988	0.941	6.52445e-13
CREM	1.97355e-17	0.357212	0.78	0.471	7.22338e-13
AMPD3	2.07717e-17	0.2867	0.333	0.118	7.60264e-13
ITGA2	2.20461e-17	0.322221	0.167	0.038	8.06909e-13
DNAJA1	2.28901e-17	0.539906	0.97	0.786	8.378e-13
RND3	2.36368e-17	0.296132	0.19	0.048	8.65131e-13
C5orf15	2.3812e-17	0.336887	0.679	0.383	8.71541e-13
IFIH1	2.65588e-17	0.324505	0.601	0.297	9.72079e-13
STX12	2.69846e-17	0.340716	0.72	0.416	9.87663e-13
JUNB	2.90936e-17	0.629452	0.893	0.659	1.06485e-12
APOL3	2.92502e-17	0.0677489	0.113	0.019	1.07059e-12
C5orf56	3.05389e-17	0.273027	0.732	0.378	1.11775e-12
GABARAPL1	3.48029e-17	0.429801	0.738	0.455	1.27382e-12
S100A13	3.79791e-17	0.365429	0.464	0.207	1.39007e-12
PLEKHO1	3.96897e-17	0.124994	0.202	0.053	1.45268e-12
BTN3A2	4.00015e-17	0.151793	0.268	0.084	1.46409e-12
TMEM140	4.41392e-17	0.244596	0.482	0.207	1.61554e-12
CYLD	4.67213e-17	0.394856	0.69	0.39	1.71005e-12
COX17	4.70085e-17	0.355727	0.958	0.846	1.72056e-12
PRRG4	4.90473e-17	0.214618	0.44	0.178	1.79518e-12
SPPL2A	5.30218e-17	0.344893	0.774	0.457	1.94065e-12
CNIH4	5.49855e-17	0.339917	0.673	0.364	2.01252e-12
TMC5	5.63685e-17	0.14592	0.107	0.018	2.06314e-12
RAB24	6.18002e-17	0.216218	0.429	0.177	2.26195e-12
ABHD16A	6.4834e-17	0.399478	0.667	0.384	2.37299e-12
AKIRIN2	6.54048e-17	0.37845	0.601	0.327	2.39388e-12
ARPC5	6.70776e-17	0.371565	0.923	0.689	2.45511e-12
DDX58	7.37539e-17	0.398111	0.476	0.213	2.69947e-12
MYH9	7.88472e-17	0.305066	0.548	0.261	2.88589e-12
NDUFV2	8.80483e-17	0.444119	0.94	0.815	3.22266e-12
DHX58	9.03989e-17	0.164539	0.274	0.089	3.30869e-12
MCUB	9.23438e-17	0.385203	0.667	0.403	3.37988e-12
LY96	1.01106e-16	0.245059	0.298	0.102	3.70058e-12
RELA	1.02218e-16	0.312102	0.482	0.211	3.74128e-12
RAB27A	1.08637e-16	0.34137	0.685	0.383	3.97622e-12
ARNTL2	1.20703e-16	0.0593325	0.095	0.015	4.41786e-12
RELB	1.24769e-16	0.217905	0.446	0.184	4.56667e-12
MOV10	1.28944e-16	0.192578	0.327	0.118	4.71948e-12
ARAP1	1.48476e-16	0.347115	0.476	0.21	5.43436e-12
PTMA	1.87143e-16	0.358824	0.994	0.927	6.84964e-12
RPS18	1.93235e-16	-0.574204	0.994	0.964	7.07261e-12
PLGRKT	1.93319e-16	0.348011	0.577	0.316	7.07567e-12
SPINT1	2.0043e-16	0.324239	0.56	0.291	7.33593e-12
EXOC3L4	2.23488e-16	0.101807	0.131	0.026	8.1799e-12
SNPH	2.24982e-16	0.266301	0.298	0.101	8.23455e-12
ABI3BP	2.30551e-16	0.0524522	0.042	0.003	8.4384e-12
PRELID1	2.42322e-16	0.367827	0.905	0.679	8.86922e-12
CD44	2.5496e-16	0.515512	0.393	0.164	9.33177e-12
CD82	2.64288e-16	0.264951	0.387	0.154	9.6732e-12
AL355304.1	2.74546e-16	0.176919	0.202	0.054	1.00487e-11
CASP10	2.80361e-16	0.0413534	0.048	0.004	1.02615e-11
RBM8A	3.09322e-16	0.304837	0.845	0.571	1.13215e-11
BACH1	3.10723e-16	0.210905	0.399	0.163	1.13728e-11
EPHA2	3.73938e-16	0.116142	0.071	0.009	1.36865e-11
PSMA2	3.92416e-16	0.411268	0.899	0.735	1.43628e-11
MYL12B	4.12568e-16	0.381277	0.952	0.801	1.51004e-11
SMOX	4.42016e-16	0.171426	0.125	0.024	1.61782e-11
TRAF3IP2	4.60746e-16	0.22853	0.435	0.185	1.68638e-11
SCG3	4.85529e-16	0.495644	0.982	0.893	1.77708e-11
RAP1B	4.85887e-16	0.331186	0.887	0.593	1.7784e-11
HM13	5.14614e-16	0.457604	0.81	0.561	1.88354e-11
CCDC73	6.01964e-16	0.0551296	0.042	0.003	2.20325e-11
RPS8	6.10083e-16	-0.502322	0.988	0.954	2.23296e-11
MXD1	6.407e-16	0.175178	0.345	0.131	2.34502e-11
IRF9	6.56308e-16	0.324074	0.81	0.489	2.40215e-11
PLEKHA4	7.90564e-16	0.0923509	0.19	0.049	2.89354e-11
PATL1	8.48259e-16	0.172661	0.357	0.135	3.10471e-11
RPL11	9.42915e-16	-0.466894	0.994	0.968	3.45116e-11
INPP1	1.17507e-15	0.290711	0.583	0.293	4.30089e-11
PML	1.22676e-15	0.289665	0.417	0.181	4.49008e-11
SERTAD1	1.26337e-15	0.259875	0.446	0.197	4.62405e-11
HEBP2	1.41266e-15	0.381158	0.81	0.603	5.17049e-11
NR5A2	1.42218e-15	0.0722788	0.095	0.016	5.20534e-11
RPL32	1.42368e-15	-0.50041	0.988	0.962	5.21081e-11
QSOX1	1.47819e-15	0.327698	0.44	0.203	5.41031e-11
CXCL3	1.6586e-15	0.638337	0.286	0.101	6.07063e-11
RPL24	1.66662e-15	-0.457845	0.982	0.961	6.09998e-11
BDKRB2	1.67349e-15	0.246673	0.185	0.049	6.12514e-11
INHBA	1.7017e-15	0.95999	0.405	0.176	6.22838e-11
XAF1	1.87678e-15	0.2261	0.208	0.06	6.86921e-11
SLC30A8	2.09164e-15	-0.992662	0.702	0.804	7.65561e-11
RPL12	2.12535e-15	-0.525821	0.994	0.954	7.77901e-11
DDIT4	2.18474e-15	0.368518	0.69	0.394	7.99636e-11
ELOVL7	2.25442e-15	0.181216	0.232	0.072	8.25139e-11
PRKD3	2.42799e-15	0.340104	0.464	0.21	8.88667e-11
RPS24	2.95206e-15	-0.483413	0.994	0.967	1.08048e-10
AL031289.2	3.13683e-15	0.00515865	0.006	0	1.14811e-10
CYP4B1	3.13683e-15	0.00296337	0.006	0	1.14811e-10
S100A12	3.13683e-15	0.00607329	0.006	0	1.14811e-10
AL118511.3	3.13683e-15	0.00447154	0.006	0	1.14811e-10
AC109642.1	3.13683e-15	0.010023	0.006	0	1.14811e-10
IGKV1-16	3.13683e-15	0.0036308	0.006	0	1.14811e-10
AC012363.1	3.13683e-15	0.00733675	0.006	0	1.14811e-10
AC019130.1	3.13683e-15	0.0112171	0.006	0	1.14811e-10
AC006059.4	3.13683e-15	0.00530165	0.006	0	1.14811e-10
PRR20G	3.13683e-15	0.00232686	0.006	0	1.14811e-10
AC109992.2	3.13683e-15	0.0102296	0.006	0	1.14811e-10
AC131182.1	3.13683e-15	0.00464294	0.006	0	1.14811e-10
AC108206.1	3.13683e-15	0.0056187	0.006	0	1.14811e-10
AC108099.1	3.13683e-15	0.00414099	0.006	0	1.14811e-10
AC005618.3	3.13683e-15	0.00657805	0.006	0	1.14811e-10
AL022097.1	3.13683e-15	0.00604762	0.006	0	1.14811e-10
AL589693.1	3.13683e-15	0.00464294	0.006	0	1.14811e-10
Z97205.2	3.13683e-15	0.0140279	0.006	0	1.14811e-10
SOX17	3.13683e-15	0.0068373	0.006	0	1.14811e-10
AL583829.1	3.13683e-15	0.0035719	0.006	0	1.14811e-10
AC022535.2	3.13683e-15	0.00606342	0.006	0	1.14811e-10
CSRP3-AS1	3.13683e-15	0.00403551	0.006	0	1.14811e-10
AP003969.1	3.13683e-15	0.00347674	0.006	0	1.14811e-10
AC121338.1	3.13683e-15	0.00851279	0.006	0	1.14811e-10
NFE2	3.13683e-15	0.00480909	0.006	0	1.14811e-10
AC011611.3	3.13683e-15	0.009771	0.006	0	1.14811e-10
AC092850.2	3.13683e-15	0.00272534	0.006	0	1.14811e-10
AC073578.1	3.13683e-15	0.0140279	0.006	0	1.14811e-10
CPNE6	3.13683e-15	0.00230587	0.006	0	1.14811e-10
AC008741.1	3.13683e-15	0.00419008	0.006	0	1.14811e-10
AC136944.1	3.13683e-15	0.00248302	0.006	0	1.14811e-10
AC009090.2	3.13683e-15	0.0034552	0.006	0	1.14811e-10
AC243829.4	3.13683e-15	0.00485284	0.006	0	1.14811e-10
AP001094.1	3.13683e-15	0.00907409	0.006	0	1.14811e-10
LOXHD1	3.13683e-15	0.00370761	0.006	0	1.14811e-10
AC092068.1	3.13683e-15	0.00635839	0.006	0	1.14811e-10
AC018766.1	3.13683e-15	0.00823996	0.006	0	1.14811e-10
KLK11	3.13683e-15	0.00453434	0.006	0	1.14811e-10
SIGLEC1	3.13683e-15	0.00370761	0.006	0	1.14811e-10
CR381670.2	3.13683e-15	0.00733549	0.006	0	1.14811e-10
AF130417.1	3.13683e-15	0.0130395	0.006	0	1.14811e-10
AC005005.3	3.13683e-15	0.00275401	0.006	0	1.14811e-10
AC002407.1	3.13683e-15	0.0056187	0.006	0	1.14811e-10
AL672032.1	3.13683e-15	0.00369771	0.006	0	1.14811e-10
C4orf3	3.15308e-15	0.367849	0.935	0.769	1.15406e-10
TNFRSF11B	3.42869e-15	0.756309	0.25	0.084	1.25493e-10
PIK3AP1	3.4909e-15	0.149277	0.185	0.05	1.2777e-10
RPS4X	3.72916e-15	-0.502496	0.976	0.959	1.36491e-10
GLUL	4.59488e-15	0.592651	0.53	0.277	1.68177e-10
PPP1R14C	4.98978e-15	0.224073	0.31	0.115	1.82631e-10
MYO1B	5.23991e-15	0.42492	0.56	0.3	1.91786e-10
RPS15A	5.56724e-15	-0.505185	0.982	0.949	2.03766e-10
FNDC3B	5.81518e-15	0.356177	0.673	0.379	2.12841e-10
RAC1	6.37829e-15	0.391947	0.935	0.751	2.33452e-10
SLC16A3	6.40855e-15	0.140019	0.161	0.04	2.34559e-10
SLC30A2	6.61271e-15	0.152269	0.125	0.026	2.42032e-10
SHANK2	6.7061e-15	0.0266693	0.024	0.001	2.4545e-10
ACTG1	6.77751e-15	0.924341	0.97	0.89	2.48063e-10
PSMA3	7.20948e-15	0.37565	0.899	0.668	2.63874e-10
ANKRD36C	7.23149e-15	1.34235	0.25	0.083	2.6468e-10
CDH1	8.07022e-15	0.398264	0.708	0.41	2.95378e-10
AC007906.1	8.54314e-15	0.0179501	0.012	0	3.12687e-10
CD70	8.57337e-15	0.0419373	0.03	0.002	3.13794e-10
MOB1A	8.85715e-15	0.332217	0.583	0.319	3.24181e-10
C6orf62	9.20021e-15	0.346976	0.702	0.418	3.36737e-10
PTBP3	9.50218e-15	0.346279	0.72	0.427	3.47789e-10
DEFB4A	1.0106e-14	0.0679858	0.06	0.007	3.6989e-10
CD63	1.0238e-14	0.443064	0.982	0.923	3.7472e-10
GPR68	1.05036e-14	0.0662108	0.077	0.011	3.84442e-10
DTX3L	1.08997e-14	0.296207	0.583	0.3	3.9894e-10
ZNFX1	1.16329e-14	0.420495	0.524	0.26	4.25775e-10
IL11	1.18659e-14	0.683303	0.131	0.029	4.34305e-10
RPL14	1.268e-14	-0.501979	0.982	0.95	4.641e-10
AL133453.1	1.31986e-14	0.282962	0.5	0.25	4.83081e-10
TMEM30A	1.35814e-14	0.370573	0.75	0.468	4.97091e-10
IFIT5	1.465e-14	0.252775	0.548	0.278	5.36204e-10
GJA4	1.50587e-14	0.122009	0.06	0.007	5.51165e-10
RPS28	1.58168e-14	-0.509387	0.988	0.962	5.78909e-10
LINC00963	1.74326e-14	0.26461	0.512	0.249	6.38052e-10
PSMB3	1.7656e-14	0.336091	0.893	0.65	6.46227e-10
RPS14	1.78162e-14	-0.471917	0.988	0.96	6.52089e-10
RPS23	1.88839e-14	-0.463939	1	0.972	6.9117e-10
GSPT1	1.954e-14	0.336964	0.738	0.457	7.15183e-10
PRRC2C	2.08086e-14	0.4124	0.899	0.632	7.61615e-10
F11R	2.13735e-14	0.329408	0.464	0.23	7.82293e-10
JAK2	2.23415e-14	0.2137	0.417	0.183	8.17722e-10
EIF4A2	2.54804e-14	-0.623848	0.881	0.865	9.32606e-10
EPAS1	2.639e-14	0.305321	0.702	0.406	9.65902e-10
RCN1	2.78641e-14	0.31653	0.702	0.425	1.01985e-09
PTGS2	3.51011e-14	0.557626	0.25	0.085	1.28473e-09
ELL2	3.5768e-14	0.288334	0.75	0.461	1.30914e-09
MIR3142HG	3.60283e-14	0.102528	0.06	0.007	1.31867e-09
ACPP	3.68484e-14	0.295531	0.333	0.137	1.34869e-09
BSPRY	3.70977e-14	0.279189	0.5	0.25	1.35781e-09
BPGM	3.72616e-14	0.293655	0.393	0.176	1.36381e-09
APOL4	3.74167e-14	0.285548	0.357	0.148	1.36949e-09
SELENOK	3.8942e-14	0.354611	0.958	0.806	1.42532e-09
CYBA	3.92476e-14	0.511843	0.369	0.159	1.4365e-09
CCL20	4.15754e-14	0.489561	0.304	0.115	1.5217e-09
NTRK2	5.11591e-14	0.262753	0.143	0.035	1.87248e-09
TRIM25	5.29234e-14	0.212897	0.482	0.224	1.93705e-09
RPL27A	5.8503e-14	-0.47581	1	0.948	2.14127e-09
AL365226.2	5.94517e-14	0.0167305	0.024	0.001	2.17599e-09
GSTO1	6.70766e-14	0.345369	0.917	0.69	2.45507e-09
CCL8	6.77049e-14	0.323839	0.113	0.023	2.47807e-09
DNAJC12	7.19927e-14	0.398139	0.958	0.778	2.635e-09
RNF19A	7.2523e-14	0.256051	0.518	0.265	2.65441e-09
MAP1LC3B	7.36217e-14	0.257758	0.881	0.653	2.69463e-09
ABCC8	7.42722e-14	-0.789575	0.518	0.691	2.71844e-09
RNF19B	7.61943e-14	0.278597	0.571	0.296	2.78879e-09
CNP	7.78571e-14	0.422594	0.756	0.505	2.84965e-09
CD59	8.43623e-14	0.377752	0.958	0.764	3.08774e-09
TPBG	8.61234e-14	0.167153	0.119	0.025	3.1522e-09
MT1E	8.91714e-14	0.643517	0.708	0.438	3.26376e-09
ATF5	9.02083e-14	0.172282	0.292	0.109	3.30171e-09
CHMP5	9.79021e-14	0.354313	0.887	0.711	3.58331e-09
UQCRB	9.93188e-14	-0.525645	0.958	0.911	3.63517e-09
HIVEP2	1.02013e-13	0.230702	0.452	0.218	3.73377e-09
DHX36	1.04882e-13	0.353436	0.798	0.544	3.83877e-09
RAB3B	1.08581e-13	0.464342	0.815	0.56	3.97418e-09
BCL10	1.10776e-13	0.191218	0.417	0.188	4.05452e-09
EPHB2	1.1665e-13	0.0695978	0.107	0.021	4.2695e-09
DERL1	1.41233e-13	0.303176	0.589	0.336	5.16928e-09
PEA15	1.41729e-13	0.273373	0.363	0.154	5.18742e-09
TUBA1C	1.52333e-13	0.279978	0.524	0.275	5.57554e-09
CXCL12	1.62221e-13	0.0846279	0.065	0.009	5.93747e-09
LSR	1.74828e-13	0.251874	0.548	0.289	6.39888e-09
BAALC-AS2	1.76855e-13	0.104466	0.089	0.016	6.47306e-09
LPIN1	1.79819e-13	0.287542	0.536	0.279	6.58155e-09
TNC	1.8067e-13	0.16835	0.065	0.009	6.61271e-09
SNHG29	1.97439e-13	-0.607898	0.935	0.91	7.22648e-09
IL15RA	2.03957e-13	0.148399	0.161	0.044	7.46504e-09
MAP1B	2.11386e-13	0.366452	0.923	0.678	7.73696e-09
NCCRP1	2.4559e-13	0.0775269	0.048	0.005	8.98883e-09
RPL18	2.46613e-13	-0.418077	0.988	0.953	9.02627e-09
EFHD2	2.50852e-13	0.200399	0.393	0.177	9.18142e-09
SMS	2.5551e-13	0.367591	0.702	0.485	9.35193e-09
S100A9	2.70649e-13	1.1848	0.089	0.016	9.90601e-09
B4GALT5	2.81063e-13	0.208906	0.339	0.142	1.02872e-08
TRIB1	2.97853e-13	0.321979	0.458	0.227	1.09017e-08
RRAS	2.98064e-13	0.222415	0.286	0.109	1.09094e-08
SHISAL2B	3.15725e-13	-1.16015	0.524	0.686	1.15558e-08
STT3A	3.25452e-13	0.231483	0.5	0.254	1.19119e-08
SFT2D2	3.2751e-13	0.331152	0.583	0.324	1.19872e-08
ARAP2	3.42392e-13	0.320873	0.143	0.035	1.25319e-08
TMEM41B	3.59902e-13	0.551289	0.536	0.295	1.31728e-08
CHCHD2	3.62002e-13	0.274694	0.982	0.89	1.32496e-08
CRABP2	3.7315e-13	0.156764	0.167	0.046	1.36577e-08
FEZ1	4.19011e-13	0.158003	0.202	0.063	1.53362e-08
ERP44	4.28636e-13	0.374162	0.762	0.511	1.56885e-08
B3GNT5	4.49925e-13	0.221087	0.25	0.089	1.64677e-08
ARSJ	4.77841e-13	0.114854	0.107	0.022	1.74895e-08
PTAFR	4.81743e-13	0.0569835	0.042	0.004	1.76323e-08
CPVL	5.13738e-13	0.0632145	0.06	0.008	1.88033e-08
ARL5B	5.17618e-13	0.266359	0.417	0.197	1.89454e-08
KMO	5.19408e-13	0.0605878	0.095	0.018	1.90108e-08
STAP2	5.19708e-13	0.177078	0.339	0.143	1.90218e-08
ANKRD12	5.56337e-13	0.506027	0.821	0.632	2.03625e-08
SEC61B	5.73098e-13	0.293395	0.964	0.877	2.09759e-08
CASP7	5.73902e-13	0.132069	0.351	0.147	2.10054e-08
AC111149.2	5.83682e-13	0.0127517	0.018	0.001	2.13633e-08
MAFF	6.1435e-13	0.161367	0.304	0.119	2.24858e-08
C4orf19	6.51031e-13	0.219068	0.446	0.216	2.38284e-08
SPOCK1	6.51611e-13	0.125365	0.125	0.029	2.38496e-08
EEF1A1	6.8303e-13	-0.401899	0.994	0.972	2.49996e-08
KIAA0040	6.89969e-13	0.301895	0.369	0.164	2.52536e-08
RPL30	7.36936e-13	-0.441899	0.994	0.967	2.69726e-08
NFE2L2	7.42831e-13	0.38933	0.768	0.53	2.71883e-08
OGFRL1	7.44127e-13	0.280795	0.315	0.131	2.72358e-08
RABGAP1L	7.6515e-13	0.331203	0.583	0.322	2.80053e-08
KL	7.80289e-13	0.442926	0.292	0.115	2.85594e-08
PHF11	8.20883e-13	0.26679	0.637	0.36	3.00451e-08
PXK	8.62989e-13	0.335127	0.363	0.163	3.15863e-08
KCNN3	9.29959e-13	0.117917	0.155	0.042	3.40374e-08
PDP1	9.72462e-13	0.174543	0.149	0.04	3.55931e-08
ITGA1	9.99997e-13	0.577228	0.333	0.147	3.66009e-08
IL23A	1.04067e-12	0.178565	0.083	0.015	3.80896e-08
XBP1	1.11063e-12	0.393073	0.917	0.724	4.06503e-08
HOPX	1.13162e-12	0.676481	0.81	0.654	4.14183e-08
YWHAB	1.20989e-12	0.316798	0.923	0.729	4.42831e-08
FZD5	1.38148e-12	0.156255	0.244	0.087	5.05637e-08
UFM1	1.40685e-12	0.31211	0.685	0.438	5.14923e-08
TMEM45A	1.4408e-12	0.243916	0.375	0.169	5.27346e-08
HLA-DMA	1.4643e-12	0.0586993	0.089	0.016	5.35948e-08
NEAT1	1.47844e-12	0.265613	0.946	0.7	5.41126e-08
ASPHD2	1.4858e-12	0.133215	0.202	0.065	5.43818e-08
MTHFD2	1.49427e-12	0.26441	0.292	0.116	5.46918e-08
RPL37A	1.60077e-12	-0.466517	0.994	0.956	5.85899e-08
AC004264.1	1.61676e-12	0.0393816	0.03	0.002	5.91751e-08
NINJ1	1.78401e-12	0.281358	0.363	0.166	6.52967e-08
MID1	1.8199e-12	0.176346	0.149	0.04	6.661e-08
STAT3	1.98749e-12	0.364258	0.851	0.633	7.2744e-08
LPP	2.13017e-12	0.338163	0.601	0.337	7.79665e-08
AC025580.1	2.16912e-12	0.0221171	0.024	0.001	7.93918e-08
RALA	2.19147e-12	0.372429	0.685	0.433	8.02099e-08
EHF	2.37553e-12	0.275275	0.28	0.112	8.69467e-08
IRAK2	2.40872e-12	0.0988081	0.119	0.028	8.81615e-08
LACTB	2.50432e-12	0.155858	0.405	0.187	9.16604e-08
RPL4	3.03637e-12	-0.520246	0.905	0.87	1.11134e-07
VGF	3.07773e-12	0.466874	0.923	0.736	1.12648e-07
SLC26A4-AS1	3.18787e-12	0.0516253	0.089	0.017	1.16679e-07
FKBP11	3.56827e-12	0.252129	0.607	0.351	1.30602e-07
SDCBP	3.57331e-12	0.340987	0.786	0.574	1.30787e-07
ADM	3.61295e-12	0.605317	0.554	0.325	1.32238e-07
SEPTIN4	3.61592e-12	0.0521042	0.095	0.019	1.32346e-07
AP3B1	3.67908e-12	0.286939	0.679	0.425	1.34658e-07
FAS	3.87512e-12	0.172003	0.28	0.111	1.41833e-07
SOCS3	3.89838e-12	0.276281	0.429	0.211	1.42685e-07
ADAR	4.14933e-12	0.413488	0.792	0.539	1.5187e-07
ELK3	4.47398e-12	0.0743719	0.101	0.021	1.63752e-07
FMNL2	4.53463e-12	0.135199	0.22	0.075	1.65972e-07
METRN	4.9503e-12	-0.703044	0.601	0.728	1.81186e-07
POLR3D	5.08864e-12	0.158341	0.327	0.139	1.86249e-07
STAT6	5.2406e-12	0.124848	0.262	0.099	1.91811e-07
GCH1	5.65707e-12	0.199327	0.673	0.403	2.07054e-07
SHOX2	5.72242e-12	0.0213296	0.012	0	2.09446e-07
AC009121.3	5.72242e-12	0.00947256	0.012	0	2.09446e-07
AL451042.1	5.74963e-12	0.0156847	0.012	0	2.10442e-07
LINC00996	5.74963e-12	0.0148764	0.012	0	2.10442e-07
AC008243.1	5.77697e-12	0.0149263	0.012	0	2.11443e-07
FFAR2	5.7777e-12	0.166819	0.226	0.078	2.1147e-07
AC009542.1	5.80443e-12	0.0167789	0.012	0	2.12448e-07
LINC01585	5.83203e-12	0.00614422	0.012	0	2.13458e-07
VGLL2	5.85975e-12	0.00970906	0.012	0	2.14473e-07
GAS5	5.96387e-12	-0.676113	0.577	0.713	2.18284e-07
ARHGAP31	7.00209e-12	0.0380182	0.071	0.012	2.56284e-07
RASGRP3	7.12553e-12	0.0648098	0.143	0.038	2.60802e-07
LINC02274	7.33178e-12	0.0483281	0.077	0.013	2.6835e-07
CHMP4B	7.59985e-12	0.283132	0.595	0.351	2.78162e-07
RFX3	7.60125e-12	0.240458	0.345	0.154	2.78213e-07
LPGAT1	7.78249e-12	0.300115	0.679	0.429	2.84847e-07
SDCBP2	7.86427e-12	0.0842143	0.155	0.044	2.8784e-07
RPL10A	8.08521e-12	-0.489537	0.97	0.922	2.95927e-07
TNS3	8.17562e-12	0.189464	0.44	0.22	2.99236e-07
MFHAS1	8.3303e-12	0.192434	0.339	0.146	3.04897e-07
CSRP1	9.01304e-12	0.262478	0.607	0.366	3.29886e-07
AC009227.1	9.0288e-12	0.0513448	0.036	0.003	3.30463e-07
PRMT1	9.52309e-12	0.262525	0.738	0.499	3.48555e-07
RPL35A	9.5817e-12	-0.443715	0.988	0.946	3.507e-07
AC092821.3	9.632e-12	0.0363185	0.024	0.001	3.52541e-07
PFN1	9.82642e-12	0.32306	0.869	0.701	3.59657e-07
SLPI	1.00463e-11	0.601896	0.089	0.018	3.67705e-07
PLIN2	1.01332e-11	0.341693	0.315	0.134	3.70886e-07
SLC11A2	1.11651e-11	0.217451	0.399	0.192	4.08654e-07
ALPK1	1.26303e-11	0.0860551	0.125	0.031	4.62282e-07
PPP1R11	1.2699e-11	0.222633	0.47	0.247	4.64795e-07
TRIM56	1.36395e-11	0.334038	0.607	0.362	4.9922e-07
EGR3	1.41215e-11	0.176476	0.077	0.014	5.16862e-07
RBM47	1.44847e-11	0.296528	0.643	0.403	5.30155e-07
DNAJC7	1.4813e-11	0.350032	0.804	0.594	5.42172e-07
RPL34	1.52364e-11	-0.442736	0.994	0.964	5.57666e-07
RPL22	1.55971e-11	-0.488346	0.976	0.925	5.7087e-07
IL4I1	1.66032e-11	0.0562184	0.083	0.016	6.07695e-07
ARHGEF35	1.6892e-11	0.24024	0.375	0.183	6.18266e-07
LMAN1	1.7501e-11	0.332364	0.923	0.695	6.40553e-07
CTSC	1.98217e-11	0.177137	0.185	0.06	7.25493e-07
TMEM132A	2.11141e-11	0.293194	0.613	0.359	7.72797e-07
RACK1	2.14007e-11	-0.410912	0.982	0.935	7.83288e-07
FDX1	2.20731e-11	0.260316	0.649	0.418	8.07898e-07
ECE1	2.22093e-11	0.317009	0.482	0.274	8.12884e-07
BZW1	2.25938e-11	0.275572	0.78	0.552	8.26955e-07
RPSA	2.386e-11	-0.494553	0.976	0.917	8.73301e-07
UBALD2	2.44769e-11	0.256761	0.369	0.178	8.95881e-07
C2	2.57187e-11	0.110291	0.113	0.027	9.41331e-07
ABCB1	2.59501e-11	0.260794	0.292	0.123	9.498e-07
YBX3	2.6003e-11	0.0901853	0.119	0.029	9.51737e-07
CALCOCO2	2.64236e-11	0.213788	0.732	0.473	9.67129e-07
CYP3A5	2.69188e-11	0.0925579	0.161	0.048	9.85253e-07
NCMAP	2.92371e-11	0.184722	0.143	0.04	1.07011e-06
IFNGR2	2.99805e-11	0.270806	0.601	0.358	1.09732e-06
UBE2D3	3.10028e-11	0.241812	0.899	0.71	1.13473e-06
HDGF	3.18094e-11	0.273882	0.649	0.406	1.16425e-06
SERPINB7	3.22232e-11	0.0851419	0.054	0.007	1.1794e-06
G6PD	3.32113e-11	0.134858	0.315	0.134	1.21557e-06
TMOD1	3.41316e-11	0.294661	0.923	0.701	1.24925e-06
SECTM1	3.69662e-11	0.167797	0.107	0.025	1.353e-06
TNFRSF18	3.81436e-11	0.197695	0.173	0.055	1.39609e-06
PARP12	3.83188e-11	0.0875692	0.333	0.14	1.40251e-06
MARCKS	3.89735e-11	0.505659	0.863	0.675	1.42647e-06
GDE1	4.28601e-11	0.194954	0.488	0.256	1.56872e-06
GAD1	4.34018e-11	0.230531	0.256	0.103	1.58855e-06
MYL12A	4.37758e-11	0.219619	0.857	0.643	1.60224e-06
PSMA1	4.47895e-11	0.263514	0.863	0.687	1.63934e-06
NFKB2	4.75274e-11	0.09672	0.351	0.152	1.73955e-06
AQP3	4.77518e-11	0.650663	0.423	0.217	1.74776e-06
ARPC3	4.9484e-11	0.284959	0.935	0.813	1.81116e-06
RPL36	5.00293e-11	-0.423502	0.988	0.959	1.83112e-06
SSTR2	5.17276e-11	0.37319	0.744	0.503	1.89328e-06
ATP2A2	5.23351e-11	0.268206	0.619	0.376	1.91552e-06
CDKN1A	5.30126e-11	0.241415	0.673	0.418	1.94031e-06
G6PC2	5.42269e-11	-0.753787	0.333	0.533	1.98476e-06
GCC2	5.52831e-11	0.270201	0.732	0.489	2.02342e-06
FNDC3A	5.67872e-11	0.311975	0.762	0.55	2.07847e-06
GABRB3	6.04278e-11	0.197755	0.643	0.37	2.21172e-06
PDE4D	6.32716e-11	0.182879	0.417	0.203	2.3158e-06
SMIM14	6.3801e-11	0.296366	0.679	0.441	2.33518e-06
ACTN1	6.45339e-11	0.191431	0.548	0.31	2.362e-06
SCO2	6.50018e-11	0.308241	0.423	0.221	2.37913e-06
FAM111A	6.7292e-11	0.120149	0.179	0.058	2.46295e-06
SLC25A28	6.78444e-11	0.135214	0.423	0.209	2.48317e-06
MT1F	7.0901e-11	0.307846	0.726	0.504	2.59505e-06
TIFA	7.12669e-11	0.160166	0.357	0.165	2.60844e-06
P4HB	7.41485e-11	0.339276	0.923	0.766	2.71391e-06
ARHGAP26	8.02685e-11	0.100083	0.202	0.07	2.93791e-06
CTSB	8.32793e-11	0.423864	0.673	0.46	3.04811e-06
FBXO7	8.43169e-11	0.211484	0.744	0.501	3.08608e-06
RPL13A	8.95874e-11	-0.487191	0.97	0.925	3.27899e-06
PTP4A2	9.02443e-11	0.262165	0.798	0.589	3.30303e-06
PDIA4	9.22634e-11	0.348203	0.542	0.318	3.37693e-06
MAML2	9.3455e-11	0.204477	0.333	0.157	3.42054e-06
MAP7	9.76311e-11	0.265628	0.542	0.298	3.5734e-06
KPNB1	1.00861e-10	0.287655	0.673	0.456	3.69161e-06
C11orf98	1.03072e-10	0.0318514	0.054	0.008	3.77253e-06
TANK	1.0764e-10	0.212353	0.548	0.322	3.93975e-06
EMP3	1.08252e-10	0.184687	0.262	0.105	3.96213e-06
AC245297.3	1.14351e-10	0.22491	0.619	0.383	4.18536e-06
PSMB2	1.1932e-10	0.262796	0.821	0.636	4.36723e-06
TNFAIP1	1.20404e-10	0.157236	0.327	0.147	4.40692e-06
CHMP4C	1.28119e-10	0.091797	0.315	0.134	4.6893e-06
SLC18B1	1.28251e-10	0.144526	0.28	0.118	4.69413e-06
NPPB	1.40072e-10	0.124171	0.036	0.004	5.12677e-06
FAM107B	1.45126e-10	0.251148	0.506	0.279	5.31177e-06
DGAT2	1.45656e-10	0.0425422	0.06	0.009	5.33117e-06
TTC39B	1.58376e-10	0.196655	0.357	0.167	5.79671e-06
MMP10	1.62173e-10	0.353671	0.071	0.013	5.93569e-06
IDS	1.62984e-10	0.281425	0.964	0.789	5.96536e-06
STAT5A	1.63193e-10	0.113595	0.226	0.084	5.97304e-06
TRIM38	1.8409e-10	0.0944798	0.375	0.178	6.73786e-06
LGMN	1.84964e-10	0.262438	0.613	0.374	6.76987e-06
PBDC1	1.94363e-10	0.20407	0.56	0.326	7.11388e-06
MED15	1.94465e-10	0.118402	0.256	0.102	7.11762e-06
NKX3-1	1.99911e-10	0.066502	0.083	0.017	7.31693e-06
EIF3E	2.04288e-10	-0.582136	0.75	0.779	7.47716e-06
PDIA6	2.07099e-10	0.354494	0.899	0.736	7.58002e-06
PRDX1	2.11054e-10	0.640141	0.923	0.742	7.72477e-06
LIMS1	2.25698e-10	0.298383	0.56	0.344	8.26077e-06
MACF1	2.28454e-10	0.268228	0.738	0.499	8.36164e-06
G0S2	2.28585e-10	0.321939	0.274	0.116	8.36642e-06
AGPAT3	2.28634e-10	0.151388	0.405	0.202	8.36822e-06
SEC61G	2.51156e-10	0.248822	0.976	0.852	9.19258e-06
PPM1K	2.63019e-10	0.213731	0.625	0.38	9.62675e-06
SNHG7	2.66544e-10	-0.714294	0.476	0.623	9.75579e-06
CIITA	2.76554e-10	0.0557659	0.101	0.024	1.01221e-05
LIMD2	2.79944e-10	0.0813188	0.125	0.034	1.02462e-05
TMEM208	2.96786e-10	0.304235	0.911	0.714	1.08627e-05
FAM110C	3.01728e-10	0.138116	0.202	0.073	1.10436e-05
SYTL2	3.17799e-10	0.050756	0.06	0.01	1.16317e-05
RPLP1	3.27727e-10	-0.392341	1	0.977	1.19951e-05
CALR	3.43128e-10	0.467651	0.935	0.786	1.25588e-05
DLGAP1-AS1	3.54419e-10	0.0501074	0.101	0.024	1.29721e-05
LGALS3BP	3.57493e-10	0.322436	0.81	0.566	1.30846e-05
CLIC4	3.60985e-10	0.0595238	0.131	0.037	1.32124e-05
ID1	3.68524e-10	0.541692	0.774	0.551	1.34884e-05
BCAP29	3.71713e-10	0.330029	0.577	0.353	1.36051e-05
ST14	3.72077e-10	0.21999	0.464	0.257	1.36184e-05
SLC31A2	3.77073e-10	0.135625	0.173	0.058	1.38012e-05
CMTM3	4.07394e-10	0.0661786	0.089	0.02	1.4911e-05
TNF	4.20458e-10	0.0315802	0.03	0.003	1.53892e-05
CAST	4.26867e-10	0.231233	0.798	0.561	1.56238e-05
ITSN2	4.3798e-10	0.2164	0.47	0.265	1.60305e-05
MDGA1	4.39369e-10	0.0649152	0.101	0.025	1.60814e-05
CHI3L2	4.53835e-10	0.0214224	0.012	0	1.66108e-05
HSPE1	4.56489e-10	-0.544432	0.821	0.837	1.6708e-05
PLEKHG3	4.69248e-10	0.180193	0.321	0.149	1.71749e-05
ACHE	5.00939e-10	0.162666	0.137	0.041	1.83349e-05
RBM3	5.07705e-10	0.174176	0.786	0.536	1.85825e-05
WNT7B	5.1081e-10	0.0219426	0.018	0.001	1.86962e-05
RPL8	5.15032e-10	-0.368671	0.994	0.958	1.88507e-05
UHMK1	5.34964e-10	0.218952	0.619	0.381	1.95802e-05
PFKP	5.99624e-10	0.21578	0.661	0.394	2.19468e-05
NLRC5	6.47769e-10	0.129196	0.28	0.12	2.3709e-05
SNX6	6.59704e-10	0.181004	0.756	0.498	2.41458e-05
STOML1	6.90159e-10	0.11629	0.244	0.098	2.52605e-05
STXBP1	6.93212e-10	0.244379	0.821	0.586	2.53723e-05
PLEK2	7.21856e-10	0.145439	0.095	0.022	2.64207e-05
BBX	7.26689e-10	0.269769	0.78	0.548	2.65975e-05
MIR7-3HG	7.2852e-10	0.287189	0.863	0.684	2.66646e-05
UBXN4	7.33623e-10	0.300822	0.929	0.749	2.68513e-05
PDCD5	7.87447e-10	0.241406	0.887	0.714	2.88214e-05
C2CD4B	8.2613e-10	0.504439	0.833	0.638	3.02372e-05
RPL15	8.37811e-10	-0.351588	0.976	0.965	3.06647e-05
DENND4A	8.38858e-10	0.224716	0.565	0.334	3.07031e-05
NDUFA9	8.39615e-10	0.265746	0.655	0.445	3.07308e-05
CXCL5	9.19552e-10	0.240301	0.149	0.047	3.36565e-05
QPCT	9.3897e-10	0.360222	0.923	0.759	3.43672e-05
FAM32A	9.49551e-10	0.176066	0.548	0.312	3.47545e-05
S100A16	1.00333e-09	0.105311	0.113	0.031	3.67228e-05
PABPC1	1.12468e-09	0.349457	0.863	0.668	4.11642e-05
SNCAIP	1.17869e-09	0.0266723	0.024	0.002	4.31413e-05
STAT5B	1.23879e-09	0.169264	0.363	0.181	4.53408e-05
GLRX	1.33442e-09	0.310455	0.524	0.315	4.88412e-05
PDGFRL	1.34133e-09	0.170188	0.208	0.082	4.90939e-05
STIM2	1.34584e-09	0.32704	0.494	0.296	4.92591e-05
PIM2	1.35566e-09	0.146035	0.196	0.071	4.96186e-05
PARVB	1.3729e-09	-0.468082	0.238	0.453	5.02497e-05
IER5	1.43758e-09	0.0562921	0.333	0.153	5.2617e-05
HES4	1.50829e-09	0.114473	0.196	0.072	5.52048e-05
CDC37L1	1.53038e-09	0.293454	0.536	0.327	5.60135e-05
FSD1L	1.55667e-09	0.164296	0.286	0.127	5.69756e-05
CHIC2	1.60339e-09	0.142403	0.417	0.216	5.86857e-05
KLHDC7B	1.64801e-09	0.0212418	0.03	0.003	6.03187e-05
SHISA5	1.67894e-09	0.151446	0.542	0.323	6.14508e-05
HLA-DRB5	1.69241e-09	0.0618484	0.065	0.012	6.19438e-05
UBE2L3	1.7008e-09	0.222085	0.815	0.575	6.2251e-05
PGAM1	1.75592e-09	0.264421	0.845	0.627	6.42683e-05
DERL2	1.88616e-09	0.194467	0.589	0.37	6.90352e-05
TMEM50A	1.90848e-09	0.249929	0.732	0.522	6.98524e-05
TMEM35B	1.90877e-09	0.216642	0.536	0.314	6.98628e-05
HDAC9	1.94994e-09	0.235337	0.411	0.219	7.13697e-05
EEF1G	1.95168e-09	-0.403357	0.976	0.913	7.14336e-05
SELENOM	2.02291e-09	0.322083	0.815	0.605	7.40406e-05
NOCT	2.02441e-09	0.111576	0.22	0.086	7.40955e-05
TMX1	2.05588e-09	0.278142	0.643	0.42	7.52474e-05
TAX1BP3	2.09912e-09	0.164481	0.345	0.176	7.68299e-05
DPH3	2.10804e-09	0.209431	0.435	0.244	7.71564e-05
SRPK1	2.11033e-09	0.158188	0.411	0.216	7.72402e-05
ADPRHL2	2.14332e-09	0.120635	0.435	0.23	7.84476e-05
INSR	2.14984e-09	0.237457	0.315	0.149	7.86864e-05
ARFIP1	2.16314e-09	0.161234	0.482	0.27	7.91729e-05
ITPR2	2.17916e-09	0.160119	0.315	0.15	7.97596e-05
SYNCRIP	2.21574e-09	0.143655	0.548	0.322	8.10983e-05
DGKZ	2.2244e-09	0.149576	0.452	0.25	8.14152e-05
MYO1E	2.24187e-09	0.111502	0.161	0.054	8.20546e-05
TASOR2	2.35066e-09	0.189137	0.44	0.245	8.60366e-05
MR1	2.46213e-09	0.155592	0.298	0.137	9.01165e-05
HNRNPK	2.47547e-09	0.290661	0.911	0.71	9.06048e-05
MFSD12	2.48597e-09	0.160624	0.339	0.168	9.09888e-05
PRR5	2.58698e-09	0.0362055	0.048	0.007	9.46861e-05
AC010642.2	2.72885e-09	0.17422	0.613	0.387	9.98786e-05
MSN	2.74247e-09	0.241929	0.315	0.155	0.000100377
SNRPB	2.76275e-09	0.15558	0.768	0.546	0.000101119
LMO2	2.87655e-09	0.210687	0.548	0.336	0.000105285
DLGAP1-AS2	2.97816e-09	0.0397603	0.024	0.002	0.000109004
IFI27	2.98153e-09	0.0785681	0.101	0.026	0.000109127
SLC2A6	2.99156e-09	0.209447	0.28	0.126	0.000109494
AC011472.3	3.03465e-09	0.0268805	0.024	0.002	0.000111071
REL	3.03483e-09	0.133246	0.333	0.162	0.000111078
AK4	3.09141e-09	0.214453	0.339	0.17	0.000113149
ADCYAP1	3.17585e-09	1.39492	0.738	0.676	0.000116239
FOSL2	3.26041e-09	0.121548	0.232	0.094	0.000119334
RPS27	3.33051e-09	-0.454259	0.982	0.968	0.0001219
DNPEP	3.33887e-09	0.153225	0.536	0.311	0.000122206
LSM12	3.34839e-09	0.20121	0.536	0.326	0.000122554
ATG3	3.44736e-09	0.177283	0.601	0.37	0.000126177
RNF144B	3.46773e-09	0.132046	0.202	0.077	0.000126922
AP5B1	3.54621e-09	0.111088	0.22	0.088	0.000129795
GPX4	3.56198e-09	-0.521612	0.887	0.87	0.000130372
DUSP4	3.59053e-09	0.0819894	0.196	0.073	0.000131417
RPL29	3.59408e-09	-0.419507	0.97	0.932	0.000131547
CASP3	3.83363e-09	0.0988997	0.31	0.145	0.000140315
RTP4	3.91518e-09	0.173551	0.256	0.112	0.0001433
MYCBP2	4.02054e-09	0.271382	0.786	0.524	0.000147156
MT1X	4.30512e-09	0.439508	0.827	0.653	0.000157572
TIPARP	4.35364e-09	0.289781	0.31	0.154	0.000159348
GAMT	4.48132e-09	-0.427073	0.274	0.458	0.000164021
AC093673.1	4.53395e-09	0.102841	0.208	0.082	0.000165947
ACADVL	4.55492e-09	0.225279	0.786	0.574	0.000166715
SPTLC3	4.82128e-09	0.0615425	0.131	0.04	0.000176464
L3HYPDH	4.83751e-09	0.110515	0.262	0.114	0.000177058
FYTTD1	4.95995e-09	0.160589	0.667	0.428	0.000181539
SLC28A3	5.01562e-09	0.038619	0.071	0.015	0.000183577
CDV3	5.18643e-09	0.221026	0.762	0.561	0.000189829
ANKLE2	5.26152e-09	0.145598	0.435	0.233	0.000192577
GRASP	5.71471e-09	0.236887	0.31	0.147	0.000209164
ENKUR	5.72027e-09	0.126502	0.143	0.046	0.000209367
ITGAV	5.82005e-09	0.293009	0.595	0.402	0.00021302
TRIM21	5.98483e-09	0.125031	0.327	0.156	0.000219051
RFX6	6.17998e-09	0.193825	0.476	0.269	0.000226193
ZFP36	6.1847e-09	0.334395	0.506	0.299	0.000226366
DNAJC15	6.26194e-09	0.377089	0.851	0.624	0.000229193
TGIF1	6.28756e-09	0.0423345	0.054	0.009	0.000230131
TMEM154	6.41166e-09	0.0809833	0.083	0.019	0.000234673
MPPE1	6.5007e-09	0.148176	0.298	0.142	0.000237932
UBA6	6.68327e-09	0.159177	0.458	0.258	0.000244614
MANF	6.77401e-09	0.304125	0.821	0.593	0.000247935
IL6ST	6.83412e-09	0.259965	0.696	0.474	0.000250136
RPL23	7.21449e-09	-0.470605	0.952	0.906	0.000264057
BCL3	7.3708e-09	0.111472	0.321	0.154	0.000269779
SNRPG	7.4698e-09	0.190502	0.857	0.691	0.000273402
MAL2	7.72326e-09	0.23055	0.607	0.39	0.000282679
SYTL4	7.76075e-09	0.059412	0.077	0.017	0.000284051
CIRBP	7.93944e-09	-0.462561	0.905	0.869	0.000290591
GCNT3	8.43055e-09	0.157733	0.19	0.073	0.000308567
MAT2B	8.6649e-09	0.152659	0.304	0.143	0.000317144
GSTK1	9.08998e-09	0.202213	0.619	0.409	0.000332702
ACO1	9.40268e-09	0.164364	0.321	0.16	0.000344148
CTDSP2	9.48111e-09	0.145299	0.5	0.286	0.000347018
FGD6	9.67701e-09	0.0809751	0.226	0.092	0.000354188
MEIS1	1.00726e-08	0.240749	0.393	0.209	0.000368666
SERPINB3	1.03947e-08	0.0101009	0.012	0	0.000380455
GABRA5	1.05e-08	0.0084259	0.012	0	0.00038431
TMEM132E	1.05e-08	0.013739	0.012	0	0.00038431
AF127936.2	1.05353e-08	0.00478112	0.012	0	0.000385604
ITGB4	1.05708e-08	0.00457653	0.012	0	0.000386902
AC022126.1	1.081e-08	0.0651042	0.077	0.018	0.000395658
AL137026.1	1.08246e-08	0.0176426	0.018	0.001	0.00039619
C6orf58	1.13553e-08	0.116106	0.083	0.02	0.000415616
ARHGAP5	1.138e-08	0.19871	0.696	0.473	0.00041652
BCAR1	1.14639e-08	0.195451	0.488	0.281	0.000419589
CYSTM1	1.19102e-08	0.177435	0.935	0.805	0.000435925
ACTB	1.24958e-08	0.461496	0.946	0.801	0.000457357
MPZL1	1.25498e-08	0.173765	0.333	0.171	0.000459336
CCNL1	1.26744e-08	0.181728	0.667	0.424	0.000463895
TMEM87B	1.31744e-08	0.154142	0.345	0.174	0.000482196
DNAJB11	1.31803e-08	0.289911	0.655	0.434	0.000482411
IL1A	1.33561e-08	0.085522	0.06	0.011	0.000488845
SH3GLB1	1.36136e-08	0.199955	0.804	0.597	0.00049827
SLC22A4	1.36511e-08	0.0561484	0.077	0.018	0.000499646
SYNJ2	1.40966e-08	0.247827	0.452	0.262	0.000515949
CH25H	1.42313e-08	0.0597592	0.042	0.006	0.00052088
RNF181	1.5098e-08	0.220766	0.619	0.406	0.000552603
CFC1	1.58692e-08	-0.399061	0.167	0.359	0.000580829
OSGIN2	1.58705e-08	0.387285	0.333	0.175	0.000580875
TNFRSF14	1.59124e-08	0.153578	0.411	0.226	0.00058241
STARD4	1.59199e-08	0.114205	0.262	0.12	0.000582683
SZRD1	1.61173e-08	0.141474	0.5	0.295	0.000589909
PPP2R5B	1.6176e-08	0.13499	0.375	0.191	0.000592057
MRPL14	1.68705e-08	0.162868	0.786	0.565	0.000617478
RPL10	1.71465e-08	-0.357993	0.994	0.965	0.00062758
MMP12	1.71681e-08	0.10656	0.03	0.003	0.00062837
PDE8A	1.74082e-08	0.106491	0.238	0.102	0.000637157
AQP9	1.8135e-08	0.0799535	0.03	0.003	0.000663759
VPS13C	1.83476e-08	0.253521	0.774	0.535	0.000671539
NR3C1	1.84849e-08	0.255472	0.679	0.473	0.000676565
N4BP2L1	1.85024e-08	0.123603	0.387	0.203	0.000677208
LARGE1	1.92463e-08	0.0585076	0.077	0.018	0.000704433
RRAS2	1.953e-08	0.13967	0.256	0.116	0.000714817
C2CD4A	1.99304e-08	0.409459	0.815	0.614	0.000729473
SBNO2	1.99577e-08	0.212591	0.357	0.186	0.000730471
CASP8	2.00177e-08	0.0830506	0.125	0.039	0.00073267
BIRC2	2.02296e-08	0.121086	0.44	0.249	0.000740425
CCDC148	2.06969e-08	0.033384	0.054	0.01	0.000757526
ZYX	2.11945e-08	0.100163	0.226	0.095	0.00077574
VASP	2.18987e-08	0.170365	0.345	0.175	0.000801514
PDCD10	2.29241e-08	0.196506	0.673	0.46	0.000839045
STAT2	2.33768e-08	0.134465	0.399	0.214	0.000855614
CHMP4A	2.36798e-08	0.160945	0.643	0.425	0.000866705
SPIDR	2.41263e-08	0.161728	0.31	0.151	0.000883048
ACOT9	2.43665e-08	0.0788229	0.161	0.058	0.000891839
RAB5IF	2.44867e-08	0.287582	0.673	0.489	0.000896238
SLC12A7	2.46095e-08	0.141207	0.256	0.116	0.000900732
WDR1	2.55108e-08	0.137498	0.375	0.199	0.000933721
CFL2	2.76942e-08	0.230293	0.607	0.396	0.00101364
SHB	2.85885e-08	0.147168	0.22	0.095	0.00104637
STEAP1	2.92859e-08	0.0320363	0.06	0.012	0.00107189
SLC41A2	2.96495e-08	0.113465	0.238	0.104	0.0010852
SLC5A5	2.98243e-08	0.0271381	0.03	0.003	0.0010916
DUSP1	3.03298e-08	0.320136	0.47	0.275	0.0011101
OTUD4	3.06216e-08	0.214175	0.446	0.258	0.00112078
TMUB1	3.07677e-08	0.170815	0.464	0.261	0.00112613
VRK2	3.17365e-08	0.0935753	0.208	0.086	0.00116159
RAP2C	3.26393e-08	0.102519	0.238	0.104	0.00119463
AC083862.3	3.27557e-08	0.144029	0.256	0.118	0.00119889
CSRNP1	3.36562e-08	0.246273	0.327	0.169	0.00123185
AC006449.6	3.37845e-08	0.0703299	0.19	0.074	0.00123655
DUSP6	3.42026e-08	0.190848	0.107	0.031	0.00125185
RNF7	3.43078e-08	0.213284	0.887	0.728	0.0012557
ELK1	3.43847e-08	0.120681	0.321	0.162	0.00125851
AC015912.3	3.54909e-08	0.0731165	0.125	0.04	0.001299
GNAS	3.61098e-08	-0.385381	0.988	0.973	0.00132166
AC009065.1	3.65581e-08	0.0187786	0.018	0.001	0.00133806
HELZ2	3.67891e-08	0.111455	0.351	0.178	0.00134652
AHR	3.69471e-08	0.169688	0.339	0.173	0.0013523
SYP	3.73828e-08	0.219013	0.762	0.523	0.00136825
SRI	3.78519e-08	0.238424	0.798	0.624	0.00138542
SEC23B	3.95345e-08	0.202094	0.542	0.318	0.001447
TMEM255B	3.98772e-08	0.0784879	0.149	0.052	0.00145954
RBPMS-AS1	4.01187e-08	0.0471193	0.06	0.012	0.00146838
LINC01344	4.0904e-08	0.00567646	0.006	0	0.00149713
AC092667.1	4.0904e-08	0.00604611	0.006	0	0.00149713
LTF	4.0904e-08	0.00965332	0.006	0	0.00149713
U91328.2	4.0904e-08	0.003347	0.006	0	0.00149713
AL024497.1	4.0904e-08	0.0829972	0.006	0	0.00149713
FEZF1-AS1	4.0904e-08	0.0123862	0.006	0	0.00149713
AC010973.1	4.0904e-08	0.0111481	0.006	0	0.00149713
SLC39A12	4.0904e-08	0.00795451	0.006	0	0.00149713
WDFY4	4.0904e-08	0.0070585	0.006	0	0.00149713
CHRM4	4.0904e-08	0.0071963	0.006	0	0.00149713
TRPM1	4.0904e-08	0.00458559	0.006	0	0.00149713
IL27	4.0904e-08	0.0076552	0.006	0	0.00149713
IFNL3	4.0904e-08	0.00599022	0.006	0	0.00149713
VSIG10L	4.0904e-08	0.00359354	0.006	0	0.00149713
AL844908.1	4.0904e-08	0.0106139	0.006	0	0.00149713
MAGEB10	4.0904e-08	0.012378	0.006	0	0.00149713
DUSP9	4.0904e-08	0.00334906	0.006	0	0.00149713
DCDC2B	4.11518e-08	0.00690454	0.006	0	0.0015062
LINC01160	4.11518e-08	0.00296237	0.006	0	0.0015062
THSD7B	4.11518e-08	0.00240261	0.006	0	0.0015062
KLHL30	4.11518e-08	0.0034689	0.006	0	0.0015062
AC126182.3	4.11518e-08	0.0177152	0.006	0	0.0015062
AC107398.4	4.11518e-08	0.00350702	0.006	0	0.0015062
AC091917.3	4.11518e-08	0.00217604	0.006	0	0.0015062
MSX2	4.11518e-08	0.00441522	0.006	0	0.0015062
AL032821.1	4.11518e-08	0.00263007	0.006	0	0.0015062
AF305872.2	4.11518e-08	0.00331485	0.006	0	0.0015062
SPON1-AS1	4.11518e-08	0.00227302	0.006	0	0.0015062
B3GNT6	4.11518e-08	0.00262017	0.006	0	0.0015062
CD163	4.11518e-08	0.00445933	0.006	0	0.0015062
AL049775.3	4.11518e-08	0.00404338	0.006	0	0.0015062
NPIPB3	4.11518e-08	0.00101033	0.006	0	0.0015062
LHX1-DT	4.11518e-08	0.00204742	0.006	0	0.0015062
GAPLINC	4.11518e-08	0.00418353	0.006	0	0.0015062
AC008894.2	4.11518e-08	0.00437883	0.006	0	0.0015062
CEACAM5	4.11518e-08	0.00379463	0.006	0	0.0015062
CALM2	4.12709e-08	0.221445	0.97	0.877	0.00151056
TLCD1	4.15695e-08	0.126126	0.244	0.108	0.00152148
PDIA3	4.1863e-08	0.310563	0.893	0.752	0.00153223
RAB18	4.2702e-08	0.218789	0.685	0.508	0.00156294
PSMA5	4.2884e-08	0.22758	0.78	0.596	0.0015696
AL133351.1	4.35831e-08	0.0566258	0.048	0.008	0.00159518
TMED7	4.3817e-08	0.207156	0.762	0.51	0.00160375
TPI1	4.49163e-08	0.287403	0.964	0.856	0.00164398
RPS6KA3	4.57137e-08	0.225044	0.512	0.301	0.00167317
BEX3	4.57795e-08	-0.52329	0.643	0.728	0.00167558
SGPP2	4.73359e-08	0.22511	0.536	0.334	0.00173254
TRAF4	4.79508e-08	0.0927996	0.262	0.12	0.00175505
RAB1A	4.84313e-08	0.211564	0.81	0.604	0.00177263
BCL2L13	4.95552e-08	0.170118	0.47	0.284	0.00181377
MSRA	4.98001e-08	0.184203	0.244	0.111	0.00182273
CA13	5.02929e-08	0.0781272	0.179	0.068	0.00184077
PELI1	5.06294e-08	0.136233	0.292	0.135	0.00185309
SUB1	5.08081e-08	0.174907	0.952	0.813	0.00185963
INS	5.16478e-08	-0.346567	1	1	0.00189036
MASTL	5.19032e-08	0.0532736	0.113	0.034	0.00189971
B4GALT4	5.21407e-08	0.110454	0.423	0.237	0.0019084
MIR210HG	5.26803e-08	0.199374	0.458	0.267	0.00192815
GALNT18	5.30532e-08	0.0859272	0.131	0.044	0.0019418
PTPN12	5.39193e-08	0.177716	0.268	0.126	0.0019735
HMGCS1	5.41331e-08	0.135988	0.298	0.151	0.00198132
SNAPIN	5.60263e-08	0.12589	0.369	0.197	0.00205062
DAZAP2	5.60601e-08	0.136908	0.554	0.341	0.00205186
CAMK1D	5.68088e-08	0.0691021	0.119	0.038	0.00207926
WFDC2	5.86623e-08	0.256889	0.405	0.228	0.0021471
PCBP1	6.06765e-08	0.240402	0.827	0.628	0.00222082
RFX5	6.08943e-08	0.081776	0.167	0.063	0.00222879
TMBIM4	6.47901e-08	0.25455	0.833	0.661	0.00237138
TCAF1	6.68039e-08	0.191365	0.655	0.436	0.00244509
TCEAL6	6.70022e-08	0.156195	0.256	0.117	0.00245235
KDM7A	6.89366e-08	0.126773	0.345	0.179	0.00252315
MAP2K3	6.98214e-08	0.187509	0.327	0.17	0.00255553
SS18	7.07706e-08	0.104143	0.476	0.274	0.00259027
R3HDM4	7.10229e-08	0.231039	0.435	0.245	0.00259951
ZNF641	7.41586e-08	0.15215	0.232	0.105	0.00271428
BMERB1	7.43369e-08	0.195972	0.411	0.236	0.00272081
CYB5R4	7.62959e-08	0.100616	0.452	0.257	0.00279251
SCGN	7.87793e-08	-0.596897	0.839	0.84	0.0028834
ERAP1	8.01527e-08	0.198733	0.19	0.079	0.00293367
PPP2R5E	8.02434e-08	0.211413	0.571	0.375	0.00293699
RGS17	8.04239e-08	0.180912	0.506	0.303	0.00294359
SLC30A1	8.0683e-08	0.0857259	0.31	0.15	0.00295308
AC124319.1	8.13199e-08	0.0840387	0.119	0.038	0.00297639
ACTN4	8.31093e-08	0.194382	0.696	0.472	0.00304188
DYNLT3	8.39266e-08	0.275422	0.798	0.625	0.0030718
EEF1B2	8.43277e-08	-0.464954	0.929	0.882	0.00308648
RAB5C	8.72366e-08	0.1239	0.667	0.447	0.00319295
LCOR	8.77282e-08	0.207636	0.482	0.291	0.00321094
EXT1	8.86323e-08	0.119966	0.179	0.072	0.00324403
LIMCH1	9.06511e-08	0.326424	0.673	0.485	0.00331792
ZUP1	9.57687e-08	0.123651	0.292	0.144	0.00350523
RAB4B	9.66695e-08	0.154345	0.369	0.202	0.0035382
APOBEC3F	9.73294e-08	0.0996862	0.202	0.085	0.00356235
GBE1	1.01342e-07	0.144537	0.411	0.232	0.00370922
SELENOF	1.02507e-07	0.205327	0.821	0.635	0.00375184
IL7R	1.07151e-07	0.0197552	0.018	0.001	0.00392185
MIR100HG	1.07466e-07	0.09623	0.244	0.112	0.00393335
ACKR3	1.09109e-07	0.0164727	0.018	0.001	0.00399349
AC011751.1	1.09706e-07	0.0135253	0.012	0.001	0.00401533
AL162414.1	1.10027e-07	0.0155455	0.012	0.001	0.00402711
KIF21B	1.1035e-07	0.00625688	0.012	0.001	0.00403892
LINC01578	1.10662e-07	0.205055	0.744	0.554	0.00405033
DOT1L	1.10912e-07	0.0780705	0.19	0.078	0.00405949
CCL22	1.10998e-07	0.0146524	0.012	0.001	0.00406265
LINC02159	1.11324e-07	0.00608957	0.012	0.001	0.00407456
POLQ	1.1165e-07	0.00739862	0.012	0.001	0.00408651
IBA57-DT	1.11978e-07	0.00750414	0.012	0.001	0.00409849
CLDN12	1.12598e-07	0.144437	0.405	0.226	0.0041212
IRF7	1.13134e-07	0.119285	0.363	0.192	0.0041408
NUAK2	1.13477e-07	0.0834739	0.119	0.038	0.00415337
CRB3	1.14748e-07	0.165029	0.452	0.264	0.00419989
PEMT	1.17199e-07	-0.566711	0.488	0.611	0.00428959
TCIM	1.1991e-07	0.0808572	0.089	0.024	0.00438883
SAV1	1.24848e-07	0.164982	0.423	0.245	0.00456957
VPS25	1.25345e-07	0.241721	0.56	0.364	0.00458774
LZTS3	1.26396e-07	0.0813309	0.202	0.085	0.00462623
EIF4B	1.27916e-07	-0.503225	0.601	0.68	0.00468184
AL121839.2	1.28493e-07	0.0395108	0.048	0.009	0.00470298
IL10RB	1.3278e-07	0.146768	0.363	0.203	0.00485988
JAG1	1.41041e-07	0.128735	0.089	0.025	0.00516225
FBXO9	1.43706e-07	0.191617	0.69	0.492	0.00525979
SGMS1	1.45991e-07	0.171024	0.286	0.143	0.00534341
DLG3	1.53169e-07	0.133942	0.298	0.151	0.00560612
TRADD	1.58512e-07	0.0968205	0.304	0.152	0.0058017
SERTAD3	1.61151e-07	0.116224	0.327	0.17	0.0058983
PLXNC1	1.61602e-07	0.107666	0.19	0.079	0.0059148
SLC30A7	1.66526e-07	0.250875	0.429	0.26	0.00609501
ACTR6	1.66734e-07	0.134123	0.44	0.259	0.00610264
CCDC127	1.72416e-07	0.107322	0.321	0.163	0.0063106
DYNC1LI1	1.74419e-07	0.178408	0.464	0.287	0.00638391
CYTOR	1.75296e-07	0.0701297	0.262	0.123	0.00641601
IER2	1.76238e-07	0.15866	0.357	0.194	0.00645049
XPO6	1.8021e-07	0.146055	0.262	0.128	0.00659587
RPS6KC1	1.80803e-07	0.0660102	0.232	0.104	0.00661758
TMEM88	1.82508e-07	0.0590109	0.077	0.02	0.00667998
MAMLD1	1.86757e-07	0.104931	0.119	0.04	0.0068355
WEE1	1.89689e-07	0.0702517	0.125	0.041	0.00694279
SLC25A5	1.94367e-07	0.233514	0.887	0.685	0.00711402
RPS11	1.96795e-07	-0.370886	0.982	0.942	0.00720289
ICAM5	1.99814e-07	0.0346499	0.048	0.009	0.00731341
POLD4	2.07014e-07	0.123256	0.458	0.275	0.00757692
NGLY1	2.07645e-07	0.174684	0.369	0.205	0.0076
SCARB2	2.13917e-07	0.1751	0.857	0.639	0.00782957
CIAO2B	2.15569e-07	0.135353	0.863	0.692	0.00789003
HSPD1	2.19565e-07	-0.544688	0.631	0.723	0.00803631
RPS16	2.21317e-07	-0.398459	0.982	0.925	0.00810042
RPS15	2.23612e-07	-0.314207	0.988	0.953	0.00818444
ARF1	2.23863e-07	0.179884	0.905	0.724	0.0081936
DDA1	2.26169e-07	0.107399	0.357	0.195	0.00827801
MDK	2.2664e-07	0.176688	0.72	0.499	0.00829525
DST	2.27888e-07	0.349551	0.756	0.585	0.00834092
RNF11	2.28022e-07	0.271513	0.595	0.39	0.00834582
HSBP1	2.3166e-07	0.144986	0.887	0.746	0.008479
RPL23A	2.34746e-07	-0.356696	0.988	0.953	0.00859195
MAP6	2.35878e-07	0.347789	0.351	0.208	0.00863337
TLR3	2.36475e-07	0.0750219	0.125	0.043	0.00865521
SDHA	2.37174e-07	0.116226	0.429	0.249	0.00868079
ANKRD44-IT1	2.38327e-07	0.0225226	0.024	0.002	0.00872299
MYB	2.42942e-07	0.0261499	0.024	0.002	0.00889192
PCYT1A	2.43256e-07	0.152917	0.286	0.142	0.0089034
ILDR2	2.45779e-07	0.0680379	0.131	0.046	0.00899577
PEBP1	2.46416e-07	-0.417323	0.935	0.882	0.00901908
RHOC	2.47802e-07	0.0652889	0.155	0.059	0.0090698
ERN1	2.47933e-07	0.0828162	0.22	0.098	0.00907461
SELENOT	2.53282e-07	0.23349	0.839	0.651	0.00927037
RPN2	2.61344e-07	0.295118	0.732	0.518	0.00956544
EI24	2.6717e-07	0.128528	0.78	0.571	0.00977869
SMPDL3B	2.67506e-07	0.0970014	0.19	0.081	0.009791
MAN1A1	2.70241e-07	0.201618	0.786	0.552	0.00989108
SIPA1L2	2.73757e-07	0.142101	0.458	0.267	0.0100198
ALK	2.73803e-07	0.0602901	0.06	0.013	0.0100215
ACTR2	2.79994e-07	0.213889	0.696	0.489	0.0102481
SERPINE2	2.8119e-07	0.692826	0.304	0.163	0.0102918
AC112187.3	2.83837e-07	0.0142003	0.018	0.001	0.0103887
CNBP	2.86097e-07	0.135424	0.839	0.663	0.0104714
DENND5A	2.87904e-07	0.13323	0.22	0.1	0.0105376
FAM241A	2.90619e-07	0.0963605	0.214	0.094	0.010637
AC092068.2	3.00913e-07	0.0168221	0.03	0.004	0.0110137
NDFIP2	3.02882e-07	0.174769	0.512	0.323	0.0110858
RGS20	3.09607e-07	0.0476782	0.083	0.023	0.0113319
RPS9	3.09648e-07	-0.326165	0.994	0.957	0.0113334
RAB8B	3.10143e-07	0.125531	0.286	0.146	0.0113515
RPLP0	3.13208e-07	-0.457689	0.97	0.918	0.0114637
MAX	3.26401e-07	0.14499	0.458	0.283	0.0119466
AKAP13	3.29635e-07	0.201697	0.333	0.187	0.012065
SHFL	3.29897e-07	0.152503	0.524	0.327	0.0120746
NRP2	3.33814e-07	0.0833244	0.214	0.094	0.0122179
RDX	3.35244e-07	0.234019	0.69	0.485	0.0122703
ARID4B	3.36251e-07	0.194005	0.69	0.495	0.0123071
GTF2B	3.38714e-07	0.118408	0.536	0.337	0.0123973
GALNT2	3.46656e-07	0.156551	0.256	0.124	0.012688
SCYL3	3.50566e-07	0.102419	0.202	0.089	0.0128311
CD2AP	3.53394e-07	0.170261	0.554	0.36	0.0129346
PARP3	3.5366e-07	0.0348551	0.131	0.045	0.0129443
CALD1	3.5826e-07	0.391255	0.577	0.403	0.0131127
TSFM	3.59667e-07	0.13321	0.417	0.244	0.0131642
ARPC1B	3.62965e-07	0.161345	0.702	0.513	0.0132849
CCP110	3.66454e-07	0.164611	0.244	0.118	0.0134126
MIDN	3.66642e-07	0.152811	0.577	0.375	0.0134194
RGP1	3.72078e-07	0.0992831	0.381	0.214	0.0136184
SLC29A4	3.7452e-07	-0.381152	0.268	0.42	0.0137078
DNAJB12	3.80233e-07	0.105812	0.423	0.249	0.0139169
C1RL-AS1	3.86374e-07	0.0919488	0.077	0.02	0.0141417
TNFRSF9	3.90819e-07	0.0488174	0.042	0.007	0.0143044
U62317.1	4.02303e-07	0.0300424	0.036	0.005	0.0147247
CEMIP2	4.02501e-07	0.15507	0.262	0.128	0.014732
NECTIN1	4.12396e-07	0.175399	0.399	0.227	0.0150941
SH3BGRL3	4.16046e-07	0.136924	0.732	0.546	0.0152277
DEFB4B	4.18551e-07	0.0232908	0.03	0.004	0.0153194
RNF111	4.18685e-07	0.075323	0.274	0.135	0.0153243
IL15	4.25585e-07	0.09974	0.214	0.097	0.0155768
CRTAC1	4.29099e-07	0.0366643	0.065	0.016	0.0157055
TLN1	4.33991e-07	0.142923	0.536	0.336	0.0158845
PEX2	4.36195e-07	0.13008	0.554	0.355	0.0159652
ERP29	4.43701e-07	-0.419341	0.857	0.84	0.0162399
IVNS1ABP	4.62287e-07	0.0766112	0.304	0.157	0.0169202
BID	4.7337e-07	0.0979374	0.232	0.108	0.0173258
TMEM179B	4.75083e-07	0.174051	0.649	0.44	0.0173885
WDR25	4.78546e-07	0.157161	0.369	0.211	0.0175153
RNF149	4.79701e-07	0.145177	0.357	0.191	0.0175575
ID2	5.29172e-07	0.336921	0.488	0.318	0.0193682
GSAP	5.33756e-07	0.174974	0.196	0.087	0.019536
PSMD12	5.35299e-07	0.229505	0.661	0.475	0.0195925
PER2	5.36225e-07	0.112938	0.304	0.158	0.0196264
PLPP5	5.47172e-07	0.136673	0.679	0.474	0.020027
ELMSAN1	5.61347e-07	0.193174	0.429	0.258	0.0205459
ADAM17	5.7312e-07	0.139916	0.262	0.134	0.0209768
MICALL1	5.80853e-07	0.0468554	0.077	0.021	0.0212598
RIMS2	5.91904e-07	0.193311	0.488	0.301	0.0216643
MAP11	5.93341e-07	0.0605316	0.185	0.077	0.0217169
ZPR1	5.9479e-07	0.1334	0.315	0.164	0.0217699
LIMD1	5.96612e-07	0.114982	0.143	0.055	0.0218366
XIAP	6.01655e-07	0.176925	0.619	0.42	0.0220212
PGRMC1	6.14769e-07	0.184929	0.774	0.55	0.0225011
DNAJC5	6.15988e-07	0.0888055	0.351	0.192	0.0225458
ITGB8	6.17252e-07	0.0893191	0.202	0.088	0.022592
STX4	6.20423e-07	0.12937	0.357	0.194	0.0227081
CAPZA1	6.30977e-07	0.0750426	0.47	0.28	0.0230944
PNRC1	6.45685e-07	0.342984	0.786	0.609	0.0236327
PDE1C	6.54004e-07	0.0125383	0.03	0.004	0.0239372
ARHGDIA	6.55628e-07	0.138927	0.661	0.478	0.0239966
CAPRIN1	6.61235e-07	0.157738	0.643	0.455	0.0242019
MT1G	6.68622e-07	0.121404	0.333	0.181	0.0244722
DYRK4	6.69182e-07	0.104677	0.435	0.252	0.0244927
PLAGL2	6.75493e-07	0.10022	0.22	0.1	0.0247237
OVOL1	6.84138e-07	0.0490398	0.018	0.002	0.0250401
ADPGK	6.84464e-07	0.0687926	0.232	0.108	0.0250521
AL513217.1	6.84707e-07	0.017834	0.012	0.001	0.025061
AC008121.2	6.86486e-07	0.00990872	0.012	0.001	0.0251261
RBP2	6.88269e-07	0.0105582	0.012	0.001	0.0251913
IGFBP1	6.88269e-07	0.0337914	0.012	0.001	0.0251913
BTN2A2	6.88594e-07	0.0647425	0.101	0.032	0.0252032
AC020892.1	6.90056e-07	0.0143338	0.012	0.001	0.0252567
PSORS1C3	6.91848e-07	0.0167209	0.012	0.001	0.0253223
GOSR2	6.97554e-07	0.0732037	0.494	0.302	0.0255312
UGCG	7.00144e-07	0.158904	0.411	0.242	0.025626
SMPD3	7.03661e-07	0.063865	0.131	0.047	0.0257547
AKR1B10	7.04516e-07	-0.000758139	0.012	0.001	0.025786
LAYN	7.0773e-07	0.0226047	0.024	0.003	0.0259036
NUPR1	7.0964e-07	0.4166	0.232	0.112	0.0259735
TMEM167B	7.19871e-07	0.15781	0.435	0.26	0.026348
HIST1H2AC	7.29293e-07	0.0983998	0.345	0.184	0.0266928
DNAJB5	7.38979e-07	0.0714185	0.107	0.035	0.0270474
RAB3IP	7.45439e-07	0.146041	0.643	0.431	0.0272838
FRMD3	7.45671e-07	0.0151069	0.024	0.003	0.0272923
SEC24D	7.74256e-07	0.141527	0.583	0.391	0.0283385
PLOD2	8.08822e-07	0.332586	0.833	0.627	0.0296037
SCARF1	8.2018e-07	0.0569876	0.048	0.009	0.0300194
CFL1	8.20459e-07	0.18656	0.964	0.802	0.0300296
LARP6	8.26527e-07	0.143106	0.208	0.095	0.0302517
GRB2	8.54238e-07	0.11135	0.56	0.357	0.031266
LPAR6	8.61872e-07	0.0833944	0.185	0.08	0.0315454
MYDGF	8.64337e-07	0.233828	0.899	0.706	0.0316356
GOLGA7B	8.64554e-07	0.147493	0.381	0.217	0.0316435
UBR5	8.70583e-07	0.120533	0.435	0.262	0.0318642
XPNPEP1	8.88997e-07	0.0747428	0.232	0.111	0.0325382
SPTAN1	8.99209e-07	0.113625	0.405	0.239	0.0329119
TBK1	9.15935e-07	0.15808	0.393	0.234	0.0335241
PEX16	9.2125e-07	0.133733	0.405	0.234	0.0337187
PDLIM4	9.21354e-07	0.367581	0.31	0.174	0.0337225
RSU1	9.27808e-07	0.0809066	0.19	0.084	0.0339587
TRAPPC4	9.40898e-07	0.138125	0.75	0.558	0.0344378
ATP6V1A	9.57985e-07	0.183148	0.589	0.404	0.0350632
SEC24A	9.58141e-07	0.127019	0.292	0.155	0.0350689
IL17RB	9.76415e-07	0.107	0.268	0.135	0.0357378
BOC	9.88128e-07	0.0752071	0.113	0.039	0.0361665
SPCS3	9.99526e-07	0.145385	0.679	0.501	0.0365837
REEP5	9.99839e-07	0.206532	0.899	0.754	0.0365951
CCDC71L	1.01333e-06	0.071112	0.185	0.079	0.0370889
AGO2	1.01347e-06	0.277126	0.411	0.251	0.037094
SYT13	1.03933e-06	-0.38421	0.411	0.544	0.0380403
MIR4435-2HG	1.08885e-06	0.0532133	0.179	0.075	0.0398531
PLRG1	1.09717e-06	0.0859362	0.381	0.213	0.0401575
TAPBPL	1.11493e-06	0.0920604	0.226	0.107	0.0408075
ETF1	1.11661e-06	0.102454	0.518	0.322	0.0408691
LDHA	1.11884e-06	0.141332	0.423	0.253	0.0409508
RNF207	1.12357e-06	0.0569414	0.119	0.041	0.0411237
GNB4	1.12624e-06	0.0560588	0.155	0.062	0.0412216
APP	1.13126e-06	0.238823	0.881	0.719	0.0414052
UBC	1.16465e-06	0.289557	0.97	0.893	0.0426274
MIR22HG	1.18737e-06	0.15514	0.333	0.19	0.0434589
PRKACB	1.21671e-06	0.114309	0.548	0.352	0.0445327
BMPR2	1.22606e-06	0.139648	0.458	0.28	0.044875
UGDH	1.2401e-06	0.162592	0.554	0.369	0.0453888
MAPK1IP1L	1.25503e-06	0.111613	0.554	0.354	0.0459354
CARD6	1.2755e-06	0.0533206	0.077	0.022	0.0466846
PITPNC1	1.29415e-06	0.167465	0.536	0.373	0.0473671
SELENOW	1.29672e-06	-0.509039	0.738	0.738	0.0474614
SRPRB	1.2996e-06	0.172117	0.601	0.415	0.0475667
IFT57	1.3091e-06	0.125522	0.631	0.443	0.0479145
CELF1	1.31132e-06	0.143755	0.577	0.392	0.0479956
SETX	1.31881e-06	0.223596	0.5	0.322	0.0482699
C3orf14	1.31893e-06	0.123252	0.827	0.658	0.048274
SLC27A2	1.33774e-06	0.0863535	0.131	0.05	0.0489627
ITGB1	1.3431e-06	0.142011	0.815	0.612	0.0491588
SLCO3A1	1.34608e-06	0.108646	0.238	0.116	0.0492678
CD151	1.35734e-06	0.192841	0.732	0.522	0.04968
ALKAL2	1.38006e-06	0.139095	0.089	0.027	0.0505116
NFAT5	1.39396e-06	0.126556	0.321	0.18	0.0510203
ORMDL2	1.40232e-06	0.186201	0.589	0.411	0.0513262
ATP13A3	1.40323e-06	0.233157	0.542	0.353	0.0513596
CLIC5	1.44169e-06	0.0566345	0.054	0.012	0.0527671
KCNK16	1.44181e-06	-0.320698	0.185	0.354	0.0527719
MRLN	1.46171e-06	-0.226607	0.036	0.178	0.0534999
GRIPAP1	1.46472e-06	0.195197	0.452	0.29	0.05361
WNT5A	1.46566e-06	0.0318117	0.042	0.008	0.0536445
USP15	1.52187e-06	0.185382	0.452	0.284	0.055702
USO1	1.55241e-06	0.206657	0.619	0.413	0.0568199
DOP1A	1.60968e-06	0.111407	0.262	0.135	0.058916
AL033380.1	1.64481e-06	0.0740757	0.107	0.036	0.0602016
NUCB1	1.67865e-06	0.127044	0.613	0.421	0.0614402
ZNF217	1.70061e-06	0.0445835	0.077	0.022	0.0622439
TNFRSF10B	1.7089e-06	0.150078	0.119	0.043	0.0625473
IAPP	1.71611e-06	-0.931649	0.827	0.876	0.0628113
TM9SF3	1.72492e-06	0.158736	0.726	0.527	0.0631338
AC074387.1	1.73178e-06	0.0821408	0.167	0.071	0.0633848
MIER1	1.74063e-06	0.122265	0.542	0.357	0.0637089
C9orf16	1.74124e-06	0.27847	0.917	0.796	0.0637313
SLC7A5	1.75616e-06	0.207751	0.464	0.293	0.0642773
KARS	1.78256e-06	0.134055	0.494	0.311	0.0652434
FNIP2	1.79308e-06	0.322897	0.494	0.351	0.0656285
PDLIM2	1.81163e-06	-0.317631	0.083	0.233	0.0663076
LINC01303	1.81817e-06	0.0166954	0.03	0.004	0.066547
GCGR	1.82033e-06	0.122842	0.417	0.252	0.0666259
ARPC4	1.83694e-06	0.111354	0.571	0.377	0.0672337
SBDS	1.84238e-06	0.167335	0.839	0.68	0.067433
RPS3	1.84252e-06	-0.307602	1	0.957	0.0674379
DNAJB9	1.89228e-06	0.250353	0.768	0.603	0.0692592
GIT2	1.90486e-06	0.0586163	0.208	0.097	0.0697196
NPW	1.95449e-06	0.23285	0.196	0.091	0.0715365
CNDP2	1.95872e-06	0.146346	0.411	0.249	0.0716913
ECEL1	1.97042e-06	0.223527	0.333	0.189	0.0721192
CLINT1	1.97799e-06	0.118572	0.631	0.441	0.0723963
HAT1	1.98582e-06	0.078481	0.429	0.258	0.0726829
VAV1	1.98615e-06	0.00850048	0.024	0.003	0.0726952
RNF187	2.02276e-06	-0.458511	0.292	0.426	0.074035
QKI	2.02573e-06	0.20414	0.351	0.205	0.0741439
TFE3	2.06153e-06	0.0813802	0.19	0.086	0.075454
MXRA7	2.06795e-06	-0.40649	0.702	0.753	0.0756891
TCAF2	2.07825e-06	0.140217	0.292	0.155	0.076066
WDFY1	2.13377e-06	0.0839599	0.286	0.152	0.0780981
AL354953.1	2.16754e-06	0.0376457	0.054	0.012	0.0793341
MTFP1	2.29139e-06	0.0888729	0.321	0.177	0.0838672
VEGFB	2.30128e-06	-0.38252	0.369	0.508	0.084229
YPEL5	2.31115e-06	0.0976699	0.542	0.35	0.0845903
ATP6V0A2	2.35987e-06	0.129694	0.173	0.076	0.0863734
GNS	2.41586e-06	0.0974572	0.524	0.328	0.088423
PPM1B	2.41694e-06	0.146596	0.304	0.165	0.0884625
RAB11A	2.44518e-06	0.163693	0.792	0.601	0.0894961
SF3B4	2.46117e-06	0.0722809	0.399	0.228	0.0900812
SELENOS	2.46356e-06	0.203912	0.673	0.488	0.0901687
RTKN	2.47731e-06	0.163162	0.268	0.142	0.0906722
HLA-G	2.47821e-06	0.0273487	0.054	0.012	0.090705
FBLN5	2.47895e-06	0.0185421	0.03	0.004	0.0907319
POLR2B	2.51956e-06	0.0535755	0.53	0.34	0.0922186
ALG13	2.53154e-06	0.116369	0.482	0.303	0.0926569
RC3H2	2.5744e-06	0.13016	0.393	0.235	0.0942255
PDLIM5	2.57763e-06	0.142156	0.524	0.343	0.0943439
RPS25	2.60181e-06	-0.295481	0.988	0.95	0.0952288
PCNX4	2.64605e-06	0.0830181	0.458	0.279	0.0968482
KTN1	2.67191e-06	0.20133	0.893	0.694	0.0977944
AHCYL1	2.72759e-06	0.176601	0.815	0.616	0.0998324
TM9SF1	2.7832e-06	0.147448	0.536	0.349	0.101868
RMC1	2.78701e-06	0.159983	0.256	0.133	0.102007
MARCH9	2.84747e-06	0.15941	0.435	0.264	0.10422
PNRC2	2.90441e-06	0.260755	0.661	0.473	0.106304
C11orf52	2.97646e-06	0.0883395	0.22	0.107	0.108941
CLIC2	3.001e-06	0.0427698	0.071	0.02	0.109839
RARB	3.01928e-06	0.0137779	0.012	0.001	0.110509
AP002762.3	3.01928e-06	0.0126725	0.012	0.001	0.110509
SRSF9	3.01974e-06	0.125412	0.875	0.735	0.110526
GRID2IP	3.03335e-06	0.0174034	0.012	0.001	0.111024
GIP	3.03335e-06	0.0097962	0.012	0.001	0.111024
OVCH1-AS1	3.04041e-06	0.00728319	0.012	0.001	0.111282
NAA50	3.05662e-06	0.0766323	0.47	0.288	0.111875
PLAU	3.05848e-06	0.00414845	0.06	0.015	0.111944
FREM2	3.06168e-06	0.00877242	0.012	0.001	0.11206
HLA-DQA1	3.06861e-06	0.00944139	0.018	0.002	0.112314
LINC02073	3.07594e-06	0.00449488	0.012	0.001	0.112582
ITK	3.09332e-06	0.00996064	0.018	0.002	0.113218
MYO18B	3.1228e-06	0.078168	0.03	0.004	0.114298
PMEPA1	3.15456e-06	0.0605985	0.208	0.097	0.11546
SELENOI	3.24098e-06	0.102897	0.298	0.162	0.118623
NQO2	3.28329e-06	0.20378	0.327	0.186	0.120172
LINC01697	3.28829e-06	0.039147	0.042	0.008	0.120355
CRYBA2	3.31855e-06	-0.838832	0.381	0.52	0.121462
RAB30-DT	3.36844e-06	0.0510809	0.429	0.255	0.123288
ASB2	3.38784e-06	0.0980923	0.048	0.01	0.123998
ECH1	3.41465e-06	-0.357762	0.268	0.4	0.12498
DEGS1	3.43109e-06	0.0909285	0.488	0.311	0.125582
AC011511.5	3.44334e-06	0.0240094	0.036	0.006	0.12603
VPS29	3.5161e-06	0.114339	0.774	0.585	0.128693
MCM8	3.52631e-06	0.042371	0.065	0.017	0.129066
SKIL	3.53669e-06	0.113316	0.488	0.305	0.129446
EBF4	3.60338e-06	0.0316455	0.113	0.04	0.131887
CAMSAP2	3.63369e-06	0.0784212	0.256	0.131	0.132997
RSF1	3.65204e-06	0.181124	0.613	0.427	0.133668
CCDC125	3.6589e-06	0.0731057	0.244	0.123	0.13392
TMED9	3.69299e-06	0.17942	0.833	0.612	0.135167
DIAPH1	3.71859e-06	0.170682	0.405	0.255	0.136104
NIPSNAP3A	3.74216e-06	0.107706	0.393	0.235	0.136967
CXorf38	3.74359e-06	0.0852695	0.238	0.12	0.137019
M6PR	3.8122e-06	0.105779	0.595	0.404	0.13953
SPAG1	3.83912e-06	0.154629	0.25	0.13	0.140516
RCHY1	3.86414e-06	0.115125	0.381	0.23	0.141432
ILF2	3.90267e-06	0.191422	0.714	0.532	0.142841
FGFR1	3.91098e-06	0.0935381	0.452	0.272	0.143146
ALG11	4.03703e-06	0.0827897	0.119	0.045	0.147759
EPB41L4A-AS1	4.04364e-06	-0.465449	0.47	0.591	0.148001
JUP	4.05928e-06	0.114026	0.31	0.172	0.148574
USP42	4.10496e-06	0.0875982	0.22	0.107	0.150246
SLC38A1	4.14673e-06	0.0246437	0.042	0.008	0.151774
RUNX1	4.22583e-06	0.0217298	0.107	0.037	0.15467
STK17A	4.28377e-06	0.156079	0.179	0.081	0.15679
IDE	4.31008e-06	0.11247	0.167	0.074	0.157753
EFCAB3	4.32863e-06	0.0226196	0.036	0.006	0.158432
GNG12	4.42179e-06	0.0980039	0.393	0.236	0.161842
DECR1	4.42655e-06	0.18506	0.583	0.43	0.162016
PPP2R2A	4.42893e-06	0.111426	0.482	0.302	0.162103
RBBP6	4.45941e-06	0.12701	0.571	0.383	0.163219
RAB10	4.54641e-06	0.10112	0.75	0.56	0.166403
PTPRK	4.57836e-06	0.0794716	0.22	0.107	0.167573
DLG3-AS1	4.58051e-06	0.0351864	0.065	0.018	0.167651
MLPH	4.6007e-06	0.0641981	0.065	0.018	0.16839
SPAG7	4.68306e-06	0.114072	0.577	0.399	0.171405
SOCS2	4.74004e-06	0.223362	0.524	0.352	0.17349
ADORA2A	4.80391e-06	0.0565726	0.107	0.038	0.175828
DENND2D	4.91023e-06	0.0967509	0.226	0.112	0.179719
CDKN1C	4.91901e-06	-0.717997	0.446	0.572	0.180041
ZNF827	4.93158e-06	0.19707	0.345	0.205	0.180501
SRSF7	4.96945e-06	0.150196	0.75	0.565	0.181887
HERC6	5.02286e-06	0.115747	0.256	0.135	0.183842
ENSA	5.04947e-06	0.113048	0.792	0.631	0.184816
RPS13	5.12214e-06	-0.341769	0.994	0.948	0.187475
PKP4	5.15354e-06	0.104952	0.167	0.075	0.188625
HCCS	5.17032e-06	0.0954959	0.304	0.169	0.189239
FAM3B	5.182e-06	0.103566	0.47	0.294	0.189666
ATXN7L3	5.18687e-06	0.0647809	0.185	0.084	0.189845
AL390719.2	5.21578e-06	0.0747359	0.208	0.1	0.190903
CLU	5.2755e-06	0.258939	0.857	0.685	0.193089
DUSP10	5.32246e-06	0.0688561	0.119	0.045	0.194808
PHC2	5.47914e-06	0.103899	0.619	0.418	0.200542
BRWD3	5.53287e-06	0.070836	0.202	0.095	0.202509
SGMS2	5.65616e-06	0.172125	0.446	0.291	0.207021
ZBTB20	5.66851e-06	0.176982	0.696	0.514	0.207473
SDF2L1	5.68706e-06	0.319019	0.732	0.565	0.208152
Z84484.1	5.69533e-06	0.030958	0.054	0.013	0.208455
ANKRD24	5.75751e-06	0.00925335	0.018	0.002	0.210731
STOM	5.76476e-06	0.12367	0.202	0.099	0.210996
DUOXA2	5.79054e-06	-0.00201834	0.071	0.02	0.21194
AL137186.2	5.81047e-06	0.012708	0.018	0.002	0.212669
HK1	5.84931e-06	0.0258023	0.065	0.018	0.214091
CBR3	5.86264e-06	0.040074	0.048	0.011	0.214578
ST6GAL1	5.90381e-06	0.0585246	0.095	0.032	0.216085
IQGAP2	5.92362e-06	0.0171274	0.03	0.005	0.21681
MAP4	5.93929e-06	0.122737	0.423	0.262	0.217384
ZDHHC16	5.9993e-06	0.039592	0.22	0.106	0.21958
PAK3	6.04608e-06	0.174917	0.756	0.569	0.221293
PIP4K2A	6.07694e-06	0.0472389	0.113	0.041	0.222422
CLPX	6.10889e-06	0.0711236	0.28	0.15	0.223592
CHMP2B	6.12139e-06	0.151844	0.583	0.41	0.224049
CTNNBL1	6.28146e-06	0.0766824	0.321	0.18	0.229908
SRSF3	6.28854e-06	0.0922175	0.869	0.694	0.230167
SEC24C	6.61094e-06	0.0765526	0.286	0.158	0.241967
ETS2	6.81692e-06	0.117543	0.286	0.159	0.249506
MAFB	6.89053e-06	-0.60419	0.524	0.608	0.2522
ELOC	6.91806e-06	0.101142	0.81	0.626	0.253208
TPPP3	6.99812e-06	-0.339746	0.125	0.266	0.256138
TNKS1BP1	7.00214e-06	0.0627582	0.167	0.074	0.256285
TMED5	7.05168e-06	0.143624	0.506	0.345	0.258099
FAM120AOS	7.10906e-06	0.0864858	0.482	0.307	0.260199
IL3RA	7.12988e-06	0.00504134	0.024	0.003	0.260961
CTNNB1	7.17832e-06	0.140584	0.506	0.34	0.262734
SNCA	7.22794e-06	0.104915	0.315	0.18	0.26455
PCDH17	7.25165e-06	0.228472	0.625	0.449	0.265418
NCL	7.2572e-06	0.126743	0.893	0.672	0.265621
FAM8A1	7.26082e-06	0.0802945	0.28	0.15	0.265753
MFSD14A	7.35674e-06	0.208597	0.429	0.265	0.269264
SC5D	7.39272e-06	0.111487	0.411	0.254	0.270581
MTCH1	7.40565e-06	0.160529	0.869	0.674	0.271054
TMEM243	7.42184e-06	0.122709	0.327	0.188	0.271647
COX7A2	7.43283e-06	0.11377	0.976	0.893	0.272049
STX18	7.44095e-06	0.114001	0.304	0.175	0.272346
RAB35	7.49622e-06	0.13221	0.173	0.078	0.274369
SERF2	7.56315e-06	0.0978274	0.994	0.936	0.276819
RPL41	7.65842e-06	-0.32524	1	0.981	0.280306
BMP2	7.72554e-06	0.0666273	0.119	0.046	0.282762
USP14	7.8041e-06	0.0740747	0.554	0.355	0.285638
ST3GAL1	7.82544e-06	0.0953218	0.19	0.089	0.286419
AC073611.1	7.86955e-06	0.035017	0.06	0.016	0.288033
CEBPG	7.8699e-06	0.100647	0.304	0.173	0.288046
DYNC1I2	7.9591e-06	0.116015	0.625	0.421	0.291311
ST13	8.06231e-06	-0.432191	0.768	0.754	0.295089
IPO7	8.13139e-06	0.118577	0.458	0.294	0.297617
PTPN11	8.23963e-06	0.102473	0.577	0.393	0.301579
ILK	8.25037e-06	0.17477	0.494	0.326	0.301972
BTC	8.25962e-06	0.0827067	0.167	0.075	0.30231
PDXK	8.37943e-06	0.180811	0.625	0.455	0.306696
NPM1	8.43592e-06	-0.417444	0.911	0.869	0.308763
TGOLN2	8.7309e-06	0.195266	0.78	0.58	0.31956
NT5DC3	8.75784e-06	0.0504674	0.125	0.049	0.320546
WDR45B	8.82278e-06	0.10805	0.571	0.383	0.322923
RALB	8.86811e-06	0.075831	0.214	0.107	0.324582
SRSF2	8.94846e-06	0.172635	0.78	0.593	0.327522
FUCA1	9.11041e-06	0.207851	0.554	0.37	0.33345
SRSF11	9.24244e-06	0.0984252	0.81	0.603	0.338283
HMGA1	9.2509e-06	0.147895	0.369	0.221	0.338592
SMARCA5	9.27457e-06	0.145296	0.702	0.517	0.339458
AC067852.3	9.33887e-06	0.0769744	0.149	0.064	0.341812
RAB34	9.41952e-06	0.0238129	0.048	0.011	0.344764
TEX29	9.4387e-06	0.0634023	0.107	0.039	0.345466
RPL35	9.50414e-06	-0.355162	0.976	0.938	0.347861
HSPA5	9.57975e-06	0.546866	0.863	0.732	0.350628
PHLDA1	9.69074e-06	0.190015	0.101	0.036	0.354691
DDX23	9.71116e-06	0.137576	0.452	0.295	0.355438
RAB11B-AS1	9.75461e-06	0.11468	0.22	0.112	0.357029
KMT2A	9.76701e-06	0.166426	0.673	0.51	0.357482
SNTB2	9.82859e-06	0.107822	0.268	0.147	0.359736
PAEP	9.84932e-06	0.0372042	0.024	0.003	0.360495
ERH	9.8787e-06	0.0941457	0.881	0.711	0.36157
LIMA1	9.90299e-06	0.0724475	0.369	0.22	0.362459
AC067930.3	9.91947e-06	0.0427206	0.065	0.018	0.363062
NKILA	9.95382e-06	0.0285362	0.03	0.005	0.36432
AC099343.3	9.97294e-06	0.0833531	0.202	0.099	0.36502
FZD6	9.97719e-06	0.0964814	0.22	0.111	0.365175
PPFIBP1	1.00315e-05	0.0655864	0.173	0.079	0.367164
FCAMR	1.00555e-05	0.0263651	0.012	0.001	0.368041
IKZF4	1.00827e-05	0.120443	0.327	0.189	0.369035
TENT5A	1.00969e-05	0.258422	0.661	0.486	0.369558
SP1	1.01148e-05	0.123056	0.232	0.118	0.370212
AL929472.2	1.01192e-05	0.00865599	0.012	0.001	0.370372
RNF115	1.01395e-05	0.0655141	0.554	0.373	0.371116
TNFRSF1A	1.01439e-05	0.151624	0.661	0.487	0.371275
RHOQ	1.01505e-05	0.158132	0.512	0.345	0.37152
SAMMSON	1.01619e-05	0.0119849	0.012	0.001	0.371935
KXD1	1.01719e-05	0.0736083	0.387	0.227	0.372301
DIO2	1.01833e-05	0.0728106	0.012	0.001	0.372718
PFDN5	1.02233e-05	-0.305819	0.982	0.931	0.374183
AC007384.1	1.02693e-05	0.00603451	0.012	0.001	0.375868
WASHC4	1.02707e-05	0.074234	0.435	0.27	0.375916
UPK2	1.0291e-05	0.00708577	0.012	0.001	0.376659
NRBP1	1.03263e-05	0.140346	0.381	0.238	0.377954
AC002454.1	1.03343e-05	0.00477054	0.012	0.001	0.378247
C22orf24	1.03561e-05	0.00363973	0.012	0.001	0.379043
HS3ST1	1.03928e-05	0.0888987	0.107	0.04	0.380386
BACH1-IT1	1.04454e-05	0.0178969	0.018	0.002	0.382311
LIN28A	1.04587e-05	0.00997017	0.006	0	0.382797
AC134772.1	1.04587e-05	0.0100248	0.006	0	0.382797
KCNIP4	1.04587e-05	0.00359868	0.006	0	0.382797
LINC02104	1.04587e-05	0.00631034	0.006	0	0.382797
AL359382.1	1.04587e-05	0.00989925	0.006	0	0.382797
ANKRD61	1.04587e-05	0.00578786	0.006	0	0.382797
AC087623.1	1.04587e-05	0.00791369	0.006	0	0.382797
AL137018.1	1.04587e-05	0.0113559	0.006	0	0.382797
AC022872.1	1.04587e-05	0.0113271	0.006	0	0.382797
AC026401.2	1.04587e-05	0.010027	0.006	0	0.382797
AC061975.6	1.04587e-05	0.0109698	0.006	0	0.382797
AL035661.2	1.04587e-05	0.00669797	0.006	0	0.382797
NKAIN4	1.04587e-05	0.00873309	0.006	0	0.382797
AL121845.4	1.04587e-05	0.00654164	0.006	0	0.382797
ZBP1	1.04911e-05	0.0152934	0.018	0.002	0.383983
AL390719.3	1.05008e-05	0.00765299	0.006	0	0.38434
CACNA1E	1.05008e-05	0.000783533	0.006	0	0.38434
IL10	1.05008e-05	0.00500193	0.006	0	0.38434
AC092801.1	1.05008e-05	0.00424611	0.006	0	0.38434
AC092896.2	1.05008e-05	0.00350932	0.006	0	0.38434
AC145141.2	1.05008e-05	0.00431888	0.006	0	0.38434
SH3TC2	1.05008e-05	0.00581767	0.006	0	0.38434
TRIM10	1.05008e-05	0.00487055	0.006	0	0.38434
LINC01624	1.05008e-05	0.00282917	0.006	0	0.38434
PKD1L1	1.05008e-05	0.00559466	0.006	0	0.38434
AC092634.4	1.05008e-05	0.00371824	0.006	0	0.38434
AC002069.2	1.05008e-05	0.00384045	0.006	0	0.38434
AL353803.4	1.05008e-05	0.00398213	0.006	0	0.38434
OOSP3	1.05008e-05	0.0037105	0.006	0	0.38434
AP001527.1	1.05008e-05	0.00349319	0.006	0	0.38434
LINC02397	1.05008e-05	0.00635793	0.006	0	0.38434
AL355102.4	1.05008e-05	0.0032749	0.006	0	0.38434
AC105020.3	1.05008e-05	0.0134103	0.006	0	0.38434
IRX5	1.05008e-05	0.00477032	0.006	0	0.38434
AC003070.2	1.05008e-05	0.0040839	0.006	0	0.38434
PSG4	1.05008e-05	0.00508841	0.006	0	0.38434
AP001605.1	1.05008e-05	0.00333857	0.006	0	0.38434
CDC45	1.05008e-05	0.00541294	0.006	0	0.38434
ERO1B	1.05172e-05	-0.490234	0.792	0.779	0.384941
UVRAG	1.05209e-05	0.0873676	0.274	0.15	0.385075
AC016957.2	1.05369e-05	0.0111643	0.018	0.002	0.385662
AL355310.1	1.05431e-05	0.00334013	0.006	0	0.385889
AC007881.4	1.05431e-05	0.00272375	0.006	0	0.385889
TMPRSS11D	1.05431e-05	0.00248179	0.006	0	0.385889
MATR3	1.05431e-05	0.00467882	0.006	0	0.385889
AC016598.2	1.05431e-05	0.00291394	0.006	0	0.385889
AC006364.1	1.05431e-05	0.00341816	0.006	0	0.385889
LEP	1.05431e-05	0.00354542	0.006	0	0.385889
DNAJC5B	1.05431e-05	0.00319633	0.006	0	0.385889
CCL19	1.05431e-05	0.00205174	0.006	0	0.385889
BANCR	1.05431e-05	0.00543249	0.006	0	0.385889
C9orf57	1.05431e-05	0.00393963	0.006	0	0.385889
ACTA2-AS1	1.05431e-05	0.00508822	0.006	0	0.385889
AP003064.1	1.05431e-05	0.00285375	0.006	0	0.385889
GPR18	1.05431e-05	0.00215042	0.006	0	0.385889
LINC02290	1.05431e-05	0.00341057	0.006	0	0.385889
AC051619.4	1.05431e-05	0.00351896	0.006	0	0.385889
AC009754.2	1.05431e-05	0.00239423	0.006	0	0.385889
HBA1	1.05431e-05	0.00502178	0.006	0	0.385889
AC007906.2	1.05431e-05	0.00184032	0.006	0	0.385889
AC138625.1	1.05431e-05	0.00369549	0.006	0	0.385889
AC010320.3	1.05431e-05	0.00274561	0.006	0	0.385889
BX571846.1	1.05431e-05	0.00278591	0.006	0	0.385889
SNHG8	1.06008e-05	-0.479161	0.72	0.727	0.387999
SDAD1	1.06616e-05	0.179759	0.351	0.214	0.390225
NECAP2	1.07009e-05	0.114091	0.321	0.186	0.391665
ATP10D	1.08075e-05	0.102167	0.357	0.21	0.395566
MGST2	1.08304e-05	0.11705	0.613	0.421	0.396403
MRPS10	1.08476e-05	0.116034	0.512	0.342	0.397034
DHX9	1.09398e-05	0.0569537	0.53	0.335	0.400406
DYNC1H1	1.09447e-05	0.176684	0.738	0.57	0.400587
SLC25A6	1.12665e-05	-0.463397	0.804	0.81	0.412366
HIST1H2BJ	1.13195e-05	0.0246667	0.042	0.009	0.414304
SLCO4A1	1.14216e-05	0.122146	0.071	0.021	0.418042
HP1BP3	1.15184e-05	0.1265	0.75	0.532	0.421584
LHFPL5	1.15498e-05	0.0777039	0.095	0.034	0.422735
AC004889.1	1.17081e-05	0.0397325	0.113	0.043	0.428528
BTN2A1	1.17309e-05	0.0884055	0.232	0.121	0.429362
ROMO1	1.18328e-05	0.078663	0.869	0.662	0.433092
YWHAZ	1.19883e-05	0.129703	0.762	0.59	0.438783
UBQLN2	1.20435e-05	0.149295	0.494	0.323	0.440805
PHYH	1.20718e-05	-0.257228	0.149	0.287	0.441842
EDIL3	1.20875e-05	0.294407	0.464	0.327	0.442415
SCML1	1.22063e-05	0.106098	0.173	0.082	0.446763
MALL	1.22821e-05	0.0371751	0.042	0.009	0.449539
C1orf127	1.24588e-05	-0.27327	0.131	0.272	0.456006
VEGFC	1.25558e-05	0.0687752	0.089	0.03	0.459553
GOLM1	1.26581e-05	0.111812	0.375	0.229	0.463301
RAB26	1.27333e-05	-0.302866	0.131	0.27	0.466053
C12orf75	1.31915e-05	-0.471853	0.685	0.711	0.482823
AL359924.1	1.35457e-05	0.0529863	0.042	0.009	0.495785
MON1B	1.37523e-05	0.0905902	0.28	0.153	0.503349
COPA	1.37981e-05	0.133607	0.595	0.405	0.505023
N4BP1	1.39204e-05	0.10331	0.381	0.235	0.509502
CDC7	1.39423e-05	0.056369	0.143	0.06	0.510302
TIMM17A	1.39546e-05	0.169101	0.47	0.308	0.510752
IFNAR2	1.40118e-05	0.118038	0.423	0.269	0.512844
CHST9	1.42484e-05	-0.314556	0.232	0.365	0.521507
SEPHS2	1.43072e-05	0.158535	0.661	0.485	0.52366
ISOC1	1.44228e-05	0.134881	0.47	0.316	0.52789
RPL28	1.44687e-05	-0.329538	0.994	0.953	0.529568
CADM1	1.46991e-05	0.143987	0.81	0.609	0.538003
BLOC1S2	1.48495e-05	0.133106	0.595	0.414	0.543507
SFMBT2	1.5054e-05	0.0824513	0.196	0.096	0.550991
ZFAS1	1.52379e-05	-0.415595	0.774	0.8	0.557721
MORN2	1.53414e-05	0.0703739	0.53	0.349	0.561509
MCUR1	1.54442e-05	0.118431	0.518	0.353	0.565273
GABPB1	1.5618e-05	0.0726942	0.167	0.076	0.571636
C1GALT1C1	1.58244e-05	0.127515	0.53	0.356	0.579189
THEMIS2	1.59408e-05	0.112827	0.208	0.103	0.583449
TMSB15B.1	1.65104e-05	0.0355132	0.083	0.027	0.604299
LGALS8	1.6662e-05	0.109523	0.429	0.274	0.609844
PNPT1	1.66827e-05	0.0490564	0.315	0.175	0.610602
MLKL	1.66863e-05	0.0591859	0.167	0.075	0.610736
SLC9A8	1.66866e-05	0.0545645	0.137	0.058	0.610747
WDR55	1.66908e-05	0.0303787	0.22	0.109	0.610898
ZNRD1	1.66918e-05	0.0361582	0.405	0.247	0.610935
CRIM1	1.676e-05	0.17601	0.19	0.094	0.613434
USP47	1.6773e-05	0.0891105	0.506	0.325	0.613907
B3GALT5-AS1	1.67941e-05	0.0493545	0.095	0.034	0.61468
SAP18	1.68115e-05	0.0786707	0.923	0.814	0.615318
AKR1A1	1.69116e-05	0.109213	0.625	0.457	0.61898
EDF1	1.69393e-05	0.149419	0.952	0.863	0.619994
FGL1	1.70556e-05	0.0331806	0.048	0.011	0.624252
ANXA4	1.70644e-05	0.0482934	0.238	0.124	0.624574
COX20	1.71406e-05	0.0517368	0.702	0.51	0.627362
REEP3	1.71538e-05	0.100231	0.679	0.47	0.627845
RAB2B	1.72595e-05	0.0561308	0.327	0.191	0.631713
AP000640.2	1.73292e-05	0.025675	0.018	0.002	0.634267
BAZ2A	1.74486e-05	0.0863653	0.5	0.327	0.638635
NMT1	1.75832e-05	0.0774821	0.423	0.272	0.643562
CREB3	1.77222e-05	0.102471	0.512	0.35	0.648651
ADGRF1	1.77437e-05	0.0176558	0.018	0.002	0.649436
HLA-DQB1	1.77556e-05	0.0379354	0.054	0.014	0.649874
GTF3C6	1.77604e-05	0.102399	0.69	0.537	0.650048
PARP4	1.79106e-05	0.120216	0.226	0.119	0.655547
ZFP36L1	1.79551e-05	0.135253	0.137	0.058	0.657176
LRG1	1.79913e-05	0.0412724	0.065	0.019	0.658501
CIR1	1.8013e-05	0.147735	0.619	0.444	0.659294
UNC50	1.80905e-05	0.104444	0.685	0.517	0.662132
CASP1	1.81188e-05	0.0304226	0.042	0.009	0.663168
SCUBE2	1.81423e-05	0.00987636	0.018	0.002	0.664028
LHFPL6	1.82169e-05	0.117397	0.143	0.061	0.666757
ARL9	1.83183e-05	0.097547	0.161	0.075	0.670466
EID3	1.86226e-05	0.0560152	0.179	0.083	0.681606
CD99	1.8674e-05	-0.344749	0.964	0.902	0.683487
PPP1R12A-AS1	1.87096e-05	0.0426963	0.065	0.019	0.684791
JADE2	1.87875e-05	0.0766064	0.268	0.147	0.687639
MAPRE2	1.89114e-05	0.158029	0.482	0.34	0.692177
DNAH2	1.90542e-05	0.0163259	0.024	0.003	0.697404
LINC01829	1.91517e-05	0.105384	0.048	0.011	0.70097
PLPP6	1.91906e-05	0.0893156	0.167	0.077	0.702395
SGMS1-AS1	1.92041e-05	0.0780742	0.125	0.051	0.70289
SAA4	1.94466e-05	0.0182835	0.024	0.003	0.711767
AC008735.1	1.95932e-05	0.0155062	0.024	0.003	0.717129
XIST	1.96893e-05	0.187906	0.226	0.115	0.720649
CDC34	1.98799e-05	0.0821253	0.393	0.248	0.727623
LRCH2	1.99013e-05	0.109629	0.155	0.071	0.728407
MUC3A	1.9968e-05	0.0341773	0.036	0.007	0.730847
MAPK8IP2	2.02363e-05	0.132198	0.411	0.263	0.740668
MMP25	2.03715e-05	0.0257692	0.042	0.009	0.745617
EIF2AK2	2.03983e-05	0.0929703	0.679	0.493	0.746599
DSTN	2.05639e-05	-0.349427	0.929	0.863	0.752661
ELL	2.07242e-05	0.0690468	0.149	0.066	0.758527
MAGOH	2.07288e-05	0.0610811	0.631	0.432	0.758696
SLC43A2	2.07395e-05	0.102467	0.512	0.338	0.759086
POF1B	2.07818e-05	0.049039	0.071	0.022	0.760635
CHMP1B	2.07992e-05	0.0796003	0.476	0.308	0.761271
PAXIP1-AS2	2.08577e-05	0.0871271	0.119	0.048	0.763411
DOCK10	2.09346e-05	0.0666339	0.28	0.155	0.766229
PLPP3	2.09508e-05	0.0851257	0.071	0.022	0.76682
MAPK8	2.10703e-05	0.118815	0.292	0.167	0.771195
ARF4	2.11474e-05	0.0874335	0.804	0.618	0.774017
MRPL54	2.11768e-05	0.124729	0.762	0.62	0.775094
ABI1	2.138e-05	0.101289	0.256	0.143	0.782531
RIPK3	2.16159e-05	0.0426247	0.048	0.011	0.791164
SNRPN	2.16491e-05	-0.372257	0.881	0.829	0.79238
CTSL	2.17349e-05	0.211227	0.685	0.528	0.79552
LONRF3	2.17443e-05	0.0451708	0.071	0.022	0.795863
HSD17B10	2.18489e-05	0.0967431	0.613	0.453	0.799692
DHX16	2.18905e-05	0.0588453	0.262	0.142	0.801214
MAGT1	2.19367e-05	0.164996	0.506	0.347	0.802907
GYG1	2.19743e-05	0.272214	0.452	0.305	0.804283
WNK3	2.20001e-05	0.0668034	0.262	0.141	0.805225
MESD	2.21647e-05	0.0831026	0.554	0.389	0.811249
TXNIP	2.21667e-05	0.159323	0.339	0.204	0.811323
AL445524.1	2.22609e-05	0.064086	0.167	0.078	0.81477
HNRNPH3	2.24095e-05	0.0545801	0.756	0.582	0.820209
IQGAP1	2.25214e-05	0.115877	0.619	0.409	0.824306
RPL39	2.28372e-05	-0.378296	0.976	0.943	0.835866
ATP2A3	2.45158e-05	-0.348475	0.321	0.443	0.897303
MT-CO1	2.45726e-05	0.236981	0.994	0.953	0.899382
AC022613.3	2.48863e-05	0.0180347	0.042	0.009	0.910864
ATP5MC1	2.54324e-05	0.101066	0.815	0.669	0.930852
FAM20B	2.55437e-05	0.0937916	0.286	0.163	0.934925
ABCA3	2.55513e-05	0.0673244	0.315	0.181	0.935202
MNAT1	2.58043e-05	0.0616024	0.381	0.233	0.944464
MGAT1	2.60056e-05	0.110827	0.429	0.282	0.951831
AFF1	2.60372e-05	0.22579	0.423	0.272	0.952989
GPSM1	2.65561e-05	-0.411297	0.167	0.305	0.971981
UBP1	2.67434e-05	0.0766594	0.31	0.181	0.978835
EPOP	2.68537e-05	0.0149696	0.024	0.004	0.982872
MAPK6	2.68638e-05	0.0589298	0.268	0.148	0.983243
PGM2L1	2.70804e-05	0.109216	0.31	0.179	0.991169
LYPD5	2.73082e-05	0.0274792	0.06	0.017	0.999508
EFHC1	2.73178e-05	0.120568	0.375	0.237	0.999859
ALDH6A1	2.73542e-05	0.0542981	0.125	0.051	1
TMEM81	2.7448e-05	0.00942173	0.024	0.004	1
HERPUD2	2.74948e-05	0.0823307	0.292	0.163	1
SRP19	2.76082e-05	0.0629962	0.786	0.594	1
RARS	2.76646e-05	0.123117	0.446	0.289	1
COPE	2.76858e-05	0.172628	0.893	0.721	1
AC077690.1	2.77054e-05	0.0118175	0.012	0.001	1
SV2C	2.77054e-05	0.010203	0.012	0.001	1
CDH19	2.77587e-05	0.0200552	0.012	0.001	1
TARID	2.79192e-05	0.0108519	0.012	0.001	1
PAQR9-AS1	2.80267e-05	0.0121562	0.012	0.001	1
AL451166.1	2.81887e-05	0.00818744	0.012	0.001	1
RHCG	2.82971e-05	0.0133928	0.012	0.001	1
KRT8	2.87062e-05	0.174	0.81	0.672	1
MX2	2.87524e-05	0.0314275	0.083	0.028	1
KSR1	2.87863e-05	0.0335282	0.155	0.07	1
ATF6	2.92204e-05	0.12139	0.476	0.316	1
SENP2	2.93932e-05	0.0936677	0.196	0.1	1
NUDT21	2.94105e-05	0.103338	0.339	0.21	1
RAB9B	2.94413e-05	0.0894852	0.238	0.128	1
TMEM115	2.97627e-05	0.1179	0.321	0.194	1
COPB2	2.98895e-05	0.0870057	0.631	0.452	1
LINC00511	3.02502e-05	0.169571	0.524	0.364	1
VCP	3.03812e-05	0.131777	0.679	0.5	1
PDLIM7	3.04088e-05	0.101555	0.071	0.022	1
SUMO2	3.07317e-05	0.12914	0.958	0.847	1
CDC26	3.07879e-05	0.047057	0.649	0.485	1
PPIB	3.07925e-05	0.187173	0.952	0.804	1
ATP6V0A1	3.08549e-05	0.135365	0.643	0.467	1
ARHGAP21	3.08846e-05	0.168947	0.268	0.154	1
SLC2A2	3.0901e-05	0.131529	0.208	0.107	1
MLXIPL	3.10585e-05	-0.398607	0.31	0.439	1
TMEM47	3.14809e-05	0.0356997	0.065	0.02	1
HNRNPU	3.19365e-05	0.0400622	0.798	0.62	1
FMR1	3.23904e-05	0.0685289	0.298	0.173	1
TMX4	3.25436e-05	0.223306	0.756	0.582	1
PLCB1	3.25808e-05	0.112897	0.357	0.219	1
RBM39	3.26042e-05	0.0974261	0.881	0.714	1
SRC	3.2629e-05	0.0396691	0.089	0.032	1
CHPF2	3.26769e-05	0.100652	0.28	0.161	1
NACAD	3.27621e-05	0.0877165	0.119	0.049	1
EIF6	3.28111e-05	0.136696	0.631	0.453	1
AL662797.1	3.30776e-05	0.0224494	0.03	0.005	1
ABCF1	3.34174e-05	0.0920539	0.518	0.343	1
KIAA0930	3.36776e-05	0.0501526	0.19	0.092	1
ANK1	3.39096e-05	0.0771019	0.089	0.031	1
DSG2	3.45104e-05	0.0875527	0.292	0.166	1
TJP2	3.46497e-05	0.110056	0.167	0.079	1
CDC42SE1	3.52025e-05	0.167902	0.476	0.316	1
GALNT6	3.52434e-05	0.0204454	0.024	0.004	1
TLR1	3.52924e-05	0.0207177	0.036	0.007	1
ARF6	3.5544e-05	0.0798148	0.53	0.372	1
AL590550.1	3.56034e-05	0.0219244	0.024	0.004	1
HSPA13	3.59728e-05	0.130139	0.488	0.334	1
MTMR8	3.60767e-05	0.0159252	0.024	0.004	1
VEZF1	3.62369e-05	0.142389	0.429	0.284	1
MCHR1	3.67292e-05	0.037116	0.089	0.032	1
PDGFB	3.7292e-05	0.0934306	0.065	0.02	1
KHDRBS3	3.79366e-05	0.0711161	0.387	0.241	1
CUTA	3.80227e-05	-0.334107	0.821	0.81	1
SLC16A7	3.87243e-05	0.0627159	0.083	0.029	1
PMVK	3.89543e-05	-0.322422	0.411	0.52	1
LDLR	3.93856e-05	0.124806	0.363	0.225	1
MIRLET7BHG	3.94415e-05	0.0473939	0.179	0.087	1
RIOK2	3.95222e-05	0.0613428	0.345	0.207	1
CBX3	3.95834e-05	0.0302084	0.595	0.406	1
EBLN3P	3.96942e-05	0.107266	0.56	0.386	1
RADX	4.01191e-05	0.0810126	0.232	0.126	1
CTNND1	4.11399e-05	0.10749	0.429	0.276	1
CCDC181	4.12275e-05	0.0809341	0.28	0.16	1
IRF2	4.12766e-05	0.0294243	0.405	0.252	1
SIPA1L1	4.17997e-05	0.120092	0.333	0.205	1
TUG1	4.18834e-05	0.096236	0.429	0.285	1
SMCHD1	4.19292e-05	0.11468	0.452	0.299	1
TXNRD1	4.19699e-05	0.155555	0.5	0.353	1
FAM214A	4.21355e-05	0.200133	0.315	0.19	1
MMP24OS	4.24163e-05	0.0871371	0.696	0.523	1
PARP10	4.24728e-05	0.0754873	0.244	0.131	1
NANS	4.32584e-05	0.0737021	0.607	0.421	1
SOX4	4.33142e-05	0.18455	0.542	0.388	1
CHCHD10	4.37242e-05	-0.375576	0.506	0.601	1
GSDMB	4.38208e-05	0.0223896	0.036	0.007	1
VPS54	4.40152e-05	0.0814219	0.28	0.158	1
BCL6	4.44572e-05	0.0668051	0.268	0.149	1
ABCC1	4.46267e-05	0.0826048	0.113	0.047	1
BAIAP2L1	4.47134e-05	0.174585	0.155	0.073	1
SESTD1	4.47782e-05	0.0651304	0.369	0.225	1
HIST1H4H	4.47844e-05	0.0120937	0.06	0.017	1
NIPAL1	4.48312e-05	0.0571078	0.089	0.033	1
ZRANB2	4.51859e-05	0.0927795	0.583	0.416	1
C8orf76	4.52326e-05	0.156737	0.482	0.331	1
SLC9B2	4.54178e-05	0.0695857	0.28	0.158	1
ENTPD3	4.555e-05	-0.247486	0.143	0.274	1
CIB1	4.57034e-05	0.18396	0.839	0.694	1
UTP25	4.59843e-05	0.0414135	0.143	0.063	1
ELMO2	4.60288e-05	0.0407171	0.155	0.071	1
NIBAN2	4.65345e-05	0.0460865	0.244	0.13	1
PTCH1	4.66037e-05	0.11435	0.208	0.111	1
VTI1A	4.66373e-05	0.0351369	0.196	0.097	1
PKM	4.67908e-05	0.186249	0.887	0.743	1
RPS5	4.69125e-05	-0.307226	0.982	0.929	1
TNFSF13	4.71841e-05	0.0609935	0.179	0.087	1
LRCH3	4.72611e-05	0.0944627	0.298	0.177	1
SRPRA	4.75085e-05	0.148903	0.673	0.472	1
ACAP1	4.75427e-05	0.0756167	0.161	0.076	1
TAT-AS1	4.76206e-05	0.0425094	0.119	0.049	1
SH2D4A	4.77929e-05	0.0238892	0.048	0.012	1
ZEB1-AS1	4.88621e-05	0.0608594	0.149	0.068	1
WWP1	4.91406e-05	0.117079	0.244	0.14	1
SLC25A22	4.93124e-05	0.127311	0.304	0.184	1
SNX24	4.97931e-05	0.0531263	0.214	0.111	1
TEX30	5.08693e-05	0.0696436	0.268	0.152	1
SRD5A3-AS1	5.12465e-05	0.0111139	0.042	0.01	1
THRB-IT1	5.12511e-05	0.0211806	0.03	0.006	1
ZNF655	5.16132e-05	0.264625	0.464	0.314	1
LINC00342	5.16194e-05	0.673047	0.185	0.096	1
PSMD11	5.16872e-05	0.103758	0.643	0.452	1
AC048341.1	5.16988e-05	0.0552268	0.089	0.033	1
CAMTA1	5.22767e-05	0.0469786	0.649	0.497	1
ACE2	5.23482e-05	0.013547	0.03	0.006	1
KCTD17	5.2593e-05	0.0501358	0.131	0.057	1
SAR1B	5.30159e-05	0.110709	0.774	0.57	1
GPKOW	5.32918e-05	0.0701231	0.179	0.088	1
CYB561D2.1	5.35339e-05	0.0307266	0.042	0.01	1
CRADD	5.3823e-05	0.141535	0.196	0.104	1
FLII	5.38979e-05	0.181392	0.339	0.203	1
ARID5A	5.41297e-05	0.0949822	0.244	0.134	1
SH3TC1	5.46014e-05	0.139355	0.22	0.12	1
MBD2	5.49274e-05	0.154294	0.399	0.255	1
NMNAT2	5.49603e-05	0.12632	0.327	0.207	1
LRRFIP2	5.54511e-05	0.0707251	0.435	0.283	1
SNHG32	5.58482e-05	-0.447189	0.524	0.596	1
RAB31	5.58605e-05	0.0574285	0.226	0.121	1
TRIP12	5.67818e-05	0.0947453	0.429	0.273	1
DKK3	5.70154e-05	0.0770805	0.208	0.109	1
CHURC1	5.7298e-05	0.0597861	0.839	0.67	1
GPBP1	5.79447e-05	0.014001	0.81	0.599	1
UGGT1	5.81423e-05	0.161271	0.28	0.166	1
PPP4R2	5.84007e-05	0.137679	0.524	0.367	1
PROCR	5.91092e-05	0.0731467	0.161	0.076	1
PPIC	5.91802e-05	0.0600768	0.119	0.05	1
EIF4A1	5.92888e-05	0.106397	0.899	0.772	1
CHRAC1	5.95503e-05	0.104375	0.31	0.185	1
KDELR2	5.97744e-05	0.136705	0.75	0.567	1
LRFN5	5.99468e-05	0.0616874	0.042	0.01	1
FAM214B	6.03025e-05	0.0827058	0.125	0.053	1
PDE4B	6.03886e-05	0.0960809	0.143	0.066	1
PGK1	6.12655e-05	0.147839	0.887	0.77	1
TMEM167A	6.13499e-05	0.153169	0.768	0.634	1
HCFC1R1	6.15972e-05	-0.284515	0.226	0.359	1
MARK2	6.16569e-05	0.0502322	0.363	0.225	1
AC090912.2	6.19437e-05	0.0160052	0.048	0.012	1
SIM1	6.25144e-05	0.0978453	0.375	0.238	1
SMIM22	6.38075e-05	0.0942221	0.577	0.405	1
MBTPS1	6.40845e-05	0.0864359	0.542	0.393	1
EIF1B	6.41432e-05	0.141913	0.857	0.705	1
HNRNPF	6.48392e-05	0.108585	0.756	0.58	1
AL035252.3	6.49112e-05	0.0193622	0.012	0.001	1
HMGN4	6.53197e-05	0.0492924	0.405	0.252	1
B4GALT6	6.53614e-05	0.0544346	0.244	0.133	1
AC234582.1	6.54738e-05	0.0255418	0.054	0.015	1
SLC39A1	6.55186e-05	0.0577958	0.554	0.366	1
CASC19	6.56032e-05	0.0147144	0.012	0.001	1
F5	6.56532e-05	0.0159937	0.024	0.004	1
HMCES	6.59287e-05	0.0560425	0.262	0.148	1
ISOC2	6.59292e-05	0.109042	0.458	0.314	1
LINC00623	6.59965e-05	0.0529044	0.446	0.295	1
LINC02649	6.60684e-05	0.0102425	0.012	0.001	1
BCL2L14	6.67721e-05	0.00516754	0.012	0.001	1
GPRC6A	6.70082e-05	0.00537373	0.012	0.001	1
AC090971.1	6.70082e-05	0.00771346	0.012	0.001	1
SMG1	6.72307e-05	0.172957	0.369	0.241	1
DHRS3	6.77996e-05	0.104111	0.149	0.07	1
BCL9L	6.80464e-05	0.0774982	0.22	0.117	1
MEGF11	6.81664e-05	0.0275949	0.054	0.015	1
ANO10	6.90484e-05	0.0556797	0.155	0.073	1
WAPL	6.93719e-05	0.138305	0.399	0.258	1
NFKBIE	6.9639e-05	0.0733941	0.119	0.051	1
LRRC59	7.01853e-05	0.0835634	0.417	0.273	1
ZXDB	7.03095e-05	0.0770267	0.131	0.058	1
COX7B	7.08808e-05	0.132389	0.911	0.828	1
ATP5MC2	7.0996e-05	-0.298673	0.94	0.863	1
STAU1	7.12731e-05	0.0740149	0.56	0.393	1
HKDC1	7.16881e-05	0.0162875	0.018	0.002	1
WDR90	7.20271e-05	0.218563	0.071	0.024	1
EVA1B	7.28887e-05	0.100908	0.167	0.081	1
MVP	7.31028e-05	0.0936247	0.452	0.312	1
PDS5B	7.4552e-05	0.083034	0.387	0.248	1
TMOD2	7.4859e-05	0.116365	0.381	0.248	1
EMC3	7.49062e-05	0.175876	0.613	0.436	1
EEF2	7.50247e-05	-0.336442	0.952	0.865	1
AC008982.2	7.51822e-05	0.0234816	0.03	0.006	1
METTL2A	7.54766e-05	0.0423257	0.226	0.12	1
ADAM10	7.56916e-05	0.0705969	0.315	0.189	1
TOMM7	7.57345e-05	-0.364305	0.923	0.892	1
PRKAA1	7.60088e-05	0.0825225	0.345	0.215	1
DCP1A	7.69921e-05	0.0914477	0.381	0.246	1
PALM2-AKAP2	7.77575e-05	0.153241	0.44	0.295	1
SLC35B1	7.84533e-05	0.0940641	0.625	0.449	1
PIM3	7.87867e-05	0.132176	0.565	0.416	1
NECAP1	7.91924e-05	0.103092	0.44	0.294	1
IDH3A	8.14413e-05	0.0667761	0.351	0.217	1
PSMC3	8.21277e-05	0.126713	0.655	0.464	1
ENTPD4	8.2192e-05	0.10466	0.333	0.208	1
MAP4K4	8.26021e-05	0.142348	0.446	0.307	1
HHATL	8.26101e-05	-0.150801	0.042	0.147	1
ATAD2	8.34175e-05	0.044799	0.095	0.037	1
AC110620.2	8.3926e-05	0.0208746	0.048	0.013	1
MARS	8.40935e-05	0.0940345	0.321	0.198	1
CPM	8.42334e-05	0.0464039	0.054	0.015	1
RO60	8.42819e-05	0.0596648	0.452	0.296	1
SLC36A4	8.4671e-05	0.0892594	0.607	0.434	1
IER5L	8.46935e-05	0.039286	0.179	0.088	1
MAP2K1	8.48385e-05	0.100953	0.357	0.223	1
GOLT1B	8.50363e-05	0.0754591	0.44	0.291	1
BHLHE40	8.53138e-05	0.166384	0.512	0.364	1
SMAP1	8.57534e-05	0.0622782	0.613	0.436	1
PTTG1IP	8.60479e-05	0.132677	0.542	0.381	1
PPP1CA	8.61645e-05	0.0564956	0.44	0.286	1
SVIL	8.66448e-05	0.0266326	0.054	0.015	1
CTTN	8.89288e-05	0.0537612	0.524	0.368	1
TMEM176B	8.90204e-05	0.061934	0.708	0.521	1
PATL2	8.95549e-05	0.0320171	0.054	0.015	1
TUBB4B	8.9621e-05	0.128911	0.696	0.532	1
KPNA2	8.98948e-05	0.0834428	0.327	0.204	1
EIF2S2	9.0125e-05	0.109807	0.768	0.62	1
KATNBL1	9.05619e-05	0.124133	0.399	0.267	1
RCAN2	9.15522e-05	0.151241	0.476	0.339	1
TSC22D4	9.1944e-05	0.110781	0.345	0.222	1
VEZT	9.28192e-05	0.0526306	0.44	0.287	1
AK2	9.3078e-05	0.0989708	0.619	0.464	1
WDFY2	9.37096e-05	0.0642635	0.333	0.206	1
FERMT2	9.52803e-05	0.0421591	0.268	0.151	1
CCDC174	9.66945e-05	0.064982	0.274	0.163	1
NSMCE4A	9.705e-05	0.0285157	0.256	0.141	1
TSN	9.83956e-05	0.129429	0.476	0.323	1
TUBGCP4	9.86615e-05	0.0727802	0.226	0.124	1
[truncated: 34,602 more rows]
