# Supplementary material for: Single Cell RNAseq Analysis of Cytokine-Treated Human Islets: Association of Cellular Stress with Impaired Cytokine Responsiveness
Source: Function (Oxf). 2024 Mar 27;5(4):zqae015. doi: 10.1093/function/zqae015 (PMC11237896; doi:10.1093/function/zqae015)
Supplement: zqae015_Supplemental_Files [file zqae015_supplemental_files.zip › Table_S5.xlsx]

## Sheet: Non_beta_endo_cells_iNOS_vs_no_
Column1	p_val	avg_log2FC	pct.1	pct.2	p_val_adj
NOS2	0	1.00812	1	0	0
IDO1	1.98106e-206	0.957798	0.605	0.07	7.25088e-202
CXCL11	3.65248e-193	1.04189	0.659	0.089	1.33685e-188
GBP5	2.63168e-168	0.580919	0.541	0.067	9.63219e-164
APOL1	3.07683e-138	0.536308	0.627	0.104	1.12615e-133
CX3CL1	5.1089e-138	0.658781	0.505	0.072	1.86991e-133
GBP4	1.40583e-137	0.956309	0.859	0.218	5.14548e-133
LUCAT1	1.87644e-132	0.790381	0.736	0.157	6.86795e-128
CTSS	2.13407e-126	0.96599	0.905	0.29	7.8109e-122
LIF	1.07494e-125	0.683925	0.45	0.061	3.93438e-121
TNFAIP8	4.66733e-119	0.463115	0.468	0.069	1.70829e-114
UBD	6.1611e-119	0.697456	0.595	0.109	2.25502e-114
CD274	3.19582e-118	0.702374	0.795	0.203	1.1697e-113
CXCL10	4.85605e-118	1.14702	0.809	0.205	1.77736e-113
HAPLN3	2.59264e-117	0.326289	0.395	0.049	9.48934e-113
WARS	3.32903e-114	1.14983	0.932	0.377	1.21846e-109
DNAJC22	5.73129e-112	0.518299	0.268	0.025	2.09771e-107
CFB	9.30219e-109	0.863686	0.682	0.153	3.40469e-104
GBP2	1.05129e-108	0.943523	0.945	0.365	3.84781e-104
GBP3	5.5324e-106	0.778249	0.795	0.226	2.02491e-101
PLAUR	9.54323e-98	0.41218	0.523	0.096	3.49292e-93
IL32	1.92237e-95	0.991258	0.773	0.232	7.03607e-91
GBP6	2.00505e-95	0.16062	0.191	0.015	7.33867e-91
LAP3	7.48126e-94	0.800138	0.868	0.317	2.73822e-89
MIR155HG	1.84263e-93	0.109262	0.109	0.005	6.7442e-89
PAQR9	5.32276e-93	0.0293124	0.036	0	1.94818e-88
SAMD9L	7.574e-91	0.355639	0.418	0.068	2.77216e-86
ICAM1	2.80273e-88	0.885481	0.905	0.357	1.02583e-83
MET	1.0607e-85	0.251248	0.323	0.044	3.88226e-81
GBP1	1.28176e-84	0.855488	0.964	0.426	4.69137e-80
C1R	2.22741e-84	0.323069	0.386	0.062	8.15256e-80
ISG20	3.19113e-84	0.819558	0.905	0.393	1.16799e-79
IFI44	9.41719e-84	0.262343	0.323	0.045	3.44679e-79
HLA-DRA	1.73955e-81	0.216309	0.177	0.015	6.36694e-77
DPYSL3	4.23143e-81	0.441104	0.468	0.092	1.54875e-76
CXCL9	5.17034e-79	0.550789	0.414	0.074	1.8924e-74
TNC	2.39659e-78	0.257634	0.195	0.019	8.77177e-74
VAMP5	1.9284e-77	0.686148	0.85	0.345	7.05812e-73
CXCL8	5.7361e-76	0.97125	0.923	0.374	2.09947e-71
BST2	3.51063e-75	0.365372	0.368	0.063	1.28492e-70
SOD2	3.63219e-75	0.84547	1	0.718	1.32942e-70
OAS3	1.14546e-74	0.428803	0.636	0.17	4.19249e-70
IFIT3	1.23474e-74	0.761393	0.905	0.379	4.51927e-70
ANGPTL1	1.39903e-74	0.251972	0.35	0.057	5.12058e-70
RIPK2	1.83795e-74	0.527899	0.645	0.182	6.72708e-70
LYPD1	3.93015e-74	0.192584	0.218	0.024	1.43847e-69
RARRES1	4.13346e-74	0.413591	0.464	0.096	1.51289e-69
S100A6	1.31936e-72	0.77559	0.982	0.822	4.82898e-68
TAP1	5.68192e-71	0.653202	0.936	0.454	2.07964e-66
CXCL1	1.36392e-69	0.941665	0.755	0.257	4.99207e-65
BIRC3	9.3051e-68	0.74315	0.855	0.329	3.40576e-63
SNCAIP	2.14508e-67	0.0917168	0.086	0.004	7.85122e-63
BATF3	2.82312e-67	0.331688	0.45	0.097	1.03329e-62
ISG15	5.4275e-67	0.7433	0.909	0.453	1.98652e-62
LAMC2	1.0819e-66	0.32524	0.441	0.095	3.95987e-62
IL18BP	1.18722e-65	0.536094	0.736	0.263	4.34535e-61
PSME2	3.28407e-65	0.589663	0.986	0.732	1.202e-60
GK	5.12809e-65	0.532269	0.6	0.174	1.87693e-60
LYN	1.38256e-64	0.389546	0.605	0.168	5.06032e-60
TMSB10	1.83139e-64	0.508366	0.991	0.888	6.70306e-60
LAMB3	4.36872e-64	0.403852	0.495	0.119	1.59899e-59
TRIM22	6.24488e-64	0.187414	0.227	0.029	2.28569e-59
TAP2	1.89123e-63	0.438499	0.709	0.229	6.92209e-59
CPXM1	2.74136e-63	0.269031	0.227	0.03	1.00337e-58
PSMB9	3.5769e-63	0.629677	0.909	0.442	1.30918e-58
HLA-F	4.56909e-63	0.500037	0.755	0.279	1.67233e-58
LITAF	5.60988e-63	0.22817	0.3	0.049	2.05327e-58
ST5	1.96972e-62	0.511509	0.795	0.3	7.20936e-58
NCF4	6.44322e-62	0.0403356	0.064	0.002	2.35828e-57
CCL5	1.23974e-61	0.268486	0.173	0.018	4.53759e-57
ETV7	2.74806e-61	0.491648	0.759	0.274	1.00582e-56
RBBP8	8.04415e-61	0.367801	0.541	0.146	2.94424e-56
RND1	1.83515e-59	0.48497	0.455	0.111	6.71683e-55
IGFBP3	2.52306e-59	0.679011	0.409	0.094	9.23464e-55
USP30-AS1	3.07144e-59	0.322617	0.55	0.147	1.12418e-54
TYMP	7.80435e-59	0.603732	0.718	0.281	2.85647e-54
STAT1	1.05025e-58	0.650696	0.964	0.594	3.84401e-54
BCL2A1	1.22455e-58	0.305385	0.323	0.059	4.48196e-54
CD74	4.93004e-58	0.569058	0.632	0.218	1.80445e-53
LAMP3	1.23844e-57	0.190896	0.277	0.046	4.53283e-53
SAT1	1.59819e-57	0.607909	0.982	0.759	5.84955e-53
PLAAT4	2.21824e-57	0.608305	0.945	0.469	8.11897e-53
B2M	2.53145e-57	0.199314	1	0.987	9.26537e-53
PMAIP1	4.54257e-57	0.399574	0.536	0.148	1.66263e-52
MT2A	9.56245e-57	0.841518	0.923	0.528	3.49995e-52
PDE1C	2.32852e-56	0.0931884	0.118	0.009	8.52263e-52
AF117829.1	5.62257e-56	0.352822	0.468	0.119	2.05792e-51
RBPMS	7.73519e-56	0.381126	0.564	0.166	2.83116e-51
TNFAIP2	1.09775e-55	0.514984	0.491	0.131	4.01789e-51
CXCL6	4.99292e-55	0.82388	0.532	0.158	1.82746e-50
IFI44L	5.99126e-54	0.11269	0.118	0.01	2.19286e-49
PSMB10	1.08691e-53	0.541932	0.873	0.439	3.97819e-49
OAS1	2.5737e-53	0.311438	0.491	0.132	9.42e-49
SP110	2.70438e-53	0.359839	0.636	0.203	9.89829e-49
HLA-E	2.96875e-53	0.499786	0.968	0.826	1.08659e-48
VMP1	4.59685e-53	0.588015	0.923	0.521	1.68249e-48
LIPH	9.31648e-53	0.264713	0.327	0.066	3.40992e-48
MT1M	9.86604e-53	0.235442	0.264	0.045	3.61107e-48
NIBAN1	1.39985e-52	0.110315	0.159	0.018	5.12359e-48
MX1	2.67281e-52	0.521449	0.791	0.337	9.78275e-48
MFSD2A	5.82985e-52	0.250522	0.327	0.067	2.13378e-47
RNF24	9.01062e-52	0.273729	0.473	0.123	3.29798e-47
C3	3.36585e-51	0.227045	0.214	0.032	1.23194e-46
IRF1	4.06155e-51	0.615843	0.955	0.588	1.48657e-46
ARAP2	5.15285e-51	0.210173	0.245	0.041	1.886e-46
PARP14	5.95293e-51	0.542821	0.918	0.49	2.17883e-46
AC090912.2	2.69426e-50	0.0803071	0.086	0.006	9.86127e-46
UBE2L6	3.87875e-50	0.467266	0.868	0.391	1.41966e-45
AC083837.1	6.05176e-50	0.379423	0.65	0.22	2.21501e-45
CD40	1.751e-49	0.479834	0.714	0.292	6.40884e-45
ZC3H12A	2.00392e-49	0.392928	0.6	0.194	7.33453e-45
VNN2	4.72318e-49	0.307399	0.336	0.075	1.72873e-44
EBI3	6.21488e-49	0.235065	0.223	0.036	2.27471e-44
NCOA7	6.43855e-49	0.591984	0.868	0.435	2.35657e-44
GCNT3	1.07899e-48	0.407057	0.605	0.204	3.94922e-44
PLA1A	1.65769e-48	0.214067	0.277	0.052	6.06731e-44
APOL2	2.54866e-48	0.5412	0.868	0.433	9.32835e-44
TMEM132A	3.46892e-48	0.396302	0.568	0.189	1.26966e-43
AKIP1	3.94204e-48	0.364783	0.6	0.204	1.44283e-43
VNN3	4.20418e-48	0.196026	0.241	0.041	1.53877e-43
DPYD	4.66861e-48	0.15663	0.214	0.033	1.70876e-43
CEBPB	6.98813e-48	0.425865	0.532	0.167	2.55772e-43
PDGFRA	9.49326e-48	0.104216	0.123	0.012	3.47463e-43
ATP10B	6.95391e-47	0.0939591	0.123	0.012	2.5452e-42
CD38	7.20918e-47	0.0298393	0.045	0.002	2.63863e-42
ITGA2	1.29514e-46	0.35056	0.35	0.085	4.74033e-42
IFI35	4.69279e-46	0.450668	0.75	0.32	1.71761e-41
HLA-DQB1	5.46506e-46	0.089559	0.105	0.009	2.00026e-41
ATP1B1	5.73463e-46	0.431423	0.968	0.821	2.09893e-41
AC019117.1	8.12299e-46	0.0458058	0.059	0.003	2.9731e-41
GBP7	1.21357e-45	0.0470199	0.077	0.005	4.44177e-41
TRAFD1	1.48956e-45	0.398153	0.705	0.281	5.45194e-41
NFKBIA	3.28594e-45	0.66068	0.895	0.512	1.20269e-40
PIK3AP1	3.59964e-45	0.181865	0.282	0.056	1.3175e-40
TNFRSF12A	8.11683e-45	0.533884	0.859	0.437	2.97084e-40
BATF2	1.02607e-44	0.385277	0.586	0.202	3.75553e-40
SOX4	1.09947e-44	0.478205	0.586	0.205	4.02417e-40
HLA-B	1.36061e-44	0.427457	0.973	0.834	4.97997e-40
CP	1.42018e-44	0.699475	0.7	0.304	5.19801e-40
SDC4	1.51388e-44	0.269156	0.277	0.056	5.54096e-40
XAF1	2.33115e-44	0.154414	0.195	0.03	8.53226e-40
SEMA3D	2.93954e-44	0.125342	0.132	0.015	1.0759e-39
CFLAR	3.11473e-44	0.465801	0.8	0.381	1.14002e-39
S100A11	5.88346e-44	0.502346	0.977	0.755	2.15341e-39
PSMB8	6.86459e-44	0.482851	0.945	0.561	2.51251e-39
DYNLT1	2.63041e-43	0.417007	0.982	0.765	9.62757e-39
PSMA6	2.89465e-43	0.453302	0.918	0.648	1.05947e-38
CASP4	3.2262e-43	0.435864	0.8	0.358	1.18082e-38
CIITA	3.60565e-43	0.0679099	0.109	0.01	1.3197e-38
DEFB4A	9.78137e-43	0.101386	0.105	0.01	3.58008e-38
ZNF267	1.13343e-42	0.273288	0.514	0.158	4.14846e-38
ID4	2.67065e-42	0.609307	0.9	0.575	9.77483e-38
MT1F	2.82543e-42	0.42317	0.591	0.219	1.03413e-37
IRF8	2.94466e-42	0.112112	0.141	0.017	1.07777e-37
TAPBP	3.5509e-42	0.45693	0.932	0.645	1.29967e-37
CXCL2	4.46464e-42	0.549353	0.532	0.175	1.6341e-37
IFITM3	5.31599e-42	0.376511	0.505	0.161	1.9457e-37
NAMPT	6.2048e-42	0.536379	0.945	0.663	2.27102e-37
MAP3K8	6.42279e-42	0.232762	0.377	0.098	2.35081e-37
ARHGAP31	1.1265e-41	0.0832363	0.114	0.012	4.12309e-37
IFIT2	1.91821e-41	0.337375	0.432	0.126	7.02085e-37
SAA2	2.01729e-41	0.406647	0.241	0.046	7.3835e-37
MT1E	2.19614e-41	0.539207	0.636	0.252	8.0381e-37
TUBB2B	2.34811e-41	0.185343	0.232	0.043	8.59432e-37
LY6E	2.65823e-41	0.386105	0.559	0.201	9.7294e-37
TNFSF10	4.6978e-41	0.516992	0.923	0.558	1.71944e-36
MID1	3.24905e-40	0.15067	0.2	0.034	1.18918e-35
APOL4	3.57674e-40	0.146246	0.159	0.023	1.30912e-35
HLA-DRB1	5.78754e-40	0.157122	0.159	0.023	2.1183e-35
RHBDF2	6.39974e-40	0.301172	0.545	0.19	2.34237e-35
ID1	6.68319e-40	0.696018	0.714	0.345	2.44611e-35
GAD1	8.01487e-40	0.07893	0.114	0.012	2.93352e-35
MAST4	1.22642e-39	0.425026	0.773	0.371	4.48882e-35
ENKUR	2.058e-39	0.195873	0.295	0.067	7.5325e-35
PHLDA2	2.07983e-39	0.184172	0.264	0.055	7.61239e-35
IFI30	2.38275e-39	0.414792	0.832	0.402	8.72111e-35
NPFFR2	2.66835e-39	0.15388	0.155	0.022	9.76644e-35
IFI6	4.19691e-39	0.484883	0.905	0.607	1.53611e-34
SPOCK1	4.52025e-39	0.172949	0.255	0.052	1.65446e-34
MMP10	5.51395e-39	0.262616	0.15	0.021	2.01816e-34
SQOR	7.08267e-39	0.433825	0.7	0.319	2.59233e-34
CLIC5	1.91643e-38	0.103031	0.127	0.016	7.01434e-34
IER3	2.90848e-38	0.661494	0.855	0.504	1.06453e-33
SP100	3.10107e-38	0.359989	0.691	0.287	1.13502e-33
HLA-C	1.3751e-37	0.341562	0.973	0.854	5.03299e-33
CEBPD	2.04046e-37	0.548667	0.918	0.549	7.46829e-33
LCN2	3.90585e-37	0.680731	0.441	0.146	1.42958e-32
TNIP1	4.11238e-37	0.372499	0.609	0.246	1.50517e-32
CARHSP1	6.83954e-37	0.529253	0.882	0.558	2.50334e-32
AL355304.1	7.97899e-37	0.101756	0.145	0.02	2.92039e-32
RXFP1	2.00461e-36	0.00680711	0.009	0	7.33707e-32
SNPH	4.00113e-36	0.347338	0.545	0.194	1.46445e-31
PML	6.57915e-36	0.256357	0.473	0.155	2.40804e-31
NEURL3	7.82071e-36	0.440312	0.645	0.266	2.86246e-31
ARRDC3	1.4364e-35	0.420699	0.736	0.343	5.25737e-31
CXCL12	1.54424e-35	0.0484111	0.055	0.003	5.65209e-31
ITGA1	2.16646e-35	0.436185	0.618	0.263	7.92946e-31
SAA1	2.42024e-35	0.343403	0.182	0.032	8.85831e-31
TM4SF4	2.77288e-35	-0.620343	0.632	0.789	1.0149e-30
SPTBN1	3.24015e-35	0.418962	0.795	0.416	1.18593e-30
CCL20	3.28283e-35	0.665673	0.5	0.179	1.20155e-30
ERO1A	3.81082e-35	0.465827	0.886	0.558	1.3948e-30
KIAA1217	5.00818e-35	0.271647	0.427	0.138	1.83304e-30
PDZK1IP1	5.84982e-35	0.113099	0.114	0.014	2.14109e-30
FSTL1	1.12431e-34	0.272428	0.341	0.096	4.11507e-30
BAALC	2.53206e-34	0.199186	0.268	0.063	9.26758e-30
LPAR6	9.88005e-34	0.116346	0.177	0.031	3.6162e-29
RPL3	2.04793e-33	-0.15991	0.991	0.984	7.49564e-29
RPS2	2.291e-33	-0.183756	0.986	0.978	8.38531e-29
ANKRD36C	2.4828e-33	0.406589	0.436	0.153	9.08731e-29
DDX60	5.00079e-33	0.293763	0.536	0.201	1.83034e-28
C1S	5.42067e-33	0.0984813	0.136	0.02	1.98402e-28
LINC02605	9.53996e-33	0.395706	0.641	0.269	3.49172e-28
OR2I1P	1.49426e-32	0.0606557	0.095	0.011	5.46916e-28
CA8	1.91715e-32	0.297302	0.486	0.181	7.01695e-28
CPB1	2.41908e-32	0.201991	0.195	0.039	8.85408e-28
SLC39A14	2.42491e-32	0.406695	0.718	0.36	8.87543e-28
FBXO32	3.01458e-32	0.319499	0.364	0.111	1.10337e-27
MIR100HG	3.03724e-32	0.115026	0.182	0.034	1.11166e-27
TC2N	3.16157e-32	0.153025	0.209	0.043	1.15717e-27
NUB1	3.46479e-32	0.370998	0.8	0.418	1.26815e-27
CDCP1	5.24554e-32	0.337736	0.668	0.305	1.91992e-27
ZNFX1	1.0211e-31	0.296455	0.65	0.273	3.73733e-27
IZUMO4	1.77084e-31	0.171832	0.286	0.075	6.48144e-27
SERPING1	2.47435e-31	0.122844	0.191	0.038	9.05637e-27
PSME1	2.60302e-31	0.381462	0.955	0.684	9.52732e-27
CRYBA2	2.84763e-31	-0.686536	0.545	0.768	1.04226e-26
PIP	3.62181e-31	0.0392166	0.036	0.002	1.32562e-26
GCGR	3.79742e-31	0.116338	0.195	0.039	1.38989e-26
OPTN	5.07886e-31	0.385435	0.873	0.571	1.85891e-26
SLC30A8	8.021e-31	-0.659196	0.318	0.649	2.93577e-26
LY96	1.38491e-30	0.214884	0.364	0.113	5.0689e-26
RPL5	1.64141e-30	-0.196268	0.977	0.965	6.00772e-26
MT1X	1.70787e-30	0.552041	0.677	0.347	6.25097e-26
ECEL1	2.4571e-30	0.181167	0.232	0.054	8.99324e-26
BSPRY	2.46e-30	0.315896	0.6	0.26	9.00383e-26
POMP	2.70161e-30	0.335329	0.959	0.777	9.88818e-26
ERAP2	3.43591e-30	0.242883	0.491	0.18	1.25758e-25
TRIM5	3.63807e-30	0.0865295	0.136	0.021	1.33157e-25
RTP4	4.12004e-30	0.23119	0.373	0.119	1.50797e-25
EPHA2	4.63073e-30	0.0590524	0.086	0.009	1.69489e-25
RPS3A	4.96168e-30	-0.168719	0.986	0.978	1.81603e-25
NFKBIZ	5.06994e-30	0.378192	0.677	0.319	1.85565e-25
LINC00342	5.20105e-30	0.419336	0.432	0.161	1.90364e-25
SERPINB9	5.57818e-30	0.182565	0.295	0.081	2.04167e-25
AL133453.1	6.11315e-30	0.289661	0.623	0.262	2.23747e-25
AHR	6.65606e-30	0.175083	0.259	0.065	2.43619e-25
AK4	1.05383e-29	0.207866	0.377	0.119	3.85713e-25
TSHZ2	1.22508e-29	0.162342	0.227	0.053	4.48391e-25
KLHDC7B	1.27399e-29	0.0274272	0.045	0.003	4.66294e-25
CASP10	2.6034e-29	0.0770138	0.095	0.012	9.52872e-25
EPSTI1	3.74682e-29	0.337955	0.755	0.364	1.37137e-24
JAK2	6.64136e-29	0.246195	0.45	0.164	2.4308e-24
PPP1R1A	7.96842e-29	-0.561828	0.482	0.713	2.91652e-24
DHX58	8.48324e-29	0.131042	0.241	0.059	3.10495e-24
DKK3	9.73163e-29	0.097628	0.127	0.02	3.56187e-24
DLG3	1.37551e-28	0.158861	0.309	0.089	5.0345e-24
CD47	1.39689e-28	0.369715	0.868	0.564	5.11276e-24
FTH1	1.4122e-28	0.223272	1	0.989	5.16878e-24
SNX10	1.55848e-28	0.260323	0.509	0.199	5.70419e-24
AC007991.2	1.82775e-28	0.0233365	0.032	0.001	6.68974e-24
ELK3	2.17426e-28	0.119628	0.191	0.04	7.958e-24
CDKN1A	2.21869e-28	0.324358	0.541	0.225	8.12061e-24
DDX58	2.37323e-28	0.230435	0.45	0.161	8.68624e-24
ATF3	2.68114e-28	0.234224	0.555	0.209	9.81326e-24
GSN	2.78954e-28	0.292918	0.473	0.181	1.021e-23
RPL7A	2.82705e-28	-0.147578	0.995	0.978	1.03473e-23
CSF1	4.29792e-28	0.201239	0.355	0.112	1.57308e-23
AC244453.3	5.91937e-28	0.00346831	0.005	0	2.16655e-23
AL161793.1	5.91937e-28	0.00368189	0.005	0	2.16655e-23
SLC26A9	5.91937e-28	0.0062896	0.005	0	2.16655e-23
AL606534.1	5.91937e-28	0.00226889	0.005	0	2.16655e-23
AC092839.2	5.91937e-28	0.00231097	0.005	0	2.16655e-23
LINC01412	5.91937e-28	0.002249	0.005	0	2.16655e-23
OTOS	5.91937e-28	0.00531488	0.005	0	2.16655e-23
AC092944.3	5.91937e-28	0.00531488	0.005	0	2.16655e-23
AC076966.2	5.91937e-28	0.00226059	0.005	0	2.16655e-23
AL035696.1	5.91937e-28	0.00197145	0.005	0	2.16655e-23
Z98745.1	5.91937e-28	0.00271332	0.005	0	2.16655e-23
CRISP2	5.91937e-28	0.00410028	0.005	0	2.16655e-23
NCOA7-AS1	5.91937e-28	0.00523694	0.005	0	2.16655e-23
SLC22A2	5.91937e-28	0.00431912	0.005	0	2.16655e-23
AC111149.1	5.91937e-28	0.00407032	0.005	0	2.16655e-23
LINC02685	5.91937e-28	0.00227198	0.005	0	2.16655e-23
AP000679.1	5.91937e-28	0.00259448	0.005	0	2.16655e-23
AL135818.3	5.91937e-28	0.00556815	0.005	0	2.16655e-23
PWRN2	5.91937e-28	0.00169135	0.005	0	2.16655e-23
AC009269.2	5.91937e-28	0.00381826	0.005	0	2.16655e-23
AC245033.2	5.91937e-28	0.00564455	0.005	0	2.16655e-23
AC016987.2	5.91937e-28	0.00227198	0.005	0	2.16655e-23
AC007493.2	5.91937e-28	0.00468703	0.005	0	2.16655e-23
SPACA3	5.91937e-28	0.00274209	0.005	0	2.16655e-23
AC004590.1	5.91937e-28	0.00197858	0.005	0	2.16655e-23
CSHL1	5.91937e-28	0.00385895	0.005	0	2.16655e-23
SEPTIN9-DT	5.91937e-28	0.00219563	0.005	0	2.16655e-23
AL049651.1	5.91937e-28	0.00385895	0.005	0	2.16655e-23
KRTAP6-1	5.91937e-28	0.00556564	0.005	0	2.16655e-23
AC110995.1	5.91937e-28	0.00395951	0.005	0	2.16655e-23
RNF213	6.1946e-28	0.427801	0.914	0.603	2.26729e-23
C6orf58	7.09488e-28	0.106163	0.118	0.018	2.5968e-23
EXT1	7.18294e-28	0.154817	0.295	0.084	2.62903e-23
BPGM	7.30216e-28	0.245499	0.327	0.102	2.67266e-23
PTPN2	8.76155e-28	0.31869	0.686	0.334	3.20682e-23
FNDC3B	8.99932e-28	0.369964	0.777	0.449	3.29384e-23
RASL10A	1.09838e-27	0.0890643	0.118	0.018	4.02018e-23
MTHFD2	1.12474e-27	0.19353	0.35	0.109	4.11667e-23
NFKB1	1.17758e-27	0.308647	0.645	0.299	4.31005e-23
SLC11A2	1.55747e-27	0.254478	0.591	0.252	5.70051e-23
C17orf78	1.6011e-27	0.00860014	0.009	0	5.86019e-23
AC020916.2	1.61572e-27	0.00633729	0.009	0	5.9137e-23
CCDC194	1.61572e-27	0.00732134	0.009	0	5.9137e-23
FBLN5	1.63973e-27	0.0371255	0.041	0.002	6.00159e-23
RPL6	2.30321e-27	-0.18748	0.968	0.955	8.42998e-23
SPHK1	2.67226e-27	0.154326	0.241	0.061	9.78073e-23
ERLIN1	2.99299e-27	0.188132	0.355	0.115	1.09546e-22
LYSMD2	4.15829e-27	0.363283	0.823	0.506	1.52198e-22
FOXD2	4.36177e-27	0.00798888	0.014	0	1.59645e-22
MLPH	4.83797e-27	0.155402	0.177	0.037	1.77075e-22
IL4I1	5.1842e-27	0.124827	0.177	0.037	1.89747e-22
TFPI	5.21668e-27	0.152332	0.223	0.054	1.90936e-22
APOL6	5.57257e-27	0.381214	0.9	0.547	2.03962e-22
IFI16	6.4713e-27	0.0837177	0.132	0.022	2.36856e-22
TMEM163	8.29671e-27	0.283778	0.65	0.301	3.03668e-22
AC008760.2	8.54463e-27	0.0263318	0.045	0.003	3.12742e-22
TRIM69	9.09792e-27	0.284474	0.673	0.318	3.32993e-22
DEFB4B	9.65512e-27	0.0429571	0.055	0.004	3.53387e-22
RND3	1.34176e-26	0.27319	0.4	0.14	4.91098e-22
RPS8	1.36083e-26	-0.145184	0.991	0.974	4.98077e-22
MAP1B	1.77281e-26	0.370714	0.923	0.663	6.48866e-22
ANK3	1.7882e-26	0.127095	0.205	0.048	6.545e-22
AC104035.1	2.83209e-26	0.0324061	0.055	0.004	1.03657e-21
SECTM1	3.17834e-26	0.113618	0.186	0.041	1.1633e-21
RNF144B	4.40739e-26	0.142746	0.214	0.052	1.61315e-21
GJA4	4.70525e-26	0.0781456	0.059	0.005	1.72217e-21
IQGAP2	6.02839e-26	0.122807	0.155	0.03	2.20645e-21
LMO7	6.39351e-26	0.28763	0.618	0.292	2.34009e-21
SAMD11	8.01148e-26	0.220419	0.327	0.104	2.93228e-21
FGD2	8.18843e-26	0.017764	0.027	0.001	2.99705e-21
NR5A2	8.24694e-26	0.0520802	0.091	0.012	3.01846e-21
DRAM1	1.0353e-25	0.195084	0.377	0.13	3.78929e-21
TIMP1	1.04808e-25	0.275306	0.977	0.894	3.83608e-21
EHD4	1.76408e-25	0.228353	0.373	0.133	6.45673e-21
PLSCR1	2.53174e-25	0.333381	0.859	0.502	9.26643e-21
BAZ1A	2.65493e-25	0.284735	0.605	0.278	9.7173e-21
RPL13	3.14749e-25	-0.112673	0.995	0.983	1.15201e-20
B4GALT1	3.72578e-25	0.253299	0.473	0.189	1.36367e-20
RPS18	3.81464e-25	-0.18523	0.991	0.979	1.39619e-20
CDC42SE2	7.55825e-25	0.337318	0.882	0.55	2.76639e-20
TNFRSF11B	7.70848e-25	0.305319	0.232	0.064	2.82138e-20
PRG4	1.01065e-24	0.339133	0.382	0.139	3.69908e-20
MYO5B	1.25149e-24	0.203391	0.391	0.143	4.58058e-20
ITPR2	1.36194e-24	0.131927	0.236	0.063	4.98483e-20
CTSO	1.40592e-24	0.185344	0.409	0.15	5.14581e-20
PMEPA1	1.77918e-24	0.11174	0.186	0.043	6.51198e-20
TTR	1.77919e-24	-0.233867	0.995	0.987	6.51202e-20
NINJ1	1.97669e-24	0.154731	0.327	0.105	7.23487e-20
SPATS2L	2.14573e-24	0.362272	0.773	0.501	7.8536e-20
MSRB1	2.4863e-24	0.279175	0.586	0.277	9.10011e-20
GLRX	2.58178e-24	0.380869	0.791	0.476	9.44956e-20
SLC25A28	2.72849e-24	0.18956	0.455	0.175	9.98653e-20
GPX4	2.98045e-24	-0.331467	0.841	0.869	1.09088e-19
CLIC1	4.81583e-24	0.325019	0.968	0.788	1.76264e-19
TTC39B	5.00728e-24	0.213332	0.409	0.156	1.83272e-19
AC022126.1	5.13911e-24	0.105083	0.15	0.031	1.88097e-19
LINC00963	9.0025e-24	0.257647	0.614	0.286	3.29501e-19
FAS	9.92364e-24	0.103347	0.214	0.054	3.63215e-19
CASP1	1.61954e-23	0.0604529	0.077	0.01	5.92768e-19
AC112496.1	1.65173e-23	0.065127	0.077	0.01	6.04551e-19
UBE2Z	1.66359e-23	0.288008	0.732	0.387	6.08889e-19
BEX3	1.66936e-23	-0.38417	0.664	0.769	6.11003e-19
ID2	1.9085e-23	0.425413	0.659	0.356	6.9853e-19
SAMD9	1.98437e-23	0.235951	0.518	0.222	7.26301e-19
GCG	2.20288e-23	-0.395122	0.995	0.985	8.06277e-19
DDX60L	3.33409e-23	0.212156	0.441	0.177	1.22031e-18
AC083862.2	4.39406e-23	0.0841333	0.145	0.029	1.60827e-18
ATP5F1E	4.91364e-23	-0.164825	0.973	0.966	1.79844e-18
CRIM1	6.26203e-23	0.190546	0.373	0.135	2.29196e-18
BMERB1	7.42846e-23	0.30254	0.727	0.404	2.71889e-18
PPA1	9.42698e-23	0.267557	0.991	0.844	3.45037e-18
EXOC3L4	1.00289e-22	0.136891	0.2	0.051	3.67069e-18
ALPK1	1.08742e-22	0.134985	0.236	0.067	3.98005e-18
CMPK2	1.14122e-22	0.161677	0.323	0.108	4.17696e-18
EPHB2	1.24642e-22	0.121836	0.241	0.069	4.56201e-18
C5orf56	1.33285e-22	0.280364	0.6	0.287	4.87836e-18
APOL3	1.383e-22	0.0581875	0.1	0.016	5.06192e-18
HLA-DMA	1.42463e-22	0.0571497	0.095	0.014	5.21428e-18
ARL5B	1.64269e-22	0.255194	0.555	0.253	6.01239e-18
THSD7A	1.67725e-22	0.141003	0.195	0.049	6.13889e-18
BTN3A3	2.00023e-22	0.0632848	0.132	0.025	7.32106e-18
C12orf75	2.07431e-22	-0.382464	0.627	0.743	7.59218e-18
PKIB	2.14224e-22	0.25735	0.505	0.22	7.84081e-18
MCUB	2.19111e-22	0.238224	0.555	0.255	8.01969e-18
IL1A	3.10381e-22	0.0968135	0.064	0.007	1.13603e-17
TEX29	3.57043e-22	0.0533457	0.064	0.007	1.30681e-17
FRGCA	3.5884e-22	0.00817072	0.009	0	1.31339e-17
AC027348.1	3.64087e-22	0.00518755	0.009	0	1.3326e-17
PEA15	4.33427e-22	0.255633	0.568	0.265	1.58639e-17
UCHL3	4.79365e-22	0.280569	0.705	0.387	1.75452e-17
RPLP0	4.88003e-22	-0.178143	0.968	0.949	1.78614e-17
NBN	4.94481e-22	0.25176	0.555	0.256	1.80985e-17
HLA-DPA1	5.35319e-22	0.0674089	0.064	0.007	1.95932e-17
CREM	6.37904e-22	0.319617	0.714	0.401	2.33479e-17
CD68	6.96192e-22	0.123591	0.286	0.09	2.54813e-17
SLPI	7.01364e-22	0.101415	0.132	0.026	2.56706e-17
BDKRB2	7.03603e-22	0.139036	0.227	0.064	2.57526e-17
SIPA1L2	7.50553e-22	0.185123	0.318	0.11	2.7471e-17
IRF7	7.55041e-22	0.163938	0.355	0.127	2.76353e-17
EPAS1	8.18583e-22	0.266672	0.586	0.281	2.99609e-17
MYO1B	8.34218e-22	0.364495	0.773	0.5	3.05332e-17
CTSC	9.22533e-22	0.287435	0.359	0.137	3.37656e-17
ODF3B	1.04132e-21	0.190513	0.395	0.153	3.81135e-17
SLC5A8	1.11638e-21	0.0472103	0.077	0.01	4.08605e-17
VAMP8	1.25232e-21	0.299384	0.873	0.597	4.58363e-17
PDLIM4	1.28971e-21	0.297803	0.645	0.344	4.72046e-17
PELI1	1.33782e-21	0.0986188	0.2	0.052	4.89657e-17
HILPDA	1.60622e-21	0.390553	0.464	0.201	5.87891e-17
PPP1R14C	1.86394e-21	0.236599	0.459	0.199	6.82222e-17
BACH1	1.86633e-21	0.164421	0.336	0.118	6.83096e-17
SHFL	1.89905e-21	0.230264	0.577	0.272	6.95073e-17
OASL	2.18773e-21	0.0538197	0.068	0.008	8.0073e-17
TNS3	2.71582e-21	0.254104	0.586	0.286	9.94019e-17
TXN	2.72498e-21	0.308019	0.986	0.801	9.9737e-17
DDIT4	3.46329e-21	0.322062	0.568	0.273	1.2676e-16
C15orf48	3.65608e-21	0.514187	0.791	0.598	1.33816e-16
IRF9	3.83588e-21	0.286239	0.818	0.484	1.40397e-16
RPL9	3.86481e-21	-0.120557	0.982	0.973	1.41456e-16
BTN3A2	3.93393e-21	0.110431	0.255	0.077	1.43986e-16
CCL8	3.99691e-21	0.092051	0.105	0.018	1.46291e-16
ENC1	4.21653e-21	0.105818	0.155	0.035	1.54329e-16
NPW	4.89576e-21	0.169675	0.236	0.071	1.7919e-16
SLAMF8	5.96603e-21	0.014307	0.027	0.001	2.18363e-16
TNFRSF14	5.98575e-21	0.203887	0.459	0.194	2.19084e-16
MMP25-AS1	6.82324e-21	0.164703	0.309	0.109	2.49737e-16
RPS15	7.60794e-21	-0.122887	0.986	0.972	2.78458e-16
RAB24	8.14008e-21	0.162352	0.418	0.165	2.97935e-16
FSD1L	9.27043e-21	0.27869	0.477	0.217	3.39307e-16
CXCL3	9.31149e-21	0.316365	0.305	0.107	3.4081e-16
IL17RB	1.09214e-20	0.192637	0.245	0.076	3.99736e-16
SPINT1	1.18224e-20	0.278939	0.755	0.434	4.32712e-16
RPL32	1.27152e-20	-0.138083	0.982	0.977	4.65389e-16
SERPINB1	1.38216e-20	0.350718	0.891	0.676	5.05885e-16
GLIS3	1.57924e-20	0.214181	0.391	0.158	5.78019e-16
SMS	1.60091e-20	0.276672	0.755	0.448	5.85949e-16
CFTR	1.67634e-20	0.0432611	0.059	0.007	6.13557e-16
AMPD3	1.69462e-20	0.156938	0.323	0.115	6.20247e-16
EEF1G	1.7739e-20	-0.173501	0.959	0.933	6.49265e-16
AC073525.1	2.083e-20	0.0142172	0.014	0	7.624e-16
BTN3A1	2.35052e-20	0.109406	0.214	0.06	8.60312e-16
CYB561D2	2.41778e-20	0.288151	0.591	0.309	8.8493e-16
ALDH1A1	2.55622e-20	-0.332811	0.845	0.863	9.35601e-16
AQP9	3.30359e-20	0.0266627	0.041	0.003	1.20915e-15
RPL8	3.80076e-20	-0.120654	0.986	0.974	1.39112e-15
NTRK2	4.35398e-20	0.228511	0.277	0.097	1.5936e-15
PON3	4.48341e-20	0.198236	0.35	0.135	1.64097e-15
TMEM140	4.62176e-20	0.167299	0.364	0.138	1.69161e-15
SLFN5	4.81688e-20	0.169596	0.336	0.124	1.76303e-15
ALKAL2	4.88886e-20	0.193242	0.341	0.128	1.78937e-15
SOCS2	5.41247e-20	0.220797	0.405	0.165	1.98102e-15
FAP	5.65439e-20	-0.431087	0.168	0.453	2.06957e-15
PSMA2	5.77457e-20	0.285768	0.923	0.687	2.11355e-15
TIFA	5.81079e-20	0.212345	0.482	0.211	2.12681e-15
TBX21	5.84165e-20	0.0312362	0.036	0.003	2.1381e-15
MYH9	6.65943e-20	0.26745	0.732	0.401	2.43742e-15
DUOXA2	6.74778e-20	0.233088	0.182	0.048	2.46975e-15
FAM117B	8.11059e-20	0.199967	0.327	0.124	2.96856e-15
BBC3	8.60184e-20	0.219286	0.373	0.147	3.14836e-15
LDLRAD4	8.63446e-20	0.0829553	0.123	0.025	3.1603e-15
PLEK2	9.12818e-20	0.0839975	0.132	0.028	3.34101e-15
TCEAL2	9.68194e-20	0.304977	0.845	0.565	3.54369e-15
PARP9	1.2182e-19	0.279512	0.8	0.472	4.45872e-15
FRK	1.52271e-19	0.198598	0.441	0.189	5.57327e-15
KCNQ3	1.68086e-19	0.045565	0.077	0.011	6.15212e-15
UBE2E2	1.72939e-19	0.118632	0.268	0.088	6.32973e-15
TRIM21	1.91656e-19	0.144998	0.341	0.127	7.01482e-15
CTSB	1.98375e-19	0.320946	0.886	0.605	7.26071e-15
RPL17	2.24444e-19	-0.118002	0.986	0.976	8.21488e-15
SNHG29	2.27601e-19	-0.240667	0.923	0.915	8.33042e-15
LGALS3	2.67599e-19	0.119938	0.164	0.041	9.79438e-15
DESI1	2.75324e-19	0.222288	0.641	0.332	1.00771e-14
L3HYPDH	3.08402e-19	0.107525	0.214	0.063	1.12878e-14
TMEM233	3.58481e-19	0.0236564	0.027	0.002	1.31208e-14
CCL2	3.98267e-19	0.180559	0.259	0.085	1.4577e-14
JAG1	5.15267e-19	0.0830531	0.132	0.029	1.88593e-14
SYTL4	6.03706e-19	0.148466	0.268	0.092	2.20962e-14
TNFAIP3	6.63149e-19	0.184601	0.318	0.12	2.42719e-14
RPL21	7.63502e-19	-0.105534	0.991	0.972	2.79449e-14
MIR3142HG	7.96437e-19	0.0961622	0.141	0.032	2.91504e-14
HIVEP2	8.56861e-19	0.170662	0.409	0.171	3.1362e-14
CYLD	8.74506e-19	0.253718	0.764	0.435	3.20078e-14
PSMA4	9.03782e-19	0.270336	0.832	0.549	3.30793e-14
APOBEC3G	9.66644e-19	0.127543	0.327	0.12	3.53801e-14
RPS6	9.79669e-19	-0.13581	0.982	0.962	3.58569e-14
ICAM4	1.19123e-18	0.0805622	0.127	0.028	4.36002e-14
COX8A	1.25506e-18	-0.133685	0.968	0.912	4.59363e-14
SPPL2A	1.27667e-18	0.2699	0.832	0.53	4.67272e-14
L3MBTL4-AS1	1.3496e-18	0.0113222	0.009	0	4.93967e-14
FBXO6	1.49475e-18	0.174814	0.414	0.176	5.47095e-14
LPIN1	1.68025e-18	0.238406	0.545	0.274	6.14987e-14
IFIT5	1.7057e-18	0.194623	0.527	0.249	6.24305e-14
DAB2IP	1.76019e-18	0.0794816	0.155	0.038	6.44247e-14
HIF1A	1.96413e-18	0.328694	0.777	0.513	7.18891e-14
ADM	2.00188e-18	0.235113	0.4	0.168	7.32709e-14
RPL37A	3.03508e-18	-0.115834	0.986	0.967	1.11087e-13
SERPINB8	3.06415e-18	0.0942581	0.205	0.06	1.12151e-13
SAA4	3.23856e-18	0.0257383	0.045	0.005	1.18535e-13
FTL	3.28158e-18	-0.202466	0.995	0.994	1.20109e-13
JAK1	3.35073e-18	0.304147	0.918	0.673	1.2264e-13
PEMT	3.45998e-18	-0.404889	0.455	0.658	1.26639e-13
C5orf38	3.87441e-18	-0.425532	0.273	0.529	1.41807e-13
TMEM217	4.86096e-18	0.071246	0.127	0.028	1.77916e-13
TRIM25	5.54128e-18	0.190866	0.432	0.192	2.02816e-13
TCAF2	5.67994e-18	0.101621	0.191	0.054	2.07891e-13
SOCS3	5.69979e-18	0.237135	0.382	0.164	2.08618e-13
ZBTB20	5.97544e-18	0.269401	0.786	0.492	2.18707e-13
SLC30A7	6.56599e-18	0.228641	0.595	0.311	2.40322e-13
GSDMD	6.76514e-18	0.228442	0.564	0.287	2.47611e-13
HABP2	7.45246e-18	0.061811	0.095	0.017	2.72767e-13
SLC26A4	7.72708e-18	0.310529	0.309	0.118	2.82819e-13
LPGAT1	8.30095e-18	0.29946	0.859	0.583	3.03823e-13
CNTN1	8.79262e-18	-0.374023	0.259	0.499	3.21819e-13
HDAC9	9.09787e-18	0.099817	0.177	0.049	3.32991e-13
ACHE	9.20414e-18	0.127098	0.195	0.058	3.36881e-13
PLAU	9.25538e-18	0.10021	0.114	0.024	3.38756e-13
LINC02274	1.01135e-17	0.0350775	0.05	0.006	3.70163e-13
P4HB	1.04806e-17	0.276324	0.927	0.738	3.83602e-13
PXK	1.06552e-17	0.243967	0.468	0.23	3.89991e-13
TOP1	1.28101e-17	0.296925	0.886	0.645	4.68861e-13
IFIH1	1.2884e-17	0.239987	0.745	0.405	4.71569e-13
XIRP1	1.39354e-17	0.0263498	0.023	0.001	5.10051e-13
CYP3A5	1.44468e-17	0.233294	0.323	0.13	5.28767e-13
SPINT2	1.52061e-17	-0.145167	0.964	0.903	5.56558e-13
SLC16A3	1.64289e-17	0.111921	0.186	0.054	6.01314e-13
SERTAD1	1.66441e-17	0.183784	0.455	0.208	6.09189e-13
RNF114	1.91301e-17	0.220719	0.664	0.359	7.00182e-13
DUOX2	1.96663e-17	0.142412	0.159	0.042	7.19805e-13
SLC43A2	2.07654e-17	0.209957	0.436	0.196	7.60035e-13
XRN1	2.10261e-17	0.256137	0.714	0.42	7.69575e-13
CCL28	2.11366e-17	0.119031	0.214	0.067	7.73622e-13
HDGF	2.12632e-17	0.270891	0.773	0.473	7.78255e-13
MT-CYB	2.50906e-17	0.129734	0.964	0.948	9.18342e-13
SCO2	2.87879e-17	0.196676	0.459	0.216	1.05367e-12
RPL30	2.88815e-17	-0.104894	0.991	0.98	1.05709e-12
RELA	3.02775e-17	0.180623	0.477	0.221	1.10819e-12
BEST1	3.25991e-17	0.0829615	0.164	0.044	1.19316e-12
SCGN	3.38487e-17	-0.324022	0.695	0.786	1.2389e-12
S100A2	3.65493e-17	0.0424997	0.077	0.012	1.33774e-12
DNAJA1	3.69597e-17	0.243376	0.968	0.82	1.35276e-12
STAT2	4.07219e-17	0.148331	0.414	0.178	1.49046e-12
RABGAP1L	4.24846e-17	0.230123	0.645	0.357	1.55498e-12
LGMN	4.31946e-17	0.242149	0.668	0.387	1.58097e-12
NMI	4.56715e-17	0.204062	0.55	0.276	1.67162e-12
DUSP6	5.52388e-17	0.154645	0.236	0.08	2.02179e-12
ITGAV	6.12907e-17	0.253541	0.682	0.401	2.2433e-12
FAM177A1	6.24884e-17	0.2753	0.832	0.56	2.28714e-12
SOX9	6.32714e-17	0.115151	0.164	0.045	2.3158e-12
CCNA1	6.40378e-17	0.0648171	0.082	0.014	2.34385e-12
AKIRIN2	6.48731e-17	0.180896	0.505	0.24	2.37442e-12
RPSA	6.55539e-17	-0.163417	0.964	0.933	2.39934e-12
SLC30A1	7.04815e-17	0.116572	0.277	0.099	2.57969e-12
CFL2	7.26932e-17	0.232902	0.65	0.352	2.66065e-12
CAMK1D	8.26033e-17	0.0557308	0.114	0.024	3.02336e-12
AQP3	8.49234e-17	0.320115	0.464	0.233	3.10828e-12
SOCS1	9.19663e-17	0.344468	0.877	0.571	3.36606e-12
ARID5B	9.27873e-17	0.27371	0.605	0.342	3.39611e-12
PLGRKT	9.90904e-17	0.225466	0.555	0.292	3.62681e-12
PSMA1	1.20039e-16	0.251962	0.9	0.632	4.39354e-12
ADAR	1.23185e-16	0.255961	0.841	0.554	4.5087e-12
ARHGAP26	1.32445e-16	0.0775892	0.127	0.03	4.84762e-12
BPIFA1	1.49258e-16	0.0909521	0.068	0.01	5.46299e-12
SAV1	1.51274e-16	0.200341	0.482	0.234	5.53677e-12
LARP6	1.60413e-16	0.132407	0.282	0.105	5.87128e-12
SLC9A9	1.71404e-16	0.0535102	0.073	0.012	6.27355e-12
NIM1K	1.92816e-16	0.0885755	0.2	0.061	7.05726e-12
FFAR2	1.94948e-16	0.174175	0.368	0.156	7.1353e-12
IL15	2.10607e-16	0.130833	0.209	0.068	7.70841e-12
SLC29A4	2.16555e-16	-0.33656	0.2	0.444	7.92614e-12
HCP5	2.30382e-16	0.0967326	0.232	0.077	8.4322e-12
NRG1	2.43035e-16	0.0503247	0.068	0.01	8.89532e-12
HM13	2.49311e-16	0.243605	0.795	0.506	9.12504e-12
PDP1	2.60162e-16	0.10373	0.155	0.042	9.52218e-12
GFRA2	2.6841e-16	0.0205655	0.027	0.002	9.82406e-12
RDH10	2.74144e-16	0.124857	0.205	0.065	1.00339e-11
BAALC-AS2	2.85644e-16	0.0309102	0.05	0.006	1.04549e-11
PIM2	3.15639e-16	0.15669	0.268	0.1	1.15527e-11
IER5L	3.26682e-16	0.118289	0.241	0.083	1.19569e-11
NAA20	3.49342e-16	-0.302604	0.75	0.77	1.27863e-11
CD99	3.68942e-16	-0.18777	0.941	0.912	1.35036e-11
MLLT6	4.11452e-16	0.182249	0.473	0.229	1.50595e-11
MAPK8	4.68548e-16	0.191505	0.477	0.229	1.71493e-11
ACP2	4.88957e-16	0.189931	0.582	0.296	1.78963e-11
AC074132.1	4.92383e-16	0.00734186	0.009	0	1.80217e-11
SLFN13	4.93656e-16	0.00450529	0.009	0	1.80683e-11
ADAMTS1	5.44658e-16	0.18052	0.105	0.022	1.9935e-11
WDFY1	5.88884e-16	0.153098	0.4	0.178	2.15537e-11
TPBG	6.63375e-16	0.0839871	0.15	0.04	2.42802e-11
SSPN	6.7167e-16	0.0622843	0.109	0.024	2.45838e-11
SP140L	6.77813e-16	0.129556	0.327	0.131	2.48086e-11
SYNE2	6.82327e-16	0.221697	0.436	0.209	2.49738e-11
CORO2A	6.88891e-16	0.0522725	0.086	0.016	2.52141e-11
STOM	7.40843e-16	0.0936878	0.223	0.074	2.71156e-11
BAIAP2L1	8.09104e-16	0.108865	0.25	0.088	2.9614e-11
SPATA6L	8.26914e-16	0.107429	0.282	0.104	3.02659e-11
WTAP	8.68201e-16	0.231791	0.736	0.428	3.1777e-11
MYCBP2	9.56596e-16	0.242774	0.745	0.446	3.50124e-11
JUP	9.93666e-16	0.178246	0.459	0.219	3.63692e-11
RPL27A	1.03005e-15	-0.107321	0.986	0.959	3.7701e-11
PTPRK	1.11419e-15	0.0725255	0.123	0.029	4.07803e-11
ETHE1	1.21673e-15	0.225341	0.564	0.3	4.45335e-11
IFI27	1.34923e-15	0.0799262	0.105	0.023	4.93831e-11
UBALD2	1.35023e-15	0.152842	0.395	0.177	4.94197e-11
RPL11	1.35392e-15	-0.0953946	0.991	0.981	4.95547e-11
GNAS	1.37085e-15	-0.0973071	0.991	0.967	5.01747e-11
GAMT	1.43493e-15	-0.334858	0.182	0.423	5.25199e-11
IL15RA	1.45153e-15	0.0875741	0.191	0.059	5.31274e-11
TRAF3	1.50306e-15	0.140389	0.436	0.196	5.50134e-11
TNFRSF1B	1.60086e-15	0.0291829	0.041	0.004	5.85932e-11
FEZ1	1.61081e-15	0.255341	0.495	0.268	5.89574e-11
HLA-A	1.7747e-15	0.1602	0.982	0.921	6.49557e-11
CCL3	1.81523e-15	0.0477624	0.05	0.006	6.64394e-11
G6PC2	1.94681e-15	-0.416897	0.086	0.332	7.12551e-11
AC090912.1	2.1043e-15	0.0161675	0.027	0.002	7.70195e-11
PSMA3	2.22674e-15	0.255435	0.905	0.646	8.15008e-11
TRIB1	2.49906e-15	0.199666	0.409	0.192	9.14681e-11
TNFRSF18	2.7913e-15	0.163504	0.295	0.117	1.02164e-10
STX11	2.79491e-15	0.0599685	0.118	0.028	1.02296e-10
RPL36	2.80461e-15	-0.101859	0.991	0.964	1.02651e-10
RPL12	2.85842e-15	-0.113153	0.991	0.964	1.04621e-10
RPS28	3.05568e-15	-0.0979661	0.986	0.973	1.11841e-10
PPY	3.06135e-15	0.917769	0.686	0.489	1.12048e-10
ARAP1	3.19357e-15	0.203001	0.605	0.325	1.16888e-10
KSR1	3.33643e-15	0.100354	0.223	0.076	1.22117e-10
RPS24	3.57176e-15	-0.0900895	0.995	0.977	1.3073e-10
SUCNR1	3.58003e-15	0.134163	0.114	0.027	1.31033e-10
GALNT2	3.62444e-15	0.106508	0.336	0.136	1.32658e-10
CYTOR	3.62446e-15	0.0664663	0.164	0.047	1.32659e-10
RSAD2	3.72525e-15	0.272092	0.432	0.213	1.36348e-10
MIR22HG	3.88453e-15	0.1164	0.341	0.14	1.42178e-10
VNN1	3.99112e-15	0.0720683	0.1	0.021	1.46079e-10
PCSK2	4.0865e-15	-0.263982	0.845	0.826	1.4957e-10
RCN1	4.10599e-15	0.240886	0.841	0.558	1.50283e-10
TMEM30A	4.11655e-15	0.242602	0.786	0.492	1.5067e-10
SLC22A4	4.21774e-15	0.0869711	0.186	0.058	1.54373e-10
S100A9	4.40868e-15	0.108282	0.082	0.015	1.61362e-10
PLIN2	4.60455e-15	0.360159	0.573	0.341	1.68531e-10
GAL	5.12553e-15	0.0753768	0.091	0.018	1.87599e-10
ITGB6	5.19871e-15	0.0573708	0.082	0.015	1.90278e-10
SLC31A2	5.72768e-15	0.0738148	0.164	0.048	2.09639e-10
SELENOM	5.75544e-15	0.26718	0.832	0.599	2.10655e-10
KL	6.22824e-15	0.231792	0.518	0.277	2.2796e-10
TLE1	6.4525e-15	0.157758	0.418	0.194	2.36168e-10
DOCK10	7.02995e-15	0.0888875	0.168	0.051	2.57303e-10
METRN	7.03442e-15	-0.338183	0.459	0.633	2.57467e-10
TP53BP2	7.04241e-15	0.152193	0.395	0.18	2.57759e-10
TMEM165	7.51805e-15	0.2615	0.732	0.484	2.75168e-10
SCG2	7.90595e-15	-0.22763	0.914	0.874	2.89366e-10
MTCL1	8.15771e-15	0.0499553	0.064	0.01	2.9858e-10
CPVL	8.65518e-15	0.0606818	0.082	0.016	3.16788e-10
MIR4435-2HG	8.74011e-15	0.0531944	0.105	0.023	3.19897e-10
TRIM56	9.01394e-15	0.240858	0.695	0.431	3.29919e-10
AP5B1	9.3492e-15	0.112264	0.255	0.095	3.4219e-10
CR1L	9.40218e-15	0.0378688	0.073	0.013	3.44129e-10
SERPINA1	1.04162e-14	0.416855	0.75	0.517	3.81244e-10
WDR1	1.28415e-14	0.192305	0.591	0.323	4.70012e-10
BRINP2	1.31921e-14	0.0257735	0.036	0.004	4.82843e-10
KIAA2012	1.49003e-14	0.0233747	0.041	0.005	5.45367e-10
LINC01878	1.51634e-14	0.00754474	0.005	0	5.54996e-10
XCR1	1.51634e-14	0.00465591	0.005	0	5.54996e-10
AL035446.2	1.51634e-14	0.00504856	0.005	0	5.54996e-10
LINC02450	1.51634e-14	0.0040462	0.005	0	5.54996e-10
AL162497.1	1.51634e-14	0.00466115	0.005	0	5.54996e-10
AC066613.2	1.51634e-14	0.00521557	0.005	0	5.54996e-10
ST8SIA2	1.51634e-14	0.00784996	0.005	0	5.54996e-10
AC127459.2	1.51634e-14	0.00285499	0.005	0	5.54996e-10
FATE1	1.51634e-14	0.00504247	0.005	0	5.54996e-10
AL139294.1	1.5233e-14	0.00221975	0.005	0	5.57544e-10
AL592295.3	1.5233e-14	0.00282441	0.005	0	5.57544e-10
AL358393.1	1.5233e-14	0.00213942	0.005	0	5.57544e-10
AC008170.1	1.5233e-14	0.00267446	0.005	0	5.57544e-10
AC099541.1	1.5233e-14	0.00164835	0.005	0	5.57544e-10
AC092894.1	1.5233e-14	0.00363395	0.005	0	5.57544e-10
AC108063.2	1.5233e-14	0.00264774	0.005	0	5.57544e-10
LINC02269	1.5233e-14	0.00144001	0.005	0	5.57544e-10
AC025183.1	1.5233e-14	0.00398923	0.005	0	5.57544e-10
AC034213.1	1.5233e-14	0.00376766	0.005	0	5.57544e-10
AL353747.3	1.5233e-14	0.0023564	0.005	0	5.57544e-10
AC009276.1	1.5233e-14	0.00314158	0.005	0	5.57544e-10
AC137579.1	1.5233e-14	0.00403076	0.005	0	5.57544e-10
CCDC166	1.5233e-14	0.0027235	0.005	0	5.57544e-10
WDFY4	1.5233e-14	0.00283799	0.005	0	5.57544e-10
AP002770.1	1.5233e-14	0.00141498	0.005	0	5.57544e-10
LHX5	1.5233e-14	0.00232502	0.005	0	5.57544e-10
MYH8	1.5233e-14	0.00224956	0.005	0	5.57544e-10
AP005230.1	1.5233e-14	0.00335512	0.005	0	5.57544e-10
AL121762.1	1.5233e-14	0.00377676	0.005	0	5.57544e-10
F11R	1.52902e-14	0.213941	0.632	0.361	5.59638e-10
CLDN1	1.56529e-14	0.0234585	0.041	0.005	5.7291e-10
LIMK2	1.60762e-14	0.103077	0.205	0.069	5.88407e-10
GSTO1	1.66498e-14	0.241725	0.877	0.658	6.09399e-10
RHOC	1.94702e-14	0.181507	0.5	0.255	7.12629e-10
NECTIN2	1.95932e-14	0.216422	0.709	0.421	7.17129e-10
DHRS3	2.02314e-14	0.0988028	0.227	0.08	7.40489e-10
DAPP1	2.09706e-14	0.0258121	0.027	0.002	7.67546e-10
HS3ST1	2.14081e-14	0.0807871	0.164	0.049	7.83559e-10
RPL26	2.21444e-14	-0.112012	0.995	0.974	8.10508e-10
HELZ2	2.24323e-14	0.144964	0.364	0.162	8.21045e-10
GRASP	2.25399e-14	0.190095	0.341	0.153	8.24982e-10
DTX3L	2.28669e-14	0.211214	0.65	0.368	8.36952e-10
SOX11	2.30991e-14	0.0186383	0.027	0.002	8.45449e-10
MOV10	2.31518e-14	0.153663	0.391	0.182	8.47381e-10
STIM2	2.40259e-14	0.24019	0.595	0.343	8.79373e-10
NFE2L2	2.45438e-14	0.249445	0.745	0.485	8.98327e-10
DNAJB5	2.46107e-14	0.0578844	0.123	0.031	9.00775e-10
RPS15A	2.47675e-14	-0.10863	0.991	0.965	9.06516e-10
FICD	2.50385e-14	0.123766	0.305	0.125	9.16436e-10
B4GALT4	2.70141e-14	0.140422	0.427	0.199	9.88745e-10
PTCH1	2.70146e-14	0.100669	0.195	0.065	9.88761e-10
ACSL4	2.87415e-14	0.205615	0.427	0.211	1.05197e-09
RPL35	3.05821e-14	-0.141566	0.959	0.949	1.11934e-09
APOBEC3F	3.08033e-14	0.0958131	0.227	0.081	1.12743e-09
TAGLN2	3.12545e-14	0.237549	0.873	0.697	1.14395e-09
RPS7	3.16742e-14	-0.122473	0.977	0.967	1.15931e-09
CNP	3.31172e-14	0.187538	0.559	0.296	1.21212e-09
TRIM31	3.60652e-14	0.0123957	0.018	0.001	1.32002e-09
IRX2	3.86731e-14	-0.380062	0.414	0.608	1.41547e-09
BCAS1	4.10794e-14	0.00563426	0.009	0	1.50355e-09
S100G	4.10794e-14	0.0113973	0.009	0	1.50355e-09
MPPE1	4.15639e-14	0.137275	0.423	0.197	1.52128e-09
TUBA1C	4.31068e-14	0.183671	0.395	0.187	1.57775e-09
TCIM	4.73827e-14	0.0520265	0.059	0.009	1.73425e-09
CFC1	4.87044e-14	-0.339172	0.159	0.399	1.78263e-09
SDC2	5.2863e-14	-0.315391	0.3	0.499	1.93484e-09
CBR3	5.36303e-14	0.0379436	0.064	0.01	1.96292e-09
GALNT18	5.85621e-14	0.0661786	0.109	0.026	2.14343e-09
RHOG	5.86989e-14	0.145412	0.409	0.194	2.14844e-09
NCF2	6.47226e-14	0.0166986	0.032	0.003	2.36891e-09
C4orf3	6.55694e-14	0.241488	0.923	0.732	2.39991e-09
SLC38A1	6.86033e-14	0.0509208	0.118	0.03	2.51095e-09
SBNO2	7.31871e-14	0.144099	0.436	0.209	2.67872e-09
DIRAS3	7.49522e-14	0.129503	0.355	0.156	2.74332e-09
FOSL2	7.60676e-14	0.130295	0.314	0.132	2.78415e-09
ACTR3	7.66202e-14	0.24857	0.873	0.621	2.80438e-09
CLIC4	8.06293e-14	0.105035	0.232	0.085	2.95111e-09
RAP1B	8.15791e-14	0.23392	0.868	0.613	2.98588e-09
DYRK4	8.2932e-14	0.138929	0.386	0.178	3.03539e-09
TMEM87B	8.60871e-14	0.175997	0.495	0.257	3.15087e-09
RNASEK	8.78762e-14	-0.104204	0.982	0.939	3.21636e-09
PARP10	8.93403e-14	0.11465	0.3	0.124	3.26994e-09
FILIP1L	9.15048e-14	0.142982	0.264	0.105	3.34917e-09
PRSS23	9.18159e-14	0.184268	0.395	0.187	3.36055e-09
GALNT3	1.04538e-13	0.124818	0.364	0.16	3.82619e-09
AP003721.1	1.06155e-13	0.022422	0.027	0.002	3.88538e-09
IFNGR2	1.10209e-13	0.180888	0.582	0.321	4.03376e-09
TRABD2A	1.10271e-13	0.0079028	0.014	0.001	4.03603e-09
PLD5	1.1085e-13	0.0204913	0.027	0.002	4.05721e-09
STOML1	1.2031e-13	0.126003	0.277	0.114	4.40345e-09
KCNT2	1.20749e-13	0.0808366	0.164	0.051	4.41955e-09
PRKAR2B	1.29922e-13	0.0654863	0.145	0.042	4.75526e-09
CALD1	1.45012e-13	0.1591	0.241	0.093	5.30759e-09
PTP4A2	1.50088e-13	0.241203	0.882	0.673	5.49336e-09
Z84484.1	1.58732e-13	0.0267762	0.055	0.008	5.80976e-09
PAPPA2	1.60984e-13	-0.381515	0.318	0.497	5.89218e-09
MAFB	1.62177e-13	-0.436465	0.35	0.525	5.93583e-09
HEG1	1.68961e-13	0.0713825	0.15	0.044	6.18415e-09
RPL10A	1.70035e-13	-0.149434	0.95	0.934	6.22344e-09
AGXT	1.70419e-13	0.0556951	0.027	0.002	6.23749e-09
SYTL2	1.75723e-13	0.0566757	0.091	0.02	6.43162e-09
RHOU	1.92175e-13	0.102491	0.232	0.086	7.03378e-09
SEPTIN4	1.94697e-13	0.0274677	0.045	0.006	7.1261e-09
ATP6V0B	1.95477e-13	-0.155249	0.927	0.868	7.15465e-09
DECR1	1.95611e-13	0.193039	0.614	0.354	7.15958e-09
F5	1.9668e-13	0.0455825	0.059	0.01	7.1987e-09
MARCKS	1.99346e-13	0.266539	0.918	0.771	7.29625e-09
RPL18	2.0662e-13	-0.0917495	0.991	0.968	7.5625e-09
RPL41	2.12913e-13	-0.0691553	0.995	0.988	7.79282e-09
C4orf19	2.13169e-13	0.14942	0.368	0.172	7.80221e-09
SCG3	2.15356e-13	0.178011	0.959	0.876	7.88225e-09
RORB	2.35598e-13	0.09448	0.168	0.054	8.62313e-09
BTN2A2	2.55471e-13	0.075229	0.109	0.027	9.35049e-09
INPP1	2.68353e-13	0.158304	0.505	0.261	9.82199e-09
TRIM14	2.71003e-13	0.121937	0.268	0.108	9.91898e-09
TANK	2.71697e-13	0.156186	0.523	0.275	9.94439e-09
OTUD4	2.88164e-13	0.139833	0.495	0.247	1.05471e-08
NDUFV2	3.14242e-13	0.230157	0.968	0.804	1.15016e-08
MAATS1	3.19562e-13	0.0797603	0.195	0.067	1.16963e-08
ADGRF1	3.19786e-13	0.0483993	0.059	0.01	1.17045e-08
LRRC8B	3.37397e-13	0.136445	0.355	0.161	1.23491e-08
SAMHD1	3.4265e-13	0.157852	0.386	0.187	1.25413e-08
ILDR1	3.53179e-13	0.0207538	0.036	0.004	1.29267e-08
ABHD16A	3.6106e-13	0.200789	0.659	0.387	1.32151e-08
CMTM6	3.73615e-13	0.238164	0.818	0.579	1.36747e-08
C6orf47	3.76355e-13	0.139626	0.364	0.168	1.3775e-08
RPLP1	3.93396e-13	-0.0864487	0.991	0.986	1.43987e-08
HLA-DPB1	4.03091e-13	0.0409192	0.073	0.014	1.47535e-08
ST14	4.14901e-13	0.161558	0.541	0.287	1.51858e-08
ERP29	4.36866e-13	-0.183717	0.886	0.863	1.59897e-08
ADCYAP1	4.56868e-13	0.17722	0.173	0.058	1.67218e-08
LOXL4	4.67085e-13	-0.405906	0.114	0.337	1.70958e-08
LARGE1	4.76081e-13	0.0529024	0.109	0.027	1.74251e-08
OSGIN2	4.87015e-13	0.165687	0.345	0.161	1.78252e-08
PHF11	5.43662e-13	0.18606	0.586	0.33	1.98986e-08
DPYS	5.5674e-13	0.0104815	0.014	0.001	2.03772e-08
DGAT2	5.88694e-13	0.0693532	0.155	0.048	2.15468e-08
PCSK1	6.27997e-13	0.189002	0.405	0.199	2.29853e-08
OAS2	6.31226e-13	0.0216558	0.036	0.004	2.31035e-08
RNF19B	6.31849e-13	0.176665	0.473	0.252	2.31263e-08
SPX	6.4069e-13	0.0157055	0.032	0.003	2.34499e-08
KDM7A	6.437e-13	0.131616	0.323	0.144	2.35601e-08
RPL29	6.86948e-13	-0.112617	0.973	0.948	2.5143e-08
TMEM236	7.09569e-13	-0.313736	0.173	0.398	2.59709e-08
PTBP3	7.27794e-13	0.235127	0.755	0.503	2.6638e-08
EHD1	7.39121e-13	0.184665	0.45	0.229	2.70526e-08
KIF2A	7.76744e-13	0.156997	0.514	0.276	2.84296e-08
ADAM12	7.8406e-13	0.0434435	0.064	0.011	2.86974e-08
BBX	8.08129e-13	0.229864	0.795	0.557	2.95783e-08
RPL22	8.31252e-13	-0.134519	0.941	0.936	3.04246e-08
IFIT1	8.34055e-13	0.13888	0.273	0.114	3.05272e-08
BISPR	8.41429e-13	0.0255314	0.032	0.003	3.07972e-08
CEMIP2	8.56976e-13	0.092221	0.241	0.093	3.13662e-08
ITPR3	8.92603e-13	0.112654	0.268	0.11	3.26702e-08
SH3GLB1	9.51211e-13	0.232002	0.85	0.614	3.48153e-08
HLA-DRB5	9.55385e-13	0.0378773	0.055	0.009	3.49681e-08
RAB3B	1.09544e-12	0.244853	0.859	0.601	4.00942e-08
HES4	1.14214e-12	0.139145	0.309	0.134	4.18036e-08
MYO1E	1.16259e-12	0.0614697	0.123	0.034	4.2552e-08
C1QL4	1.16947e-12	0.0243701	0.027	0.002	4.28038e-08
PSENEN	1.2106e-12	0.210157	0.755	0.479	4.43093e-08
SFT2D2	1.21797e-12	0.19521	0.586	0.342	4.45791e-08
UHMK1	1.25963e-12	0.199338	0.623	0.367	4.61038e-08
NRG1-IT3	1.28554e-12	0.00757304	0.009	0	4.7052e-08
ADAM21	1.29069e-12	0.00694289	0.009	0	4.72406e-08
LINC01713	1.29069e-12	0.00859751	0.009	0	4.72406e-08
AC087354.1	1.29846e-12	0.006137	0.009	0	4.75248e-08
LINC00853	1.30366e-12	0.00473266	0.009	0	4.77152e-08
RBCK1	1.30653e-12	0.222164	0.85	0.571	4.78204e-08
VEGFC	1.30871e-12	0.13657	0.282	0.123	4.79002e-08
SOX8	1.30888e-12	0.00317991	0.009	0	4.79063e-08
TNFSF14	1.31929e-12	0.0181911	0.023	0.002	4.82873e-08
PLCE1	1.37501e-12	-0.362436	0.114	0.319	5.03267e-08
RALYL	1.38265e-12	0.0646898	0.145	0.044	5.06064e-08
RASAL2	1.52406e-12	0.11793	0.309	0.136	5.57821e-08
LGALS3BP	1.53051e-12	0.231875	0.864	0.603	5.60182e-08
PATL1	1.65475e-12	0.12657	0.382	0.182	6.05657e-08
RASSF3	1.84981e-12	0.0567558	0.109	0.028	6.7705e-08
MZT2B	1.86641e-12	-0.175691	0.905	0.862	6.83125e-08
UQCRB	1.90138e-12	-0.145202	0.936	0.906	6.95922e-08
LSR	1.96229e-12	0.190121	0.641	0.382	7.18217e-08
TMEM41B	2.04372e-12	0.170496	0.414	0.211	7.48021e-08
TLL2	2.14264e-12	0.0320112	0.055	0.009	7.84227e-08
MR1	2.27295e-12	0.130781	0.409	0.198	8.31924e-08
RPS14	2.33659e-12	-0.0860197	0.995	0.974	8.55215e-08
PRKD3	2.4526e-12	0.159145	0.409	0.208	8.97677e-08
LRFN5	2.49514e-12	0.0739146	0.086	0.02	9.13246e-08
TMEM88	2.54181e-12	0.0316215	0.073	0.015	9.30327e-08
SLC26A4-AS1	2.55976e-12	0.0852428	0.159	0.052	9.36899e-08
DNAJB9	2.65628e-12	0.218373	0.623	0.392	9.72224e-08
SMAD7	2.75721e-12	0.137004	0.291	0.129	1.00917e-07
CTNNA1	2.81363e-12	0.206224	0.777	0.502	1.02982e-07
AL365361.1	3.0282e-12	0.0494895	0.105	0.027	1.10835e-07
TMEM154	3.03339e-12	0.102784	0.182	0.064	1.11025e-07
PLPP6	3.11506e-12	0.0919899	0.205	0.076	1.14014e-07
AC092053.2	3.12393e-12	0.0270108	0.036	0.004	1.14339e-07
RPS9	3.1891e-12	-0.0755189	0.991	0.967	1.16724e-07
RAC2	3.2163e-12	0.103579	0.15	0.049	1.1772e-07
MAFF	3.22054e-12	0.118601	0.318	0.142	1.17875e-07
LINC01697	3.35515e-12	0.0551205	0.077	0.016	1.22802e-07
RGS10	3.4234e-12	0.0263556	0.045	0.007	1.253e-07
SLC7A8	3.42841e-12	-0.320642	0.341	0.496	1.25483e-07
L3MBTL4	3.9352e-12	0.0346754	0.064	0.012	1.44032e-07
AL161669.3	4.12025e-12	0.0103787	0.018	0.001	1.50805e-07
TMBIM4	4.44794e-12	0.224933	0.873	0.626	1.62799e-07
SLCO3A1	4.63043e-12	0.0674663	0.141	0.043	1.69478e-07
CUL4A	4.73268e-12	0.166398	0.555	0.313	1.73221e-07
KCTD12	4.76227e-12	-0.355857	0.355	0.544	1.74304e-07
CXCL5	4.87505e-12	0.138856	0.109	0.029	1.78432e-07
ERP44	4.9447e-12	0.207934	0.777	0.501	1.80981e-07
COTL1	5.45704e-12	-0.33369	0.355	0.527	1.99733e-07
NUPR1	5.68403e-12	0.128904	0.155	0.05	2.08041e-07
SPAG1	5.72687e-12	0.10162	0.286	0.123	2.09609e-07
RPL15	6.13786e-12	-0.0855763	0.991	0.981	2.24652e-07
PARP12	6.15157e-12	0.117241	0.355	0.166	2.25154e-07
RPL13A	6.18707e-12	-0.109409	0.991	0.934	2.26453e-07
GYG1	6.20579e-12	0.177848	0.568	0.328	2.27138e-07
SMAD3	6.47454e-12	0.0635402	0.095	0.024	2.36975e-07
STAT5A	6.77077e-12	0.116013	0.273	0.116	2.47817e-07
MMP7	6.95943e-12	0.117514	0.109	0.03	2.54722e-07
FBXO7	7.14497e-12	0.183585	0.695	0.433	2.61513e-07
SRPK1	7.22462e-12	0.157575	0.509	0.276	2.64428e-07
TJP2	7.51861e-12	0.179339	0.55	0.321	2.75188e-07
RBM7	7.72989e-12	0.143811	0.541	0.293	2.82922e-07
SLC7A5	8.03553e-12	0.165879	0.341	0.163	2.94108e-07
DNALI1	8.73476e-12	0.144144	0.445	0.228	3.19701e-07
SVIL	8.81685e-12	0.0546735	0.086	0.02	3.22705e-07
AC068931.1	9.2161e-12	0.00880724	0.014	0.001	3.37319e-07
B3GNT5	9.26738e-12	0.107555	0.264	0.11	3.39196e-07
AL050403.2	9.54165e-12	0.0172045	0.027	0.003	3.49234e-07
RGS4	9.80808e-12	-0.35966	0.523	0.646	3.58986e-07
TRAF4	9.90639e-12	0.141724	0.355	0.171	3.62584e-07
CRABP2	9.91689e-12	0.0977517	0.141	0.045	3.62968e-07
KMO	9.99535e-12	0.0869131	0.164	0.055	3.6584e-07
ABCC4	1.00711e-11	0.139127	0.282	0.127	3.68614e-07
AGPAT3	1.05393e-11	0.154581	0.477	0.258	3.85748e-07
TUBA1B	1.13664e-11	-0.176283	0.909	0.866	4.16021e-07
DENND5A	1.14224e-11	0.101039	0.255	0.107	4.1807e-07
EDIL3	1.14408e-11	0.237556	0.695	0.482	4.18746e-07
LRP11	1.1462e-11	-0.289331	0.305	0.467	4.1952e-07
C5orf15	1.3733e-11	0.184868	0.7	0.434	5.0264e-07
ARSJ	1.38608e-11	0.0944616	0.195	0.074	5.07318e-07
LRMDA	1.40994e-11	0.0706244	0.168	0.058	5.16051e-07
CABP7	1.4886e-11	0.0869128	0.145	0.047	5.44841e-07
NPTX2	1.59738e-11	0.0951418	0.209	0.081	5.84658e-07
ILF2	1.61415e-11	0.193818	0.75	0.501	5.90796e-07
UBA7	1.64443e-11	0.0482997	0.127	0.038	6.01877e-07
ATP5MG	1.65792e-11	-0.136555	0.932	0.902	6.06817e-07
FGB	1.69776e-11	0.208816	0.173	0.062	6.21398e-07
RNF19A	1.70854e-11	0.159893	0.464	0.252	6.25342e-07
TDRD7	1.72603e-11	0.0914678	0.282	0.122	6.31744e-07
ANO6	1.94575e-11	0.0784175	0.223	0.087	7.12162e-07
TUBB2A	1.97746e-11	0.094233	0.2	0.076	7.23772e-07
ELK1	2.01113e-11	0.105374	0.305	0.137	7.36095e-07
AL392046.1	2.04197e-11	0.00737164	0.009	0	7.47382e-07
HLA-DOA	2.05669e-11	0.00625895	0.009	0	7.52769e-07
LINC02384	2.05854e-11	0.0060832	0.009	0	7.53446e-07
C6orf62	2.149e-11	0.199501	0.791	0.519	7.86554e-07
GSTK1	2.2065e-11	0.169372	0.623	0.37	8.076e-07
FGD6	2.28273e-11	0.0857233	0.218	0.086	8.35501e-07
SIPA1L1	2.29535e-11	0.11644	0.409	0.202	8.40122e-07
PRXL2A	2.29758e-11	-0.274779	0.45	0.573	8.40937e-07
ACSL1	2.34631e-11	0.0989644	0.277	0.12	8.58773e-07
PARD3	2.44375e-11	0.0944107	0.214	0.084	8.94436e-07
GRIPAP1	2.48394e-11	0.148245	0.518	0.285	9.09146e-07
TMEM255B	2.49031e-11	0.0644487	0.118	0.034	9.11478e-07
COX20	2.52299e-11	0.204195	0.682	0.439	9.23439e-07
C2	2.53728e-11	0.0681197	0.1	0.026	9.2867e-07
PTK2B	2.56139e-11	0.118124	0.264	0.115	9.37496e-07
CSRNP1	2.63384e-11	0.121873	0.355	0.171	9.6401e-07
UQCRQ	2.69108e-11	-0.143176	0.914	0.856	9.84963e-07
LIMS1	2.73292e-11	0.129457	0.377	0.189	1.00028e-06
TMEM176A	2.85596e-11	-0.192515	0.845	0.819	1.04531e-06
EXOSC3	2.9604e-11	0.104057	0.332	0.154	1.08354e-06
PTGS2	3.0121e-11	0.0886873	0.086	0.021	1.10246e-06
LIMD2	3.02158e-11	0.11474	0.223	0.091	1.10593e-06
TAGAP	3.09704e-11	0.0103268	0.014	0.001	1.13355e-06
LACTB	3.10518e-11	0.128032	0.364	0.178	1.13653e-06
DST	3.14696e-11	0.228162	0.891	0.666	1.15182e-06
RASGRP3	3.24001e-11	0.069396	0.145	0.047	1.18587e-06
DDR1	3.29834e-11	0.211821	0.841	0.592	1.20723e-06
PPIL1	3.51385e-11	0.0929808	0.264	0.113	1.2861e-06
KCNN3	3.65881e-11	0.0777693	0.155	0.052	1.33916e-06
WASHC2A	3.75857e-11	0.107317	0.305	0.139	1.37568e-06
RALGAPA2	3.87887e-11	0.126891	0.414	0.213	1.41971e-06
HYOU1	4.26111e-11	0.146644	0.527	0.292	1.55961e-06
GALNT4	4.33052e-11	0.0751937	0.191	0.071	1.58501e-06
ARPC2	4.52544e-11	0.190598	0.941	0.775	1.65636e-06
PEBP1	4.62046e-11	-0.137677	0.914	0.849	1.69113e-06
EEF1A1	4.71311e-11	-0.0608802	0.995	0.986	1.72505e-06
AC026401.1	4.752e-11	0.0235604	0.041	0.006	1.73928e-06
WFDC2	4.85299e-11	0.186561	0.423	0.228	1.77624e-06
PSMB8-AS1	4.89028e-11	0.097907	0.332	0.155	1.78989e-06
PCBD1	5.11096e-11	-0.252973	0.609	0.667	1.87066e-06
FAM107B	5.29534e-11	0.221529	0.714	0.474	1.93815e-06
RPS16	5.49177e-11	-0.111828	0.977	0.942	2.01004e-06
VCPIP1	5.49665e-11	0.122397	0.409	0.206	2.01183e-06
ARRDC4	5.64275e-11	-0.298851	0.118	0.303	2.0653e-06
GPX2	5.70167e-11	0.147692	0.3	0.14	2.08687e-06
PAEP	5.876e-11	0.085217	0.036	0.005	2.15067e-06
PFKP	5.95187e-11	0.206854	0.745	0.473	2.17844e-06
RASSF2	6.03143e-11	0.0155336	0.036	0.005	2.20756e-06
GCC2	6.10248e-11	0.187806	0.727	0.471	2.23357e-06
MZT2A	6.15235e-11	-0.2293	0.723	0.719	2.25182e-06
HSPD1	6.3601e-11	-0.285798	0.723	0.751	2.32786e-06
FMNL2	6.40987e-11	0.0527564	0.105	0.029	2.34608e-06
COX17	6.46224e-11	0.18101	0.973	0.856	2.36524e-06
RPL34	6.46715e-11	-0.0771328	0.991	0.974	2.36704e-06
CLINT1	6.53179e-11	0.190817	0.659	0.415	2.3907e-06
SDCBP	6.83905e-11	0.217778	0.823	0.572	2.50316e-06
CASP3	7.38926e-11	0.12001	0.418	0.212	2.70454e-06
FAT3	7.48934e-11	0.0274086	0.045	0.007	2.74117e-06
ZYX	7.56064e-11	0.133821	0.3	0.142	2.76727e-06
AL390719.2	7.65766e-11	0.104494	0.214	0.087	2.80278e-06
MAML2	8.03377e-11	0.105789	0.323	0.153	2.94044e-06
RIPK1	8.05039e-11	0.101319	0.295	0.135	2.94652e-06
SPTBN5	8.0892e-11	0.0165495	0.023	0.002	2.96073e-06
NME2	8.62104e-11	-0.150759	0.932	0.889	3.15539e-06
NFKB2	8.63032e-11	0.135383	0.409	0.212	3.15878e-06
RHOQ	8.63692e-11	0.170185	0.605	0.355	3.1612e-06
FYTTD1	8.71316e-11	0.184032	0.641	0.404	3.1891e-06
EHF	8.99758e-11	0.158528	0.527	0.299	3.29321e-06
CALM1	9.03218e-11	-0.0795396	0.982	0.937	3.30587e-06
TMX1	9.15062e-11	0.180685	0.664	0.409	3.34922e-06
AP001825.1	9.40614e-11	0.00895659	0.014	0.001	3.44274e-06
MPZL1	9.47175e-11	0.129377	0.441	0.232	3.46675e-06
ANXA5	9.65975e-11	0.211996	0.891	0.7	3.53557e-06
PDLIM2	9.76125e-11	-0.279775	0.173	0.359	3.57271e-06
WDR25	9.83497e-11	0.0895875	0.255	0.109	3.5997e-06
TECR	9.88556e-11	-0.258918	0.582	0.655	3.61822e-06
ARHGEF35	1.00217e-10	0.135189	0.418	0.222	3.66803e-06
ABCB1	1.03076e-10	0.165074	0.505	0.287	3.77268e-06
MYL12B	1.03303e-10	0.181218	0.986	0.853	3.781e-06
DEGS1	1.07476e-10	0.174547	0.536	0.312	3.93373e-06
JAGN1	1.11169e-10	0.155537	0.595	0.343	4.0689e-06
TMEM50A	1.11528e-10	0.193516	0.809	0.561	4.08205e-06
LINC01137	1.11646e-10	0.0800776	0.141	0.047	4.08636e-06
CCDC71L	1.12368e-10	0.0984943	0.25	0.108	4.1128e-06
PAPSS2	1.15381e-10	-0.302134	0.582	0.675	4.22307e-06
SMPD3	1.17193e-10	0.0897915	0.209	0.085	4.28939e-06
RPL39	1.19021e-10	-0.0877642	0.986	0.957	4.35627e-06
PLEKHO1	1.19186e-10	0.0711468	0.195	0.074	4.36232e-06
PLOD2	1.19719e-10	0.244733	0.827	0.611	4.38185e-06
QDPR	1.20472e-10	-0.263066	0.605	0.662	4.40938e-06
SMPDL3B	1.20959e-10	0.101971	0.241	0.104	4.42723e-06
ANKRD12	1.23245e-10	0.211909	0.873	0.657	4.51089e-06
ISOC1	1.23567e-10	0.104011	0.345	0.169	4.52266e-06
PKP4	1.24001e-10	0.096645	0.241	0.103	4.53857e-06
FRMD3	1.24222e-10	0.0252196	0.036	0.005	4.54665e-06
RAB8B	1.24625e-10	0.119098	0.391	0.198	4.5614e-06
SLC28A3	1.2683e-10	0.0255189	0.055	0.01	4.64212e-06
RFX3	1.29884e-10	0.149553	0.391	0.206	4.7539e-06
IL6ST	1.30712e-10	0.216007	0.832	0.594	4.78418e-06
TRAF3IP2	1.32391e-10	0.118541	0.327	0.158	4.84563e-06
TCEAL6	1.37145e-10	0.0689646	0.141	0.047	5.01964e-06
PRDX2	1.4592e-10	-0.179735	0.841	0.819	5.34081e-06
KDSR	1.48488e-10	0.158193	0.491	0.278	5.43479e-06
ARID5A	1.48723e-10	0.0941563	0.295	0.133	5.44343e-06
EIF2AK2	1.51073e-10	0.190381	0.75	0.507	5.52941e-06
HSPE1	1.54183e-10	-0.223143	0.827	0.844	5.64323e-06
PIEZO1	1.64472e-10	0.0408398	0.073	0.017	6.01984e-06
DNAJC12	1.6789e-10	0.218766	0.905	0.737	6.14493e-06
ACSL5	1.67906e-10	0.0189776	0.032	0.004	6.14552e-06
ERN1	1.72947e-10	0.082635	0.282	0.125	6.33004e-06
ARHGEF5	1.7499e-10	0.110782	0.3	0.142	6.40482e-06
LMO2	1.76144e-10	0.110381	0.359	0.177	6.44706e-06
KLF5	1.87448e-10	0.073408	0.118	0.036	6.86078e-06
FURIN	1.96224e-10	0.157419	0.491	0.285	7.18199e-06
LINC00707	1.97327e-10	0.00929714	0.009	0	7.22235e-06
CCNJL	1.97971e-10	0.00651046	0.009	0	7.24592e-06
CSAG1	1.97971e-10	0.00643724	0.009	0	7.24592e-06
XIST	1.982e-10	0.12982	0.273	0.121	7.2543e-06
SOX2	1.99915e-10	0.004371	0.009	0	7.31709e-06
CRISPLD1	2.00241e-10	0.00431345	0.009	0	7.32901e-06
AC020558.6	2.00241e-10	0.00497855	0.009	0	7.32901e-06
HMGA1	2.03143e-10	0.131195	0.391	0.201	7.43525e-06
NAB1	2.07329e-10	0.116582	0.305	0.145	7.58846e-06
TFG	2.07832e-10	0.18723	0.645	0.427	7.60686e-06
RBM8A	2.08791e-10	0.184131	0.805	0.585	7.64196e-06
ETV6	2.12984e-10	0.16982	0.564	0.334	7.79543e-06
LONRF3	2.18218e-10	0.0359183	0.059	0.012	7.98701e-06
ELF3	2.18794e-10	0.236832	0.845	0.622	8.00807e-06
C6orf132	2.22235e-10	0.0392285	0.059	0.012	8.13401e-06
MDFIC	2.23267e-10	0.083905	0.123	0.038	8.17178e-06
TMCC2	2.31627e-10	0.0778099	0.127	0.041	8.47778e-06
PPP1R11	2.35729e-10	0.125511	0.445	0.24	8.6279e-06
ELOVL7	2.36794e-10	0.0853855	0.236	0.1	8.66691e-06
DEPP1	2.36877e-10	-0.373443	0.327	0.502	8.66992e-06
TMC5	2.37713e-10	0.0771973	0.141	0.048	8.70052e-06
G0S2	2.43779e-10	0.210788	0.309	0.151	8.92255e-06
PDGFRL	2.44131e-10	0.116155	0.291	0.137	8.93545e-06
ASPHD2	2.45389e-10	0.066595	0.136	0.045	8.98148e-06
GEM	2.46207e-10	0.128986	0.164	0.061	9.01143e-06
ITGA6	2.51681e-10	0.040581	0.068	0.015	9.21176e-06
PARP4	2.7061e-10	0.136278	0.305	0.149	9.9046e-06
U62317.1	2.75415e-10	0.0353678	0.05	0.009	1.00805e-05
DERL2	2.76529e-10	0.146593	0.582	0.345	1.01213e-05
EIF5A	2.77346e-10	0.195863	0.891	0.682	1.01511e-05
CUTA	2.79639e-10	-0.197444	0.805	0.794	1.02351e-05
CHMP4B	2.80315e-10	0.17305	0.641	0.402	1.02598e-05
MALL	2.94661e-10	0.0394242	0.045	0.008	1.07849e-05
ARNTL2	3.10779e-10	0.0920623	0.209	0.086	1.13748e-05
PSMB4	3.17132e-10	0.189184	0.782	0.543	1.16074e-05
ZFP36L1	3.17435e-10	0.189172	0.4	0.216	1.16184e-05
SDHA	3.27003e-10	0.14156	0.491	0.277	1.19686e-05
CCND1	3.42098e-10	0.0869043	0.141	0.049	1.25211e-05
MAP1S	3.47549e-10	0.0917836	0.282	0.129	1.27207e-05
LINC01358	3.50052e-10	0.0197971	0.032	0.004	1.28123e-05
N4BP2L1	3.64627e-10	0.121433	0.464	0.249	1.33457e-05
HERC6	3.86813e-10	0.0921914	0.25	0.111	1.41577e-05
MAP2K3	4.34518e-10	0.124557	0.423	0.222	1.59038e-05
TRADD	4.35325e-10	0.102415	0.277	0.129	1.59333e-05
RTKN	4.6222e-10	0.117261	0.305	0.146	1.69177e-05
DNAJC7	4.73606e-10	0.180667	0.759	0.483	1.73344e-05
KYNU	4.74157e-10	0.00952102	0.018	0.001	1.73546e-05
AC145207.8	4.86517e-10	0.00503849	0.005	0	1.7807e-05
LINC00851	4.86517e-10	0.00374941	0.005	0	1.7807e-05
GDF5	4.86517e-10	0.00426005	0.005	0	1.7807e-05
GPR88	4.88004e-10	0.00354965	0.005	0	1.78614e-05
AC098479.1	4.88004e-10	0.00478405	0.005	0	1.78614e-05
AL590608.1	4.88004e-10	0.00376475	0.005	0	1.78614e-05
CYP3A43	4.88004e-10	0.00417007	0.005	0	1.78614e-05
ADRB3	4.88004e-10	0.00250401	0.005	0	1.78614e-05
AC127522.1	4.88004e-10	0.00334623	0.005	0	1.78614e-05
AC015722.2	4.88004e-10	0.00351471	0.005	0	1.78614e-05
CCL17	4.88004e-10	0.0037455	0.005	0	1.78614e-05
MDS2	4.89497e-10	0.00332227	0.005	0	1.79161e-05
CYP4B1	4.89497e-10	0.00248184	0.005	0	1.79161e-05
MEIS1-AS3	4.89497e-10	0.00137549	0.005	0	1.79161e-05
AC087855.2	4.89497e-10	0.00159869	0.005	0	1.79161e-05
ADAMTS15	4.89497e-10	0.00218185	0.005	0	1.79161e-05
AC027288.1	4.89497e-10	0.00138353	0.005	0	1.79161e-05
LINC02250	4.89497e-10	0.00254037	0.005	0	1.79161e-05
AC116903.2	4.89497e-10	0.00208269	0.005	0	1.79161e-05
CYP2A7	4.89497e-10	0.00183904	0.005	0	1.79161e-05
TMEM239	4.89497e-10	0.00219088	0.005	0	1.79161e-05
DICER1	4.90665e-10	0.183024	0.673	0.43	1.79588e-05
ITPRIPL2	4.96024e-10	0.0768121	0.227	0.096	1.8155e-05
LY6H	5.094e-10	0.0926829	0.232	0.099	1.86445e-05
IGFBP2	5.14138e-10	-0.343498	0.436	0.602	1.8818e-05
PHTF1	5.14267e-10	0.084822	0.318	0.149	1.88227e-05
TRAM1	5.27407e-10	0.173034	0.741	0.48	1.93036e-05
KCTD6	5.32009e-10	0.109644	0.314	0.155	1.94721e-05
RBPMS-AS1	5.42353e-10	0.0344233	0.064	0.014	1.98507e-05
BCL6	5.47542e-10	0.111468	0.386	0.196	2.00406e-05
FAM241A	5.7945e-10	0.114131	0.355	0.181	2.12084e-05
LGALS9	5.80502e-10	0.0351818	0.05	0.009	2.1247e-05
SYNJ2	5.90268e-10	0.187273	0.577	0.358	2.16044e-05
ROR2	5.92466e-10	0.0284883	0.055	0.011	2.16849e-05
LONRF2	5.98857e-10	0.168419	0.427	0.242	2.19187e-05
TGFBR1	6.00753e-10	0.0689316	0.205	0.083	2.19882e-05
GRAMD1C	6.09356e-10	0.0681284	0.177	0.068	2.23031e-05
FOXA3	6.10346e-10	0.104569	0.373	0.19	2.23393e-05
CNIH4	6.22611e-10	0.177527	0.618	0.395	2.27882e-05
PROM1	6.32887e-10	0.0314861	0.032	0.004	2.31643e-05
ATP6AP2	6.37358e-10	-0.208209	0.709	0.741	2.3328e-05
MCL1	6.62855e-10	0.171537	0.659	0.421	2.42612e-05
PTMA	6.67161e-10	0.120677	0.991	0.94	2.44188e-05
CSTB	6.7884e-10	0.183571	0.95	0.815	2.48462e-05
FGL1	6.96907e-10	0.0760008	0.141	0.049	2.55075e-05
BTG3	7.10971e-10	0.191259	0.7	0.481	2.60222e-05
STK39	7.23309e-10	0.107415	0.259	0.12	2.64738e-05
TEX9	7.81686e-10	0.0594416	0.168	0.063	2.86105e-05
RDX	7.82186e-10	0.181373	0.673	0.434	2.86288e-05
EPS8	7.86134e-10	0.0850305	0.164	0.061	2.87733e-05
TRIB2	7.89281e-10	0.0699816	0.141	0.049	2.88885e-05
AL590068.3	7.92861e-10	0.0125227	0.018	0.001	2.90195e-05
PRDX1	8.00511e-10	0.219211	0.814	0.612	2.92995e-05
LMAN1	8.0841e-10	0.190709	0.891	0.7	2.95886e-05
FOXP1	8.16683e-10	0.187373	0.786	0.541	2.98914e-05
DHRS7B	8.55637e-10	0.076859	0.264	0.118	3.13172e-05
LRG1	8.60407e-10	0.0467438	0.1	0.029	3.14917e-05
C4orf48	8.62773e-10	-0.147413	0.909	0.84	3.15784e-05
PDX1	8.68608e-10	0.0691586	0.141	0.049	3.17919e-05
VCP	9.25724e-10	0.183625	0.809	0.553	3.38824e-05
VRK2	9.64179e-10	0.081988	0.223	0.095	3.52899e-05
GDE1	9.95958e-10	0.143429	0.536	0.315	3.64531e-05
MYL6	1.01579e-09	-0.0527698	0.995	0.953	3.71788e-05
RPLP2	1.02593e-09	-0.0895477	0.977	0.947	3.75501e-05
PLTP	1.03498e-09	0.0253209	0.045	0.008	3.78813e-05
KIAA1324	1.03759e-09	-0.229879	0.695	0.696	3.79767e-05
CCPG1	1.05957e-09	0.172311	0.7	0.454	3.87812e-05
PDE3B	1.08366e-09	-0.276479	0.323	0.476	3.96631e-05
OGFR	1.09646e-09	0.129423	0.45	0.251	4.01317e-05
BLOC1S2	1.09972e-09	0.122735	0.564	0.327	4.02509e-05
RPS4X	1.10856e-09	-0.0840642	0.982	0.968	4.05744e-05
PITPNC1	1.15989e-09	0.144214	0.486	0.282	4.24531e-05
BCL10	1.17875e-09	0.117056	0.405	0.217	4.31433e-05
ATP5MC2	1.20111e-09	-0.1573	0.882	0.854	4.39618e-05
ZNF385C	1.25373e-09	0.0247743	0.032	0.004	4.58877e-05
PTAFR	1.26923e-09	0.0214434	0.032	0.004	4.64552e-05
STAP2	1.27119e-09	0.131926	0.382	0.207	4.65269e-05
PFKFB3	1.29252e-09	0.0853067	0.155	0.057	4.73074e-05
AC025917.1	1.3209e-09	0.00614664	0.009	0	4.83464e-05
GRAMD1A	1.32174e-09	0.113312	0.323	0.162	4.83768e-05
AL135786.2	1.32484e-09	0.00587534	0.009	0	4.84906e-05
SZRD1	1.32562e-09	0.136717	0.595	0.358	4.85191e-05
AL445524.1	1.33144e-09	0.108178	0.227	0.1	4.87321e-05
KRT8	1.38737e-09	0.186602	0.877	0.699	5.0779e-05
DNAJC1	1.38766e-09	0.165776	0.618	0.395	5.07898e-05
FBXO9	1.3891e-09	0.188633	0.727	0.492	5.08424e-05
NDFIP2	1.39344e-09	0.121304	0.468	0.259	5.10015e-05
EIF2S2	1.40225e-09	0.183694	0.859	0.641	5.13238e-05
AC245297.3	1.40655e-09	0.172275	0.514	0.314	5.14812e-05
GPR158	1.5114e-09	0.0843341	0.182	0.073	5.53188e-05
TMEM63B	1.52116e-09	0.0932755	0.318	0.155	5.56761e-05
TFRC	1.52933e-09	0.151418	0.459	0.264	5.59751e-05
AC107071.1	1.55556e-09	0.00957376	0.014	0.001	5.69349e-05
ABCC8	1.58096e-09	-0.253465	0.209	0.387	5.78648e-05
BMP2	1.61386e-09	0.236687	0.327	0.178	5.90688e-05
MAX	1.63591e-09	0.137048	0.464	0.266	5.9876e-05
PLPP3	1.64374e-09	0.0655663	0.123	0.041	6.01625e-05
R3HDM4	1.69264e-09	0.13338	0.455	0.253	6.19525e-05
ATP6V1B2	1.81047e-09	0.163409	0.677	0.437	6.62651e-05
BHLHE40	1.82949e-09	0.167322	0.45	0.262	6.69611e-05
HNRNPK	1.85102e-09	0.184008	0.932	0.755	6.77493e-05
SCG5	1.88896e-09	-0.0560907	0.977	0.949	6.9138e-05
GARS	1.89487e-09	0.153312	0.518	0.312	6.93541e-05
SFR1	1.9079e-09	0.0839433	0.209	0.088	6.98312e-05
SH3GL3	1.90832e-09	0.0196428	0.027	0.003	6.98465e-05
AC009228.1	2.01599e-09	0.0193504	0.032	0.004	7.37871e-05
AL391069.2	2.03588e-09	0.0262437	0.055	0.011	7.45151e-05
YWHAB	2.10986e-09	0.185934	0.964	0.777	7.72229e-05
UQCR11	2.16351e-09	-0.104724	0.932	0.865	7.91867e-05
OVOL1	2.22154e-09	0.0163752	0.018	0.002	8.13104e-05
KDM7A-DT	2.22568e-09	0.0620565	0.186	0.075	8.14621e-05
NKILA	2.25383e-09	0.0105186	0.018	0.002	8.24924e-05
SHB	2.25909e-09	0.131361	0.309	0.156	8.2685e-05
CD59	2.26657e-09	0.176429	0.968	0.824	8.29586e-05
DDA1	2.27338e-09	0.100459	0.336	0.171	8.32078e-05
TGM2	2.2898e-09	0.2498	0.559	0.36	8.38089e-05
NDUFA9	2.29849e-09	0.154731	0.623	0.402	8.4127e-05
CHIC2	2.30556e-09	0.0910677	0.368	0.188	8.43858e-05
DNPEP	2.3486e-09	0.121815	0.509	0.288	8.59611e-05
RPL14	2.38253e-09	-0.080493	0.991	0.96	8.7203e-05
RTN1	2.39151e-09	0.163058	0.559	0.348	8.75315e-05
SHC4	2.41918e-09	0.0262601	0.041	0.007	8.85446e-05
RBP1	2.60682e-09	0.221654	0.75	0.583	9.54122e-05
TMEM238	2.67019e-09	-0.246301	0.173	0.331	9.77316e-05
ERI1	2.75341e-09	0.0796095	0.209	0.09	0.000100778
SGMS1	2.76008e-09	0.124113	0.359	0.19	0.000101022
DLK1	2.78673e-09	0.148899	0.141	0.052	0.000101997
POLD4	2.95314e-09	0.11856	0.4	0.219	0.000108088
CNKSR2	2.97856e-09	0.0359956	0.064	0.015	0.000109018
RELB	3.01101e-09	0.104739	0.359	0.185	0.000110206
C1RL	3.05064e-09	0.0931956	0.255	0.12	0.000111657
TAPBPL	3.17187e-09	0.0884433	0.318	0.156	0.000116093
AC009950.1	3.19332e-09	0.0390408	0.095	0.028	0.000116879
CD46	3.20664e-09	-0.227526	0.655	0.68	0.000117366
RAB9B	3.32408e-09	0.0776797	0.209	0.09	0.000121665
SORBS1	3.3249e-09	0.118183	0.3	0.153	0.000121695
BMPR2	3.33157e-09	0.13027	0.555	0.321	0.000121939
ETS2	3.38758e-09	0.0581125	0.145	0.053	0.000123989
CHD5	3.43024e-09	0.101287	0.286	0.14	0.00012555
TESC	3.44595e-09	0.194795	0.432	0.258	0.000126125
AC080013.4	3.52541e-09	0.00501023	0.014	0.001	0.000129034
XPR1	3.53088e-09	0.129451	0.491	0.282	0.000129234
HSPA13	3.53504e-09	0.134712	0.505	0.301	0.000129386
TOX4	3.58178e-09	0.119973	0.6	0.353	0.000131097
PNRC2	3.60045e-09	0.176925	0.714	0.483	0.00013178
LRRC59	3.63021e-09	0.118052	0.509	0.294	0.000132869
TP53I11	3.65033e-09	0.0688104	0.168	0.066	0.000133606
RMC1	3.8314e-09	0.10689	0.314	0.158	0.000140233
NPRL2	3.84418e-09	0.0743569	0.318	0.154	0.000140701
SCD	3.87616e-09	-0.259495	0.341	0.482	0.000141871
SLC41A2	3.88365e-09	0.107152	0.309	0.158	0.000142145
S100A13	4.09805e-09	0.101406	0.332	0.169	0.000149993
NUP62	4.13151e-09	0.112143	0.4	0.219	0.000151217
AGRN	4.21644e-09	0.0559573	0.136	0.048	0.000154326
GTPBP2	4.28221e-09	0.0888147	0.277	0.132	0.000156733
TIPARP	4.33627e-09	0.148972	0.364	0.2	0.000158712
GABARAPL1	4.4279e-09	0.158398	0.577	0.362	0.000162065
RPL23A	4.44462e-09	-0.0596594	1	0.965	0.000162678
RPS21	4.45049e-09	-0.114843	0.955	0.937	0.000162892
NLRC5	4.47804e-09	0.0884188	0.3	0.145	0.000163901
TLCD1	4.49396e-09	0.0984253	0.277	0.134	0.000164483
RPS5	4.51038e-09	-0.0860098	0.982	0.943	0.000165084
SH3TC1	4.5125e-09	0.120386	0.314	0.163	0.000165162
LRRC4C	4.53218e-09	0.0284663	0.041	0.007	0.000165882
HKDC1	4.55344e-09	0.0304192	0.05	0.01	0.000166661
GTF2B	4.60649e-09	0.131676	0.468	0.276	0.000168602
BCAP29	4.62519e-09	0.17349	0.595	0.393	0.000169286
SMURF2	4.74061e-09	0.0967033	0.282	0.138	0.000173511
SLC2A6	4.76394e-09	0.107545	0.368	0.195	0.000174365
PHPT1	4.86817e-09	-0.152818	0.841	0.826	0.00017818
MRPL39	4.88654e-09	0.106484	0.314	0.159	0.000178852
AKR1C1	4.93699e-09	0.0983816	0.091	0.027	0.000180699
FERMT2	4.96669e-09	0.104725	0.314	0.158	0.000181786
UGCG	5.20207e-09	0.112549	0.414	0.225	0.000190401
EPHA5	5.21856e-09	0.0484113	0.073	0.019	0.000191004
GGA3	5.25435e-09	0.0709519	0.195	0.082	0.000192315
MLKL	5.37012e-09	0.0613747	0.141	0.051	0.000196552
GLIPR1	5.37273e-09	0.0749915	0.077	0.021	0.000196647
UBR1	5.51588e-09	0.0938094	0.345	0.176	0.000201887
ATP5F1D	5.55084e-09	-0.164348	0.841	0.801	0.000203166
TRIM38	5.62417e-09	0.125827	0.441	0.248	0.00020585
LINC02015	5.64325e-09	0.0129222	0.018	0.002	0.000206549
PSMA5	5.67384e-09	0.175433	0.759	0.554	0.000207668
SPIDR	5.68199e-09	0.0890522	0.291	0.142	0.000207966
AC004264.1	5.83038e-09	0.00921376	0.018	0.002	0.000213398
GBE1	5.84279e-09	0.141731	0.432	0.25	0.000213852
AKAP13	5.97274e-09	0.155111	0.468	0.279	0.000218608
OXTR	5.98018e-09	0.0402232	0.077	0.02	0.00021888
RRAS	6.14045e-09	0.118175	0.459	0.26	0.000224747
MOB3C	6.48658e-09	0.0791947	0.191	0.08	0.000237415
UBA6	6.51158e-09	0.139669	0.523	0.315	0.00023833
AGTR1	6.52628e-09	0.0365537	0.073	0.019	0.000238869
LINC01093	6.5285e-09	0.00705415	0.009	0	0.00023895
USO1	6.6016e-09	0.169585	0.668	0.441	0.000241625
MCHR1	6.60426e-09	0.0839255	0.127	0.045	0.000241723
RAB11FIP1	6.61305e-09	0.201484	0.805	0.597	0.000242044
RSPO3	6.72193e-09	0.0247085	0.023	0.002	0.00024603
RPL19	6.77381e-09	-0.0585828	0.995	0.976	0.000247928
PRICKLE2	6.99296e-09	0.0624512	0.173	0.069	0.000255949
RNF103	7.01533e-09	0.0926042	0.409	0.219	0.000256768
ACPP	7.30488e-09	0.0379091	0.064	0.015	0.000267366
AC123595.1	7.40712e-09	0.0060434	0.014	0.001	0.000271108
AMOTL1	7.40716e-09	0.0688298	0.159	0.062	0.000271109
CSRNP2	7.53884e-09	0.0811032	0.236	0.108	0.000275929
NMNAT2	7.55318e-09	0.137246	0.368	0.204	0.000276454
TGOLN2	7.77289e-09	0.186839	0.845	0.617	0.000284496
SDCBP2	8.25971e-09	0.0952906	0.164	0.065	0.000302314
STAMBP	8.32491e-09	0.0802483	0.318	0.158	0.0003047
SH2D3A	8.40422e-09	0.069705	0.168	0.067	0.000307603
CASP8	8.51046e-09	0.0505678	0.109	0.035	0.000311491
ARL13B	8.53426e-09	0.0833035	0.25	0.117	0.000312363
CEP170B	8.61432e-09	0.0840055	0.236	0.109	0.000315293
CTSV	8.85671e-09	0.0205272	0.032	0.005	0.000324165
PSMB2	8.88751e-09	0.179577	0.841	0.623	0.000325292
MRPL32	9.14987e-09	0.142402	0.618	0.386	0.000334894
FAM32A	9.21584e-09	0.114819	0.473	0.27	0.000337309
DBI	9.70339e-09	-0.186853	0.782	0.783	0.000355154
MPC2	9.77204e-09	-0.166657	0.845	0.793	0.000357666
KARS	9.87929e-09	0.154363	0.582	0.37	0.000361592
KDM5C	9.93254e-09	0.101128	0.359	0.193	0.000363541
EPB41L2	1.01469e-08	0.0655978	0.164	0.065	0.000371388
MYL6B	1.03628e-08	-0.242779	0.477	0.553	0.00037929
PTK7	1.06733e-08	0.098863	0.323	0.167	0.000390653
CD81	1.07039e-08	-0.11434	0.918	0.844	0.000391774
TNFRSF11A	1.0744e-08	0.0523906	0.109	0.036	0.000393241
BRINP1	1.08264e-08	0.0265439	0.041	0.007	0.000396258
SLC43A3	1.11818e-08	0.058367	0.1	0.032	0.000409265
PDXK	1.12168e-08	0.153666	0.677	0.448	0.000410546
UBXN4	1.12821e-08	0.177058	0.936	0.759	0.000412937
SRGAP1	1.15171e-08	0.0488062	0.136	0.05	0.000421536
RAC1	1.15328e-08	0.172628	0.955	0.817	0.000422113
SHTN1	1.16847e-08	0.143065	0.636	0.396	0.000427673
PROCR	1.17157e-08	0.0474992	0.105	0.034	0.000428808
KHSRP	1.19164e-08	0.104833	0.432	0.243	0.000436151
USP6NL	1.2061e-08	0.0686234	0.209	0.092	0.000441443
AL356234.2	1.20777e-08	0.0382221	0.059	0.014	0.000442054
HINT1	1.24154e-08	0.108508	0.995	0.948	0.000454416
NSUN3	1.25962e-08	0.0596828	0.255	0.118	0.000461035
SCML1	1.26719e-08	0.0652684	0.223	0.099	0.000463805
GTPBP1	1.27567e-08	0.0871744	0.273	0.134	0.000466909
ECE1	1.27703e-08	0.135979	0.436	0.255	0.000467406
UBE2E1	1.29948e-08	0.0991342	0.432	0.241	0.000475623
CADPS2	1.32443e-08	0.0559312	0.123	0.043	0.000484754
INSIG2	1.36378e-08	0.135841	0.309	0.164	0.000499158
AP000640.2	1.3732e-08	0.0117204	0.018	0.002	0.000502604
CCDC181	1.37438e-08	0.0647943	0.259	0.121	0.000503035
NEK6	1.39912e-08	0.00594789	0.018	0.002	0.000512094
MGAT1	1.42067e-08	0.104651	0.432	0.244	0.00051998
PAPPA	1.44667e-08	0.0226063	0.032	0.005	0.000529494
PJA1	1.45985e-08	0.108845	0.332	0.176	0.00053432
AC092112.1	1.46079e-08	0.0074247	0.014	0.001	0.000534665
STRN3	1.46095e-08	0.124481	0.505	0.297	0.000534722
SEC61G	1.47132e-08	0.168471	0.964	0.844	0.000538517
ZNF827	1.48848e-08	0.117902	0.441	0.253	0.000544797
CCDC120	1.54123e-08	0.0472327	0.141	0.052	0.000564106
SPA17	1.55646e-08	0.0668518	0.223	0.1	0.000569679
SPC25	1.55994e-08	-0.209681	0.045	0.192	0.000570952
SYP	1.62768e-08	0.174278	0.791	0.54	0.000595746
GMPPB	1.64153e-08	0.11585	0.341	0.185	0.000600818
CPD	1.66594e-08	0.167669	0.632	0.41	0.000609751
CASP5	1.67404e-08	0.0500855	0.064	0.016	0.000612716
SMG1	1.68728e-08	0.130416	0.582	0.356	0.000617561
VKORC1	1.71273e-08	-0.18297	0.755	0.76	0.000626875
PLA2G1B	1.72686e-08	0.0591964	0.105	0.034	0.000632049
NEDD4	1.72964e-08	0.0606688	0.118	0.041	0.000633065
KIT	1.76028e-08	0.0254137	0.041	0.007	0.000644279
ARFRP1	1.7719e-08	0.0742992	0.255	0.121	0.000648533
LAMTOR4	1.78072e-08	-0.18916	0.755	0.732	0.000651761
AL133351.1	1.78954e-08	0.0221772	0.041	0.007	0.00065499
CLDN12	1.79112e-08	0.123019	0.445	0.258	0.000655568
ADAM9	1.79199e-08	0.135806	0.45	0.266	0.000655886
BMP5	1.82195e-08	0.0826223	0.164	0.067	0.000666852
STT3A	1.83631e-08	0.135887	0.486	0.296	0.000672107
MAL2	1.85343e-08	0.146296	0.6	0.392	0.000678373
NANS	1.87574e-08	0.135228	0.482	0.294	0.000686541
BID	1.92143e-08	0.123518	0.482	0.284	0.000703263
ADAMTS4	2.03721e-08	0.0324996	0.032	0.005	0.000745641
OAZ1	2.04513e-08	-0.0740792	0.973	0.934	0.000748537
PCDH10	2.04893e-08	0.0702048	0.141	0.053	0.00074993
KCTD17	2.06172e-08	0.0543997	0.123	0.044	0.000754611
BTN2A1	2.08078e-08	0.0825624	0.264	0.127	0.000761588
STAT6	2.10851e-08	0.0982487	0.286	0.145	0.000771734
STX18	2.12577e-08	0.095507	0.336	0.177	0.000778054
MORN2	2.15566e-08	0.107218	0.509	0.301	0.000788995
FOSL1	2.22801e-08	0.0245877	0.05	0.011	0.000815476
DHTKD1	2.25731e-08	0.0740222	0.209	0.093	0.000826196
CHGB	2.27982e-08	-0.0741372	0.977	0.93	0.000834435
SPCS2	2.28652e-08	0.164007	0.886	0.736	0.000836889
NPDC1	2.30013e-08	-0.150038	0.805	0.766	0.000841872
SKIL	2.33086e-08	0.142914	0.514	0.311	0.00085312
AC083862.3	2.36969e-08	0.0841635	0.218	0.099	0.000867329
MSANTD3	2.37742e-08	0.107056	0.368	0.2	0.000870159
TMEM35B	2.39869e-08	0.134312	0.495	0.308	0.000877945
LRP10	2.40139e-08	0.170628	0.736	0.504	0.000878932
GRAMD1B	2.42483e-08	0.0678338	0.141	0.054	0.000887511
B4GALT5	2.4416e-08	0.12021	0.386	0.216	0.000893648
SLCO5A1	2.58618e-08	0.0731219	0.168	0.07	0.000946569
C1QL2	2.5877e-08	0.0073585	0.009	0	0.000947123
AC108206.1	2.59429e-08	0.00501862	0.009	0	0.000949536
EPOP	2.59462e-08	0.022644	0.041	0.008	0.000949656
CLU	2.60179e-08	-0.0785462	0.959	0.905	0.000952281
DIO1	2.61416e-08	0.00395304	0.009	0	0.000956809
ACBD5	2.68514e-08	0.125793	0.414	0.236	0.00098279
NDUFB2	2.68667e-08	-0.117784	0.918	0.858	0.000983347
SLAMF7	2.76185e-08	0.0129124	0.014	0.001	0.00101087
SNHG6	2.78477e-08	-0.196218	0.782	0.77	0.00101925
ILK	2.82661e-08	0.141675	0.55	0.336	0.00103457
S100A3	2.83544e-08	0.0185792	0.032	0.005	0.0010378
TIMP2	2.88317e-08	0.122077	0.445	0.251	0.00105527
HAS3	2.94028e-08	0.0160368	0.018	0.002	0.00107617
GNG5	2.99841e-08	0.175537	0.895	0.766	0.00109745
SPCS3	3.07121e-08	0.154469	0.659	0.444	0.00112409
NNMT	3.14842e-08	0.205639	0.655	0.442	0.00115235
MCU	3.18014e-08	0.0896852	0.295	0.15	0.00116396
BASP1	3.29062e-08	0.0834262	0.114	0.04	0.0012044
ALG2	3.3041e-08	0.119225	0.441	0.255	0.00120933
NCMAP	3.31258e-08	0.0830096	0.236	0.112	0.00121244
SCN7A	3.31264e-08	0.0172177	0.036	0.006	0.00121246
PABPC1	3.32069e-08	0.172188	0.873	0.692	0.00121541
ZC3H12C	3.42849e-08	0.106875	0.273	0.141	0.00125486
ZXDC	3.43474e-08	0.0751104	0.2	0.09	0.00125715
DUSP10	3.50401e-08	0.0445439	0.15	0.058	0.0012825
PLXNC1	3.62351e-08	0.0967539	0.236	0.115	0.00132624
FAM110C	3.66414e-08	0.123748	0.318	0.172	0.00134111
LRRTM3	3.66672e-08	0.0309993	0.064	0.016	0.00134206
FSTL5	3.66883e-08	-0.219816	0.214	0.369	0.00134283
RRAGA	3.66968e-08	0.139521	0.65	0.426	0.00134314
CMSS1	3.67127e-08	0.0840241	0.268	0.133	0.00134372
TLR3	3.73207e-08	0.0527251	0.095	0.03	0.00136598
ATF5	3.76961e-08	0.0726253	0.255	0.122	0.00137971
TMEM45A	3.77562e-08	0.0696066	0.145	0.057	0.00138191
TGFB1	4.00706e-08	0.0402625	0.145	0.056	0.00146663
KPNB1	4.10898e-08	0.17097	0.805	0.565	0.00150393
CPE	4.14003e-08	-0.0610751	0.973	0.937	0.00151529
WNT4	4.20246e-08	-0.24382	0.523	0.601	0.00153814
TMA7	4.32816e-08	-0.105151	0.945	0.886	0.00158415
AL161804.1	4.34626e-08	0.0119953	0.018	0.002	0.00159077
ACVR1	4.362e-08	0.102004	0.395	0.221	0.00159653
DENND4A	4.38038e-08	0.150399	0.586	0.388	0.00160326
KCNK16	4.4389e-08	-0.195912	0.082	0.229	0.00162468
AC092118.2	4.49274e-08	0.0107564	0.018	0.002	0.00164439
ENPP6	4.5015e-08	0.00759056	0.018	0.002	0.00164759
ADAMTS9	4.59062e-08	0.0229424	0.032	0.005	0.00168021
TMEM248	4.6021e-08	0.127741	0.65	0.405	0.00168442
NEUROD1	4.6988e-08	-0.28158	0.568	0.611	0.00171981
FZD5	4.72052e-08	0.070904	0.232	0.108	0.00172776
SETX	4.87914e-08	0.131076	0.523	0.327	0.00178581
ZG16B	4.93233e-08	0.0634019	0.105	0.035	0.00180528
PDCD10	4.95381e-08	0.152318	0.682	0.451	0.00181314
BSCL2	4.96545e-08	-0.233216	0.477	0.548	0.0018174
BMP3	5.00944e-08	0.0115658	0.014	0.001	0.0018335
SEC61B	5.02558e-08	0.146457	0.964	0.867	0.00183941
ELOVL3	5.13695e-08	0.00889217	0.014	0.001	0.00188018
CENPW	5.19591e-08	0.0393918	0.073	0.02	0.00190176
MIDN	5.22258e-08	0.143801	0.555	0.353	0.00191152
AC026894.1	5.35328e-08	0.0179906	0.041	0.008	0.00195936
MSN	5.60637e-08	0.049532	0.077	0.022	0.00205199
THAP6	5.66975e-08	0.0780723	0.25	0.122	0.00207519
CA5B	5.71737e-08	0.0809946	0.2	0.091	0.00209262
STX12	5.83861e-08	0.152755	0.673	0.453	0.00213699
AFF1	5.95893e-08	0.0973185	0.395	0.218	0.00218103
SNTB2	5.96846e-08	0.081262	0.277	0.14	0.00218452
PLS3	6.1104e-08	0.0814694	0.291	0.149	0.00223647
ZNF697	6.35905e-08	0.0527073	0.105	0.036	0.00232748
BIRC2	6.49767e-08	0.126789	0.505	0.308	0.00237821
PHC2	6.5409e-08	0.140109	0.645	0.417	0.00239403
GALNT7	6.54969e-08	0.0746722	0.209	0.096	0.00239725
RFX5	6.58033e-08	0.0628273	0.186	0.082	0.00240847
AC022816.1	6.59038e-08	0.0468537	0.082	0.024	0.00241215
CADM1	6.59619e-08	0.17725	0.555	0.391	0.00241427
LRCH2	6.62194e-08	0.114649	0.309	0.168	0.0024237
CAST	6.73778e-08	0.17606	0.836	0.601	0.00246609
VASP	6.88092e-08	0.121703	0.418	0.246	0.00251849
CCDC125	6.94478e-08	0.0733382	0.264	0.13	0.00254186
RNF181	6.9844e-08	0.127049	0.591	0.378	0.00255636
MYLIP	7.02537e-08	0.0537524	0.305	0.152	0.00257136
ASAH1	7.14174e-08	-0.217941	0.609	0.664	0.00261395
SNX6	7.51035e-08	0.144888	0.705	0.473	0.00274886
JUNB	7.57838e-08	0.194857	0.845	0.633	0.00277376
DNAJB11	7.80035e-08	0.124722	0.559	0.348	0.00285501
PMVK	7.89358e-08	-0.214718	0.305	0.433	0.00288913
SLC38A4	7.90477e-08	-0.229834	0.209	0.355	0.00289323
RFFL	7.96797e-08	0.0726457	0.259	0.128	0.00291636
CD58	8.04838e-08	0.0460943	0.105	0.036	0.00294579
PRKACB	8.16197e-08	0.128814	0.445	0.269	0.00298736
DCC	8.18023e-08	0.0944844	0.168	0.074	0.00299404
USP15	8.20158e-08	0.117213	0.559	0.344	0.00300186
ZBP1	8.45362e-08	0.00959667	0.009	0	0.00309411
B3GNT2	8.46266e-08	0.0484012	0.145	0.058	0.00309742
LINC01752	8.54426e-08	0.00757173	0.009	0	0.00312728
FSIP2-AS2	8.56452e-08	0.00721202	0.009	0	0.0031347
TP53AIP1	8.59501e-08	0.00688517	0.009	0	0.00314586
GPR87	8.65631e-08	0.00352811	0.009	0	0.0031683
RAET1L	8.72933e-08	0.0137275	0.014	0.001	0.00319502
PAK4	8.74794e-08	0.0646925	0.218	0.102	0.00320183
ILDR2	8.81851e-08	0.0329733	0.082	0.025	0.00322766
LINC00706	8.8792e-08	0.00916113	0.014	0.001	0.00324988
CDK2AP2	8.89824e-08	0.102011	0.409	0.236	0.00325684
SELENOK	8.91856e-08	0.157229	0.914	0.764	0.00326428
SLC18B1	8.92948e-08	0.0868712	0.245	0.122	0.00326828
AP005131.7	8.95895e-08	0.0105834	0.018	0.002	0.00327906
VEZT	8.98002e-08	0.0993634	0.523	0.307	0.00328678
TRAPPC4	9.01578e-08	0.158552	0.755	0.522	0.00329987
PKNOX1	9.01971e-08	0.0781285	0.268	0.135	0.00330131
CUL1	9.04091e-08	0.0847442	0.341	0.184	0.00330906
MXD1	9.04318e-08	0.0884354	0.3	0.157	0.00330989
AL627316.1	9.09723e-08	0.00425726	0.005	0	0.00332968
AC007991.4	9.09723e-08	0.00368107	0.005	0	0.00332968
CYTH4	9.09723e-08	0.00498334	0.005	0	0.00332968
TMPRSS11F	9.11808e-08	0.00458663	0.005	0	0.00333731
ZNF474	9.11808e-08	0.00289146	0.005	0	0.00333731
AL138916.1	9.11808e-08	0.00303702	0.005	0	0.00333731
LINC00996	9.11808e-08	0.00391961	0.005	0	0.00333731
HAS2-AS1	9.11808e-08	0.00436148	0.005	0	0.00333731
OR13C5	9.11808e-08	0.00398142	0.005	0	0.00333731
DEC1	9.11808e-08	0.00258559	0.005	0	0.00333731
AL355501.1	9.11808e-08	0.00242367	0.005	0	0.00333731
AC091180.4	9.11808e-08	0.00330388	0.005	0	0.00333731
AC138470.2	9.11808e-08	0.00450335	0.005	0	0.00333731
AC106053.1	9.13898e-08	0.00382745	0.005	0	0.00334496
C3orf20	9.13898e-08	0.0027637	0.005	0	0.00334496
TMPRSS11B	9.13898e-08	0.00359723	0.005	0	0.00334496
ATG10-IT1	9.13898e-08	0.0026348	0.005	0	0.00334496
AL590814.1	9.13898e-08	0.00133492	0.005	0	0.00334496
AL356124.1	9.13898e-08	0.00462159	0.005	0	0.00334496
AL591468.1	9.13898e-08	0.00219514	0.005	0	0.00334496
TRPA1	9.13898e-08	0.00127322	0.005	0	0.00334496
BNC2-AS1	9.13898e-08	0.00146129	0.005	0	0.00334496
EQTN	9.13898e-08	0.00257478	0.005	0	0.00334496
PRH2	9.13898e-08	0.00265156	0.005	0	0.00334496
AC121757.2	9.13898e-08	0.0023705	0.005	0	0.00334496
AC026120.3	9.13898e-08	0.003734	0.005	0	0.00334496
HDC	9.13898e-08	0.00243253	0.005	0	0.00334496
WDR72	9.13898e-08	0.00157248	0.005	0	0.00334496
ISLR2	9.13898e-08	0.00289485	0.005	0	0.00334496
AC007728.3	9.13898e-08	0.00173955	0.005	0	0.00334496
ST6GALNAC1	9.13898e-08	0.00373105	0.005	0	0.00334496
ALPK2	9.13898e-08	0.00226247	0.005	0	0.00334496
AL359555.4	9.13898e-08	0.00131695	0.005	0	0.00334496
HBP1	9.14976e-08	0.0864328	0.364	0.196	0.00334891
WWP1	9.17343e-08	0.089215	0.364	0.198	0.00335757
AC123595.2	9.17953e-08	0.0093253	0.018	0.002	0.0033598
ID3	9.26251e-08	0.151091	0.218	0.106	0.00339017
DYNC1LI2	9.31577e-08	0.146217	0.718	0.492	0.00340966
DSTN	9.33007e-08	-0.107415	0.941	0.884	0.0034149
AMOTL2	9.34739e-08	0.0385608	0.082	0.025	0.00342124
CLVS1	9.34957e-08	0.0153152	0.027	0.004	0.00342203
GPR68	9.36693e-08	0.023262	0.036	0.007	0.00342839
RPL27	9.56599e-08	-0.0824386	0.973	0.926	0.00350125
ATRAID	9.90565e-08	-0.196912	0.682	0.693	0.00362557
UBA52	9.97907e-08	-0.0535772	0.991	0.942	0.00365244
RPS27	1.00544e-07	-0.0673872	0.995	0.975	0.00368001
FXYD6	1.05295e-07	-0.242329	0.377	0.476	0.00385392
RILP	1.07591e-07	0.0612572	0.091	0.029	0.00393794
PFDN5	1.08964e-07	-0.0704041	0.968	0.923	0.00398821
UXS1	1.09565e-07	0.061895	0.155	0.064	0.00401017
KDELR1	1.10466e-07	-0.151301	0.8	0.762	0.00404317
NUPR2	1.11376e-07	-0.215864	0.214	0.355	0.00407649
ZNF655	1.11742e-07	0.118846	0.55	0.335	0.00408987
EFL1	1.12828e-07	0.0644846	0.182	0.08	0.00412961
CADPS	1.12897e-07	0.174438	0.7	0.501	0.00413213
RPL4	1.13095e-07	-0.132514	0.886	0.86	0.0041394
PPP1R12A	1.16359e-07	0.132941	0.55	0.359	0.00425884
AKR1A1	1.21995e-07	0.133648	0.614	0.391	0.00446513
ZNF641	1.22412e-07	0.0662451	0.273	0.137	0.00448039
NCKAP5	1.25341e-07	0.0565102	0.114	0.041	0.00458761
ZNRF2	1.25977e-07	0.0791795	0.377	0.207	0.00461089
CASP7	1.26141e-07	0.100474	0.414	0.237	0.00461687
UCHL1	1.26761e-07	0.159125	0.741	0.5	0.00463959
ABI3BP	1.2841e-07	0.029208	0.045	0.01	0.00469992
RPL24	1.28928e-07	-0.0556289	0.995	0.969	0.00471889
MCUR1	1.29462e-07	0.146448	0.541	0.354	0.00473843
DOK5	1.29483e-07	0.00623533	0.018	0.002	0.00473921
TIMM17A	1.30733e-07	0.0966348	0.418	0.241	0.00478496
INHBA	1.31914e-07	0.195918	0.386	0.233	0.0048282
ZDHHC13	1.32129e-07	0.0722641	0.341	0.18	0.00483604
ADAM17	1.32754e-07	0.0828218	0.323	0.172	0.00485894
SNHG7	1.33101e-07	-0.249273	0.382	0.502	0.00487163
IL4R	1.33221e-07	0.0354071	0.064	0.017	0.00487602
SLC35F1	1.34499e-07	0.0245638	0.036	0.007	0.00492279
CCDC50	1.35123e-07	0.12609	0.505	0.324	0.00494564
FKBP14	1.36657e-07	0.0764405	0.25	0.124	0.00500178
EFHC1	1.37381e-07	0.108245	0.391	0.227	0.00502827
CALHM6	1.38284e-07	0.0139993	0.027	0.004	0.00506135
KTN1	1.39078e-07	0.166157	0.891	0.73	0.00509038
LINC02029	1.40021e-07	0.0221837	0.041	0.008	0.00512492
ABLIM1	1.42861e-07	-0.239877	0.364	0.461	0.00522885
ANKRD10	1.46006e-07	0.121715	0.395	0.234	0.00534397
TRIM26	1.46881e-07	0.0662869	0.255	0.125	0.00537598
MT-CO1	1.47315e-07	0.0983414	0.991	0.96	0.00539189
PDZK1	1.47857e-07	-0.161874	0.05	0.182	0.0054117
MACO1	1.48227e-07	0.116924	0.464	0.286	0.00542525
ST8SIA4	1.49274e-07	0.0334793	0.05	0.012	0.00546359
TRIM27	1.53e-07	0.103926	0.391	0.224	0.00559997
ZNF592	1.53327e-07	0.050726	0.218	0.101	0.00561193
SLMAP	1.53964e-07	0.0823829	0.409	0.229	0.00563524
MEGF11	1.55434e-07	0.0222283	0.036	0.007	0.00568904
TMEM63A	1.5593e-07	0.00517573	0.014	0.001	0.00570719
SLC25A22	1.56743e-07	0.121476	0.427	0.248	0.00573695
PDCD5	1.57766e-07	0.170492	0.868	0.661	0.00577439
PPIC	1.60234e-07	0.0451732	0.145	0.059	0.00586474
CEP170	1.6058e-07	0.0891958	0.332	0.181	0.00587738
ZC3H3	1.62008e-07	0.0401627	0.127	0.048	0.00592965
WNT3	1.6712e-07	0.0123334	0.027	0.004	0.00611674
PBDC1	1.69326e-07	0.133252	0.55	0.362	0.0061975
NKAP	1.746e-07	0.0901807	0.468	0.27	0.00639052
RAB2B	1.77388e-07	0.0874471	0.323	0.176	0.00649259
SEC61A1	1.80942e-07	0.147278	0.632	0.43	0.00662267
SETD7	1.91174e-07	0.0768694	0.314	0.167	0.00699717
HSP90B1	1.91941e-07	0.157099	0.945	0.851	0.00702523
IFNAR2	1.92646e-07	0.096033	0.418	0.239	0.00705104
SFMBT2	1.95375e-07	0.0444015	0.123	0.046	0.00715093
RABAC1	1.98815e-07	-0.128521	0.9	0.807	0.00727684
H3F3B	2.02258e-07	0.127588	0.982	0.919	0.00740286
BCAR1	2.04208e-07	0.105644	0.518	0.317	0.00747421
CEBPG	2.1163e-07	0.0681315	0.364	0.197	0.00774588
SRRT	2.13523e-07	0.0974869	0.368	0.211	0.00781514
PPP2R1B	2.14474e-07	0.0890878	0.386	0.219	0.00784997
RAB5B	2.18789e-07	0.0822328	0.391	0.221	0.00800788
FXYD3	2.21032e-07	-0.240392	0.609	0.665	0.00808998
TRIP10	2.21356e-07	0.0572145	0.191	0.086	0.00810183
FADS3	2.23183e-07	0.0629412	0.191	0.087	0.00816873
DMWD	2.23595e-07	0.0753697	0.273	0.141	0.00818381
BTG1	2.24793e-07	0.181918	0.945	0.819	0.00822766
PIK3C2G	2.27252e-07	0.0270136	0.045	0.01	0.00831763
AC080013.1	2.28943e-07	0.0236416	0.045	0.01	0.00837956
AMMECR1	2.29699e-07	0.0487355	0.173	0.075	0.00840722
MAP11	2.30419e-07	0.0481254	0.195	0.088	0.00843356
SNRNP40	2.31008e-07	0.0854493	0.359	0.199	0.00845514
PRKD2	2.31088e-07	0.0809198	0.341	0.186	0.00845805
TBPL1	2.32252e-07	0.070183	0.377	0.209	0.00850066
RPL28	2.32262e-07	-0.0512822	0.995	0.966	0.00850102
SPTSSB	2.37908e-07	-0.224833	0.159	0.291	0.00870768
ARHGAP31-AS1	2.40489e-07	0.00992833	0.009	0.001	0.00880214
AP003774.2	2.42094e-07	0.00773554	0.009	0.001	0.00886089
ENDOD1	2.42402e-07	0.089561	0.273	0.143	0.00887215
CCL22	2.42632e-07	0.0124012	0.009	0.001	0.00888056
CTNNBL1	2.43008e-07	0.0993907	0.318	0.174	0.00889433
MARK2	2.44641e-07	0.102663	0.477	0.29	0.00895411
SH3TC2	2.46152e-07	0.00492607	0.009	0.001	0.00900943
CARD11	2.46869e-07	0.0945803	0.273	0.145	0.00903565
C1GALT1C1	2.48058e-07	0.123337	0.532	0.343	0.00907919
NPNT	2.4954e-07	-0.240685	0.232	0.36	0.00913342
IL23A	2.52563e-07	0.064687	0.055	0.014	0.00924406
BATF	2.53549e-07	0.00762052	0.014	0.001	0.00928014
DARS	2.56852e-07	0.127056	0.677	0.437	0.00940105
MGAT5	2.66012e-07	0.071058	0.173	0.077	0.0097363
IL1RAP	2.69692e-07	0.0368321	0.086	0.028	0.00987101
ATF4	2.72767e-07	0.138705	0.732	0.487	0.00998356
LSM6	2.72982e-07	0.130413	0.577	0.386	0.00999142
MIR193BHG	2.73511e-07	0.0304148	0.045	0.01	0.0100108
TNIP2	2.74052e-07	0.0992528	0.382	0.222	0.0100306
IRAK2	2.80479e-07	0.0555643	0.136	0.055	0.0102658
CES2	2.80813e-07	0.0866242	0.323	0.178	0.010278
SLC7A2	2.80864e-07	-0.193606	0.782	0.767	0.0102799
ASRGL1	2.82311e-07	0.0643516	0.186	0.085	0.0103328
MORC3	2.86279e-07	0.0815615	0.318	0.173	0.0104781
AC010642.2	2.94809e-07	0.108063	0.541	0.336	0.0107903
AKR1C2	2.95306e-07	0.0527126	0.045	0.01	0.0108085
JAM2	2.97918e-07	0.0155903	0.032	0.006	0.0109041
RPS23	3.00646e-07	-0.0617055	0.995	0.978	0.0110039
TMOD1	3.01171e-07	0.164943	0.873	0.677	0.0110232
NR3C1	3.01694e-07	0.0970983	0.532	0.319	0.0110423
TMEM144	3.02671e-07	0.0427608	0.091	0.03	0.0110781
SEC24D	3.03056e-07	0.158695	0.682	0.479	0.0110922
FRY	3.09545e-07	0.0936158	0.35	0.198	0.0113297
RAPGEF3	3.10676e-07	0.0165889	0.027	0.004	0.011371
RPL36A	3.13007e-07	-0.117214	0.932	0.877	0.0114564
PROS1	3.1646e-07	0.043462	0.155	0.065	0.0115828
PATJ	3.17377e-07	0.0995162	0.532	0.316	0.0116163
LIMCH1	3.20109e-07	0.193273	0.741	0.58	0.0117163
STARD5	3.22035e-07	0.0320723	0.082	0.026	0.0117868
CBFB	3.2878e-07	0.0939122	0.377	0.216	0.0120337
EDEM2	3.35024e-07	0.0929541	0.323	0.18	0.0122622
FBXO46	3.35438e-07	0.0520137	0.136	0.055	0.0122774
IL6	3.37159e-07	0.0360525	0.073	0.022	0.0123404
SAMD8	3.39621e-07	0.10184	0.405	0.239	0.0124305
IL1B	3.40706e-07	0.0472652	0.045	0.01	0.0124702
SNAPIN	3.41536e-07	0.0718258	0.295	0.155	0.0125006
ESR1	3.43023e-07	0.0168071	0.045	0.01	0.012555
DCX	3.43888e-07	0.031072	0.064	0.018	0.0125866
CAPS2	3.45834e-07	0.0369412	0.091	0.03	0.0126579
CDC7	3.5062e-07	0.0491806	0.086	0.028	0.0128331
AL161665.1	3.52055e-07	0.0160937	0.036	0.007	0.0128856
SFRP1	3.72247e-07	0.0232879	0.023	0.003	0.0136246
NDUFB10	3.72884e-07	-0.195794	0.682	0.676	0.0136479
MFSD14B	3.73736e-07	0.0705816	0.277	0.145	0.0136791
C2orf66	3.83141e-07	0.0151958	0.032	0.006	0.0140234
MAP1A	3.83894e-07	0.0730343	0.264	0.136	0.0140509
SERPINB7	3.84499e-07	0.0384615	0.045	0.01	0.014073
ATP11C	3.87911e-07	0.0385116	0.082	0.026	0.0141979
SLC44A1	3.94595e-07	0.0865074	0.377	0.216	0.0144426
ECH1	4.01274e-07	-0.226474	0.364	0.461	0.014687
PTBP2	4.01673e-07	0.0715373	0.241	0.122	0.0147016
RAB26	4.05551e-07	-0.181841	0.105	0.24	0.0148436
SPOP	4.08538e-07	0.0871248	0.482	0.284	0.0149529
GNG12	4.08764e-07	0.0957413	0.495	0.301	0.0149612
SLC7A1	4.09031e-07	0.0993434	0.468	0.28	0.0149709
SNN	4.13677e-07	0.0513072	0.127	0.05	0.015141
TAX1BP3	4.13831e-07	0.105937	0.418	0.25	0.0151466
PDIA4	4.25004e-07	0.0969035	0.441	0.258	0.0155556
C8A	4.25686e-07	0.0115653	0.018	0.002	0.0155805
PLEKHG1	4.26271e-07	0.0197794	0.041	0.009	0.015602
RPL35A	4.2743e-07	-0.0754663	0.977	0.956	0.0156444
CPNE3	4.28172e-07	-0.21577	0.586	0.621	0.0156715
INSR	4.31322e-07	0.104833	0.432	0.26	0.0157868
OTUD5	4.32607e-07	0.0834879	0.345	0.193	0.0158339
STAT5B	4.385e-07	0.111793	0.405	0.241	0.0160495
CPEB2	4.47975e-07	0.0807559	0.245	0.126	0.0163963
SLC9B2	4.63486e-07	0.0686575	0.223	0.11	0.016964
ZNF462	4.69766e-07	0.102574	0.4	0.239	0.0171939
PITPNB	4.74798e-07	0.104234	0.477	0.29	0.0173781
BMPR1A	4.82997e-07	0.0973845	0.327	0.185	0.0176782
TRERF1	4.84315e-07	0.0436034	0.127	0.05	0.0177264
POLR2L	4.84972e-07	-0.134152	0.85	0.803	0.0177505
PPP2R5E	4.89451e-07	0.133342	0.55	0.366	0.0179144
NOTCH2	4.98643e-07	0.0127106	0.036	0.007	0.0182508
PTP4A3	5.03405e-07	-0.265081	0.45	0.533	0.0184251
GOSR2	5.09853e-07	0.101255	0.455	0.284	0.0186611
HINT3	5.12139e-07	0.0864101	0.382	0.219	0.0187448
VANGL2	5.13466e-07	0.0185102	0.036	0.007	0.0187934
GSK3B	5.1637e-07	0.100554	0.45	0.272	0.0188997
NME4	5.37542e-07	-0.211596	0.35	0.45	0.0196746
ITGA3	5.44439e-07	0.0631972	0.259	0.133	0.019927
OSMR	5.45729e-07	0.0211417	0.045	0.01	0.0199742
CHMP5	5.4712e-07	0.137342	0.809	0.6	0.0200251
CCDC127	5.47623e-07	0.0779321	0.264	0.139	0.0200436
AHCYL1	5.52621e-07	0.158623	0.773	0.571	0.0202265
TMED3	5.52828e-07	-0.18726	0.686	0.685	0.020234
AC005562.1	5.57977e-07	0.0551071	0.245	0.123	0.0204225
DDX23	5.61335e-07	0.0993239	0.477	0.289	0.0205454
TUBA1A	5.922e-07	-0.192048	0.823	0.789	0.0216751
CAMK2N1	5.97836e-07	-0.171038	0.786	0.764	0.0218814
IGFLR1	6.0138e-07	0.0770897	0.232	0.117	0.0220111
IKBKE	6.09054e-07	0.065488	0.182	0.084	0.022292
AL606753.2	6.10381e-07	0.00621892	0.009	0.001	0.0223406
AC091946.2	6.11017e-07	0.0101878	0.009	0.001	0.0223638
GNG10	6.11047e-07	0.166351	0.891	0.74	0.0223649
PSG5	6.14846e-07	0.00935704	0.009	0.001	0.022504
AC092745.4	6.17411e-07	0.00625868	0.009	0.001	0.0225979
RNF148	6.19342e-07	0.0055258	0.009	0.001	0.0226685
JAKMIP2-AS1	6.19987e-07	0.00569237	0.009	0.001	0.0226921
AREG	6.23607e-07	0.0417078	0.073	0.022	0.0228246
HAPLN1	6.33606e-07	0.0131134	0.014	0.001	0.0231906
NRXN1	6.34798e-07	-0.199367	0.255	0.386	0.0232342
PON2	6.36431e-07	0.0817238	0.336	0.189	0.023294
H2AFJ	6.47654e-07	-0.162065	0.805	0.764	0.0237048
SH2D4A	6.51123e-07	0.0391052	0.082	0.027	0.0238318
HCFC1	6.57344e-07	0.0727085	0.291	0.156	0.0240595
SMIM24	6.71062e-07	-0.22709	0.3	0.416	0.0245615
IKBIP	6.77416e-07	0.0623752	0.264	0.136	0.0247941
CTTNBP2NL	6.78774e-07	0.0612528	0.241	0.122	0.0248438
C14orf28	6.95576e-07	0.0340818	0.095	0.033	0.0254588
CCNC	7.03914e-07	0.121455	0.695	0.47	0.025764
PSMC4	7.09665e-07	0.137016	0.586	0.399	0.0259744
EEF1B2	7.1813e-07	-0.135491	0.891	0.864	0.0262843
TTC3	7.19229e-07	-0.173736	0.745	0.718	0.0263245
FAM111A	7.22574e-07	0.0589002	0.173	0.078	0.0264469
MICAL2	7.27506e-07	0.0295566	0.059	0.016	0.0266275
CHMP1B	7.34978e-07	0.0966212	0.495	0.304	0.0269009
MEX3C	7.40107e-07	0.0861506	0.236	0.122	0.0270887
PHLDA1	7.45072e-07	0.0937657	0.259	0.137	0.0272704
RPN2	7.47632e-07	0.149224	0.759	0.543	0.0273641
ITK	7.48308e-07	0.0108656	0.018	0.002	0.0273888
PELO	7.49978e-07	0.111785	0.441	0.267	0.02745
UBC	7.50981e-07	0.113622	0.973	0.904	0.0274867
ELOA	7.57183e-07	0.0907232	0.395	0.233	0.0277137
PLCB1	7.57504e-07	0.0826693	0.364	0.208	0.0277254
WAPL	7.62701e-07	0.111424	0.486	0.31	0.0279156
ARPC5	8.00891e-07	0.157061	0.927	0.761	0.0293134
DYNC1I2	8.15558e-07	0.117088	0.677	0.438	0.0298502
DERL1	8.27627e-07	0.110666	0.591	0.377	0.030292
AP001094.2	8.28642e-07	0.0163411	0.023	0.003	0.0303291
LRP1B	8.48303e-07	0.0221289	0.027	0.005	0.0310487
LSM8	8.57502e-07	0.13408	0.745	0.524	0.0313854
RPS6KA2	8.61489e-07	0.0378698	0.077	0.025	0.0315314
RER1	8.62815e-07	0.115383	0.636	0.42	0.0315799
ENPP2	8.64692e-07	-0.216334	0.509	0.566	0.0316486
SRPX2	8.70627e-07	0.00881736	0.023	0.003	0.0318658
PRRC2C	8.70869e-07	0.162116	0.877	0.694	0.0318747
RAB21	8.73751e-07	0.133916	0.668	0.454	0.0319802
MOB3B	8.75126e-07	0.0433262	0.095	0.034	0.0320305
LNX1	8.75299e-07	0.065248	0.209	0.102	0.0320368
AC016831.7	8.83669e-07	0.0223142	0.059	0.016	0.0323432
SLC2A1	8.92284e-07	0.075713	0.223	0.111	0.0326585
STXBP2	8.96716e-07	0.0761413	0.323	0.179	0.0328207
ARG2	9.01847e-07	0.117088	0.395	0.239	0.0330085
TOR1AIP1	9.05045e-07	0.0837738	0.355	0.203	0.0331256
ATP6V1A	9.10617e-07	0.125629	0.605	0.402	0.0333295
FRMD8	9.1249e-07	0.0640286	0.186	0.088	0.033398
FAM110A	9.14132e-07	0.0507523	0.127	0.052	0.0334582
CD9	9.16303e-07	0.0481453	0.123	0.049	0.0335376
MBTPS1	9.24796e-07	0.106378	0.532	0.338	0.0338484
SELENOF	9.28931e-07	0.152405	0.814	0.605	0.0339998
SMOC1	9.51936e-07	-0.219323	0.264	0.392	0.0348418
CTTN	9.52661e-07	0.104001	0.591	0.376	0.0348684
SNX1	9.57896e-07	0.0834637	0.436	0.259	0.0350599
TTC9	9.65577e-07	0.0566231	0.141	0.06	0.0353411
BSG	9.84826e-07	-0.112754	0.877	0.817	0.0360456
ACTN4	9.9068e-07	0.142735	0.718	0.516	0.0362599
RRAS2	9.98867e-07	0.0865776	0.332	0.187	0.0365595
CD2BP2	1.00504e-06	0.0908092	0.523	0.32	0.0367856
PLD1	1.02342e-06	0.0436587	0.073	0.023	0.0374583
KCNJ6	1.02498e-06	-0.22646	0.4	0.483	0.0375153
MARCH9	1.02601e-06	0.0846905	0.4	0.232	0.0375529
HOPX	1.03777e-06	0.203676	0.636	0.471	0.0379834
AP1B1	1.04864e-06	0.127754	0.418	0.263	0.0383814
FXYD2	1.05913e-06	0.208661	0.823	0.692	0.0387653
MIS12	1.06266e-06	0.0487726	0.186	0.087	0.0388943
CTBP2	1.06942e-06	0.0935146	0.382	0.222	0.0391417
CNPY3	1.07979e-06	0.0883821	0.414	0.242	0.0395215
MARS	1.09674e-06	0.109487	0.4	0.247	0.0401418
C19orf12	1.10207e-06	0.0834342	0.314	0.177	0.040337
QKI	1.11098e-06	0.0665513	0.364	0.204	0.0406631
TMED9	1.11639e-06	0.147184	0.818	0.598	0.040861
STK19	1.11696e-06	0.0512846	0.273	0.142	0.0408818
TAFA5	1.11904e-06	0.0190743	0.027	0.005	0.040958
FLRT3	1.13132e-06	0.144667	0.382	0.237	0.0414075
GUCD1	1.14788e-06	0.0774682	0.25	0.13	0.0420136
XBP1	1.15252e-06	0.166438	0.877	0.711	0.0421833
MSRA	1.15495e-06	0.0670796	0.227	0.115	0.0422722
AKR7A2	1.18853e-06	-0.214965	0.341	0.432	0.0435013
PGM2L1	1.19138e-06	0.0886766	0.341	0.193	0.0436058
NDRG4	1.19749e-06	0.0422172	0.168	0.076	0.0438294
DNAJC10	1.19819e-06	0.111863	0.536	0.339	0.043855
HSD17B4	1.20111e-06	0.0937074	0.336	0.193	0.043962
HEPACAM2	1.21104e-06	-0.194223	0.155	0.282	0.0443252
LTBP4	1.21226e-06	0.0501645	0.168	0.077	0.04437
CFAP45	1.21508e-06	0.0177588	0.032	0.006	0.0444731
B4GALT6	1.21566e-06	0.0819103	0.282	0.153	0.0444944
ARHGAP17	1.23165e-06	0.0803897	0.186	0.091	0.0450797
CREB3	1.25461e-06	0.095161	0.505	0.314	0.0459199
MEIS1	1.25777e-06	0.0846316	0.336	0.193	0.0460358
SAP30	1.26327e-06	0.0878078	0.432	0.261	0.0462368
ST6GAL1	1.27877e-06	0.0235987	0.05	0.013	0.0468044
BLVRA	1.29545e-06	0.0955661	0.309	0.178	0.0474146
PYCR2	1.2989e-06	0.0800044	0.364	0.211	0.0475412
DSP	1.31158e-06	-0.182645	0.741	0.708	0.0480051
POU2F2	1.32819e-06	0.0403227	0.059	0.017	0.0486132
LPCAT1	1.33689e-06	0.0611617	0.245	0.126	0.0489317
MYADM	1.33807e-06	0.0973232	0.468	0.286	0.0489745
COPG1	1.35215e-06	0.104438	0.505	0.321	0.0494902
AFF3	1.37482e-06	0.0186976	0.023	0.003	0.0503198
RNF183	1.38225e-06	0.0235321	0.036	0.008	0.0505916
TMEM106A	1.38459e-06	0.0353302	0.1	0.037	0.0506774
ZDHHC6	1.39932e-06	0.0693097	0.273	0.147	0.0512166
TEX19	1.40435e-06	0.00957212	0.009	0.001	0.0514006
AC007728.2	1.41305e-06	0.0113674	0.027	0.005	0.0517189
AC092651.3	1.4168e-06	0.00385839	0.009	0.001	0.0518564
TBC1D3L	1.42237e-06	0.00427836	0.009	0.001	0.0520602
CDC37L1	1.43818e-06	0.123739	0.414	0.261	0.0526387
ITGA9	1.44016e-06	0.0125638	0.023	0.003	0.0527111
AL021328.1	1.44713e-06	0.0094874	0.014	0.001	0.0529664
HIST2H4A	1.45006e-06	0.00830892	0.014	0.001	0.0530738
FCAMR	1.45006e-06	0.0100978	0.014	0.001	0.0530738
KDM6A	1.45139e-06	0.0622163	0.232	0.118	0.0531222
CNTN4	1.45481e-06	-0.154267	0.082	0.206	0.0532476
DPM3	1.46515e-06	-0.188301	0.65	0.638	0.0536261
CTDSP2	1.48223e-06	0.103433	0.441	0.271	0.0542509
TMOD2	1.50019e-06	0.0993857	0.377	0.225	0.0549084
ATP2A2	1.57634e-06	0.133097	0.691	0.468	0.0576957
CSTF3	1.57871e-06	0.0862084	0.441	0.267	0.0577824
ATF6	1.57974e-06	0.110338	0.514	0.331	0.05782
EID3	1.58763e-06	0.0677591	0.177	0.084	0.058109
ACTR6	1.59051e-06	0.0673476	0.355	0.198	0.0582141
KDM6B	1.61088e-06	0.123418	0.377	0.232	0.0589598
CHPF2	1.62226e-06	0.073674	0.341	0.193	0.0593764
HK2	1.65122e-06	0.0405876	0.064	0.019	0.0604363
RIN2	1.6596e-06	-0.21661	0.236	0.354	0.060743
TMEM39A	1.66807e-06	0.0524423	0.227	0.115	0.0610529
RCBTB2	1.66886e-06	0.0386172	0.114	0.045	0.0610819
MT1G	1.67576e-06	0.16884	0.2	0.101	0.0613344
TESK2	1.6883e-06	0.0284829	0.068	0.021	0.0617933
NUDCD1	1.69051e-06	0.0659633	0.209	0.105	0.0618743
CARS	1.69193e-06	0.0949942	0.373	0.221	0.0619264
FKBP15	1.70364e-06	0.0648486	0.245	0.128	0.0623549
SMG6	1.72564e-06	0.0742391	0.214	0.11	0.0631601
PNRC1	1.73186e-06	0.162261	0.841	0.657	0.0633877
CLMN	1.73625e-06	0.0774072	0.232	0.121	0.0635486
TBC1D10A	1.75804e-06	0.0319673	0.114	0.044	0.064346
BET1	1.78407e-06	0.0751334	0.327	0.184	0.0652986
RNF34	1.78568e-06	0.0607778	0.3	0.164	0.0653578
NENF	1.78602e-06	-0.110335	0.9	0.84	0.06537
DYNC1LI1	1.7875e-06	0.0918791	0.482	0.292	0.0654244
FUBP1	1.80028e-06	0.109977	0.564	0.362	0.0658919
LRIF1	1.85923e-06	0.0578412	0.277	0.148	0.0680498
TVP23B	1.89521e-06	0.0492191	0.2	0.097	0.0693666
TNFRSF1A	1.90931e-06	0.130601	0.705	0.482	0.0698825
UBAP1	1.9299e-06	0.0557453	0.268	0.142	0.0706361
FAM155A	1.9569e-06	0.0478172	0.105	0.04	0.0716244
TDRD9	1.97904e-06	0.0440228	0.155	0.069	0.0724349
FAM168A	1.98561e-06	0.0606745	0.218	0.11	0.0726754
XKR4	1.98767e-06	0.0786549	0.168	0.08	0.0727508
GADD45A	2.00099e-06	-0.212438	0.159	0.298	0.0732383
MYRIP	2.00362e-06	0.0162035	0.027	0.005	0.0733346
DMAC2L	2.02222e-06	0.0740973	0.35	0.203	0.0740153
TMEM176B	2.02975e-06	-0.0731766	0.95	0.856	0.0742909
IL20	2.03921e-06	0.0130826	0.027	0.005	0.0746371
KIF12	2.0486e-06	-0.180224	0.132	0.255	0.0749809
CAPZA1	2.05089e-06	0.0932598	0.536	0.341	0.0750647
AC020659.1	2.05301e-06	0.00981416	0.018	0.002	0.0751422
PRRG4	2.07978e-06	0.116042	0.527	0.34	0.0761219
RPS10	2.12159e-06	-0.137012	0.895	0.847	0.0776521
GREM1	2.12428e-06	0.100986	0.159	0.073	0.0777508
MFSD6	2.12985e-06	0.0753326	0.427	0.253	0.0779548
OSBPL5	2.13402e-06	0.00825068	0.014	0.001	0.0781073
ARL9	2.1392e-06	0.029105	0.068	0.021	0.078297
LINC02006	2.14179e-06	0.0186894	0.005	0	0.0783917
ZC3H7B	2.14393e-06	0.0661807	0.332	0.187	0.0784699
AC005753.3	2.14572e-06	0.00432918	0.005	0	0.0785353
AC073210.3	2.14572e-06	0.00470862	0.005	0	0.0785353
KRT86	2.14572e-06	0.00303804	0.005	0	0.0785353
C5orf60	2.14965e-06	0.00471987	0.005	0	0.0786792
TBX18	2.14965e-06	0.0043907	0.005	0	0.0786792
IGF2-AS	2.14965e-06	0.00250898	0.005	0	0.0786792
CYP4A22-AS1	2.15358e-06	0.00258614	0.005	0	0.0788234
TMEM212	2.15358e-06	0.00293361	0.005	0	0.0788234
LINC02242	2.15358e-06	0.00307575	0.005	0	0.0788234
AC026427.1	2.15358e-06	0.00241097	0.005	0	0.0788234
AL139405.1	2.15358e-06	0.00446282	0.005	0	0.0788234
ZDHHC20-IT1	2.15358e-06	0.00371372	0.005	0	0.0788234
AC004687.1	2.15358e-06	0.00217689	0.005	0	0.0788234
AC091044.1	2.15358e-06	0.00241027	0.005	0	0.0788234
ASCC3	2.15448e-06	0.108032	0.586	0.38	0.078856
AL158839.1	2.15753e-06	0.00148417	0.005	0	0.0789677
AL590133.1	2.15753e-06	0.00184681	0.005	0	0.0789677
AC055714.1	2.15753e-06	0.00209553	0.005	0	0.0789677
LINC01972	2.15753e-06	0.00256783	0.005	0	0.0789677
AL121750.1	2.15753e-06	0.00180089	0.005	0	0.0789677
TRIM15	2.15753e-06	0.00132247	0.005	0	0.0789677
PANDAR	2.15753e-06	0.00184115	0.005	0	0.0789677
AC104964.2	2.15753e-06	0.00165551	0.005	0	0.0789677
C10orf82	2.15753e-06	0.00277246	0.005	0	0.0789677
AC233976.2	2.15753e-06	0.00216534	0.005	0	0.0789677
AC006449.6	2.15859e-06	0.0430316	0.127	0.052	0.0790067
MIR210HG	2.16209e-06	0.0838228	0.336	0.19	0.0791348
CERK	2.16958e-06	-0.193723	0.241	0.358	0.0794087
ECRG4	2.22956e-06	0.0152347	0.027	0.005	0.0816042
ERBIN	2.24355e-06	0.0876132	0.373	0.221	0.0821162
NUAK2	2.26435e-06	0.0635746	0.127	0.054	0.0828776
SMAD1	2.27887e-06	0.0587231	0.35	0.196	0.0834088
MOB1B	2.28264e-06	-0.223611	0.414	0.491	0.0835469
SHMT2	2.28388e-06	0.0657265	0.236	0.123	0.0835925
TMEM170A	2.29555e-06	0.0883271	0.4	0.238	0.0840195
SMIM14	2.34106e-06	0.128081	0.686	0.466	0.0856851
TMEM167B	2.3434e-06	0.115742	0.495	0.322	0.0857708
ARF3	2.36737e-06	0.138122	0.7	0.499	0.086648
MARCKSL1	2.37283e-06	0.117106	0.386	0.239	0.086848
STK17A	2.38657e-06	0.0605244	0.205	0.102	0.0873508
YY1AP1	2.406e-06	0.0797119	0.382	0.226	0.0880621
ELOB	2.41579e-06	-0.10088	0.918	0.856	0.0884202
TES	2.43305e-06	0.0688246	0.341	0.194	0.0890519
PLRG1	2.46625e-06	0.0942014	0.359	0.212	0.0902673
TBC1D1	2.46928e-06	0.0802733	0.191	0.095	0.0903782
AGO2	2.48428e-06	0.113054	0.495	0.314	0.0909273
ARFIP1	2.55909e-06	0.0931671	0.477	0.301	0.0936653
MAGT1	2.57095e-06	0.0926978	0.555	0.351	0.0940993
SLC12A7	2.57583e-06	0.0869513	0.395	0.237	0.0942778
MYPOP	2.58634e-06	0.0464273	0.182	0.086	0.0946625
SELENOI	2.60588e-06	0.0726517	0.441	0.261	0.095378
CDC27	2.60897e-06	0.0860985	0.4	0.239	0.0954911
HID1	2.61378e-06	0.0558579	0.268	0.143	0.0956671
ADPRHL2	2.62637e-06	0.079891	0.377	0.22	0.0961278
LMO4	2.63649e-06	0.0857179	0.227	0.12	0.0964981
RPS6KA5	2.70559e-06	0.0292568	0.073	0.023	0.0990272
RANGAP1	2.72138e-06	0.0971876	0.423	0.264	0.0996053
UGDH	2.72824e-06	0.12153	0.541	0.358	0.0998564
NPAT	2.73146e-06	0.0524845	0.2	0.099	0.0999742
MRC1	2.73612e-06	-0.181541	0.073	0.191	0.100145
TP53INP2	2.77167e-06	0.0754295	0.291	0.165	0.101446
SUSD6	2.79066e-06	0.0692263	0.323	0.181	0.102141
MAGOHB	2.79994e-06	0.0720535	0.414	0.243	0.102481
MAN1A2	2.80768e-06	0.113283	0.609	0.404	0.102764
CPNE4	2.8099e-06	0.041669	0.1	0.038	0.102845
UGT2B4	2.8388e-06	0.0173252	0.023	0.004	0.103903
AC009227.1	2.83886e-06	0.0196978	0.027	0.005	0.103905
PPM1K	2.84296e-06	0.124485	0.6	0.396	0.104055
NQO2	2.85222e-06	0.0808547	0.236	0.127	0.104394
TMEM47	2.86486e-06	0.0496857	0.123	0.051	0.104857
BCL9L	2.88092e-06	0.0841949	0.291	0.163	0.105445
H3F3A	2.91066e-06	-0.0494642	0.982	0.923	0.106533
AC022960.2	2.95242e-06	0.00525271	0.009	0.001	0.108062
AC021613.1	2.95516e-06	0.00484657	0.009	0.001	0.108162
CUX1	3.00155e-06	0.097525	0.509	0.32	0.10986
SHOC2	3.06272e-06	0.0975029	0.441	0.276	0.112099
TP53RK	3.07724e-06	0.0459089	0.191	0.093	0.11263
MANF	3.12586e-06	0.140141	0.723	0.529	0.11441
NUDT11	3.15583e-06	0.0139294	0.045	0.011	0.115506
AC016831.5	3.19863e-06	0.046628	0.15	0.067	0.117073
KIAA1841	3.20806e-06	0.0364956	0.118	0.048	0.117418
GAST	3.21206e-06	0.0599422	0.045	0.011	0.117564
C11orf96	3.22735e-06	0.0873518	0.141	0.063	0.118124
SNHG32	3.24044e-06	-0.231507	0.427	0.498	0.118603
SEZ6	3.29502e-06	0.0565825	0.182	0.088	0.120601
KRT18	3.31572e-06	0.142048	0.809	0.596	0.121359
RPS13	3.36754e-06	-0.0622744	0.991	0.963	0.123255
ZBTB17	3.45624e-06	0.0454278	0.177	0.084	0.126502
RBMX	3.46139e-06	0.107168	0.605	0.407	0.12669
NACA	3.48984e-06	-0.0761554	0.982	0.933	0.127732
MFSD14A	3.4939e-06	0.0956232	0.414	0.259	0.12788
AKAP12	3.49626e-06	0.143347	0.286	0.168	0.127967
UNC119	3.50799e-06	0.118309	0.414	0.261	0.128396
EIF4A1	3.5253e-06	0.143252	0.941	0.81	0.12903
SNX29	3.54583e-06	-0.147901	0.1	0.221	0.129781
NRBP1	3.56862e-06	0.0755805	0.405	0.243	0.130615
ZNF24	3.60362e-06	0.106873	0.65	0.432	0.131896
STX17	3.73217e-06	0.0917454	0.473	0.299	0.136601
MYL12A	3.74121e-06	0.144874	0.864	0.652	0.136932
HADHB	3.78005e-06	0.110506	0.691	0.457	0.138353
UBP1	3.78142e-06	0.0624755	0.286	0.158	0.138404
EBNA1BP2	3.82997e-06	0.0884861	0.518	0.329	0.140181
RNF121	3.88048e-06	0.0614234	0.245	0.131	0.14203
GRPEL1	3.88436e-06	0.110852	0.359	0.22	0.142171
ATG4A	3.91862e-06	0.0550556	0.223	0.115	0.143425
PTTG1	3.93551e-06	0.0468029	0.15	0.068	0.144044
LIFR	3.93661e-06	0.0270109	0.059	0.017	0.144084
SLC4A4	3.9374e-06	0.0479206	0.086	0.031	0.144113
ELL	3.96261e-06	0.0666333	0.223	0.116	0.145036
CAB39L	3.97692e-06	0.0405141	0.127	0.054	0.145559
[truncated: 34,602 more rows]
