# Supplementary material for: Single Cell RNAseq Analysis of Cytokine-Treated Human Islets: Association of Cellular Stress with Impaired Cytokine Responsiveness
Source: Function (Oxf). 2024 Mar 27;5(4):zqae015. doi: 10.1093/function/zqae015 (PMC11237896; doi:10.1093/function/zqae015)
Supplement: zqae015_Supplemental_Files [file zqae015_supplemental_files.zip › Table_S6.xlsx]

## Sheet: Beta_markers_RPL5_hi_vs_RPL5_lo
Column1	p_val	avg_log2FC	pct.1	pct.2	p_val_adj
RPL11	0	0.670723	0.987	0.927	0
RPS8	0	0.726331	0.977	0.903	0
RPL5	0	1.54859	1	0.855	0
RPS7	0	0.608216	0.971	0.906	0
RPL32	0	0.64063	0.983	0.917	0
RPL15	0	0.650228	0.984	0.923	0
RPL14	0	0.620036	0.973	0.902	0
RPL29	0	0.642352	0.96	0.871	0
RPL24	0	0.608906	0.981	0.918	0
RPL35A	0	0.550169	0.969	0.898	0
RPL9	0	0.627443	0.979	0.909	0
RPL34	0	0.60575	0.983	0.923	0
RPS3A	0	0.763489	0.983	0.923	0
RPS23	0	0.714179	0.989	0.934	0
RPS14	0	0.681294	0.98	0.917	0
RPS18	0	0.86135	0.983	0.924	0
EEF1A1	0	0.681254	0.99	0.933	0
RPS12	0	0.537742	0.989	0.935	0
RPL30	0	0.62788	0.985	0.927	0
RPL8	0	0.614132	0.979	0.914	0
RPS6	0	0.700645	0.972	0.894	0
RPL12	0	0.652853	0.975	0.908	0
RPL7A	0	0.844068	0.986	0.927	0
RPS24	0	0.599252	0.986	0.925	0
RPL27A	0	0.577449	0.972	0.899	0
RPS13	0	0.576295	0.974	0.893	0
RPS3	0	0.702081	0.98	0.908	0
NACA	0	0.662526	0.96	0.878	0
RPL6	0	0.658462	0.969	0.885	0
RPL21	0	0.620438	0.984	0.923	0
TPT1	0	0.575499	0.993	0.943	0
RPS2	0	0.594083	0.978	0.92	0
RPS15A	0	0.613744	0.972	0.899	0
RPL13	0	0.576837	0.989	0.947	0
RPL26	0	0.790322	0.982	0.923	0
SNHG29	0	0.741781	0.946	0.831	0
RPL19	0	0.497536	0.985	0.926	0
RPL17	0	0.743121	0.982	0.922	0
RPL18	0	0.592857	0.973	0.911	0
RPS9	0	0.497294	0.978	0.912	0
RPL3	0	0.812735	0.992	0.951	0
RPS4X	0	0.735966	0.983	0.906	0
RPL10	0	0.604956	0.984	0.925	0
RPLP1	1.1948e-300	0.494215	0.991	0.946	4.37308e-296
RACK1	5.40382e-296	0.551736	0.961	0.879	1.97785e-291
UQCRB	5.3808e-289	0.559077	0.942	0.844	1.96943e-284
RPL4	1.58291e-285	0.64741	0.909	0.787	5.7936e-281
RPL22	3.05277e-283	0.540503	0.952	0.867	1.11735e-278
RPL10A	1.94882e-278	0.546119	0.951	0.861	7.13286e-274
RPSA	1.06725e-270	0.593198	0.945	0.857	3.90624e-266
RPS28	3.15842e-270	0.51974	0.982	0.92	1.15601e-265
EEF1G	5.24466e-269	0.573733	0.945	0.846	1.9196e-264
GAS5	5.48764e-269	0.651975	0.789	0.537	2.00853e-264
RPS16	1.25269e-263	0.586076	0.954	0.865	4.58498e-259
RPL23A	6.45859e-261	0.481414	0.974	0.907	2.36391e-256
RPS25	4.56562e-255	0.482347	0.973	0.9	1.67106e-250
RPS27A	3.40206e-250	0.414951	0.992	0.944	1.24519e-245
RPL36	7.79809e-241	0.474546	0.977	0.919	2.85418e-236
EEF1B2	1.69011e-233	0.5607	0.916	0.807	6.18598e-229
RPS5	1.9904e-231	0.50177	0.956	0.871	7.28505e-227
RPL37A	4.40472e-223	0.453601	0.974	0.916	1.61217e-218
CTSS	1.09382e-220	-0.958681	0.157	0.42	4.00349e-216
BST2	1.19524e-217	-0.731138	0.073	0.297	4.37469e-213
RPS10	2.48152e-215	0.574666	0.904	0.784	9.08262e-211
EIF3E	4.03546e-215	0.569106	0.831	0.661	1.47702e-210
B2M	3.38114e-214	-1.06128	0.975	0.963	1.23753e-209
RPS15	2.8675e-203	0.420035	0.974	0.908	1.04953e-198
EIF4A2	5.23114e-195	0.551016	0.898	0.792	1.91465e-190
TOMM7	1.51259e-193	0.503882	0.924	0.823	5.53623e-189
GBP4	1.45642e-191	-1.02949	0.158	0.399	5.33064e-187
SNHG32	9.94714e-191	0.536855	0.673	0.42	3.64075e-186
HLA-A	7.35073e-187	-0.90605	0.841	0.854	2.69044e-182
FAU	9.80404e-187	0.416822	0.97	0.894	3.58838e-182
RPS27	3.3969e-186	0.419716	0.985	0.931	1.2433e-181
IDO1	6.50133e-186	-1.28482	0.056	0.247	2.37955e-181
CD74	1.30141e-180	-0.591629	0.086	0.293	4.76331e-176
RPL39	3.32065e-179	0.429905	0.97	0.885	1.21539e-174
IL18BP	5.36966e-177	-0.584104	0.195	0.429	1.96535e-172
RPL36A	1.36391e-176	0.497419	0.921	0.816	4.99204e-172
EPB41L4A-AS1	2.45019e-174	0.482422	0.663	0.423	8.96792e-170
PFDN5	2.07673e-173	0.410498	0.956	0.877	7.60104e-169
GBP3	4.409e-173	-0.788834	0.185	0.417	1.61374e-168
GBP2	6.53693e-173	-0.817961	0.083	0.286	2.39258e-168
RPS21	2.89545e-172	0.445307	0.949	0.88	1.05976e-167
RPL23	1.1686e-171	0.503744	0.938	0.839	4.27719e-167
ZFAS1	1.34667e-170	0.445927	0.845	0.696	4.92893e-166
SNHG8	1.82785e-168	0.480489	0.784	0.601	6.6901e-164
NPM1	1.30484e-166	0.507851	0.902	0.799	4.77586e-162
RPS19	3.44972e-166	0.407025	0.967	0.906	1.26263e-161
RPL41	2.4161e-164	0.381253	0.993	0.954	8.84318e-160
RPL35	6.91594e-160	0.399619	0.962	0.885	2.5313e-155
LAP3	3.15465e-158	-0.928848	0.308	0.519	1.15463e-153
SLC25A6	6.8482e-156	0.471168	0.853	0.716	2.50651e-151
IL32	5.90271e-155	-1.28877	0.114	0.318	2.16045e-150
PSME2	1.24506e-154	-1.06442	0.616	0.718	4.55705e-150
TOMM20	5.18452e-154	0.464866	0.843	0.72	1.89759e-149
RPL37	1.42519e-153	0.379799	0.972	0.904	5.21635e-149
HLA-E	1.8664e-153	-1.11343	0.644	0.742	6.83123e-149
HLA-C	5.08325e-153	-0.949587	0.748	0.79	1.86052e-148
GBP1	7.59567e-153	-1.12321	0.27	0.489	2.78009e-148
WARS	3.99924e-152	-1.48765	0.512	0.663	1.46376e-147
GPX4	8.71002e-152	0.454044	0.903	0.796	3.18795e-147
HLA-F	1.44736e-150	-0.427263	0.167	0.38	5.29748e-146
RPS4Y1	8.6062e-150	0.618561	0.698	0.514	3.14996e-145
CFB	1.04941e-147	-0.830921	0.062	0.232	3.84094e-143
PPDPF	1.00175e-146	0.459979	0.827	0.669	3.66649e-142
HLA-B	2.10146e-146	-1.04307	0.722	0.764	7.69154e-142
SNHG7	9.33484e-146	0.511262	0.687	0.473	3.41664e-141
IFITM3	1.17337e-140	-0.747988	0.14	0.336	4.29465e-136
RPL7	1.7378e-140	0.440667	0.909	0.795	6.36053e-136
SHISAL2B	3.58471e-138	0.691254	0.746	0.545	1.31204e-133
SOD2	1.71284e-137	-1.3498	0.682	0.775	6.26915e-133
TAP2	1.50985e-135	-0.424415	0.184	0.39	5.52619e-131
HADH	3.51608e-134	0.418776	0.728	0.496	1.28692e-129
CP	6.20464e-134	-1.02179	0.074	0.241	2.27096e-129
RPL18A	2.5861e-133	0.341748	0.975	0.905	9.46537e-129
ATP1B1	2.8934e-133	-0.755631	0.793	0.81	1.05901e-128
RPLP2	3.2525e-133	0.383131	0.954	0.869	1.19045e-128
EIF3H	5.99046e-132	0.421191	0.794	0.628	2.19257e-127
RPL27	3.30616e-131	0.382626	0.94	0.851	1.21009e-126
RPL13A	1.10419e-129	0.428805	0.953	0.867	4.04144e-125
APOL1	1.45466e-129	-0.469958	0.134	0.323	5.32421e-125
CXCL11	1.53035e-129	-1.35466	0.088	0.26	5.60122e-125
VAMP5	3.26073e-129	-0.679296	0.238	0.434	1.19346e-124
TYMP	2.23651e-128	-0.5169	0.121	0.306	8.18584e-124
PSMB10	2.37541e-128	-0.584504	0.366	0.548	8.69422e-124
ATP5MC2	1.32456e-126	0.395935	0.899	0.787	4.84803e-122
BTF3	1.52265e-126	0.374381	0.9	0.789	5.57303e-122
EIF4B	6.38894e-126	0.418195	0.73	0.563	2.33842e-121
ATP5MG	1.94854e-124	0.377607	0.932	0.83	7.13184e-120
TAPBP	6.72445e-124	-0.694977	0.523	0.658	2.46122e-119
NOP53	2.35238e-123	0.429215	0.727	0.56	8.60996e-119
RPLP0	3.71286e-123	0.373293	0.947	0.857	1.35894e-118
FTL	5.26452e-122	0.481869	0.995	0.972	1.92687e-117
ISG15	9.22539e-122	-1.43078	0.414	0.576	3.37659e-117
IFI30	5.43938e-120	-0.579367	0.321	0.506	1.99087e-115
EEF2	4.2776e-119	0.388769	0.896	0.799	1.56565e-114
SNHG6	8.98071e-119	0.36112	0.828	0.692	3.28703e-114
COX7C	1.21664e-118	0.324995	0.946	0.863	4.45301e-114
RPS11	3.24976e-118	0.35889	0.967	0.888	1.18944e-113
RPL38	6.80681e-117	0.331905	0.943	0.866	2.49136e-112
RPL36AL	1.39573e-115	0.372528	0.947	0.851	5.10852e-111
UBD	1.48683e-114	-0.434442	0.04	0.167	5.44195e-110
UBA52	1.86897e-113	0.332131	0.949	0.873	6.84062e-109
RPL28	9.85103e-113	0.317693	0.974	0.907	3.60558e-108
CIRBP	2.66676e-112	0.368633	0.897	0.81	9.76062e-108
PLAAT4	3.97655e-111	-0.925403	0.4	0.567	1.45546e-106
RSAD2	1.61034e-105	-0.617991	0.169	0.344	5.894e-101
TMSB10	3.89774e-105	-0.83464	0.83	0.824	1.42661e-100
CXCL9	7.02783e-105	-0.962631	0.066	0.206	2.57226e-100
PSMB9	2.83828e-104	-0.741647	0.405	0.56	1.03884e-99
GAMT	1.24579e-102	0.300198	0.52	0.31	4.55973e-98
SNHG5	1.5883e-101	0.309235	0.748	0.591	5.81334e-97
RPL31	1.62486e-101	0.413188	0.896	0.782	5.94716e-97
MALAT1	3.19665e-99	-1.09125	0.957	0.962	1.17001e-94
RNF213	4.90269e-99	-0.851896	0.465	0.62	1.79443e-94
HSP90B1	4.6271e-98	-0.700622	0.827	0.826	1.69357e-93
TIMP1	4.6858e-98	-0.667481	0.871	0.86	1.71505e-93
STAT1	5.0725e-98	-0.746599	0.537	0.662	1.85659e-93
EIF1	6.57488e-98	0.307303	0.968	0.922	2.40647e-93
HSPE1	3.12957e-97	0.498479	0.864	0.776	1.14545e-92
ISG20	4.56052e-97	-0.8013	0.38	0.532	1.6692e-92
VGF	6.26919e-96	-0.824627	0.72	0.78	2.29459e-91
CD47	1.3375e-94	-0.537551	0.455	0.597	4.89538e-90
EEF1D	3.08331e-94	0.280815	0.79	0.662	1.12852e-89
IFI35	2.30141e-91	-0.51299	0.382	0.541	8.42339e-87
EIF3K	3.21548e-91	0.300993	0.827	0.716	1.1769e-86
METRN	4.69033e-91	0.378894	0.775	0.617	1.71671e-86
TAP1	5.16502e-91	-0.605833	0.423	0.572	1.89045e-86
INS	1.43091e-90	0.337347	1	1	5.23726e-86
TGM2	1.88675e-89	-0.598911	0.205	0.375	6.9057e-85
IFI6	2.74343e-89	-0.958396	0.641	0.695	1.00412e-84
VMP1	1.18406e-88	-0.734734	0.525	0.65	4.33376e-84
UQCRH	1.32674e-88	0.302074	0.85	0.729	4.856e-84
NME2	5.18678e-88	0.318007	0.911	0.807	1.89841e-83
IAPP	8.17255e-88	0.390482	0.914	0.788	2.99124e-83
LY6E	9.45092e-87	-0.446886	0.216	0.374	3.45913e-82
EIF3F	1.0011e-86	0.320874	0.669	0.519	3.66412e-82
PSME1	2.25331e-85	-0.507791	0.571	0.666	8.24734e-81
DDX60	2.3735e-85	-0.342742	0.159	0.315	8.68724e-81
CD40	2.76458e-85	-0.367745	0.16	0.316	1.01186e-80
TRIM22	4.59212e-85	-0.189458	0.04	0.146	1.68076e-80
GBP5	8.55375e-85	-0.291631	0.026	0.118	3.13076e-80
PHPT1	2.40579e-83	0.309632	0.86	0.75	8.80544e-79
CXCL10	7.71533e-83	-1.48491	0.225	0.395	2.82389e-78
HAPLN3	1.92109e-82	-0.224464	0.06	0.177	7.03137e-78
COX7A2L	1.30619e-81	0.308334	0.782	0.658	4.78077e-77
SAMD9L	2.90775e-81	-0.18584	0.051	0.163	1.06427e-76
IFIT3	1.00707e-80	-0.651991	0.395	0.554	3.68599e-76
COX4I1	1.89576e-80	0.296263	0.935	0.847	6.93865e-76
CCNI	3.44311e-80	0.31575	0.909	0.817	1.26021e-75
CX3CL1	3.49644e-80	-0.353259	0.028	0.118	1.27973e-75
MT2A	6.21876e-80	-0.964586	0.736	0.785	2.27613e-75
PDIA3	2.84826e-79	-0.455914	0.747	0.772	1.04249e-74
MAFA	2.97891e-79	0.383844	0.618	0.422	1.09031e-74
CUTA	4.13977e-79	0.284733	0.844	0.737	1.5152e-74
SELENOW	1.0663e-78	0.305145	0.777	0.651	3.90275e-74
ERP29	1.54224e-76	0.297163	0.871	0.773	5.64474e-72
PARP14	1.4743e-74	-0.535081	0.413	0.563	5.39609e-70
RSL24D1	4.0789e-74	0.307884	0.64	0.492	1.49292e-69
CHCHD10	7.71804e-74	0.304055	0.646	0.495	2.82488e-69
S100A6	1.2608e-73	-1.21593	0.797	0.803	4.61467e-69
PEBP1	4.11388e-73	0.31107	0.909	0.825	1.50572e-68
TNFSF10	1.73683e-72	-0.595801	0.318	0.47	6.35697e-68
MZT2B	6.24097e-72	0.286512	0.878	0.78	2.28426e-67
LUCAT1	1.73001e-71	-0.518131	0.205	0.355	6.332e-67
CD24	1.95503e-71	0.346798	0.607	0.431	7.15559e-67
CHGA	4.78914e-71	-0.659053	0.876	0.865	1.75287e-66
XAF1	9.17914e-71	-0.122327	0.035	0.124	3.35966e-66
ICAM1	1.53423e-70	-0.806657	0.305	0.459	5.61542e-66
ST13	1.56505e-70	0.284116	0.793	0.669	5.72824e-66
CD274	1.74823e-70	-0.400682	0.209	0.357	6.39868e-66
DDR1	2.26568e-70	-0.437743	0.521	0.629	8.2926e-66
LAMP3	2.79148e-69	-0.160965	0.072	0.184	1.02171e-64
C1R	3.76751e-69	-0.169809	0.032	0.117	1.37895e-64
MX1	8.45651e-69	-0.531947	0.33	0.47	3.09517e-64
RARRES1	1.75461e-68	-0.315831	0.073	0.185	6.42203e-64
COMMD6	2.26987e-68	0.272167	0.842	0.735	8.30795e-64
SMDT1	9.0401e-68	0.257896	0.854	0.75	3.30877e-63
SOCS1	9.08059e-68	-0.561006	0.367	0.514	3.32359e-63
PSMB8	1.17762e-67	-0.546085	0.518	0.612	4.31022e-63
ODF3B	7.34348e-67	-0.172139	0.08	0.194	2.68779e-62
UBXN1	8.37696e-67	0.264804	0.7	0.577	3.06605e-62
SPATS2L	1.81504e-66	-0.255237	0.129	0.26	6.64323e-62
NAMPT	5.92222e-66	-0.627474	0.568	0.665	2.16759e-61
S100A11	1.81786e-65	-0.576691	0.665	0.718	6.65355e-61
RPS29	2.63914e-65	0.261473	0.946	0.863	9.6595e-61
ITGA1	1.41375e-64	-0.33302	0.113	0.233	5.17446e-60
SERPINA1	1.63338e-64	-1.14045	0.137	0.266	5.97833e-60
FAM200B	6.2064e-64	0.271919	0.638	0.5	2.27161e-59
UBE2L6	6.22345e-63	-0.384983	0.348	0.481	2.27784e-58
CMPK2	1.26369e-62	-0.24358	0.148	0.28	4.62522e-58
LAMB3	2.24088e-62	-0.135776	0.026	0.102	8.20183e-58
USP30-AS1	3.66284e-62	-0.164879	0.149	0.283	1.34064e-57
IFI44	4.52848e-62	-0.189575	0.076	0.184	1.65747e-57
FXYD2	7.6946e-62	0.426928	0.89	0.816	2.8163e-57
MT1M	9.37135e-62	-0.461582	0.094	0.211	3.43001e-57
NSA2	1.14625e-61	0.25239	0.723	0.605	4.1954e-57
RNF187	1.26863e-61	0.311716	0.47	0.32	4.64333e-57
BEX3	1.53072e-61	0.287833	0.764	0.644	5.60258e-57
CYB5A	1.82293e-61	0.24444	0.601	0.455	6.67209e-57
SOD1	1.93945e-61	0.276901	0.872	0.773	7.09858e-57
TNFRSF12A	9.11421e-61	-0.468308	0.503	0.621	3.33589e-56
HLA-DRA	1.20697e-60	-0.143463	0.014	0.075	4.41763e-56
ANGPTL1	3.06376e-60	-0.165633	0.086	0.195	1.12137e-55
LCN2	4.1811e-60	-1.19118	0.078	0.184	1.53032e-55
ERAP2	1.18893e-59	-0.194544	0.125	0.247	4.3516e-55
SQOR	2.42881e-59	-0.178526	0.085	0.193	8.88969e-55
LAMTOR4	2.83843e-59	0.248428	0.789	0.679	1.03889e-54
VNN2	5.93497e-59	-0.0953638	0.019	0.085	2.17226e-54
DSTN	1.11973e-58	0.267096	0.895	0.796	4.09831e-54
OCIAD2	1.48578e-58	0.21226	0.703	0.569	5.43809e-54
ALKBH7	1.69561e-58	0.255454	0.613	0.476	6.20612e-54
OAS1	4.77189e-58	-0.24535	0.206	0.341	1.74656e-53
NPTX2	6.86868e-58	0.225186	0.591	0.436	2.51401e-53
MUC13	9.94109e-58	-0.248156	0.072	0.173	3.63854e-53
OAS3	1.71573e-57	-0.257073	0.21	0.345	6.27973e-53
HSPD1	1.95873e-57	0.270969	0.752	0.655	7.16913e-53
VPS13C	3.68797e-57	-0.382064	0.501	0.623	1.34984e-52
TMEM45B	4.2574e-57	-0.174923	0.055	0.146	1.55825e-52
TMEM238	6.42511e-57	0.19475	0.36	0.208	2.35165e-52
HNRNPA1	1.08081e-56	0.274956	0.851	0.751	3.95589e-52
CLTA	1.34945e-56	0.255611	0.82	0.716	4.93911e-52
CXCL8	1.89852e-56	-1.37717	0.3	0.441	6.94876e-52
NDUFB10	3.39215e-56	0.265912	0.752	0.651	1.24156e-51
EIF3L	3.58255e-56	0.221529	0.484	0.338	1.31125e-51
GK	4.42365e-56	-0.23352	0.057	0.148	1.6191e-51
IFI44L	5.26782e-56	-0.0622129	0.007	0.056	1.92807e-51
CAMLG	1.16387e-55	0.256624	0.62	0.499	4.2599e-51
POLR1D	1.91825e-55	0.221746	0.643	0.519	7.02098e-51
XRN1	2.75075e-55	-0.391359	0.372	0.501	1.0068e-50
NDUFAF8	3.62081e-55	0.277227	0.619	0.488	1.32525e-50
GSDMD	4.19366e-55	-0.284401	0.237	0.374	1.53492e-50
PRDX5	4.34747e-55	0.223671	0.912	0.828	1.59122e-50
ID4	7.43979e-55	-0.667347	0.487	0.583	2.72304e-50
PPY	8.20346e-55	-1.55484	0.38	0.5	3.00255e-50
FAM162A	8.47203e-55	0.242798	0.693	0.567	3.10085e-50
SAT1	1.33513e-54	-0.794657	0.69	0.726	4.88671e-50
EIF3D	1.35863e-54	0.226394	0.539	0.405	4.97272e-50
MYH9	3.54438e-54	-0.270321	0.224	0.359	1.29728e-49
APOL4	5.65256e-54	-0.27108	0.117	0.229	2.0689e-49
RCN1	9.78222e-54	-0.310557	0.39	0.519	3.58039e-49
SNRPN	2.82418e-53	0.256144	0.861	0.759	1.03368e-48
BAG1	3.23948e-53	0.236398	0.71	0.587	1.18568e-48
LGALS3BP	3.95193e-53	-0.395339	0.542	0.633	1.44645e-48
GC	5.4673e-53	-0.584893	0.103	0.209	2.00109e-48
MT-CO1	8.83177e-53	-0.31071	0.954	0.955	3.23252e-48
PDIA6	2.20877e-52	-0.363183	0.734	0.748	8.08434e-48
EBPL	6.31422e-52	0.165451	0.491	0.347	2.31107e-47
ST14	1.17138e-51	-0.224965	0.22	0.35	4.28735e-47
DPYSL3	1.92567e-51	-0.240651	0.126	0.236	7.04814e-47
DANCR	2.14461e-51	0.169484	0.381	0.237	7.84949e-47
DNAJC22	3.25199e-51	-0.589136	0.074	0.167	1.19026e-46
PCBD1	3.85953e-51	0.26934	0.643	0.521	1.41263e-46
PARP9	4.48301e-51	-0.360131	0.388	0.514	1.64083e-46
LGMN	7.33782e-51	-0.325184	0.339	0.462	2.68572e-46
LIF	1.16078e-50	-0.647884	0.061	0.148	4.24858e-46
ITM2B	1.82109e-50	-0.280354	0.897	0.861	6.66538e-46
PPP1R1A	2.07185e-50	0.304105	0.75	0.603	7.58319e-46
DDX60L	5.87282e-50	-0.15649	0.111	0.218	2.14951e-45
APOL6	1.2833e-49	-0.440999	0.484	0.593	4.69702e-45
IGFBP3	1.39045e-49	-1.20765	0.207	0.319	5.08918e-45
TMEM163	1.43063e-49	-0.250803	0.189	0.311	5.23625e-45
LPGAT1	4.38864e-49	-0.371623	0.396	0.516	1.60629e-44
MYL6B	6.27119e-49	0.208879	0.616	0.486	2.29532e-44
SURF2	6.45324e-49	0.202187	0.576	0.437	2.36195e-44
NCOA7	8.04154e-49	-0.421412	0.163	0.279	2.94328e-44
SERPING1	1.31077e-48	-0.0867704	0.02	0.079	4.79755e-44
CXCL6	1.46091e-48	-0.738458	0.061	0.146	5.34706e-44
MOV10	2.88534e-48	-0.13483	0.091	0.189	1.05606e-43
DDT	3.34835e-48	0.23425	0.748	0.633	1.22553e-43
QSOX1	3.6561e-48	-0.218561	0.17	0.288	1.33817e-43
REX1BD	7.8842e-48	0.161575	0.502	0.366	2.8857e-43
CALR	8.81799e-48	-0.366175	0.79	0.785	3.22747e-43
MZT2A	8.8703e-48	0.256334	0.703	0.588	3.24662e-43
MRPL34	1.18351e-47	0.208195	0.591	0.474	4.33175e-43
ACP2	1.34789e-47	-0.205708	0.203	0.327	4.93341e-43
SPPL2A	1.55755e-47	-0.318779	0.426	0.544	5.7008e-43
TKT	1.60974e-47	0.25351	0.578	0.453	5.89183e-43
TRAFD1	1.85382e-47	-0.259405	0.26	0.388	6.78517e-43
GABARAP	3.64788e-47	0.228987	0.922	0.839	1.33516e-42
VEGFB	5.10283e-47	0.245781	0.544	0.42	1.86769e-42
HERC6	5.78932e-47	-0.13855	0.106	0.208	2.11895e-42
EIF3G	1.03307e-46	0.236126	0.617	0.496	3.78113e-42
IL6ST	1.23219e-46	-0.338058	0.443	0.556	4.50994e-42
CDH1	1.81823e-46	-0.295987	0.377	0.5	6.65491e-42
SEC11A	1.89396e-46	0.238636	0.78	0.694	6.93209e-42
ANP32B	2.6989e-46	0.236263	0.682	0.565	9.87824e-42
PRDX2	4.83455e-46	0.226699	0.863	0.777	1.76949e-41
HIST3H2A	7.60789e-46	0.174698	0.247	0.129	2.78456e-41
DCTN3	8.56697e-46	0.228801	0.692	0.58	3.1356e-41
NDUFB7	1.01714e-45	0.208055	0.807	0.713	3.72283e-41
CHGB	1.29736e-45	-0.539835	0.901	0.892	4.74846e-41
ITGAV	1.50127e-45	-0.302673	0.369	0.485	5.49478e-41
FABP5	1.598e-45	-0.597591	0.168	0.284	5.84883e-41
SAMHD1	1.68487e-45	-0.229182	0.192	0.311	6.16679e-41
DDX58	1.76012e-45	-0.212296	0.181	0.299	6.44222e-41
PIK3AP1	1.90833e-45	-0.0638077	0.031	0.097	6.98469e-41
SYT13	2.08885e-45	0.179297	0.584	0.449	7.6454e-41
ECEL1	2.67183e-45	-0.297437	0.156	0.269	9.77916e-41
CTSO	7.93641e-45	-0.136173	0.111	0.212	2.9048e-40
AC083837.1	2.27919e-44	-0.192407	0.119	0.225	8.34206e-40
RRAS	2.51927e-44	-0.122198	0.084	0.176	9.22078e-40
BIRC3	3.21223e-44	-0.586062	0.204	0.32	1.17571e-39
GCNT3	3.5106e-44	-0.180321	0.051	0.127	1.28491e-39
DBI	4.42559e-44	0.242655	0.868	0.759	1.61981e-39
IFIH1	4.70308e-44	-0.265676	0.264	0.387	1.72138e-39
EDIL3	5.03088e-44	-0.296253	0.293	0.411	1.84135e-39
CTSB	5.32185e-44	-0.401711	0.43	0.538	1.94785e-39
EIF2A	7.55019e-44	0.22454	0.476	0.356	2.76345e-39
CLU	7.74276e-44	-0.608589	0.676	0.714	2.83393e-39
SCG3	1.0189e-43	-0.284997	0.906	0.869	3.72927e-39
PHYH	1.04972e-43	0.150679	0.323	0.198	3.84207e-39
CARHSP1	1.11172e-43	-0.462029	0.4	0.507	4.069e-39
ERP44	1.67794e-43	-0.289698	0.483	0.585	6.14143e-39
SCGN	2.45162e-43	0.256745	0.872	0.767	8.97319e-39
SAMD9	2.65411e-43	-0.231543	0.263	0.386	9.71431e-39
NEURL3	2.86369e-43	-0.220221	0.092	0.186	1.04814e-38
IGBP1	4.02574e-43	0.230951	0.39	0.267	1.47346e-38
LRP10	4.69846e-43	-0.242246	0.423	0.543	1.71968e-38
MRPL18	6.97837e-43	0.263253	0.577	0.465	2.55415e-38
ATP5F1D	8.59391e-43	0.192572	0.803	0.701	3.14546e-38
PARVB	9.94622e-43	0.215363	0.494	0.351	3.64042e-38
BNIP3	1.37759e-42	0.244545	0.782	0.681	5.04213e-38
SAA2	1.91444e-42	-0.45195	0.017	0.067	7.00702e-38
PMVK	1.97194e-42	0.18518	0.556	0.433	7.21751e-38
CASP4	2.27004e-42	-0.227596	0.224	0.344	8.30857e-38
MRPS24	2.35565e-42	0.196607	0.638	0.53	8.62192e-38
GCG	2.52038e-42	-1.12706	0.929	0.935	9.22484e-38
ELL2	2.75785e-42	-0.485226	0.433	0.538	1.0094e-37
DST	3.43067e-42	-0.446499	0.563	0.643	1.25566e-37
FNDC3B	4.86681e-42	-0.315838	0.348	0.464	1.7813e-37
NUB1	5.7517e-42	-0.261474	0.454	0.557	2.10518e-37
IRF1	8.35838e-42	-0.469073	0.538	0.642	3.05925e-37
DYNLT1	1.87262e-41	-0.362369	0.762	0.761	6.85398e-37
RPS19BP1	3.28566e-41	0.193826	0.696	0.586	1.20258e-36
ETV7	4.13196e-41	-0.269344	0.331	0.454	1.51234e-36
ELOB	4.4546e-41	0.195873	0.881	0.789	1.63043e-36
CD68	5.01695e-41	-0.141865	0.115	0.212	1.83625e-36
LETMD1	7.5706e-41	0.183091	0.297	0.182	2.77091e-36
BTN3A2	1.02506e-40	-0.0922505	0.062	0.141	3.75181e-36
RHBDF2	1.26133e-40	-0.1743	0.115	0.212	4.61659e-36
KL	1.48892e-40	-0.261785	0.091	0.178	5.44961e-36
TPPP3	1.65172e-40	0.188362	0.3	0.182	6.04545e-36
CFLAR	1.69157e-40	-0.28778	0.309	0.426	6.19132e-36
F11R	2.21344e-40	-0.186462	0.198	0.313	8.10139e-36
NOS2	2.74894e-40	-0.157204	0.005	0.04	1.00614e-35
EPSTI1	4.61599e-40	-0.28958	0.379	0.49	1.6895e-35
IZUMO4	4.9835e-40	-0.0976197	0.042	0.11	1.82401e-35
ST5	7.5799e-40	-0.323241	0.302	0.421	2.77432e-35
SLC25A3	8.07022e-40	0.22613	0.819	0.734	2.95378e-35
APP	9.72567e-40	-0.331214	0.712	0.741	3.55969e-35
YBX1	1.10642e-39	0.224223	0.856	0.765	4.04961e-35
AF117829.1	1.29416e-39	-0.204612	0.111	0.204	4.73676e-35
HM13	3.02042e-39	-0.316188	0.545	0.61	1.1055e-34
OPTN	3.08915e-39	-0.322789	0.549	0.627	1.13066e-34
PLSCR1	3.90689e-39	-0.288386	0.475	0.575	1.42996e-34
LINC01574	4.1515e-39	0.113255	0.155	0.064	1.51949e-34
GPC6	4.18503e-39	-0.131506	0.037	0.099	1.53176e-34
CXCL1	5.63795e-39	-1.31112	0.158	0.259	2.06355e-34
A1BG	6.14863e-39	0.19466	0.49	0.37	2.25046e-34
BAALC	9.14728e-39	-0.169245	0.11	0.202	3.348e-34
PMAIP1	9.57608e-39	-0.156814	0.062	0.138	3.50494e-34
HSPA5	1.00869e-38	-0.630427	0.728	0.749	3.69191e-34
MAN1A1	1.09022e-38	-0.350356	0.531	0.612	3.99032e-34
PDIA4	1.27444e-38	-0.30256	0.287	0.4	4.66457e-34
PLA1A	1.27767e-38	-0.0973744	0.041	0.107	4.67639e-34
HCP5	1.53693e-38	-0.0522911	0.032	0.091	5.62531e-34
C11orf1	1.61548e-38	0.152852	0.417	0.296	5.91281e-34
ATP6V0E2	1.62219e-38	0.190886	0.631	0.51	5.93738e-34
PLAUR	1.74764e-38	-0.108912	0.042	0.108	6.39652e-34
PAM	1.84979e-38	-0.342448	0.67	0.711	6.7704e-34
ABCB1	4.30629e-38	-0.182642	0.099	0.186	1.57614e-33
NDUFB9	6.14323e-38	0.197383	0.701	0.6	2.24848e-33
MTUS1	6.23499e-38	-0.217667	0.198	0.305	2.28207e-33
SP110	8.40371e-38	-0.213866	0.226	0.336	3.07584e-33
C15orf61	1.04428e-37	0.188739	0.478	0.358	3.82216e-33
ERLIN1	1.24894e-37	-0.169829	0.15	0.251	4.57125e-33
HIF1A	1.52266e-37	-0.327237	0.391	0.497	5.57308e-33
AKR7A2	1.72083e-37	0.190131	0.52	0.4	6.29841e-33
ARL6IP4	1.90028e-37	0.215651	0.85	0.75	6.9552e-33
P4HB	1.94293e-37	-0.330757	0.77	0.767	7.11132e-33
MT1E	1.97474e-37	-0.631137	0.407	0.522	7.22775e-33
SCARB2	2.34488e-37	-0.339228	0.624	0.682	8.58248e-33
CCNB1IP1	3.11239e-37	0.149947	0.301	0.188	1.13917e-32
DBP	3.41019e-37	0.146349	0.238	0.133	1.24816e-32
SP100	3.84299e-37	-0.231707	0.322	0.434	1.40657e-32
CACYBP	4.46095e-37	0.178184	0.546	0.434	1.63275e-32
MYO10	5.54186e-37	-0.185033	0.047	0.113	2.02838e-32
PHF11	5.79831e-37	-0.228785	0.328	0.444	2.12224e-32
CPXM1	9.15083e-37	-0.156427	0.006	0.04	3.34929e-32
HSPA1B	1.16616e-36	0.286249	0.451	0.342	4.26827e-32
MAGT1	1.24035e-36	-0.195205	0.316	0.425	4.53982e-32
ITGB1	1.32198e-36	-0.348403	0.596	0.657	4.83856e-32
TRMT112	1.59597e-36	0.201814	0.785	0.697	5.84142e-32
CNP	1.62728e-36	-0.325358	0.487	0.558	5.95602e-32
HCFC1R1	1.92365e-36	0.167421	0.393	0.277	7.04076e-32
MMP25-AS1	2.32901e-36	-0.148007	0.093	0.177	8.52442e-32
GLRX5	2.62199e-36	0.168741	0.539	0.431	9.59674e-32
BRI3	2.68377e-36	0.229941	0.861	0.758	9.82288e-32
UQCRQ	3.28821e-36	0.201147	0.876	0.784	1.20352e-31
COPRS	3.36862e-36	0.186181	0.595	0.488	1.23295e-31
HLA-DRB1	3.61122e-36	-0.0779781	0.02	0.068	1.32174e-31
BTN3A1	4.21168e-36	-0.0966289	0.058	0.129	1.54152e-31
EBI3	4.92243e-36	-0.0703923	0.015	0.06	1.80166e-31
NT5C3A	5.65287e-36	-0.231234	0.339	0.445	2.06901e-31
NEAT1	6.13365e-36	-0.912714	0.686	0.744	2.24498e-31
LY96	6.6147e-36	-0.120379	0.081	0.16	2.42105e-31
IFI27	6.92706e-36	-0.0797335	0.014	0.057	2.53537e-31
MRPL40	8.57307e-36	0.184367	0.584	0.474	3.13783e-31
SERPINE2	8.65509e-36	-0.367287	0.137	0.229	3.16785e-31
JAK1	1.00871e-35	-0.337429	0.621	0.675	3.69199e-31
CMTM6	1.20887e-35	-0.28287	0.48	0.564	4.42457e-31
C5orf15	1.26644e-35	-0.220896	0.353	0.464	4.63531e-31
PXK	2.24645e-35	-0.166373	0.137	0.231	8.22224e-31
LDHA	3.41106e-35	-0.355297	0.224	0.328	1.24848e-30
AC099509.1	8.30737e-35	-0.143282	0.104	0.189	3.04058e-30
MAP1B	9.05553e-35	-0.358398	0.673	0.701	3.31442e-30
FBXO6	1.12543e-34	-0.138337	0.17	0.27	4.11917e-30
SEMA3E	1.27843e-34	-0.150022	0.04	0.1	4.67917e-30
PERP	1.63572e-34	0.125479	0.771	0.679	5.98688e-30
CA8	1.6472e-34	-0.185096	0.203	0.305	6.02893e-30
UBE2Z	1.7278e-34	-0.248424	0.309	0.416	6.32391e-30
TMEM14B	2.00255e-34	0.183793	0.659	0.562	7.32955e-30
BATF2	2.02871e-34	-0.182516	0.183	0.286	7.42528e-30
PAK3	2.03996e-34	-0.33486	0.55	0.62	7.46647e-30
ATP6V1F	2.06071e-34	0.181167	0.738	0.634	7.54239e-30
COPS9	2.74245e-34	0.194711	0.725	0.635	1.00376e-29
RIPK2	2.92338e-34	-0.267676	0.199	0.303	1.06999e-29
TNFAIP2	3.82591e-34	-0.363616	0.077	0.152	1.40032e-29
G6PC2	4.51099e-34	0.142422	0.57	0.442	1.65107e-29
C19orf53	4.89227e-34	0.181104	0.755	0.663	1.79062e-29
TNFRSF11B	5.08491e-34	-0.229111	0.065	0.135	1.86113e-29
TMA7	5.46373e-34	0.194942	0.892	0.805	1.99978e-29
LMO7	7.15785e-34	-0.210636	0.287	0.397	2.61984e-29
EHF	7.18375e-34	-0.115726	0.09	0.17	2.62932e-29
SLC12A7	8.35347e-34	-0.120842	0.093	0.174	3.05745e-29
TOMM6	1.03177e-33	0.19578	0.749	0.655	3.7764e-29
VAT1	1.27608e-33	0.109303	0.416	0.299	4.67058e-29
MRLN	1.2832e-33	0.121063	0.205	0.109	4.69666e-29
RRAGD	1.42888e-33	0.197734	0.502	0.401	5.22984e-29
CRIM1	1.62178e-33	-0.136815	0.073	0.146	5.93587e-29
VNN3	1.79235e-33	-0.0713859	0.013	0.053	6.56019e-29
IRF9	1.80258e-33	-0.274382	0.463	0.561	6.59763e-29
MYO1B	1.99271e-33	-0.248917	0.272	0.376	7.29351e-29
ACTN1	3.4467e-33	-0.243787	0.279	0.39	1.26153e-28
PFN2	3.55803e-33	0.190226	0.551	0.445	1.30227e-28
APOL2	3.68143e-33	-0.344014	0.507	0.604	1.34744e-28
NMI	4.1509e-33	-0.157156	0.24	0.349	1.51927e-28
ITGA3	4.23202e-33	-0.1066	0.1	0.184	1.54896e-28
C1orf43	4.29794e-33	0.182595	0.688	0.588	1.57309e-28
PHB2	4.59931e-33	0.157983	0.504	0.398	1.68339e-28
TJP2	4.70662e-33	-0.15061	0.06	0.127	1.72267e-28
HLA-DMA	5.1659e-33	-0.0565874	0.007	0.04	1.89077e-28
MT-CO3	5.39031e-33	-0.229363	0.95	0.945	1.97291e-28
CTNNA1	5.9554e-33	-0.241701	0.319	0.422	2.17973e-28
EIF3M	6.66943e-33	0.167809	0.516	0.404	2.44108e-28
RPN2	8.51054e-33	-0.262272	0.496	0.577	3.11494e-28
NEDD8	8.88388e-33	0.183123	0.795	0.698	3.25159e-28
VDAC3	1.03676e-32	0.146637	0.541	0.431	3.79465e-28
TSTD1	1.04039e-32	0.170864	0.771	0.685	3.80793e-28
FKBP11	1.12972e-32	-0.196869	0.321	0.431	4.13487e-28
AP3B1	1.49381e-32	-0.235631	0.399	0.495	5.46749e-28
ARF3	1.51383e-32	-0.202287	0.412	0.513	5.54076e-28
MIF	1.63996e-32	0.20235	0.979	0.917	6.00244e-28
ZC3H12A	1.6584e-32	-0.228577	0.116	0.202	6.06992e-28
NECTIN2	1.80646e-32	-0.212995	0.306	0.408	6.61183e-28
NUDT14	1.90816e-32	0.16753	0.503	0.398	6.98406e-28
RPN1	2.44461e-32	-0.193096	0.305	0.41	8.94753e-28
ASB9	2.70429e-32	0.173297	0.272	0.168	9.89798e-28
MET	2.76983e-32	-0.0491611	0.007	0.038	1.01379e-27
PRG4	2.89198e-32	-0.463948	0.078	0.151	1.05849e-27
SAT2	3.85327e-32	0.15592	0.589	0.494	1.41033e-27
TMBIM6	3.88363e-32	-0.246324	0.823	0.809	1.42145e-27
C7orf50	4.23394e-32	0.173342	0.505	0.4	1.54966e-27
RAB3B	4.51178e-32	-0.326196	0.544	0.611	1.65136e-27
ELOVL7	4.73355e-32	-0.0732237	0.054	0.119	1.73253e-27
CD82	4.82836e-32	-0.153612	0.13	0.218	1.76723e-27
TMOD1	4.92444e-32	-0.243805	0.697	0.721	1.80239e-27
DGCR6L	5.13025e-32	0.135209	0.329	0.224	1.87772e-27
ATP5F1E	1.0155e-31	0.171527	0.972	0.9	3.71681e-27
ID2	1.08553e-31	-0.35663	0.29	0.39	3.97315e-27
TRAPPC2L	1.2717e-31	0.158807	0.55	0.446	4.65453e-27
FNDC3A	1.28495e-31	-0.280516	0.529	0.607	4.70303e-27
TCP1	1.37098e-31	0.14559	0.589	0.487	5.01791e-27
PSMA6	1.42442e-31	-0.301343	0.685	0.697	5.21352e-27
LYN	1.4786e-31	-0.0953303	0.119	0.206	5.41182e-27
C12orf75	1.9507e-31	0.205259	0.74	0.644	7.13974e-27
HYOU1	2.00886e-31	-0.194403	0.273	0.378	7.35264e-27
HNRNPA2B1	2.40509e-31	-0.282627	0.786	0.779	8.80287e-27
GBP6	2.71707e-31	-0.0499194	0.004	0.03	9.94476e-27
HSPA6	3.11563e-31	0.3951	0.168	0.083	1.14035e-26
DEPP1	3.4945e-31	0.391192	0.608	0.505	1.27902e-26
FTH1	3.49763e-31	0.124855	0.995	0.967	1.28017e-26
RAB27A	3.8795e-31	-0.166476	0.355	0.462	1.41994e-26
FXYD3	3.98212e-31	-0.316313	0.166	0.257	1.4575e-26
AL118508.1	4.30679e-31	0.0604355	0.129	0.053	1.57633e-26
SERPINB9	4.48042e-31	-0.0685486	0.018	0.06	1.63988e-26
RPS20	5.18674e-31	0.17653	0.866	0.78	1.8984e-26
DNAJC12	6.03599e-31	-0.331893	0.787	0.765	2.20923e-26
MACF1	7.49861e-31	-0.341065	0.477	0.558	2.74456e-26
UBC	7.74127e-31	-0.245574	0.904	0.871	2.83338e-26
DTX3L	7.83915e-31	-0.209467	0.272	0.376	2.86921e-26
PHLDA2	8.68224e-31	-0.11988	0.046	0.105	3.17779e-26
CD151	8.75417e-31	-0.266328	0.5	0.582	3.20412e-26
SAA1	9.56149e-31	-0.357375	0.011	0.047	3.4996e-26
QPCT	1.19597e-30	-0.289769	0.764	0.758	4.37736e-26
RPP21	1.2942e-30	0.135087	0.536	0.435	4.73689e-26
MR1	1.40168e-30	-0.122341	0.114	0.196	5.1303e-26
SMOC1	1.53382e-30	-0.148712	0.068	0.135	5.61392e-26
LSM5	1.80623e-30	0.167311	0.511	0.409	6.61097e-26
TMEM14A	1.8569e-30	0.13167	0.363	0.256	6.79644e-26
RHOC	1.88454e-30	-0.0782689	0.043	0.1	6.8976e-26
ABCC8	2.08575e-30	-0.0395994	0.725	0.608	7.63405e-26
MRPL51	2.28864e-30	0.171504	0.758	0.675	8.37666e-26
PNKD	2.33545e-30	0.15335	0.436	0.33	8.54797e-26
SPTBN1	2.44301e-30	-0.348702	0.328	0.428	8.94166e-26
RHOU	2.74551e-30	-0.0758696	0.058	0.122	1.00488e-25
NUDT2	3.0081e-30	0.13649	0.315	0.218	1.10099e-25
DDX5	3.36065e-30	-0.321926	0.823	0.826	1.23003e-25
RNF24	3.8534e-30	-0.137006	0.125	0.21	1.41038e-25
LSR	3.88791e-30	-0.161676	0.26	0.365	1.42302e-25
APOBEC3G	3.90948e-30	-0.0976942	0.105	0.185	1.43091e-25
SYP	4.1746e-30	-0.290063	0.501	0.582	1.52794e-25
TIMM13	4.32099e-30	0.177703	0.576	0.474	1.58152e-25
LAMC2	4.49262e-30	-0.122771	0.042	0.098	1.64434e-25
CD63	4.71241e-30	-0.207309	0.934	0.902	1.72479e-25
INPP1	4.89268e-30	-0.178243	0.267	0.366	1.79077e-25
HSF4	5.20029e-30	0.061463	0.316	0.21	1.90336e-25
FGB	5.49103e-30	-0.54089	0.017	0.057	2.00977e-25
OAZ1	6.26116e-30	0.167827	0.939	0.868	2.29165e-25
CCDC85B	7.44614e-30	0.135847	0.377	0.275	2.72536e-25
LAGE3	8.10025e-30	0.157068	0.452	0.351	2.96477e-25
CAPN13	9.34835e-30	0.105828	0.202	0.114	3.42159e-25
TMEM141	1.00296e-29	0.173646	0.606	0.508	3.67092e-25
KCNK16	1.56489e-29	0.0815917	0.387	0.274	5.72765e-25
AL118516.1	1.63497e-29	0.0959028	0.2	0.111	5.98415e-25
DKK3	1.78883e-29	-0.108868	0.088	0.161	6.54729e-25
METTL5	2.36306e-29	0.161798	0.59	0.496	8.64904e-25
PDLIM4	2.38604e-29	-0.171788	0.149	0.235	8.73314e-25
VEGFC	2.50217e-29	-0.0670783	0.019	0.06	9.15821e-25
LINC02605	2.56019e-29	-0.272075	0.134	0.22	9.37055e-25
NNMT	2.91013e-29	-0.240426	0.19	0.283	1.06514e-24
NAA38	3.00683e-29	0.175984	0.681	0.589	1.10053e-24
MT-ND4L	3.84133e-29	0.0615221	0.835	0.765	1.40596e-24
RTP4	4.18116e-29	-0.0830498	0.091	0.166	1.53035e-24
PRDX6	5.05393e-29	0.165778	0.593	0.497	1.84979e-24
GLS	6.52615e-29	-0.428817	0.374	0.464	2.38863e-24
ECE1	8.77454e-29	-0.205728	0.248	0.343	3.21157e-24
CPE	9.43321e-29	-0.213054	0.943	0.916	3.45265e-24
SLC7A14	9.47656e-29	-0.19248	0.119	0.198	3.46852e-24
PIN1	9.98199e-29	0.157748	0.621	0.524	3.65351e-24
TNIP1	1.06481e-28	-0.195363	0.159	0.245	3.89732e-24
ATP5PO	1.40383e-28	0.187675	0.669	0.58	5.13817e-24
PITHD1	1.46072e-28	0.114387	0.472	0.37	5.34639e-24
LAMTOR1	1.48388e-28	0.169337	0.687	0.597	5.43116e-24
CDC42SE2	1.49108e-28	-0.221724	0.466	0.555	5.45751e-24
AP002360.1	1.51874e-28	0.0851707	0.19	0.106	5.55875e-24
ADAR	1.54563e-28	-0.30984	0.52	0.595	5.65716e-24
TBCA	1.90987e-28	0.160192	0.842	0.749	6.9903e-24
RASGRF1	2.00296e-28	0.124289	0.294	0.198	7.33102e-24
SLFN5	2.29488e-28	-0.0906147	0.088	0.159	8.39948e-24
STUB1	2.32153e-28	0.152652	0.662	0.571	8.49704e-24
KRT10	2.62872e-28	0.130757	0.83	0.747	9.62137e-24
CADPS	2.7248e-28	-0.292052	0.463	0.553	9.97302e-24
APOH	2.74829e-28	-0.0860324	0.029	0.076	1.0059e-23
ARAP2	3.57177e-28	-0.0846338	0.024	0.067	1.30731e-23
COX5A	3.81962e-28	0.194118	0.691	0.603	1.39802e-23
TSPAN13	4.21167e-28	0.166752	0.575	0.475	1.54151e-23
GAPDH	5.0697e-28	0.177287	0.964	0.904	1.85556e-23
TMEM256	5.44997e-28	0.135514	0.397	0.297	1.99474e-23
GADD45A	5.8057e-28	0.0888729	0.305	0.202	2.12494e-23
SWI5	5.85603e-28	0.15072	0.398	0.298	2.14337e-23
C6orf62	6.02292e-28	-0.229012	0.395	0.486	2.20445e-23
CCL5	6.96167e-28	-0.318683	0.009	0.039	2.54804e-23
TMEM30A	7.19969e-28	-0.25123	0.446	0.531	2.63516e-23
C8orf82	7.4253e-28	0.131855	0.365	0.266	2.71773e-23
UNC93B1	7.50365e-28	-0.0557847	0.033	0.083	2.74641e-23
SLC29A4	8.03425e-28	0.0905323	0.453	0.34	2.94062e-23
C3	8.96855e-28	-0.098001	0.013	0.047	3.28258e-23
FEZ1	9.94118e-28	-0.0704476	0.048	0.104	3.63857e-23
ALPK1	1.09846e-27	-0.064591	0.02	0.061	4.02048e-23
PPM1K	1.32323e-27	-0.238858	0.355	0.447	4.84316e-23
PITPNA-AS1	1.70366e-27	0.109055	0.279	0.186	6.23556e-23
SPOCK1	1.93571e-27	-0.0564328	0.019	0.058	7.08487e-23
PSENEN	2.00459e-27	-0.222595	0.46	0.539	7.33699e-23
RBP4	2.33599e-27	0.0614902	0.812	0.683	8.54994e-23
ANAPC11	3.41186e-27	0.190106	0.689	0.607	1.24877e-22
NDUFA11	4.09991e-27	0.185342	0.78	0.699	1.50061e-22
PARP3	4.38019e-27	-0.0507656	0.032	0.08	1.60319e-22
MAP1LC3A	6.53609e-27	0.124478	0.759	0.662	2.39227e-22
PARP12	7.90715e-27	-0.114672	0.119	0.197	2.8941e-22
ID1	8.06606e-27	-0.521524	0.535	0.599	2.95226e-22
MRPL36	8.37417e-27	0.155439	0.498	0.405	3.06503e-22
RND1	8.70767e-27	-0.255293	0.075	0.141	3.18709e-22
RBBP8	8.71228e-27	-0.300468	0.315	0.4	3.18878e-22
NTRK2	8.91566e-27	-0.111233	0.023	0.065	3.26322e-22
CCL20	8.94441e-27	-0.774001	0.096	0.167	3.27374e-22
STAT2	9.18927e-27	-0.192276	0.19	0.277	3.36337e-22
ACTR3	1.02806e-26	-0.28063	0.446	0.529	3.76279e-22
VAMP2	1.08705e-26	0.162078	0.75	0.664	3.97871e-22
MVP	1.15758e-26	-0.173703	0.285	0.379	4.23688e-22
SP140L	1.17736e-26	-0.0981171	0.084	0.153	4.30925e-22
MLPH	1.20264e-26	-0.0543761	0.009	0.039	4.40177e-22
KIAA1217	1.28237e-26	-0.080688	0.054	0.111	4.69359e-22
CEBPB	1.49655e-26	-0.408871	0.259	0.341	5.47752e-22
ATP6V0C	1.50482e-26	0.138066	0.81	0.741	5.50779e-22
MICOS13	1.66304e-26	0.162396	0.726	0.628	6.08689e-22
PARP10	1.67098e-26	-0.115589	0.11	0.185	6.11596e-22
TGOLN2	1.88642e-26	-0.270857	0.565	0.626	6.90449e-22
TBX21	1.99657e-26	-0.036221	0.009	0.04	7.30765e-22
NFKBIZ	2.49177e-26	-0.270507	0.201	0.288	9.12013e-22
TMED7	2.57574e-26	-0.234048	0.491	0.564	9.42745e-22
TMC5	2.74665e-26	-0.0734906	0.01	0.04	1.0053e-21
RBPMS	3.22735e-26	-0.150712	0.091	0.16	1.18124e-21
MAFB	3.23707e-26	0.14276	0.642	0.528	1.1848e-21
TRIM69	3.71823e-26	-0.156916	0.3	0.395	1.36091e-21
AC106795.2	3.99358e-26	0.0557467	0.182	0.102	1.46169e-21
TAGLN3	4.03483e-26	0.0702578	0.419	0.311	1.47679e-21
C5orf56	4.12504e-26	-0.188939	0.354	0.451	1.50981e-21
DERL1	4.1542e-26	-0.157532	0.31	0.406	1.52048e-21
COX6C	4.21335e-26	0.161654	0.913	0.824	1.54213e-21
CDKN1C	5.26454e-26	-0.0409652	0.612	0.478	1.92688e-21
NPFFR2	5.7228e-26	-0.0854827	0.008	0.037	2.0946e-21
ENO2	5.76498e-26	0.0950863	0.501	0.397	2.11004e-21
CLIC1	7.05487e-26	-0.291847	0.758	0.747	2.58215e-21
ZNF428	7.1189e-26	0.138579	0.536	0.442	2.60559e-21
GUK1	7.21212e-26	0.179932	0.902	0.808	2.63971e-21
BATF3	7.87173e-26	-0.102586	0.101	0.174	2.88113e-21
OLA1	8.45139e-26	0.152256	0.46	0.367	3.09329e-21
SMPDL3B	8.80995e-26	-0.0598957	0.064	0.124	3.22453e-21
GBP7	9.4831e-26	-0.0223393	0.003	0.025	3.47091e-21
LSM10	1.17712e-25	0.11953	0.414	0.317	4.30837e-21
TXNIP	1.20961e-25	-0.197324	0.18	0.265	4.42729e-21
UGGT1	1.35675e-25	-0.142538	0.143	0.223	4.96584e-21
SCG2	1.60629e-25	-0.470629	0.782	0.773	5.8792e-21
ZNFX1	1.68566e-25	-0.168928	0.235	0.328	6.16967e-21
CD59	1.76919e-25	-0.222892	0.768	0.763	6.47542e-21
RND3	1.78013e-25	-0.170842	0.035	0.083	6.51546e-21
GCH1	2.05097e-25	-0.174841	0.38	0.468	7.50676e-21
ATP2B4	2.47654e-25	-0.110525	0.111	0.183	9.06439e-21
CXCL12	2.54707e-25	-0.0525622	0.003	0.025	9.32252e-21
PRXL2A	2.75081e-25	0.102765	0.592	0.497	1.00682e-20
VIM	2.76488e-25	-0.359121	0.111	0.183	1.01197e-20
IFIT2	2.87739e-25	-0.201494	0.198	0.287	1.05315e-20
AC104035.1	2.8926e-25	-0.0634103	0.016	0.05	1.05872e-20
HINT2	3.2685e-25	0.162884	0.498	0.405	1.1963e-20
TGFBR3L	3.47723e-25	0.0897207	0.221	0.135	1.2727e-20
POLR2J	3.76255e-25	0.139093	0.59	0.494	1.37713e-20
INHBA	4.37222e-25	-0.37897	0.155	0.232	1.60028e-20
UBXN4	4.4584e-25	-0.234003	0.752	0.753	1.63182e-20
MAP2	4.8517e-25	-0.265485	0.442	0.517	1.77577e-20
HNRNPK	4.90298e-25	-0.252188	0.71	0.721	1.79454e-20
FIS1	4.99564e-25	0.177157	0.763	0.683	1.82845e-20
HLA-DQB1	6.34322e-25	-0.0357896	0.006	0.032	2.32168e-20
AC022613.1	7.1759e-25	-0.0959267	0.063	0.122	2.62645e-20
ANXA4	7.28763e-25	-0.126382	0.104	0.175	2.66734e-20
TMED5	7.64802e-25	-0.171523	0.319	0.409	2.79925e-20
ETHE1	7.96074e-25	-0.200821	0.306	0.393	2.91371e-20
SNRPD2	8.97373e-25	0.176562	0.683	0.592	3.28447e-20
TOMM5	9.93923e-25	0.148122	0.679	0.595	3.63786e-20
TMEM176B	9.985e-25	-0.408985	0.505	0.566	3.65461e-20
DNAJB1	1.06146e-24	0.139488	0.394	0.306	3.88505e-20
COX6B1	1.16009e-24	0.153124	0.847	0.759	4.24605e-20
ACSL4	1.20264e-24	-0.116344	0.112	0.184	4.40177e-20
LYPD1	1.23007e-24	-0.0714131	0.03	0.074	4.50219e-20
NENF	1.4527e-24	0.177349	0.828	0.75	5.31703e-20
GCSH	1.48856e-24	0.127815	0.403	0.312	5.44829e-20
RFX6	1.65665e-24	-0.234964	0.245	0.331	6.06351e-20
TMEM230	1.83762e-24	0.150248	0.632	0.546	6.72587e-20
FSTL1	1.87742e-24	-0.0591793	0.026	0.068	6.87154e-20
GRIA3	1.94106e-24	-0.211746	0.189	0.271	7.10448e-20
SPHK1	1.95165e-24	-0.110979	0.039	0.087	7.14323e-20
SFT2D2	1.95956e-24	-0.160741	0.301	0.39	7.17217e-20
PLOD2	2.4148e-24	-0.406394	0.614	0.665	8.83842e-20
FGFR1	2.60709e-24	-0.256672	0.248	0.334	9.5422e-20
PYURF	2.72759e-24	0.145813	0.649	0.566	9.98325e-20
AC080132.1	3.17468e-24	0.114346	0.244	0.16	1.16196e-19
GSTO2	3.77099e-24	0.123051	0.364	0.273	1.38022e-19
TXN2	3.98245e-24	0.13306	0.417	0.324	1.45761e-19
SPATA6L	4.08716e-24	-0.127466	0.048	0.1	1.49594e-19
SNX3	4.92219e-24	0.160283	0.735	0.661	1.80157e-19
TNFRSF18	4.99724e-24	-0.0918215	0.041	0.09	1.82904e-19
SLC16A7	5.10471e-24	-0.065932	0.019	0.055	1.86838e-19
ERO1A	5.13022e-24	-0.388421	0.465	0.531	1.87771e-19
LINC00963	6.62277e-24	-0.17444	0.227	0.313	2.424e-19
FAM111A	6.97124e-24	-0.0801743	0.045	0.095	2.55154e-19
NDUFB8	7.36388e-24	0.182478	0.866	0.777	2.69525e-19
PIR	8.62134e-24	0.0884959	0.215	0.136	3.1555e-19
ALKAL2	9.01336e-24	-0.0667274	0.017	0.052	3.29898e-19
UTRN	9.38964e-24	-0.260596	0.289	0.375	3.4367e-19
CNN3	1.01439e-23	-0.156341	0.229	0.318	3.71278e-19
CCL8	1.05754e-23	-0.20675	0.014	0.047	3.87071e-19
IDS	1.30969e-23	-0.260589	0.798	0.778	4.7936e-19
ATP5PF	1.34343e-23	0.160822	0.873	0.778	4.91709e-19
EIF5A	1.40638e-23	-0.251889	0.648	0.672	5.14749e-19
PARM1	1.40706e-23	-0.216786	0.401	0.479	5.14999e-19
MAST4	1.45608e-23	-0.26075	0.381	0.464	5.32939e-19
SNRPE	1.48248e-23	0.115023	0.674	0.586	5.42604e-19
PDLIM2	1.83382e-23	0.121593	0.257	0.17	6.71195e-19
SECTM1	1.84032e-23	-0.0460959	0.016	0.05	6.73574e-19
ARL5B	1.90761e-23	-0.207345	0.176	0.256	6.98204e-19
TAX1BP3	1.93227e-23	-0.101308	0.155	0.233	7.0723e-19
B4GALT1	1.99946e-23	-0.133514	0.098	0.163	7.31823e-19
NBL1	2.03634e-23	-0.123371	0.117	0.187	7.45319e-19
TMEM99	2.09806e-23	0.118147	0.221	0.141	7.67912e-19
SERPINB1	2.16316e-23	-0.418652	0.565	0.62	7.91738e-19
PPP2R2B	2.30699e-23	-0.103563	0.044	0.093	8.44382e-19
RAC3	2.51463e-23	0.0907094	0.204	0.126	9.2038e-19
SSTR2	2.76825e-23	-0.272419	0.483	0.561	1.01321e-18
HES4	2.93861e-23	-0.137019	0.057	0.112	1.07556e-18
MFSD2A	3.38036e-23	-0.0665458	0.026	0.066	1.23725e-18
ANAPC16	3.58438e-23	0.123484	0.758	0.681	1.31192e-18
PTMA	4.05907e-23	-0.184225	0.949	0.882	1.48566e-18
CWC15	4.20782e-23	0.134813	0.537	0.452	1.54011e-18
MX2	4.21711e-23	-0.0527642	0.018	0.053	1.5435e-18
UHMK1	4.75631e-23	-0.201246	0.36	0.438	1.74086e-18
TMEM14C	5.10929e-23	0.112669	0.613	0.528	1.87005e-18
SIL1	6.48831e-23	-0.25867	0.467	0.541	2.37479e-18
SPINT1	6.67686e-23	-0.192078	0.269	0.352	2.4438e-18
F10	7.51116e-23	-0.195665	0.13	0.2	2.74916e-18
KDELR1	7.71941e-23	0.163774	0.792	0.711	2.82538e-18
MCRIP2	7.88682e-23	0.114776	0.383	0.29	2.88666e-18
TRIM14	8.01459e-23	-0.0892208	0.061	0.116	2.93342e-18
PARD6G-AS1	8.07773e-23	0.080078	0.081	0.03	2.95653e-18
ABCC4	8.66883e-23	-0.053685	0.017	0.051	3.17288e-18
ALDH1A1	8.89237e-23	-0.437354	0.676	0.693	3.2547e-18
TNFRSF14	8.89699e-23	-0.219749	0.204	0.285	3.25639e-18
FBXO17	9.52054e-23	0.106773	0.333	0.243	3.48461e-18
S100A13	9.67714e-23	-0.147364	0.186	0.266	3.54193e-18
SEMA3D	1.20053e-22	-0.0489392	0.002	0.021	4.39404e-18
LSM3	1.20693e-22	0.152225	0.635	0.548	4.41747e-18
MRPS33	1.26285e-22	0.137359	0.63	0.549	4.62215e-18
STX10	1.35504e-22	0.0928748	0.2	0.124	4.95957e-18
AC007009.1	1.38362e-22	0.115584	0.23	0.151	5.0642e-18
HNRNPU	1.46083e-22	-0.362189	0.609	0.655	5.34677e-18
MFSD12	1.58792e-22	-0.106427	0.147	0.224	5.81193e-18
MIR155HG	1.59538e-22	-0.0774787	0.008	0.033	5.83924e-18
RTRAF	1.64212e-22	0.119399	0.711	0.628	6.01032e-18
UBA6	2.44324e-22	-0.188478	0.235	0.318	8.94249e-18
ABHD14A	2.50174e-22	0.0941341	0.417	0.327	9.15662e-18
RAB4A	2.57696e-22	0.101332	0.457	0.367	9.43194e-18
RAB26	2.6948e-22	-0.000593399	0.296	0.206	9.86324e-18
CYB561D2	2.79261e-22	-0.176959	0.243	0.328	1.02212e-17
RSL1D1	3.00644e-22	0.115726	0.478	0.397	1.10039e-17
SNHG16	3.01416e-22	0.122934	0.394	0.303	1.10321e-17
C2	3.14326e-22	-0.0570791	0.018	0.052	1.15046e-17
MCL1	3.20507e-22	-0.2595	0.385	0.466	1.17309e-17
LAPTM4A	3.22874e-22	-0.225068	0.78	0.766	1.18175e-17
LIMCH1	3.35846e-22	-0.277101	0.466	0.534	1.22923e-17
EZR	3.47362e-22	-0.185618	0.298	0.387	1.27138e-17
METTL26	3.52287e-22	0.12892	0.435	0.348	1.28941e-17
PLIN2	3.85385e-22	-0.306027	0.116	0.184	1.41055e-17
GSTK1	4.11259e-22	-0.221877	0.391	0.46	1.50525e-17
OASL	4.39768e-22	-0.0276248	0.018	0.051	1.60959e-17
ACTB	4.67713e-22	-0.378641	0.809	0.792	1.71188e-17
EHD4	4.83336e-22	-0.057115	0.059	0.112	1.76906e-17
AC100810.1	5.18107e-22	0.0698944	0.232	0.151	1.89632e-17
CD38	5.35e-22	-0.0234408	0.001	0.017	1.95815e-17
HSP90AB1	5.38821e-22	0.14265	0.933	0.888	1.97214e-17
NBN	5.59289e-22	-0.128851	0.299	0.385	2.04705e-17
THEMIS2	5.78861e-22	-0.069055	0.085	0.147	2.11869e-17
ATP2A3	5.81548e-22	0.0602681	0.472	0.374	2.12852e-17
SLC26A4	6.76695e-22	-0.17746	0.024	0.062	2.47677e-17
DRAM1	7.65502e-22	-0.135211	0.174	0.253	2.80181e-17
ZBTB20	8.70826e-22	-0.295148	0.496	0.562	3.18731e-17
CD44	9.58025e-22	-0.258805	0.145	0.216	3.50647e-17
NCBP2AS2	9.75213e-22	0.136603	0.375	0.293	3.56938e-17
PLXNC1	1.13364e-21	-0.0728229	0.064	0.119	4.14924e-17
ABRACL	1.15805e-21	0.117357	0.432	0.34	4.2386e-17
CYLD	1.2021e-21	-0.175711	0.369	0.452	4.39982e-17
ETS2	1.2106e-21	-0.108126	0.138	0.211	4.43093e-17
TMX4	1.268e-21	-0.272271	0.572	0.614	4.64101e-17
HIGD2A	1.29172e-21	0.153285	0.634	0.546	4.72783e-17
LSM4	1.32606e-21	0.130928	0.577	0.494	4.85352e-17
TAPBPL	1.35044e-21	-0.069324	0.09	0.152	4.94275e-17
EIF2AK2	1.40458e-21	-0.259099	0.475	0.542	5.14089e-17
NUCB1	1.40582e-21	-0.193264	0.399	0.478	5.14543e-17
C12orf10	1.45607e-21	0.113455	0.401	0.314	5.32935e-17
QTRT1	1.48377e-21	0.0626076	0.323	0.236	5.43076e-17
RPS17	1.67874e-21	0.185595	0.835	0.746	6.14435e-17
PRRG4	1.8594e-21	-0.13488	0.159	0.235	6.80561e-17
PPP4R4	2.06007e-21	-0.0553294	0.015	0.045	7.54006e-17
SRD5A1	2.12063e-21	0.108177	0.276	0.193	7.76171e-17
SLC28A3	2.16014e-21	-0.0323701	0.008	0.033	7.90633e-17
JUNB	2.28908e-21	-0.283278	0.651	0.688	8.37826e-17
ARL2	3.13473e-21	0.122849	0.698	0.619	1.14734e-16
TRIM25	3.15602e-21	-0.160058	0.202	0.285	1.15513e-16
ITPR2	3.19614e-21	-0.117348	0.132	0.201	1.16982e-16
SLC27A5	3.77376e-21	0.116189	0.198	0.126	1.38123e-16
SEC24D	4.11634e-21	-0.260935	0.37	0.448	1.50662e-16
TMEM165	4.2007e-21	-0.234098	0.443	0.511	1.5375e-16
TMEM140	4.31098e-21	-0.117468	0.187	0.266	1.57786e-16
ARNTL2	4.46684e-21	-0.0356472	0.008	0.033	1.63491e-16
SMIM4	4.73121e-21	0.14374	0.454	0.367	1.73167e-16
CAST	4.82337e-21	-0.240697	0.548	0.603	1.7654e-16
LIPH	4.91602e-21	-0.131178	0.141	0.212	1.79931e-16
LMAN1	5.10216e-21	-0.254284	0.692	0.713	1.86744e-16
TPGS1	5.10251e-21	0.114986	0.439	0.354	1.86757e-16
EPHB2	5.18514e-21	-0.0309124	0.014	0.043	1.89781e-16
HAGH	5.2277e-21	0.101264	0.555	0.471	1.91339e-16
DCXR	5.23127e-21	0.118797	0.412	0.328	1.9147e-16
GRAMD1C	5.61906e-21	-0.070042	0.07	0.126	2.05663e-16
AQP3	6.5399e-21	-0.3327	0.197	0.273	2.39367e-16
ADGRG1	6.62692e-21	-0.255306	0.419	0.486	2.42552e-16
SSR4	7.36303e-21	0.12416	0.937	0.899	2.69494e-16
TLE5	8.23762e-21	0.122355	0.771	0.692	3.01505e-16
ZFP36L1	8.48956e-21	-0.194459	0.045	0.091	3.10726e-16
ERAP1	8.74098e-21	-0.0772289	0.064	0.118	3.19928e-16
C1GALT1C1	9.50129e-21	-0.172205	0.334	0.414	3.47757e-16
MMP10	1.00036e-20	-0.175912	0.007	0.03	3.66142e-16
SLC25A4	1.06392e-20	0.129783	0.688	0.605	3.89404e-16
RFX3	1.07505e-20	-0.125888	0.136	0.206	3.93481e-16
TMX1	1.08966e-20	-0.205556	0.398	0.478	3.98827e-16
BCL2A1	1.16161e-20	-0.0703727	0.015	0.046	4.25162e-16
OTULINL	1.2313e-20	0.129438	0.415	0.333	4.50666e-16
C1S	1.23197e-20	-0.0718124	0.012	0.04	4.50913e-16
TWISTNB	1.26817e-20	0.142995	0.313	0.234	4.64161e-16
C21orf58	1.38814e-20	0.0226632	0.255	0.174	5.08073e-16
TJP1	1.38921e-20	-0.161547	0.253	0.336	5.08463e-16
SH3RF1	1.38932e-20	-0.104159	0.055	0.104	5.08506e-16
CHD5	1.48046e-20	-0.0740985	0.032	0.072	5.41862e-16
HELZ2	1.80449e-20	-0.151739	0.158	0.232	6.6046e-16
KTN1	1.82134e-20	-0.265074	0.689	0.715	6.66627e-16
NDUFC2	1.83236e-20	0.116832	0.851	0.772	6.70663e-16
PIPOX	1.87396e-20	0.0986899	0.183	0.114	6.85887e-16
NDUFA12	1.91485e-20	0.125051	0.685	0.604	7.00852e-16
DNAJB2	2.0188e-20	0.0722347	0.364	0.277	7.38901e-16
TTC39B	2.02139e-20	-0.106047	0.148	0.22	7.3985e-16
SELENOH	2.14463e-20	0.137741	0.803	0.722	7.84957e-16
TMEM50A	2.29105e-20	-0.200014	0.507	0.565	8.38549e-16
SYTL4	2.32473e-20	-0.0338683	0.01	0.036	8.50874e-16
SLC30A7	2.37764e-20	-0.149605	0.238	0.318	8.70241e-16
ATP1A1	2.49182e-20	-0.210917	0.588	0.634	9.12032e-16
HSPB1	2.76466e-20	0.294347	0.551	0.483	1.01189e-15
TNC	2.82654e-20	-0.0461782	0.004	0.023	1.03454e-15
FGA	2.87348e-20	-0.26062	0.009	0.034	1.05172e-15
DEAF1	3.00848e-20	0.0885045	0.282	0.203	1.10113e-15
SLC7A2	3.01407e-20	-0.381664	0.49	0.549	1.10318e-15
COPG1	3.21306e-20	-0.157262	0.272	0.356	1.17601e-15
CIITA	3.68693e-20	-0.0806627	0.016	0.046	1.34945e-15
C1orf127	3.76788e-20	0.103942	0.296	0.213	1.37908e-15
TMEM154	3.82081e-20	-0.0641749	0.012	0.039	1.39846e-15
LAPTM4B	3.93827e-20	-0.241954	0.53	0.593	1.44145e-15
NFKBIA	4.00023e-20	-0.549553	0.486	0.548	1.46413e-15
CDCP1	4.2386e-20	-0.194769	0.382	0.457	1.55137e-15
NMRK1	4.58244e-20	0.112924	0.403	0.318	1.67722e-15
RASGRP3	4.60962e-20	-0.0790787	0.028	0.066	1.68717e-15
STT3B	4.66884e-20	-0.169489	0.3	0.383	1.70884e-15
PPA1	5.72681e-20	-0.237236	0.868	0.799	2.09607e-15
PSMB5	6.69628e-20	0.16782	0.747	0.665	2.4509e-15
SSR1	7.29558e-20	-0.221536	0.504	0.559	2.67026e-15
PTRHD1	7.49223e-20	0.121283	0.28	0.203	2.74223e-15
DYNC1H1	8.33041e-20	-0.24353	0.555	0.612	3.04901e-15
COX7A1	8.56405e-20	0.0939623	0.342	0.253	3.13453e-15
YWHAB	9.05967e-20	-0.202955	0.734	0.726	3.31593e-15
AP002387.2	9.47293e-20	0.0687722	0.135	0.075	3.46719e-15
DHPS	1.03878e-19	0.139121	0.451	0.372	3.80205e-15
ATP9A	1.29703e-19	-0.189251	0.329	0.409	4.74728e-15
TRIM56	1.65194e-19	-0.224335	0.341	0.421	6.04625e-15
SYF2	1.65844e-19	0.107954	0.523	0.444	6.07005e-15
TOMM22	1.78225e-19	0.149259	0.466	0.388	6.52322e-15
SCD5	2.07788e-19	0.0778098	0.326	0.244	7.60524e-15
RABGGTB	2.16705e-19	0.120669	0.406	0.326	7.93161e-15
CSRP1	2.16867e-19	-0.212866	0.346	0.422	7.93755e-15
THYN1	2.27734e-19	0.138811	0.373	0.292	8.3353e-15
DAB2IP	2.29739e-19	-0.0485679	0.029	0.067	8.40866e-15
GALNT3	2.33151e-19	-0.113883	0.182	0.257	8.53354e-15
SYNJ2	2.37966e-19	-0.180441	0.241	0.318	8.70979e-15
SMIM26	2.48207e-19	0.0835342	0.68	0.612	9.08463e-15
PLEKHG3	2.58387e-19	-0.145947	0.131	0.197	9.45721e-15
ATP2A2	2.62477e-19	-0.197044	0.355	0.433	9.60691e-15
MPZL1	2.78862e-19	-0.0937993	0.152	0.222	1.02066e-14
ESD	2.85394e-19	0.141588	0.596	0.52	1.04457e-14
ELF3	3.1646e-19	-0.334017	0.43	0.508	1.15828e-14
KCNQ2	3.32096e-19	0.069177	0.17	0.105	1.21551e-14
MAT2A	3.40449e-19	-0.230866	0.283	0.363	1.24608e-14
RTN1	3.41808e-19	-0.152069	0.243	0.32	1.25105e-14
ABHD16A	3.41842e-19	-0.142686	0.366	0.44	1.25118e-14
JADE2	3.55159e-19	-0.105308	0.128	0.194	1.29992e-14
COPB2	3.66902e-19	-0.183628	0.431	0.508	1.3429e-14
MGMT	3.72168e-19	0.0695203	0.238	0.164	1.36217e-14
SNHG19	3.80474e-19	0.0725063	0.163	0.098	1.39257e-14
ITGB8	3.80596e-19	-0.130421	0.074	0.126	1.39302e-14
ZNF267	3.84492e-19	-0.114556	0.162	0.235	1.40728e-14
TRIM21	3.94767e-19	-0.0927439	0.137	0.207	1.44489e-14
ZCRB1	3.99638e-19	0.16636	0.622	0.551	1.46272e-14
ARID5B	4.04204e-19	-0.266206	0.451	0.515	1.47943e-14
DHX58	4.17702e-19	-0.07228	0.075	0.129	1.52883e-14
ASAH1	4.7682e-19	0.0638666	0.626	0.548	1.74521e-14
ARPC1A	6.14552e-19	0.138227	0.571	0.5	2.24932e-14
EXOC3L4	6.85909e-19	-0.0426332	0.018	0.049	2.5105e-14
DNPH1	7.07541e-19	0.102162	0.385	0.304	2.58967e-14
ARPC5	7.23244e-19	-0.190302	0.692	0.695	2.64714e-14
WLS	7.38371e-19	0.0547293	0.291	0.211	2.70251e-14
HIST2H2BE	7.40139e-19	-0.0984947	0.065	0.115	2.70898e-14
PPIB	7.64078e-19	-0.238129	0.815	0.788	2.7966e-14
GABARAPL1	8.26451e-19	-0.205658	0.44	0.504	3.02489e-14
SEPTIN9	8.27581e-19	-0.0539304	0.023	0.057	3.02903e-14
GPR180	8.61154e-19	-0.0919253	0.16	0.23	3.15191e-14
TSR3	8.76348e-19	0.128018	0.427	0.348	3.20752e-14
TAF9	9.20639e-19	0.128401	0.508	0.429	3.36963e-14
TNFSF12	9.51905e-19	0.0941887	0.176	0.11	3.48407e-14
SELENOP	9.9061e-19	0.0897788	0.344	0.266	3.62573e-14
HSH2D	1.08662e-18	-0.0322231	0.022	0.055	3.97715e-14
NDUFAB1	1.14437e-18	0.132239	0.789	0.707	4.18849e-14
DNAJC10	1.17797e-18	-0.184633	0.29	0.369	4.3115e-14
TMBIM4	1.23667e-18	-0.205579	0.658	0.675	4.52635e-14
SLC22A4	1.24435e-18	-0.0399021	0.011	0.036	4.55445e-14
CFC1	1.32775e-18	0.0747051	0.382	0.298	4.85971e-14
BAZ1A	1.34906e-18	-0.105492	0.203	0.277	4.93768e-14
CHMP2A	1.36349e-18	0.126421	0.772	0.685	4.9905e-14
IL17RB	1.43072e-18	-0.187573	0.118	0.178	5.23659e-14
TCEAL8	1.43225e-18	0.13518	0.513	0.429	5.24219e-14
POP5	1.44817e-18	0.102995	0.333	0.254	5.30044e-14
MOCS2	1.48794e-18	0.137516	0.434	0.353	5.446e-14
GRM4	1.51483e-18	-0.143321	0.18	0.248	5.54442e-14
FXYD5	1.52192e-18	-0.175277	0.151	0.217	5.57038e-14
PDE8B	1.52378e-18	0.0711006	0.25	0.176	5.5772e-14
SMIM1	1.53627e-18	0.0990519	0.22	0.149	5.62292e-14
DDX17	1.55904e-18	-0.38239	0.664	0.689	5.70625e-14
ASPHD2	1.92786e-18	-0.0442706	0.053	0.099	7.05615e-14
BTC	1.98378e-18	-0.045059	0.061	0.11	7.26084e-14
EPCAM	1.99896e-18	-0.194973	0.857	0.824	7.3164e-14
AMOTL2	2.13985e-18	-0.0348326	0.008	0.029	7.83206e-14
LINC01315	2.22037e-18	0.0734782	0.165	0.102	8.12677e-14
ZNHIT1	2.23385e-18	0.112613	0.615	0.537	8.17613e-14
HPCA	2.43796e-18	0.100556	0.236	0.164	8.92317e-14
C12orf57	2.51081e-18	0.147411	0.734	0.652	9.18981e-14
NUDC	2.53128e-18	0.13323	0.689	0.623	9.26474e-14
NFKB1	2.66308e-18	-0.173217	0.197	0.266	9.74713e-14
ACADVL	2.75442e-18	-0.264295	0.559	0.618	1.00815e-13
FAM177A1	2.85986e-18	-0.265591	0.636	0.663	1.04674e-13
ADAMTS1	2.96522e-18	-0.140324	0.016	0.044	1.0853e-13
IRF8	3.07262e-18	-0.0588395	0.036	0.075	1.12461e-13
COA6-AS1	3.15668e-18	0.0603126	0.113	0.059	1.15538e-13
MT1G	3.16048e-18	-0.645403	0.163	0.229	1.15677e-13
SLC40A1	3.22757e-18	-0.170158	0.102	0.158	1.18132e-13
EIF4G1	3.35871e-18	-0.16078	0.358	0.432	1.22932e-13
RIN2	3.45494e-18	0.105438	0.455	0.377	1.26454e-13
B3GNT2	3.46583e-18	-0.0419329	0.052	0.098	1.26853e-13
ARX	3.64382e-18	-0.090379	0.045	0.087	1.33368e-13
OR2I1P	3.73762e-18	-0.0208326	0.002	0.018	1.36801e-13
SHFL	3.99137e-18	-0.204748	0.307	0.381	1.46088e-13
MRPS34	4.00834e-18	0.109262	0.502	0.425	1.46709e-13
SLC39A14	4.03989e-18	-0.319199	0.447	0.509	1.47864e-13
ACVR1	4.1797e-18	-0.0910863	0.131	0.196	1.52981e-13
GOLM1	4.4364e-18	-0.115119	0.209	0.281	1.62377e-13
XIAP	4.46611e-18	-0.171346	0.399	0.476	1.63464e-13
TTC3	4.53281e-18	0.0667339	0.753	0.69	1.65905e-13
NCMAP	4.57493e-18	-0.0876362	0.03	0.067	1.67447e-13
RPP25	4.96903e-18	0.0794239	0.185	0.119	1.81872e-13
CAMK2N1	5.21138e-18	0.165387	0.773	0.704	1.90742e-13
LRCH2	5.47891e-18	-0.071746	0.058	0.105	2.00534e-13
MRPS26	6.57013e-18	0.0743805	0.445	0.369	2.40473e-13
NDUFS5	6.5908e-18	0.125708	0.85	0.771	2.4123e-13
CARD11	6.6299e-18	-0.0503408	0.035	0.072	2.42661e-13
ACTN4	6.8057e-18	-0.221303	0.451	0.53	2.49095e-13
CEACAM1	6.85249e-18	-0.0653234	0.047	0.09	2.50808e-13
PDGFRA	6.97876e-18	-0.0189513	0.006	0.025	2.5543e-13
USE1	7.04202e-18	0.0936133	0.331	0.26	2.57745e-13
NDUFA7	7.07032e-18	0.174603	0.698	0.632	2.58781e-13
WFDC2	7.10835e-18	-0.203879	0.21	0.279	2.60173e-13
STOM	7.49561e-18	-0.0760561	0.084	0.137	2.74347e-13
FAAP20	7.62643e-18	0.134879	0.539	0.47	2.79135e-13
GLIPR2	7.72097e-18	-0.0539267	0.044	0.086	2.82595e-13
ANGPTL4	8.30301e-18	-0.238251	0.064	0.112	3.03898e-13
SNPH	8.5022e-18	-0.149268	0.088	0.141	3.11189e-13
SELENOI	8.50849e-18	-0.12257	0.144	0.208	3.11419e-13
ITGA2	8.64951e-18	-0.0820733	0.03	0.065	3.16581e-13
STAP2	8.71197e-18	-0.095575	0.127	0.191	3.18867e-13
CCT4	8.84194e-18	0.129783	0.559	0.494	3.23624e-13
REEP5	9.38509e-18	-0.204758	0.76	0.747	3.43504e-13
MAP7	9.48821e-18	-0.186091	0.278	0.355	3.47278e-13
ARSJ	9.80602e-18	-0.0568605	0.015	0.042	3.5891e-13
USP25	1.0202e-17	-0.108391	0.119	0.18	3.73405e-13
YBEY	1.03229e-17	0.0798177	0.21	0.141	3.7783e-13
SLC30A2	1.034e-17	-0.0651566	0.019	0.048	3.78456e-13
TFPI	1.03942e-17	-0.0954731	0.03	0.066	3.80438e-13
USP18	1.09471e-17	-0.0903873	0.12	0.181	4.00676e-13
HEG1	1.29631e-17	-0.0363431	0.028	0.063	4.74461e-13
TMEM47	1.327e-17	-0.041425	0.012	0.038	4.85694e-13
GADD45B	1.37305e-17	0.20891	0.466	0.391	5.0255e-13
FAM117B	1.37492e-17	-0.0540046	0.067	0.116	5.03235e-13
WDFY1	1.41616e-17	-0.0977349	0.134	0.198	5.18328e-13
NSG1	1.48663e-17	0.0716737	0.199	0.133	5.44123e-13
SCAND1	1.51871e-17	0.150004	0.776	0.694	5.55863e-13
OAS2	1.66767e-17	-0.0200609	0.007	0.028	6.10384e-13
MRPS21	1.75387e-17	0.135515	0.725	0.654	6.41932e-13
AGRN	1.78866e-17	-0.0364413	0.021	0.051	6.54669e-13
GNG7	1.83363e-17	0.093955	0.2	0.134	6.71126e-13
PCSK1N	1.8396e-17	-0.122476	0.977	0.942	6.73311e-13
SYT4	1.94855e-17	-0.233436	0.479	0.54	7.13188e-13
LGALS3	2.1404e-17	-0.076344	0.044	0.085	7.83406e-13
C18orf32	2.3336e-17	0.101282	0.802	0.724	8.54121e-13
SLC43A2	2.35128e-17	-0.249964	0.319	0.389	8.60593e-13
ADGRL2	2.37726e-17	-0.0525435	0.012	0.037	8.70101e-13
PSMA4	2.49744e-17	-0.176411	0.543	0.585	9.14087e-13
PTP4A3	2.51714e-17	-0.255977	0.258	0.329	9.21299e-13
CIB1	2.60039e-17	-0.259362	0.695	0.7	9.51768e-13
PTS	2.61565e-17	0.125944	0.64	0.566	9.57355e-13
GADD45GIP1	2.73218e-17	0.0864965	0.754	0.678	1.00001e-12
PFKFB2	2.78114e-17	0.0779448	0.306	0.231	1.01792e-12
CALCOCO2	2.83296e-17	-0.169745	0.457	0.521	1.03689e-12
DCC	2.84043e-17	-0.0387044	0.006	0.026	1.03963e-12
S100A10	2.84105e-17	-0.161558	0.217	0.288	1.03985e-12
TM9SF1	2.96441e-17	-0.129309	0.328	0.407	1.085e-12
LARP1	3.11276e-17	-0.217082	0.478	0.531	1.1393e-12
MRPL33	3.22562e-17	0.113065	0.758	0.679	1.18061e-12
NLRC5	3.47996e-17	-0.115087	0.105	0.163	1.2737e-12
TMEM255B	3.7334e-17	-0.0441411	0.042	0.081	1.36646e-12
UBA7	3.75982e-17	-0.0341174	0.014	0.04	1.37613e-12
TENT5A	3.77997e-17	-0.333682	0.47	0.532	1.38351e-12
COA8	3.81757e-17	0.114432	0.381	0.308	1.39727e-12
SDHAF1	4.43899e-17	0.0983	0.268	0.198	1.62472e-12
CCS	4.62585e-17	0.113806	0.401	0.325	1.69311e-12
COX7A2	4.74898e-17	0.148528	0.921	0.837	1.73817e-12
SKIL	4.77728e-17	-0.149426	0.284	0.361	1.74853e-12
FMNL2	5.14733e-17	-0.0584347	0.063	0.11	1.88397e-12
IRF7	6.24435e-17	-0.110934	0.173	0.242	2.2855e-12
WASHC4	6.30773e-17	-0.146924	0.25	0.325	2.30869e-12
NPC2	6.52712e-17	0.111323	0.724	0.653	2.38899e-12
IER3	6.719e-17	-0.353433	0.753	0.765	2.45922e-12
FAM110C	7.02062e-17	-0.0608446	0.061	0.107	2.56962e-12
SLIRP	7.09698e-17	0.133076	0.743	0.671	2.59757e-12
ARFGEF3	7.25187e-17	-0.274124	0.442	0.506	2.65426e-12
FLII	7.30677e-17	-0.103149	0.183	0.254	2.67435e-12
SUMO1	7.35809e-17	0.0477182	0.717	0.642	2.69313e-12
ATP5MPL	7.93169e-17	0.140123	0.791	0.723	2.90308e-12
HYI	8.1222e-17	0.0741652	0.285	0.211	2.97281e-12
CXCL5	8.18732e-17	-0.117989	0.037	0.074	2.99664e-12
UFC1	8.37337e-17	0.142807	0.648	0.577	3.06474e-12
WNT4	8.45905e-17	0.0942715	0.728	0.635	3.0961e-12
CERK	8.60301e-17	0.0566738	0.355	0.274	3.14879e-12
VCL	9.45392e-17	-0.101565	0.146	0.21	3.46023e-12
AC132217.2	1.00872e-16	0.0654966	0.16	0.1	3.69202e-12
UXT	1.09447e-16	0.111324	0.691	0.612	4.00588e-12
REEP2	1.11812e-16	0.0515408	0.216	0.149	4.09242e-12
CSF1	1.12357e-16	-0.0909548	0.079	0.13	4.11237e-12
SIVA1	1.12768e-16	0.0982418	0.593	0.527	4.12743e-12
PAM16	1.18968e-16	0.0992772	0.432	0.353	4.35434e-12
SLC11A2	1.20131e-16	-0.132433	0.176	0.24	4.39692e-12
NRP2	1.22852e-16	-0.0702094	0.08	0.131	4.4965e-12
HSD17B14	1.2841e-16	0.0863484	0.276	0.205	4.69994e-12
H3F3B	1.43017e-16	-0.194393	0.914	0.875	5.23455e-12
CMC4	1.57688e-16	0.0965442	0.241	0.172	5.77155e-12
BTN3A3	1.58914e-16	-0.0239722	0.02	0.049	5.81641e-12
HAX1	1.5994e-16	0.0807887	0.67	0.597	5.85396e-12
NAP1L1	1.73406e-16	0.0988063	0.768	0.701	6.34682e-12
APOL3	1.76028e-16	-0.0311355	0.013	0.038	6.44278e-12
DSC2	1.76976e-16	-0.0512131	0.042	0.08	6.47749e-12
YBX3	1.83766e-16	-0.0848087	0.021	0.051	6.72602e-12
CCT8	1.94875e-16	0.118447	0.63	0.562	7.13263e-12
RMC1	1.95365e-16	-0.0855976	0.117	0.176	7.15055e-12
MAPKAPK5-AS1	1.98424e-16	0.0821491	0.249	0.181	7.2625e-12
NDUFA10	2.02069e-16	0.0564636	0.449	0.374	7.39593e-12
CADPS2	2.04811e-16	-0.0401317	0.019	0.047	7.4963e-12
DLEU1	2.06599e-16	0.0777992	0.211	0.145	7.56174e-12
APLP2	2.15278e-16	-0.242867	0.651	0.677	7.87938e-12
MFSD6	2.18014e-16	-0.0832798	0.155	0.22	7.97953e-12
BDKRB2	2.21768e-16	-0.0841471	0.04	0.077	8.11693e-12
ATP5F1C	2.23556e-16	0.140873	0.696	0.619	8.18236e-12
ENDOD1	2.39225e-16	-0.137573	0.26	0.335	8.75588e-12
PNPT1	2.51074e-16	-0.11268	0.157	0.222	9.18958e-12
VKORC1	2.58077e-16	0.107161	0.772	0.701	9.44589e-12
GNG5	2.59152e-16	-0.210137	0.637	0.659	9.48522e-12
DMD	2.60987e-16	-0.060381	0.025	0.057	9.55239e-12
ZYX	2.64802e-16	-0.0788356	0.082	0.132	9.69201e-12
RABGAP1L	2.69327e-16	-0.175439	0.304	0.376	9.85763e-12
PRRC2C	2.81738e-16	-0.264772	0.624	0.664	1.03119e-11
XIST	2.97547e-16	-0.319432	0.099	0.154	1.08905e-11
FNIP2	3.06507e-16	-0.243131	0.334	0.397	1.12185e-11
PTBP3	3.11694e-16	-0.215822	0.413	0.475	1.14083e-11
PCSK2	3.13972e-16	-0.321814	0.549	0.597	1.14917e-11
MLKL	3.21728e-16	-0.0598595	0.063	0.109	1.17756e-11
FEV	3.37283e-16	-0.0913482	0.045	0.084	1.23449e-11
SLC2A4RG	3.50648e-16	0.0566518	0.175	0.115	1.28341e-11
PIGP	3.56234e-16	0.0839724	0.58	0.507	1.30385e-11
TXNL4A	3.58623e-16	0.104635	0.651	0.575	1.3126e-11
LIN7B	3.61168e-16	0.0850615	0.274	0.205	1.32191e-11
GNS	3.61588e-16	-0.155153	0.308	0.381	1.32345e-11
RAB24	3.80476e-16	-0.103327	0.161	0.226	1.39258e-11
BMERB1	4.048e-16	-0.172084	0.218	0.283	1.48161e-11
CRYBA2	4.20775e-16	-0.00689111	0.546	0.456	1.54008e-11
GDE1	4.24214e-16	-0.118294	0.237	0.309	1.55266e-11
LINC00882	4.30191e-16	0.030363	0.097	0.05	1.57454e-11
ATRAID	4.3182e-16	0.106923	0.685	0.614	1.5805e-11
MYRF	4.32252e-16	-0.0525205	0.029	0.061	1.58208e-11
ETV1	4.42927e-16	-0.185312	0.189	0.253	1.62116e-11
BCAP29	4.43696e-16	-0.179307	0.335	0.404	1.62397e-11
PML	4.50237e-16	-0.102572	0.165	0.229	1.64791e-11
C4orf48	4.64179e-16	0.0841137	0.843	0.765	1.69894e-11
STRAP	4.67743e-16	0.106406	0.672	0.602	1.71199e-11
MANF	4.98839e-16	-0.253546	0.585	0.621	1.8258e-11
GPSM1	4.99029e-16	0.055536	0.327	0.247	1.82649e-11
HSPA1A	4.99822e-16	0.41775	0.53	0.48	1.8294e-11
ATP13A3	5.02215e-16	-0.224813	0.334	0.406	1.83816e-11
NT5DC3	5.06442e-16	-0.0526887	0.038	0.076	1.85363e-11
SERPINB8	5.06992e-16	-0.0300447	0.061	0.106	1.85564e-11
ATP5PD	5.23437e-16	0.124259	0.706	0.633	1.91583e-11
ARPC1B	5.32817e-16	-0.178729	0.497	0.558	1.95016e-11
HLA-DPA1	5.49776e-16	-0.0272286	0.007	0.026	2.01224e-11
TOP1	5.53281e-16	-0.229291	0.605	0.651	2.02506e-11
NUDCD2	5.55097e-16	0.116549	0.474	0.4	2.03171e-11
IQGAP1	5.61202e-16	-0.146537	0.39	0.461	2.05406e-11
KIF13B	5.92537e-16	-0.095265	0.145	0.208	2.16874e-11
SDCBP2	6.205e-16	-0.0500901	0.035	0.07	2.27109e-11
RPL26L1	6.24817e-16	0.123787	0.483	0.416	2.28689e-11
HRAS	6.36153e-16	0.0863282	0.488	0.409	2.32838e-11
SF3B5	6.47666e-16	0.0995292	0.755	0.678	2.37052e-11
IFIT1	6.50482e-16	-0.191684	0.25	0.317	2.38083e-11
LMCD1	6.52723e-16	-0.108804	0.11	0.166	2.38903e-11
ZC3H3	7.03788e-16	0.0691749	0.21	0.146	2.57593e-11
VNN1	7.26099e-16	-0.0434817	0.007	0.025	2.6576e-11
CCDC107	7.36784e-16	0.0755451	0.477	0.401	2.6967e-11
POLR1E	7.6371e-16	0.0420783	0.085	0.042	2.79525e-11
MRPL43	7.63982e-16	0.117325	0.494	0.422	2.79625e-11
SNHG3	7.79875e-16	0.0501542	0.177	0.117	2.85442e-11
MYO5B	8.50599e-16	-0.0909475	0.079	0.129	3.11328e-11
CASP1	8.77885e-16	-0.0312323	0.005	0.021	3.21315e-11
SAMD5	8.7917e-16	-0.198607	0.187	0.248	3.21785e-11
VDAC2	9.14672e-16	0.110334	0.73	0.643	3.34779e-11
GAD1	9.26226e-16	-0.120209	0.09	0.14	3.39008e-11
AKAP13	9.35639e-16	-0.167739	0.17	0.232	3.42453e-11
SHISA5	1.05238e-15	-0.138064	0.304	0.377	3.8518e-11
PNRC2	1.06084e-15	-0.232075	0.46	0.514	3.88279e-11
TLR3	1.13226e-15	-0.0386043	0.033	0.068	4.1442e-11
IMMP1L	1.20462e-15	0.108955	0.473	0.408	4.40902e-11
MT1X	1.22198e-15	-0.443239	0.645	0.679	4.47257e-11
MYL12B	1.27062e-15	-0.171901	0.816	0.775	4.6506e-11
HNRNPA3	1.28614e-15	-0.207719	0.65	0.675	4.70741e-11
RASAL2	1.30275e-15	-0.1092	0.106	0.16	4.76821e-11
NHP2	1.3144e-15	0.114988	0.494	0.423	4.81083e-11
XBP1	1.3628e-15	-0.232724	0.73	0.72	4.98798e-11
NFE2L2	1.42636e-15	-0.235207	0.516	0.573	5.22063e-11
WWC1	1.43008e-15	-0.141482	0.172	0.233	5.23425e-11
POP7	1.44159e-15	0.0975758	0.352	0.278	5.27635e-11
ENKUR	1.4485e-15	-0.0634887	0.036	0.072	5.30167e-11
SERTM1	1.45844e-15	-0.051285	0.018	0.045	5.33805e-11
NME4	1.53927e-15	0.0793546	0.369	0.296	5.63389e-11
TFF3	1.58334e-15	0.100569	0.456	0.375	5.79518e-11
DENND4A	1.61303e-15	-0.175113	0.315	0.39	5.90384e-11
CFI	1.65029e-15	-0.0908338	0.099	0.152	6.04023e-11
CLIC4	1.6964e-15	-0.0565984	0.028	0.06	6.20899e-11
DPH5	1.74338e-15	0.0437907	0.144	0.09	6.38094e-11
CLTC	1.7654e-15	-0.189444	0.537	0.593	6.46154e-11
LINC02482	1.84817e-15	0.0612169	0.11	0.062	6.7645e-11
IL15RA	1.92186e-15	-0.0498165	0.035	0.069	7.0342e-11
CD99	1.95245e-15	0.107432	0.919	0.867	7.14616e-11
IFIT5	1.99247e-15	-0.0716771	0.259	0.333	7.29264e-11
PARP4	2.12054e-15	-0.0841856	0.104	0.157	7.7614e-11
SDC4	2.14291e-15	-0.143587	0.083	0.131	7.84328e-11
ITGAE	2.14545e-15	0.0865606	0.274	0.207	7.85255e-11
REC8	2.25323e-15	-0.166013	0.224	0.29	8.24705e-11
PTK2	2.36227e-15	-0.143651	0.317	0.392	8.64614e-11
MYCBP2	2.45668e-15	-0.222366	0.509	0.57	8.99169e-11
NDUFB6	2.52081e-15	0.103929	0.597	0.528	9.2264e-11
HIST1H2AC	2.54656e-15	-0.141499	0.167	0.23	9.32066e-11
C15orf48	2.57231e-15	-0.830948	0.403	0.451	9.41492e-11
BLVRB	2.79136e-15	0.0497748	0.407	0.331	1.02167e-10
TAGLN2	2.9006e-15	-0.240732	0.629	0.646	1.06165e-10
SSR2	2.96763e-15	0.097899	0.738	0.667	1.08618e-10
RAB3A	2.97845e-15	0.0480318	0.077	0.037	1.09014e-10
EDF1	2.98831e-15	0.106528	0.89	0.809	1.09375e-10
TES	3.10053e-15	-0.0879181	0.112	0.167	1.13482e-10
COX11	3.11103e-15	0.0480312	0.407	0.338	1.13867e-10
RHEB	3.20984e-15	0.102151	0.709	0.632	1.17483e-10
PATL1	3.36442e-15	-0.103246	0.121	0.177	1.23141e-10
FGG	3.80126e-15	-0.171654	0.007	0.026	1.3913e-10
BRK1	3.8279e-15	0.0704228	0.754	0.694	1.40105e-10
KPNB1	3.86875e-15	-0.197518	0.441	0.502	1.416e-10
FRY	3.90341e-15	-0.125847	0.126	0.184	1.42869e-10
MAMLD1	3.92013e-15	-0.0670338	0.031	0.063	1.43481e-10
SEPTIN4	4.07176e-15	-0.0302925	0.013	0.036	1.4903e-10
SLC16A3	4.1685e-15	-0.0639586	0.032	0.064	1.52571e-10
GABARAPL2	4.24697e-15	0.129647	0.872	0.79	1.55443e-10
AKAP12	4.25913e-15	-0.173975	0.106	0.157	1.55888e-10
ATP5MC3	4.43809e-15	0.103099	0.855	0.775	1.62438e-10
MIR100HG	4.52606e-15	-0.0787058	0.098	0.15	1.65658e-10
FURIN	4.58287e-15	-0.117033	0.268	0.339	1.67737e-10
UQCRFS1	4.94745e-15	0.118234	0.678	0.613	1.81081e-10
EXOC3L1	5.40348e-15	-0.0509976	0.045	0.082	1.97773e-10
SLC38A10	5.45584e-15	-0.161654	0.262	0.33	1.99689e-10
ATP5ME	5.75428e-15	0.111807	0.784	0.702	2.10612e-10
R3HDM4	5.97376e-15	-0.0952222	0.226	0.296	2.18646e-10
TCEAL2	6.03693e-15	-0.182973	0.547	0.585	2.20958e-10
LPP	6.0673e-15	-0.207308	0.32	0.389	2.22069e-10
RFX5	6.08201e-15	-0.0621943	0.052	0.092	2.22608e-10
TAF7	6.27562e-15	0.0804845	0.608	0.535	2.29694e-10
ADI1	6.41121e-15	0.0845923	0.247	0.184	2.34657e-10
SLC44A1	6.5184e-15	-0.109561	0.228	0.294	2.3858e-10
SLC26A4-AS1	6.54158e-15	-0.0158577	0.011	0.033	2.39428e-10
AC027644.3	6.60477e-15	0.10113	0.297	0.229	2.41741e-10
SDHA	6.93426e-15	-0.121842	0.231	0.299	2.53801e-10
MRPL21	6.94479e-15	0.0903039	0.49	0.424	2.54186e-10
TM9SF2	7.2036e-15	-0.182584	0.397	0.464	2.63659e-10
S100A9	7.98197e-15	-0.198918	0.011	0.032	2.92148e-10
RNASEK	8.28342e-15	0.0970871	0.928	0.857	3.03181e-10
MT1F	8.63494e-15	-0.243076	0.492	0.543	3.16047e-10
GRIPAP1	8.65131e-15	-0.154446	0.269	0.343	3.16647e-10
STAT3	8.88849e-15	-0.2249	0.625	0.663	3.25328e-10
NDUFB2	9.25617e-15	0.170015	0.873	0.785	3.38785e-10
PLS3	9.40756e-15	-0.0589643	0.022	0.05	3.44326e-10
MBOAT4	9.61283e-15	-0.0558193	0.021	0.048	3.51839e-10
TEX29	1.02879e-14	-0.0315833	0.03	0.062	3.76549e-10
DESI1	1.03388e-14	-0.139709	0.263	0.329	3.78409e-10
MPC1	1.08205e-14	0.107127	0.426	0.361	3.96042e-10
ROGDI	1.09246e-14	0.0752351	0.26	0.194	3.99851e-10
TATDN1	1.09905e-14	0.0706766	0.284	0.22	4.02262e-10
STAT6	1.18683e-14	-0.0968566	0.086	0.135	4.3439e-10
MYCBP	1.24461e-14	-0.0395851	0.083	0.131	4.5554e-10
IRX2	1.24588e-14	-0.224086	0.084	0.13	4.56006e-10
ACPP	1.25697e-14	-0.107736	0.124	0.178	4.60065e-10
LAMTOR5	1.2747e-14	0.0916567	0.768	0.703	4.66553e-10
STXBP5	1.32123e-14	-0.16721	0.329	0.396	4.83582e-10
GIHCG	1.36907e-14	0.104708	0.322	0.258	5.01093e-10
TRIP12	1.40125e-14	-0.175742	0.254	0.323	5.12872e-10
SNU13	1.43169e-14	0.124293	0.77	0.698	5.24011e-10
PKM	1.46887e-14	-0.218278	0.747	0.741	5.37623e-10
TMEM42	1.55525e-14	0.0492101	0.187	0.129	5.69238e-10
GTPBP1	1.61034e-14	-0.0648435	0.104	0.156	5.89402e-10
MAT2B	1.61523e-14	-0.0788822	0.128	0.185	5.91191e-10
CPNE8	1.67788e-14	-0.0841463	0.064	0.106	6.14121e-10
FXR1	1.79084e-14	0.0529539	0.492	0.422	6.55466e-10
NAA20	1.80097e-14	0.0794419	0.747	0.675	6.59174e-10
EFHD2	1.8825e-14	-0.107865	0.162	0.222	6.89014e-10
HMOX1	1.89519e-14	0.0721347	0.09	0.047	6.93658e-10
ARAP1	1.91825e-14	-0.171314	0.195	0.257	7.021e-10
OGDH	2.02752e-14	-0.0732732	0.1	0.152	7.42094e-10
ADAM10	2.10128e-14	-0.125538	0.171	0.235	7.69088e-10
H2AFZ	2.17262e-14	0.0609385	0.83	0.744	7.95201e-10
MSRB1	2.18766e-14	-0.141333	0.271	0.338	8.00706e-10
UBL5	2.20764e-14	0.111703	0.899	0.81	8.0802e-10
VAMP8	2.22955e-14	-0.202328	0.558	0.597	8.16038e-10
SLITRK6	2.42342e-14	-0.0541536	0.011	0.032	8.86996e-10
TNFAIP8	2.44578e-14	-0.260652	0.292	0.353	8.95179e-10
LINC01099	2.60697e-14	0.0370595	0.202	0.143	9.54177e-10
L3HYPDH	2.758e-14	-0.0985015	0.101	0.151	1.00946e-09
ENC1	2.89114e-14	-0.0683751	0.015	0.039	1.05819e-09
MPPE1	2.90762e-14	-0.115447	0.128	0.182	1.06422e-09
RBIS	2.97841e-14	0.101924	0.6	0.538	1.09013e-09
LRG1	3.00322e-14	-0.0260471	0.013	0.035	1.09921e-09
NDUFB5	3.07567e-14	0.0837883	0.63	0.563	1.12573e-09
VPS51	3.25566e-14	0.098744	0.364	0.298	1.1916e-09
MGST3	3.2779e-14	0.0899084	0.768	0.695	1.19974e-09
PEA15	3.47383e-14	-0.134821	0.14	0.195	1.27146e-09
TNFRSF19	3.53423e-14	-0.0987208	0.089	0.136	1.29357e-09
AGT	3.60243e-14	-0.161134	0.146	0.202	1.31853e-09
SLC41A2	3.95871e-14	-0.0687897	0.091	0.139	1.44893e-09
BBX	4.15061e-14	-0.17818	0.537	0.584	1.51916e-09
SEM1	4.26592e-14	0.0862931	0.788	0.714	1.56137e-09
TANK	4.33701e-14	-0.161303	0.304	0.372	1.58739e-09
DNAJC19	4.47281e-14	0.0921191	0.549	0.483	1.63709e-09
GTF2H5	4.48642e-14	0.136241	0.526	0.461	1.64208e-09
SETX	4.55095e-14	-0.164379	0.304	0.37	1.66569e-09
NRP1	4.96964e-14	-0.110789	0.098	0.147	1.81894e-09
RNF19B	5.008e-14	-0.128809	0.277	0.352	1.83298e-09
AL022162.1	5.02029e-14	0.0439306	0.107	0.062	1.83748e-09
LRRC75A	5.15146e-14	0.0737575	0.167	0.112	1.88549e-09
ATP6V0B	5.19992e-14	0.0846203	0.872	0.808	1.90322e-09
TXNL1	5.67227e-14	0.097644	0.668	0.602	2.07611e-09
UBA1	5.77547e-14	-0.110825	0.242	0.309	2.11388e-09
ZNF32	5.81996e-14	0.10008	0.362	0.297	2.13016e-09
NR3C1	5.83669e-14	-0.200455	0.46	0.513	2.13629e-09
SORBS1	5.95892e-14	-0.0723954	0.041	0.075	2.18102e-09
CD55	6.10805e-14	-0.161788	0.254	0.319	2.23561e-09
BCL7C	6.20818e-14	0.0651308	0.318	0.247	2.27226e-09
ZNF217	6.30006e-14	-0.0766011	0.016	0.039	2.30589e-09
IMPA1	6.47464e-14	-0.0729421	0.175	0.236	2.36978e-09
HSPH1	6.47888e-14	0.012363	0.458	0.402	2.37133e-09
LINC01503	6.48587e-14	-0.0563701	0.039	0.073	2.37389e-09
COQ10A	6.66643e-14	0.0851789	0.22	0.161	2.43998e-09
PDE9A	7.12207e-14	-0.0573861	0.087	0.135	2.60675e-09
NDNF	7.13851e-14	-0.0192413	0.004	0.019	2.61276e-09
IPO4	7.42733e-14	-0.0465822	0.106	0.158	2.71848e-09
PEPD	7.46411e-14	0.1177	0.481	0.415	2.73194e-09
UBALD2	7.73427e-14	-0.106623	0.162	0.223	2.83082e-09
PDGFRL	8.15509e-14	-0.0682758	0.07	0.114	2.98485e-09
PARK7	8.17965e-14	0.116443	0.872	0.787	2.99383e-09
MIR29B2CHG	8.1858e-14	-0.195083	0.191	0.252	2.99608e-09
HK1	8.28699e-14	-0.0341859	0.012	0.033	3.03312e-09
ORMDL2	8.32331e-14	-0.152684	0.393	0.46	3.04641e-09
KMO	8.4205e-14	-0.0340876	0.013	0.034	3.08199e-09
MIR3142HG	8.53819e-14	-0.031505	0.004	0.018	3.12506e-09
SMIM29	9.06542e-14	0.0917519	0.37	0.3	3.31804e-09
DPY30	9.40205e-14	0.139842	0.55	0.492	3.44125e-09
SEPTIN1	9.42175e-14	0.042665	0.109	0.063	3.44845e-09
C1D	9.50454e-14	0.100386	0.575	0.504	3.47875e-09
EHD1	9.54359e-14	-0.163954	0.146	0.202	3.49305e-09
NDUFS4	9.62384e-14	0.0896365	0.571	0.505	3.52242e-09
GNB4	1.05167e-13	-0.047632	0.051	0.089	3.8492e-09
CRYAB	1.06066e-13	0.239787	0.094	0.052	3.88212e-09
USF2	1.17915e-13	0.0918767	0.374	0.31	4.31579e-09
SPRED3	1.23121e-13	-0.0694236	0.069	0.111	4.50637e-09
VCP	1.29368e-13	-0.187543	0.485	0.542	4.735e-09
PSMC5	1.34357e-13	0.106158	0.709	0.631	4.91762e-09
SAP18	1.35198e-13	0.135562	0.84	0.761	4.94837e-09
DYNC1LI2	1.35928e-13	-0.195356	0.43	0.494	4.97509e-09
PSD	1.47756e-13	0.088124	0.347	0.282	5.408e-09
SSU72	1.48733e-13	0.1129	0.672	0.602	5.44379e-09
PAFAH1B3	1.4936e-13	0.0708936	0.309	0.246	5.46671e-09
IFI16	1.50839e-13	-0.0409077	0.019	0.044	5.52085e-09
CSRNP1	1.58383e-13	-0.116447	0.154	0.211	5.79696e-09
DICER1	1.58618e-13	-0.215073	0.378	0.439	5.80559e-09
SNRNP48	1.61731e-13	0.0593537	0.19	0.133	5.9195e-09
FMR1	1.64322e-13	-0.108553	0.157	0.215	6.01434e-09
CDK2AP1	1.67687e-13	0.128563	0.551	0.486	6.13751e-09
CTSD	1.72785e-13	0.0583389	0.659	0.586	6.32409e-09
RRAS2	1.73679e-13	-0.0641628	0.103	0.153	6.35683e-09
ACHE	1.76012e-13	-0.0512293	0.033	0.064	6.44221e-09
COMMD9	1.77157e-13	0.0514393	0.298	0.234	6.48414e-09
SUSD1	1.77913e-13	-0.0624127	0.119	0.172	6.5118e-09
UBQLN2	1.80797e-13	-0.0974712	0.304	0.373	6.61735e-09
BAG3	1.82846e-13	0.118017	0.265	0.205	6.69235e-09
ETV6	1.83941e-13	-0.112108	0.206	0.27	6.73244e-09
MEIS1	1.88182e-13	-0.111945	0.194	0.253	6.88764e-09
GABRB3	1.9212e-13	-0.153595	0.355	0.419	7.03179e-09
STAT4	1.92745e-13	-0.0685632	0.036	0.068	7.05467e-09
GFPT1	1.92927e-13	-0.206566	0.472	0.53	7.06134e-09
TRIAP1	1.96939e-13	0.0893834	0.249	0.188	7.20817e-09
ZNF638	1.97822e-13	-0.219966	0.384	0.448	7.24048e-09
HIST1H4C	2.04433e-13	0.109052	0.509	0.439	7.48247e-09
NACAD	2.1358e-13	-0.0407952	0.04	0.073	7.81725e-09
KIF5A	2.16277e-13	-0.0853614	0.125	0.179	7.91594e-09
CREM	2.17258e-13	-0.181882	0.459	0.514	7.95188e-09
TRIQK	2.17301e-13	0.0789239	0.336	0.273	7.95344e-09
FLRT3	2.20009e-13	-0.0901193	0.051	0.087	8.05253e-09
HHATL	2.21162e-13	0.0487885	0.162	0.109	8.09473e-09
SPINK1	2.2776e-13	-0.509394	0.084	0.128	8.33624e-09
NUDT1	2.30091e-13	0.0396962	0.091	0.05	8.42158e-09
ANKRD28	2.30575e-13	-0.0842462	0.09	0.136	8.43927e-09
DPP6	2.3241e-13	0.0697149	0.393	0.321	8.50646e-09
MIA2	2.35935e-13	-0.211318	0.415	0.475	8.63547e-09
FLCN	2.44245e-13	-0.00444415	0.274	0.21	8.93962e-09
SMARCA1	2.46692e-13	-0.134771	0.383	0.449	9.02918e-09
HLA-DMB	2.68891e-13	-0.0199671	0.001	0.01	9.84169e-09
GTF2A2	2.69375e-13	0.0770666	0.694	0.623	9.85938e-09
RADX	2.80052e-13	-0.0916598	0.112	0.162	1.02502e-08
RPS6KA3	2.8817e-13	-0.153892	0.285	0.348	1.05473e-08
NCL	3.05643e-13	-0.189491	0.671	0.686	1.11869e-08
STMN2	3.05958e-13	0.189358	0.533	0.461	1.11984e-08
CELF1	3.08714e-13	-0.259817	0.376	0.436	1.12993e-08
DNAJB4	3.16867e-13	0.0976188	0.172	0.119	1.15977e-08
SLC27A2	3.18741e-13	-0.0348025	0.041	0.074	1.16663e-08
AMOTL1	3.34002e-13	-0.0450222	0.018	0.041	1.22248e-08
STAT5B	3.39053e-13	-0.12671	0.167	0.223	1.24097e-08
CACNA2D1	3.51881e-13	-0.160579	0.316	0.383	1.28792e-08
ENPP1	3.53134e-13	-0.190991	0.153	0.207	1.29251e-08
DNAJA1	3.60739e-13	-0.180048	0.791	0.783	1.32034e-08
TPD52	3.62417e-13	0.0907281	0.751	0.681	1.32648e-08
GSPT1	3.74555e-13	-0.142584	0.443	0.502	1.37091e-08
SH3YL1	3.86555e-13	0.0848218	0.557	0.489	1.41483e-08
SNAPC5	3.92717e-13	0.107887	0.272	0.212	1.43738e-08
PTPRG	4.02253e-13	-0.0394742	0.02	0.044	1.47229e-08
AKIRIN2	4.13206e-13	-0.14439	0.31	0.378	1.51237e-08
ARL16	4.13973e-13	0.0723364	0.417	0.354	1.51518e-08
DHX36	4.32474e-13	-0.215914	0.533	0.581	1.5829e-08
STC2	4.37436e-13	-0.0601192	0.021	0.046	1.60106e-08
RPS27L	4.49198e-13	0.043121	0.764	0.683	1.64411e-08
SNTB2	4.67949e-13	-0.0845945	0.133	0.186	1.71274e-08
TEAD1	4.68278e-13	-0.17996	0.293	0.356	1.71394e-08
PLXNB1	4.794e-13	-0.075573	0.064	0.104	1.75465e-08
CD2AP	4.91604e-13	-0.119561	0.342	0.408	1.79932e-08
BACE2	5.17274e-13	-0.111177	0.131	0.182	1.89327e-08
PLEK2	5.17696e-13	-0.0328823	0.017	0.04	1.89482e-08
N4BP2L2	5.45365e-13	-0.373691	0.699	0.731	1.99609e-08
COX5B	5.49111e-13	0.114318	0.847	0.772	2.0098e-08
COX14	5.51461e-13	0.156149	0.739	0.668	2.0184e-08
TMEM41B	5.57929e-13	-0.186528	0.279	0.342	2.04207e-08
TRAPPC4	5.69898e-13	-0.192541	0.548	0.59	2.08588e-08
BSPRY	5.7431e-13	-0.129853	0.235	0.294	2.10203e-08
AC096711.1	5.8451e-13	-0.0192804	0.002	0.012	2.13936e-08
ZG16B	5.87688e-13	-0.0400959	0.005	0.02	2.151e-08
DUT	5.87692e-13	0.0943789	0.579	0.527	2.15101e-08
USP47	5.92654e-13	-0.19482	0.308	0.372	2.16917e-08
DOP1A	5.95071e-13	-0.0850481	0.122	0.172	2.17802e-08
SPCS3	6.3245e-13	-0.16812	0.49	0.535	2.31483e-08
KIF26B	6.38428e-13	-0.0457978	0.032	0.063	2.33671e-08
SF3B6	6.39603e-13	0.123716	0.685	0.623	2.34101e-08
RANGAP1	6.53248e-13	-0.171544	0.275	0.342	2.39095e-08
CAMK1D	6.64424e-13	-0.03679	0.03	0.059	2.43186e-08
NIBAN1	6.71102e-13	-0.0323592	0.02	0.044	2.4563e-08
BBC3	6.72754e-13	-0.103642	0.08	0.123	2.46235e-08
CR1L	6.76601e-13	-0.00904387	0.005	0.02	2.47643e-08
PROCR	6.9862e-13	-0.042307	0.065	0.105	2.55702e-08
ICAM4	7.24932e-13	-0.0494768	0.028	0.056	2.65332e-08
UQCC3	7.31854e-13	0.0721701	0.334	0.273	2.67866e-08
PRKACB	7.52672e-13	-0.106955	0.335	0.399	2.75486e-08
LAT2	7.62268e-13	-0.0380843	0.02	0.044	2.78998e-08
SMIM14	7.83053e-13	-0.141286	0.428	0.483	2.86605e-08
WDR1	7.97191e-13	-0.104164	0.183	0.243	2.9178e-08
WDR83OS	7.98513e-13	0.107883	0.785	0.705	2.92264e-08
HAGHL	8.05454e-13	0.0381093	0.138	0.089	2.94804e-08
SH3PXD2A	8.61167e-13	-0.141796	0.124	0.174	3.15196e-08
LDLRAD4	9.27479e-13	-0.0647212	0.086	0.131	3.39467e-08
MIR7-3HG	9.58737e-13	-0.3029	0.684	0.693	3.50907e-08
C22orf39	9.73645e-13	0.066777	0.271	0.21	3.56364e-08
ADORA2A	9.91184e-13	-0.0539916	0.03	0.059	3.62783e-08
GREM2	1.00198e-12	0.0424141	0.078	0.041	3.66734e-08
LDHB	1.03471e-12	0.103288	0.269	0.211	3.78712e-08
MAGED1	1.04485e-12	-0.109571	0.36	0.427	3.82426e-08
LINC01612	1.0693e-12	0.0431568	0.085	0.047	3.91375e-08
ASCC3	1.08439e-12	-0.151497	0.325	0.394	3.96899e-08
BMP2	1.09628e-12	-0.133848	0.037	0.068	4.01251e-08
BAZ2A	1.14226e-12	-0.18166	0.31	0.374	4.18079e-08
RUNX1	1.16511e-12	-0.0531403	0.029	0.058	4.26442e-08
ATP5IF1	1.1749e-12	0.0805796	0.841	0.757	4.30026e-08
SYNCRIP	1.19225e-12	-0.148264	0.306	0.368	4.36375e-08
IKBKE	1.22653e-12	-0.0324311	0.017	0.04	4.48921e-08
NANOS1	1.24813e-12	0.0685018	0.2	0.145	4.56828e-08
PTGES3	1.2677e-12	0.143999	0.808	0.751	4.6399e-08
RPS26	1.31665e-12	0.110207	0.869	0.79	4.81908e-08
CDKN2AIPNL	1.36833e-12	0.0778249	0.301	0.242	5.00824e-08
SLC25A22	1.47328e-12	-0.0801367	0.168	0.226	5.39236e-08
ARID1B	1.49501e-12	-0.315396	0.403	0.458	5.4719e-08
CDH22	1.55683e-12	0.0335319	0.24	0.18	5.69816e-08
HSD11B1L	1.62574e-12	0.0579212	0.231	0.172	5.95035e-08
MINCR	1.65206e-12	0.0185028	0.13	0.083	6.04669e-08
NLGN4Y	1.67353e-12	-0.0539383	0.041	0.074	6.12529e-08
POLR2C	1.69496e-12	0.0757189	0.396	0.336	6.20371e-08
AC007991.2	1.70597e-12	-0.0144062	0.001	0.01	6.24403e-08
TP53I11	1.71526e-12	-0.0503457	0.049	0.083	6.27803e-08
QDPR	1.72921e-12	0.0756918	0.474	0.405	6.3291e-08
RAB13	1.79512e-12	0.0704233	0.632	0.562	6.57033e-08
STMP1	1.81469e-12	0.0720544	0.639	0.573	6.64196e-08
MEA1	1.83088e-12	0.0731854	0.368	0.304	6.70121e-08
IL1RAP	1.83273e-12	-0.0374159	0.012	0.031	6.70796e-08
RAI14	1.8454e-12	-0.0632154	0.031	0.06	6.75436e-08
CLIC5	1.85813e-12	-0.0183628	0.008	0.024	6.80094e-08
PSMD9	1.86897e-12	0.0690704	0.417	0.355	6.84062e-08
MAPT	1.87852e-12	0.0660716	0.162	0.112	6.87557e-08
BZW1	1.91926e-12	-0.173861	0.545	0.581	7.02467e-08
MDGA1	1.97178e-12	-0.0215351	0.019	0.042	7.21691e-08
SOAT1	2.13728e-12	-0.108608	0.205	0.266	7.82265e-08
SMPD3	2.24029e-12	-0.0629509	0.039	0.07	8.19968e-08
BLOC1S1	2.24547e-12	0.0826074	0.713	0.643	8.21863e-08
AC022126.1	2.25547e-12	-0.0312158	0.012	0.032	8.25524e-08
TMEM59	2.26726e-12	-0.152003	0.899	0.858	8.29838e-08
SEMA4B	2.32715e-12	-0.152688	0.233	0.295	8.51759e-08
PPP1R3C	2.41097e-12	0.0627266	0.161	0.109	8.82439e-08
THAP7	2.42142e-12	0.0640398	0.295	0.234	8.86265e-08
N4BP2L1	2.53347e-12	-0.0530383	0.188	0.247	9.27274e-08
MT-ND2	2.54652e-12	0.0414877	0.914	0.898	9.32053e-08
C1RL	2.54841e-12	-0.0699509	0.085	0.128	9.32743e-08
TACC3	2.60702e-12	0.0335226	0.046	0.019	9.54194e-08
POF1B	2.60747e-12	-0.0414293	0.016	0.038	9.5436e-08
NPNT	2.68084e-12	-0.0983459	0.048	0.082	9.81215e-08
PTTG1IP	2.68806e-12	-0.139978	0.365	0.427	9.83855e-08
GRHPR	2.72723e-12	0.0752344	0.312	0.25	9.98192e-08
CCDC125	2.7936e-12	-0.0829565	0.109	0.159	1.02249e-07
MIR22HG	2.82117e-12	-0.111749	0.174	0.231	1.03258e-07
CTNND1	2.95214e-12	-0.163406	0.26	0.319	1.08051e-07
FBL	3.04436e-12	0.0985117	0.346	0.283	1.11427e-07
TMEM87B	3.04964e-12	-0.100388	0.159	0.214	1.1162e-07
PTK2B	3.05986e-12	-0.0615543	0.051	0.085	1.11994e-07
TGFBR3	3.10851e-12	0.0351804	0.218	0.16	1.13775e-07
MAP3K13	3.14626e-12	0.0959293	0.56	0.503	1.15156e-07
BACH1	3.33804e-12	-0.110936	0.15	0.204	1.22176e-07
FSD1L	3.36591e-12	-0.0923163	0.115	0.162	1.23196e-07
PSMB3	3.38453e-12	-0.13527	0.65	0.662	1.23877e-07
SLC18B1	3.40265e-12	-0.067157	0.106	0.153	1.2454e-07
CASP3	3.48163e-12	-0.12767	0.132	0.182	1.27431e-07
EXT2	3.70661e-12	-0.0609703	0.096	0.141	1.35666e-07
FAM174C	3.80645e-12	0.0810137	0.404	0.342	1.3932e-07
P4HA2	3.92367e-12	-0.140248	0.246	0.304	1.4361e-07
TMEM176A	3.99098e-12	-0.259502	0.417	0.463	1.46074e-07
CCDC127	4.10053e-12	-0.0696574	0.149	0.204	1.50083e-07
SERP2	4.2094e-12	0.0666187	0.235	0.178	1.54068e-07
NPTN	4.26502e-12	-0.187794	0.504	0.544	1.56104e-07
SDF4	4.28926e-12	-0.143368	0.376	0.441	1.56991e-07
ATP5MD	4.32814e-12	0.111121	0.886	0.801	1.58414e-07
FRK	4.33908e-12	-0.0779522	0.118	0.167	1.58815e-07
RICTOR	4.43912e-12	-0.175642	0.2	0.257	1.62476e-07
KIAA0930	4.46262e-12	-0.103416	0.081	0.122	1.63336e-07
TP53INP2	4.47539e-12	-0.0885822	0.123	0.172	1.63804e-07
RGS4	4.48927e-12	-0.250588	0.342	0.401	1.64312e-07
ADD3	4.50928e-12	-0.0846433	0.12	0.17	1.65044e-07
CRYL1	4.52745e-12	0.0637736	0.241	0.185	1.65709e-07
CCP110	4.55095e-12	-0.0736373	0.106	0.153	1.66569e-07
CD164	4.86883e-12	-0.19185	0.607	0.636	1.78204e-07
MID1	4.89148e-12	-0.0558996	0.033	0.062	1.79033e-07
SLC2A6	4.9373e-12	-0.089672	0.114	0.162	1.8071e-07
AGPAT3	4.97083e-12	-0.0971282	0.187	0.245	1.81937e-07
BTN2A1	5.25997e-12	-0.0707149	0.107	0.156	1.9252e-07
NGRN	5.27831e-12	0.0835218	0.685	0.624	1.93191e-07
VAPA	5.2792e-12	0.0899438	0.721	0.655	1.93224e-07
PTK7	5.35039e-12	-0.0853139	0.106	0.153	1.9583e-07
NIBAN2	5.39362e-12	-0.0737235	0.117	0.166	1.97412e-07
MNX1	5.58196e-12	0.0543686	0.278	0.218	2.04305e-07
PDS5B	5.70617e-12	-0.127944	0.231	0.293	2.08851e-07
STAT5A	5.7163e-12	-0.0643188	0.074	0.115	2.09222e-07
AC016717.2	5.80394e-12	-0.0423625	0.022	0.046	2.1243e-07
KANSL1-AS1	5.81611e-12	0.0580692	0.088	0.05	2.12875e-07
DNAJC15	5.91689e-12	-0.204418	0.623	0.637	2.16564e-07
BCL6	6.03674e-12	-0.0921153	0.136	0.185	2.20951e-07
CFAP36	6.26608e-12	0.0715897	0.666	0.599	2.29345e-07
COX8A	6.2799e-12	0.115346	0.897	0.813	2.29851e-07
FMC1	6.32237e-12	0.105539	0.48	0.416	2.31405e-07
GSTO1	6.41776e-12	-0.153106	0.694	0.692	2.34896e-07
HERC5	6.48271e-12	-0.0757813	0.145	0.197	2.37274e-07
KCNJ3	6.75931e-12	-0.063382	0.031	0.059	2.47398e-07
PLGRKT	6.89407e-12	-0.100072	0.302	0.36	2.5233e-07
SEZ6L	7.37258e-12	-0.101942	0.192	0.246	2.69844e-07
NELFCD	7.48897e-12	-0.173716	0.321	0.386	2.74104e-07
TUSC3	7.60629e-12	-0.175239	0.72	0.717	2.78398e-07
NCF4	7.64638e-12	-0.0123833	0.002	0.012	2.79865e-07
IFITM2	8.01552e-12	0.00116534	0.021	0.045	2.93376e-07
MT-CYB	8.15578e-12	-0.124064	0.944	0.942	2.9851e-07
WWP1	8.31507e-12	-0.0634594	0.126	0.175	3.0434e-07
HLA-DRB5	8.56159e-12	-0.0259815	0.008	0.024	3.13363e-07
KIAA0040	8.68676e-12	-0.0806803	0.151	0.203	3.17944e-07
IVNS1ABP	8.82442e-12	-0.0988101	0.143	0.194	3.22983e-07
ENTPD3	8.93418e-12	0.0403315	0.291	0.23	3.27e-07
NDUFB11	8.97671e-12	0.0761932	0.794	0.721	3.28556e-07
PBDC1	9.09237e-12	-0.104368	0.31	0.372	3.3279e-07
NFKBIE	9.10446e-12	-0.0376127	0.042	0.074	3.33232e-07
MLXIPL	9.19865e-12	-0.156828	0.46	0.383	3.3668e-07
AKAIN1	9.22525e-12	0.057737	0.205	0.152	3.37653e-07
OGFR	9.41776e-12	-0.121709	0.256	0.318	3.44699e-07
DHX9	9.47842e-12	-0.12448	0.318	0.381	3.4692e-07
MAGI1	9.5716e-12	-0.107756	0.125	0.172	3.5033e-07
PRKD3	9.59082e-12	-0.129196	0.195	0.254	3.51034e-07
PCDH17	9.94799e-12	-0.177366	0.436	0.488	3.64106e-07
SEL1L3	1.03238e-11	-0.0545067	0.057	0.093	3.7786e-07
TP53BP1	1.04047e-11	-0.139445	0.324	0.388	3.80822e-07
CLNS1A	1.04313e-11	0.0955151	0.398	0.342	3.81796e-07
UCHL3	1.04573e-11	-0.126026	0.382	0.445	3.82748e-07
ARID1A	1.0939e-11	-0.133016	0.248	0.309	4.00379e-07
CDK5R2	1.12403e-11	-0.0937065	0.302	0.364	4.11408e-07
NLRP1	1.12727e-11	-0.0428243	0.075	0.115	4.12591e-07
LTBP4	1.13863e-11	-0.0231315	0.057	0.093	4.1675e-07
DSG2	1.14868e-11	-0.137799	0.153	0.202	4.20429e-07
KCNT2	1.1566e-11	-0.022858	0.012	0.03	4.23328e-07
EIF1B	1.35075e-11	0.0548501	0.73	0.658	4.94386e-07
PPID	1.36061e-11	0.0436982	0.283	0.225	4.97995e-07
CCDC59	1.37501e-11	0.0980454	0.348	0.289	5.03267e-07
HMGB2	1.41578e-11	0.0444747	0.188	0.137	5.18189e-07
FUNDC2	1.45468e-11	0.140023	0.567	0.507	5.32426e-07
PARP8	1.46557e-11	-0.0770893	0.15	0.203	5.36412e-07
CDKN2C	1.47054e-11	0.0434318	0.199	0.147	5.38232e-07
RAD23A	1.49878e-11	0.0785595	0.603	0.543	5.48568e-07
ANO6	1.50575e-11	-0.0174527	0.012	0.03	5.51119e-07
PLEKHJ1	1.5188e-11	0.0691343	0.259	0.202	5.55898e-07
PDAP1	1.53607e-11	0.079875	0.604	0.544	5.62216e-07
MRPS6	1.61819e-11	0.0702598	0.243	0.188	5.92274e-07
SGMS1	1.64045e-11	-0.0965437	0.13	0.179	6.00422e-07
TP53TG1	1.66317e-11	0.0523502	0.348	0.285	6.08738e-07
ACTG1	1.6723e-11	-0.465253	0.905	0.861	6.12079e-07
EHBP1L1	1.704e-11	0.0483683	0.274	0.214	6.23683e-07
SNHG30	1.72173e-11	0.0851747	0.288	0.232	6.30171e-07
TRAPPC6A	1.7452e-11	0.0743923	0.204	0.151	6.38761e-07
CHD4	1.78299e-11	-0.150624	0.4	0.458	6.52594e-07
PIGZ	1.79013e-11	0.0517008	0.094	0.056	6.55206e-07
TLL2	1.7916e-11	-0.0236535	0.01	0.027	6.55742e-07
NUPR2	1.80132e-11	0.0880386	0.336	0.28	6.59299e-07
TCIM	1.80383e-11	-0.087149	0.019	0.041	6.6022e-07
PDE4D	1.84061e-11	-0.139069	0.189	0.244	6.73681e-07
SLC7A1	1.90589e-11	-0.10078	0.212	0.27	6.97576e-07
AL050341.2	1.93236e-11	0.0202333	0.134	0.088	7.07263e-07
VASP	1.9502e-11	-0.0869317	0.162	0.215	7.13792e-07
LIMA1	2.00828e-11	-0.117424	0.204	0.261	7.35051e-07
SYTL1	2.03597e-11	0.020667	0.235	0.179	7.45185e-07
AC008267.5	2.05127e-11	0.0403518	0.089	0.052	7.50786e-07
MT-ND6	2.05195e-11	-0.228968	0.436	0.487	7.51034e-07
JMJD1C	2.08312e-11	-0.245922	0.443	0.498	7.62443e-07
TMEM126A	2.08415e-11	0.0951003	0.391	0.334	7.62819e-07
MZF1	2.11732e-11	0.054439	0.232	0.177	7.74961e-07
CDKN1A	2.14131e-11	-0.220012	0.404	0.461	7.83742e-07
TMEM200A	2.1513e-11	-0.0879307	0.158	0.209	7.87399e-07
AKIP1	2.16439e-11	-0.128575	0.268	0.325	7.92187e-07
TM9SF3	2.16829e-11	-0.162897	0.516	0.563	7.93615e-07
LINC02574	2.17038e-11	-0.0088849	0.003	0.015	7.9438e-07
HOOK3	2.17313e-11	-0.145717	0.249	0.308	7.95386e-07
LINC01023	2.18102e-11	0.0409262	0.097	0.058	7.98276e-07
ENPP4	2.18115e-11	-0.098671	0.197	0.254	7.98324e-07
MISP3	2.21526e-11	0.0422319	0.113	0.072	8.10807e-07
NQO1	2.22544e-11	0.0495359	0.076	0.042	8.14534e-07
NR5A2	2.31014e-11	-0.0348759	0.011	0.029	8.45535e-07
ENHO	2.31455e-11	0.0555739	0.08	0.045	8.47147e-07
SHB	2.32541e-11	-0.0823359	0.084	0.125	8.51123e-07
MIA3	2.40541e-11	-0.132442	0.329	0.389	8.80404e-07
EIF4EBP1	2.42794e-11	0.0961052	0.339	0.277	8.8865e-07
NECTIN1	2.50971e-11	-0.123389	0.212	0.27	9.18579e-07
DERL2	2.53776e-11	-0.166084	0.354	0.415	9.28844e-07
SIPA1L1	2.5549e-11	-0.107471	0.19	0.246	9.35117e-07
COPA	2.57151e-11	-0.201244	0.39	0.448	9.41199e-07
MAP3K8	2.57646e-11	-0.102477	0.107	0.153	9.43009e-07
MYO6	2.58557e-11	-0.142803	0.356	0.42	9.46346e-07
ST6GAL1	2.58643e-11	-0.0269429	0.025	0.05	9.46659e-07
RAB11A	2.6015e-11	-0.156485	0.594	0.625	9.52175e-07
TIMM9	2.6157e-11	0.065801	0.324	0.267	9.57374e-07
AL390719.2	2.61763e-11	-0.0876854	0.089	0.131	9.5808e-07
SERTAD4-AS1	2.62491e-11	0.0397114	0.145	0.099	9.60742e-07
GCC2	2.6444e-11	-0.177754	0.479	0.524	9.67875e-07
POLR2H	2.66648e-11	0.0786129	0.438	0.379	9.75959e-07
CISD1	2.69766e-11	0.0659386	0.568	0.502	9.87372e-07
SNHG25	2.7067e-11	-0.00112231	0.158	0.111	9.90679e-07
TFRC	2.71701e-11	-0.0993952	0.151	0.201	9.94453e-07
MRPL55	2.78549e-11	0.0963029	0.389	0.333	1.01952e-06
MRPL45	2.79096e-11	0.0462825	0.172	0.124	1.02152e-06
WNT5A	2.83832e-11	-0.0497537	0.004	0.017	1.03885e-06
CMTM8	2.85369e-11	0.0779805	0.56	0.504	1.04448e-06
SOGA3	2.95827e-11	0.069868	0.187	0.137	1.08276e-06
SON	2.962e-11	-0.238278	0.652	0.67	1.08412e-06
COMTD1	2.97015e-11	0.0334966	0.556	0.486	1.0871e-06
GRASP	3.00456e-11	-0.081054	0.134	0.185	1.0997e-06
CCNA1	3.07152e-11	-0.0320956	0.005	0.019	1.12421e-06
CD302	3.07179e-11	0.0353775	0.144	0.098	1.12431e-06
LINC01497	3.11052e-11	0.0373219	0.051	0.023	1.13848e-06
IL18R1	3.39313e-11	-0.0154522	0.005	0.019	1.24192e-06
C1orf21	3.47431e-11	-0.0421	0.019	0.041	1.27163e-06
HEXIM2	3.48918e-11	0.044506	0.062	0.031	1.27708e-06
NDUFA9	3.49099e-11	-0.107735	0.431	0.486	1.27774e-06
USP15	3.5068e-11	-0.153943	0.268	0.328	1.28352e-06
PAPSS2	3.54542e-11	-0.000546633	0.659	0.579	1.29766e-06
RNF207	3.57695e-11	-0.0360954	0.034	0.062	1.3092e-06
PHIP	3.59313e-11	-0.205535	0.392	0.445	1.31512e-06
CTNNB1	3.74242e-11	-0.143002	0.324	0.386	1.36976e-06
XPR1	3.80443e-11	-0.126196	0.287	0.348	1.39246e-06
DYNLRB1	3.82244e-11	0.107593	0.765	0.698	1.39905e-06
AC090912.2	3.83073e-11	-0.0303808	0.008	0.024	1.40209e-06
DEFB4A	3.83714e-11	-0.023626	0.004	0.016	1.40443e-06
SMIM19	3.9562e-11	0.118254	0.403	0.347	1.44801e-06
TECR	3.97086e-11	0.0690863	0.698	0.634	1.45338e-06
BEX2	3.99394e-11	0.0803079	0.82	0.754	1.46182e-06
GATA6	4.04258e-11	-0.0334837	0.02	0.043	1.47963e-06
COA3	4.11483e-11	0.122706	0.56	0.501	1.50607e-06
BMPR2	4.16439e-11	-0.135152	0.265	0.323	1.52421e-06
TENM2	4.21034e-11	-0.024141	0.011	0.028	1.54103e-06
WAC-AS1	4.31593e-11	0.0590584	0.2	0.148	1.57967e-06
HDDC2	4.44385e-11	0.0910201	0.406	0.346	1.62649e-06
ARHGAP5	4.45634e-11	-0.189359	0.461	0.511	1.63107e-06
CASP8	4.54198e-11	-0.0223441	0.032	0.06	1.66241e-06
TSC22D1	4.54871e-11	-0.295078	0.801	0.771	1.66487e-06
PFKP	4.59827e-11	-0.13422	0.379	0.441	1.68301e-06
NFKB2	4.71307e-11	-0.0812721	0.139	0.19	1.72503e-06
TRA2B	4.88032e-11	-0.227473	0.357	0.415	1.78625e-06
STT3A	4.89794e-11	-0.12732	0.241	0.296	1.79269e-06
IMPA2	4.91941e-11	-0.0677372	0.047	0.079	1.80055e-06
SOX6	5.26695e-11	-0.16491	0.18	0.232	1.92775e-06
APRT	5.34912e-11	0.09156	0.64	0.581	1.95783e-06
CCPG1	5.69426e-11	-0.18479	0.434	0.494	2.08416e-06
C1orf122	5.94798e-11	0.101694	0.702	0.634	2.17702e-06
CHCHD6	5.95251e-11	0.065511	0.165	0.117	2.17868e-06
MSN	6.13941e-11	-0.112416	0.143	0.191	2.24709e-06
MTMR3	6.25378e-11	-0.0948186	0.136	0.184	2.28895e-06
MRPL57	6.25956e-11	0.073116	0.69	0.629	2.29106e-06
CD36	6.48485e-11	-0.0589282	0.027	0.052	2.37352e-06
BMPR1A	6.53339e-11	-0.0752085	0.132	0.18	2.39129e-06
CXCL2	6.69393e-11	-0.519478	0.144	0.191	2.45005e-06
SH3TC1	6.72633e-11	-0.101941	0.108	0.152	2.4619e-06
TUBB4B	6.8404e-11	-0.177458	0.521	0.566	2.50365e-06
JAM3	7.15634e-11	-0.06147	0.097	0.14	2.61929e-06
P2RY1	7.24909e-11	0.0381431	0.113	0.072	2.65324e-06
MAPK8	7.2577e-11	-0.108012	0.154	0.203	2.65639e-06
HLA-G	7.32821e-11	-0.0182988	0.008	0.023	2.6822e-06
PLXNB2	7.34701e-11	-0.185197	0.271	0.325	2.68908e-06
TIMM8B	7.36054e-11	0.0926093	0.578	0.52	2.69403e-06
TMEM25	7.36124e-11	0.029839	0.216	0.163	2.69429e-06
ANKRD39	7.39157e-11	0.0903829	0.24	0.189	2.70539e-06
MIR3936HG	7.51717e-11	0.0347325	0.138	0.094	2.75136e-06
KANK1	7.63103e-11	-0.0520091	0.059	0.093	2.79303e-06
FSTL5	7.67631e-11	-0.115501	0.086	0.125	2.80961e-06
TMEM164	7.70714e-11	-0.0553218	0.084	0.123	2.82089e-06
UBR1	7.78824e-11	-0.0796447	0.155	0.207	2.85057e-06
AC087457.1	7.91711e-11	0.0551011	0.158	0.111	2.89774e-06
FOXP1	8.06781e-11	-0.225279	0.435	0.483	2.9529e-06
SLC22A17	8.42049e-11	-0.18329	0.432	0.481	3.08199e-06
A1CF	8.61634e-11	-0.13293	0.175	0.225	3.15367e-06
FTX	8.62902e-11	-0.308385	0.386	0.435	3.15831e-06
RSU1	8.63696e-11	-0.0364573	0.074	0.112	3.16121e-06
MAFF	8.79794e-11	-0.076251	0.108	0.153	3.22013e-06
SUCLG1	8.85605e-11	0.0613204	0.53	0.471	3.2414e-06
UBR4	8.85733e-11	-0.0929055	0.124	0.169	3.24187e-06
XKR4	8.8698e-11	-0.0492196	0.042	0.072	3.24643e-06
STARD4	9.03263e-11	-0.0567156	0.108	0.152	3.30603e-06
CHD8	9.266e-11	-0.134937	0.238	0.294	3.39145e-06
EWSR1	9.31693e-11	-0.197295	0.382	0.44	3.41009e-06
FAS	9.34313e-11	-0.0713023	0.1	0.144	3.41968e-06
ZDHHC17	9.51828e-11	-0.0936039	0.131	0.178	3.48378e-06
ACOT9	9.52909e-11	-0.0492291	0.049	0.081	3.48774e-06
MTHFD2	9.60101e-11	-0.0855122	0.105	0.149	3.51407e-06
CHMP3	1.00729e-10	0.0997721	0.63	0.571	3.6868e-06
EIF4A1	1.00812e-10	-0.184816	0.781	0.759	3.68984e-06
DNAJC4	1.01625e-10	0.0658788	0.293	0.238	3.71957e-06
CMBL	1.04469e-10	0.0631328	0.195	0.145	3.82367e-06
TSC22D3	1.06766e-10	0.055346	0.156	0.11	3.90773e-06
ATP5F1A	1.06902e-10	0.0756874	0.645	0.583	3.91272e-06
COA5	1.08503e-10	0.0765126	0.386	0.332	3.97133e-06
LSM2	1.0879e-10	0.0889888	0.426	0.37	3.98182e-06
NEFM	1.09709e-10	0.0358162	0.2	0.148	4.01545e-06
ACAP2	1.11323e-10	-0.122367	0.281	0.336	4.07453e-06
PIM2	1.1528e-10	-0.0550489	0.062	0.097	4.21937e-06
CAPNS1	1.16787e-10	-0.127802	0.46	0.514	4.27451e-06
UQCC2	1.18012e-10	0.0756932	0.523	0.467	4.31937e-06
COPB1	1.20636e-10	-0.151259	0.456	0.508	4.4154e-06
PTP4A1	1.20827e-10	-0.019693	0.001	0.008	4.4224e-06
ATP6V0A1	1.22221e-10	-0.230569	0.454	0.504	4.4734e-06
POLR2L	1.22495e-10	0.118579	0.807	0.735	4.48344e-06
CCAR1	1.24591e-10	-0.117085	0.287	0.342	4.56017e-06
UBE2E3	1.25929e-10	0.105273	0.453	0.4	4.60912e-06
CISD3	1.26025e-10	0.0940637	0.337	0.28	4.61265e-06
LAMA5	1.27049e-10	-0.157826	0.131	0.177	4.65013e-06
TIPARP	1.27073e-10	-0.143862	0.142	0.189	4.65099e-06
NDUFAF2	1.31906e-10	0.0865586	0.378	0.326	4.82789e-06
CHRM3	1.32438e-10	-0.0563913	0.057	0.09	4.84736e-06
TMEM87A	1.32749e-10	-0.126136	0.292	0.352	4.85874e-06
TMEM160	1.34289e-10	0.0834557	0.422	0.367	4.91512e-06
MMP16	1.34291e-10	-0.0584093	0.034	0.061	4.91519e-06
SLC44A4	1.39031e-10	-0.0328347	0.02	0.041	5.08869e-06
FAM229B	1.42695e-10	0.0990847	0.444	0.39	5.22277e-06
C6orf58	1.44486e-10	-0.0211333	0.015	0.034	5.28835e-06
TOP2B	1.44933e-10	-0.107557	0.27	0.327	5.30467e-06
SYT5	1.48369e-10	-0.0816516	0.176	0.226	5.43044e-06
PGAP1	1.48833e-10	-0.0752297	0.097	0.139	5.44742e-06
CNDP2	1.50807e-10	-0.0889077	0.234	0.291	5.51967e-06
TMEM37	1.50945e-10	0.0352028	0.45	0.378	5.52472e-06
ARHGAP24	1.51296e-10	-0.0824427	0.151	0.201	5.53759e-06
TMEM173	1.52143e-10	-0.04892	0.051	0.083	5.56858e-06
KIT	1.5477e-10	-0.0103781	0.001	0.009	5.66474e-06
AL035530.2	1.55113e-10	0.0477621	0.097	0.06	5.67731e-06
SLC37A1	1.60134e-10	-0.109453	0.176	0.228	5.86107e-06
FYTTD1	1.61695e-10	-0.130468	0.414	0.471	5.91821e-06
UBP1	1.63971e-10	-0.0747593	0.167	0.218	6.0015e-06
ZNHIT3	1.65892e-10	0.071466	0.341	0.284	6.07181e-06
TCEA3	1.66243e-10	0.044313	0.074	0.042	6.08467e-06
NASP	1.69218e-10	-0.0732539	0.335	0.397	6.19353e-06
WSCD2	1.71909e-10	0.0360532	0.172	0.125	6.29205e-06
PPP1R3B	1.71988e-10	-0.0488032	0.048	0.079	6.29493e-06
UBR5	1.75564e-10	-0.136436	0.247	0.304	6.42582e-06
PPP2R5E	1.78836e-10	-0.11755	0.36	0.417	6.54558e-06
PGM2L1	1.79341e-10	-0.13804	0.166	0.215	6.56407e-06
CNBD2	1.80849e-10	0.0517425	0.167	0.121	6.61926e-06
BCAS2	1.83077e-10	0.0853584	0.459	0.406	6.70081e-06
INTS6	1.83761e-10	-0.139473	0.246	0.299	6.72585e-06
AC009227.1	1.87986e-10	-0.0105595	0.001	0.009	6.88048e-06
ILDR2	1.91861e-10	-0.0436455	0.039	0.067	7.02232e-06
DNAJB11	1.93351e-10	-0.149147	0.422	0.474	7.07684e-06
CMTM3	1.9813e-10	-0.0402498	0.015	0.034	7.25177e-06
ANKRD9	1.98555e-10	0.0333873	0.078	0.045	7.26732e-06
MCHR1	1.98968e-10	-0.0433997	0.025	0.049	7.28243e-06
ELP5	1.99707e-10	0.100169	0.394	0.338	7.30947e-06
MAP4	1.99718e-10	-0.105062	0.247	0.304	7.30989e-06
MISP	2.00165e-10	-0.0537153	0.042	0.072	7.32624e-06
HMGCS1	2.03331e-10	-0.115805	0.138	0.185	7.44214e-06
PTP4A2	2.05577e-10	-0.225954	0.585	0.607	7.52434e-06
HUWE1	2.08343e-10	-0.162451	0.369	0.428	7.62555e-06
EMC7	2.097e-10	-0.140899	0.601	0.629	7.67521e-06
SRSF8	2.21466e-10	0.0697946	0.384	0.328	8.10586e-06
RAD51C	2.27674e-10	0.0472901	0.197	0.149	8.33311e-06
ETNK1	2.31538e-10	-0.169955	0.476	0.526	8.47451e-06
MRPL41	2.31553e-10	0.048233	0.675	0.613	8.47507e-06
DPYD	2.3176e-10	-0.0296213	0.029	0.054	8.48265e-06
ARL3	2.34826e-10	0.10708	0.578	0.515	8.59486e-06
PDX1	2.35682e-10	0.0519206	0.441	0.372	8.62621e-06
AL355304.1	2.39536e-10	-0.0608374	0.047	0.078	8.76726e-06
POMP	2.52456e-10	-0.188278	0.813	0.762	9.24014e-06
CANX	2.53891e-10	-0.184204	0.729	0.728	9.29267e-06
PLEKHA4	2.60915e-10	-0.049775	0.043	0.072	9.54975e-06
CA11	2.61198e-10	-0.0444177	0.163	0.214	9.56011e-06
AL354953.1	2.61888e-10	-0.0171534	0.008	0.023	9.58536e-06
USP43	2.62675e-10	-0.0513039	0.039	0.068	9.61416e-06
LINC01370	2.6342e-10	0.0307831	0.169	0.12	9.64142e-06
LIMD2	2.64432e-10	-0.0329532	0.028	0.052	9.67848e-06
BRWD3	2.65157e-10	-0.106422	0.085	0.124	9.70502e-06
SLC25A5	2.66978e-10	0.0464083	0.712	0.633	9.77167e-06
OLFM1	2.70955e-10	0.0782865	0.229	0.178	9.91721e-06
PBXIP1	2.73362e-10	-0.0635249	0.091	0.13	1.00053e-05
WAKMAR2	2.74714e-10	0.0235556	0.104	0.066	1.00548e-05
AC010913.1	2.78714e-10	0.0396148	0.088	0.053	1.02012e-05
LRFN2	2.79098e-10	-0.0451336	0.083	0.122	1.02153e-05
TBC1D9	2.89009e-10	-0.118678	0.226	0.278	1.0578e-05
MRPS15	2.89809e-10	0.0802571	0.492	0.438	1.06073e-05
STX4	2.91441e-10	-0.107015	0.18	0.233	1.0667e-05
PEMT	2.94923e-10	0.0567273	0.641	0.539	1.07945e-05
DNPEP	3.01734e-10	-0.112415	0.297	0.354	1.10438e-05
CHPF2	3.077e-10	-0.0706005	0.147	0.196	1.12621e-05
ARHGEF35	3.08085e-10	-0.0841033	0.171	0.219	1.12762e-05
MEIS2	3.19609e-10	-0.337693	0.669	0.681	1.1698e-05
FDX2	3.20519e-10	0.0493014	0.276	0.225	1.17313e-05
FAAH2	3.24776e-10	-0.0600754	0.091	0.131	1.18871e-05
MAN2A1	3.25266e-10	-0.101916	0.177	0.227	1.19051e-05
UQCR11	3.2662e-10	0.105344	0.85	0.766	1.19546e-05
CYBA	3.2779e-10	-0.183522	0.149	0.194	1.19974e-05
VARS	3.3401e-10	-0.0634451	0.127	0.173	1.22251e-05
FUCA1	3.36136e-10	-0.164557	0.356	0.411	1.23029e-05
WDFY3	3.3724e-10	-0.113436	0.161	0.209	1.23433e-05
OLMALINC	3.40749e-10	0.0292962	0.209	0.16	1.24718e-05
SLC2A13	3.4267e-10	-0.158378	0.348	0.402	1.2542e-05
RPL22L1	3.42698e-10	0.106796	0.428	0.377	1.25431e-05
GNG10	3.45778e-10	-0.15984	0.76	0.734	1.26558e-05
FAM241A	3.47899e-10	-0.0555752	0.084	0.122	1.27335e-05
AC105942.1	3.49999e-10	-0.0182993	0.016	0.035	1.28103e-05
ILF3-DT	3.51708e-10	0.0755786	0.354	0.296	1.28729e-05
DECR1	3.52882e-10	-0.0998587	0.417	0.468	1.29158e-05
NDUFA5	3.53456e-10	0.0801225	0.731	0.661	1.29368e-05
SMAD1	3.54465e-10	-0.0885723	0.154	0.201	1.29738e-05
ANKRD44	3.6016e-10	-0.0518878	0.037	0.065	1.31822e-05
FAM131C	3.62036e-10	0.0609591	0.157	0.112	1.32509e-05
NDUFA2	3.63279e-10	0.0857868	0.716	0.65	1.32964e-05
MACROD1	3.7154e-10	0.0538855	0.142	0.099	1.35987e-05
PDZK1IP1	3.72849e-10	-0.0230723	0.006	0.019	1.36466e-05
SAMD4A	3.73497e-10	-0.0682229	0.08	0.117	1.36703e-05
LINC01003	3.75537e-10	0.0584717	0.218	0.167	1.3745e-05
SS18	3.77271e-10	-0.100714	0.259	0.317	1.38085e-05
MCOLN1	3.92418e-10	0.00209475	0.245	0.193	1.43629e-05
TAF1D	4.09788e-10	-0.0817382	0.441	0.379	1.49987e-05
SNHG12	4.21381e-10	0.0592522	0.159	0.113	1.5423e-05
SIM1	4.24673e-10	-0.114689	0.223	0.278	1.55434e-05
DENND5A	4.25898e-10	-0.0600858	0.09	0.129	1.55883e-05
GREM1	4.28643e-10	-0.119795	0.068	0.103	1.56888e-05
HIST1H4H	4.34155e-10	-0.0161364	0.012	0.03	1.58905e-05
WBP2	4.34429e-10	0.0720606	0.405	0.348	1.59006e-05
DAPP1	4.5074e-10	-0.0213331	0.008	0.022	1.64975e-05
GCHFR	4.52354e-10	0.0239208	0.196	0.148	1.65566e-05
BLVRA	4.53336e-10	-0.0538545	0.165	0.216	1.65925e-05
AP1S1	4.57398e-10	0.116248	0.465	0.411	1.67412e-05
HACD1	4.62844e-10	-0.062484	0.097	0.138	1.69406e-05
TC2N	4.69273e-10	-0.0683924	0.05	0.081	1.71759e-05
SEC23B	4.70026e-10	-0.0980463	0.305	0.36	1.72034e-05
SNCB	4.70897e-10	0.0571371	0.099	0.063	1.72353e-05
DIRAS3	4.72679e-10	-0.0847374	0.072	0.107	1.73005e-05
SEC24C	4.76018e-10	-0.0892245	0.145	0.192	1.74227e-05
KARS	4.81233e-10	-0.0933706	0.297	0.352	1.76136e-05
DRAM2	4.8131e-10	0.0662567	0.254	0.204	1.76164e-05
NMNAT2	4.86931e-10	-0.0987994	0.194	0.244	1.78222e-05
DHRS4-AS1	4.91234e-10	0.0413836	0.202	0.152	1.79797e-05
EIF4H	4.91923e-10	0.0555362	0.539	0.483	1.80049e-05
GLG1	4.92378e-10	-0.178396	0.325	0.379	1.80215e-05
FLYWCH2	4.9265e-10	0.0879911	0.414	0.363	1.80315e-05
SEL1L	4.99038e-10	-0.136118	0.307	0.362	1.82653e-05
TRADD	5.03605e-10	-0.084561	0.14	0.187	1.84325e-05
KCNJ6	5.24974e-10	-0.206358	0.286	0.338	1.92146e-05
FBXO2	5.28482e-10	0.0708957	0.289	0.238	1.9343e-05
NCF2	5.47981e-10	-0.018087	0.008	0.022	2.00567e-05
NCKAP5	5.48434e-10	-0.0339335	0.056	0.088	2.00732e-05
MT-ND3	5.4845e-10	-0.124597	0.931	0.922	2.00738e-05
CCDC57	5.56224e-10	0.0515649	0.219	0.169	2.03584e-05
CTSC	5.66398e-10	-0.0654204	0.053	0.084	2.07307e-05
G6PC3	5.70351e-10	-0.0607447	0.204	0.258	2.08754e-05
ZFAND3	5.70648e-10	-0.130447	0.25	0.304	2.08863e-05
ELOVL1	5.70996e-10	-0.0721175	0.125	0.17	2.0899e-05
MESP1	5.87173e-10	0.0506338	0.09	0.055	2.14911e-05
TGFBI	5.91307e-10	-0.0752201	0.011	0.027	2.16424e-05
FBXL5	5.95344e-10	-0.0714247	0.211	0.266	2.17902e-05
CLSTN3	5.97756e-10	-0.0833361	0.098	0.138	2.18785e-05
GYG1	6.07757e-10	-0.11004	0.291	0.345	2.22445e-05
KCNA1	6.12411e-10	-0.0147307	0.006	0.019	2.24149e-05
AC135507.1	6.27567e-10	-0.0119875	0.005	0.016	2.29696e-05
UBE2D2	6.29663e-10	0.058741	0.64	0.589	2.30463e-05
SLC25A28	6.5951e-10	-0.106046	0.196	0.248	2.41387e-05
C6orf89	6.60651e-10	-0.135191	0.326	0.387	2.41805e-05
IER5L	6.66885e-10	-0.11805	0.078	0.115	2.44086e-05
ZNF292	6.67846e-10	-0.0870156	0.555	0.497	2.44438e-05
PRMT2	7.03595e-10	0.0508004	0.597	0.536	2.57523e-05
PRKCE	7.0417e-10	-0.0917962	0.132	0.175	2.57733e-05
BCL9L	7.14042e-10	-0.100119	0.106	0.147	2.61347e-05
IL11	7.16375e-10	-0.126166	0.023	0.046	2.622e-05
ROBO2	7.23458e-10	0.0419914	0.238	0.186	2.64793e-05
MRPL22	7.30757e-10	0.0696655	0.515	0.462	2.67465e-05
MT-ATP8	7.35424e-10	-0.00850746	0.456	0.393	2.69173e-05
IL17RA	7.40424e-10	-0.0439985	0.062	0.096	2.71003e-05
TRIR	7.51547e-10	0.0707945	0.708	0.65	2.75074e-05
KCNA5	7.63613e-10	-0.0294531	0.039	0.066	2.7949e-05
FBLL1	7.72302e-10	-0.0267044	0.05	0.08	2.8267e-05
SEC16A	7.76927e-10	-0.0830448	0.164	0.214	2.84363e-05
SELENOT	7.9369e-10	-0.143949	0.652	0.659	2.90498e-05
TIA1	7.99105e-10	-0.167834	0.222	0.273	2.92481e-05
PAPPA2	8.16855e-10	-0.101492	0.072	0.107	2.98977e-05
SERP1	8.3662e-10	0.0530213	0.778	0.709	3.06211e-05
SPTAN1	8.5303e-10	-0.114903	0.225	0.279	3.12217e-05
MAP4K4	8.62286e-10	-0.164249	0.292	0.347	3.15605e-05
INSR	8.68358e-10	-0.126739	0.138	0.182	3.17828e-05
SMARCA5	8.77041e-10	-0.152255	0.505	0.553	3.21006e-05
PFDN2	8.77869e-10	0.0712224	0.685	0.622	3.21309e-05
IL10RB	9.00233e-10	-0.0867126	0.189	0.241	3.29494e-05
GSAP	9.0566e-10	-0.0536581	0.078	0.114	3.31481e-05
ARPP19	9.09864e-10	0.0904311	0.632	0.58	3.33019e-05
TGFBR2	9.31041e-10	-0.0238599	0.005	0.017	3.4077e-05
NEBL	9.33235e-10	-0.130828	0.253	0.309	3.41574e-05
EBF4	9.42185e-10	-0.0540536	0.033	0.059	3.44849e-05
PTGR1	9.55464e-10	0.0878961	0.333	0.283	3.49709e-05
BUD31	9.97044e-10	0.102743	0.599	0.544	3.64928e-05
FAHD2B	1.01269e-09	0.0223568	0.049	0.023	3.70655e-05
BHLHE41	1.01935e-09	0.010671	0.206	0.158	3.73092e-05
EPRS	1.03019e-09	-0.15305	0.42	0.473	3.7706e-05
ZNF706	1.03618e-09	0.0671237	0.692	0.634	3.79254e-05
ARHGEF28	1.04011e-09	-0.0945437	0.078	0.113	3.8069e-05
ADAM9	1.04599e-09	-0.0830543	0.138	0.183	3.82844e-05
UPF3A	1.0578e-09	0.0392667	0.386	0.332	3.87167e-05
IL15	1.05864e-09	-0.0437757	0.087	0.125	3.87472e-05
DHRS3	1.07037e-09	-0.036708	0.061	0.095	3.91768e-05
GAD2	1.07116e-09	0.0669643	0.825	0.748	3.92054e-05
STX12	1.07143e-09	-0.125751	0.403	0.461	3.92155e-05
ANXA5	1.07592e-09	-0.156932	0.727	0.718	3.93799e-05
SP4	1.07653e-09	-0.0486282	0.052	0.082	3.94019e-05
IGSF21	1.09248e-09	0.019058	0.047	0.022	3.99858e-05
SYTL2	1.09846e-09	-0.0157132	0.006	0.019	4.02047e-05
GTF3A	1.10509e-09	0.110915	0.498	0.445	4.04475e-05
PCNX4	1.1055e-09	-0.155187	0.265	0.317	4.04626e-05
OPRM1	1.11354e-09	-0.0218986	0.004	0.015	4.07565e-05
SLC9A7	1.12635e-09	-0.0435709	0.054	0.085	4.12255e-05
TP53BP2	1.12769e-09	-0.0545651	0.131	0.176	4.12746e-05
SLC39A7	1.13246e-09	-0.116	0.422	0.474	4.14492e-05
C11orf52	1.17226e-09	-0.0276276	0.096	0.136	4.29058e-05
SMPD1	1.1736e-09	-0.114627	0.403	0.455	4.29551e-05
BIRC6	1.21383e-09	-0.134639	0.285	0.34	4.44272e-05
IL13RA2	1.21494e-09	-0.0216373	0.011	0.027	4.44681e-05
AC012146.1	1.22991e-09	0.0388256	0.143	0.102	4.50159e-05
ETV2	1.23291e-09	0.0326909	0.068	0.038	4.51258e-05
TRIM38	1.25527e-09	-0.196066	0.166	0.214	4.5944e-05
ASB2	1.27057e-09	-0.015716	0.007	0.02	4.65041e-05
FAM171A2	1.27706e-09	0.030339	0.062	0.034	4.67417e-05
EIF2S3	1.29299e-09	0.0518898	0.362	0.305	4.73248e-05
FBXO32	1.29752e-09	-0.139635	0.104	0.143	4.74905e-05
DNAJA4	1.29992e-09	-0.0529972	0.251	0.201	4.75785e-05
RBFOX3	1.33391e-09	-0.00612032	0.089	0.055	4.88225e-05
RRBP1	1.33483e-09	-0.148161	0.353	0.402	4.88561e-05
ERI1	1.35667e-09	-0.0320047	0.088	0.126	4.96556e-05
FGD6	1.37151e-09	-0.0559367	0.082	0.12	5.01987e-05
VAT1L	1.37613e-09	0.0308116	0.139	0.097	5.03677e-05
TOM1L1	1.39982e-09	0.0478282	0.288	0.236	5.12348e-05
ATF3	1.40166e-09	-0.200232	0.207	0.259	5.1302e-05
QKI	1.41577e-09	-0.117662	0.192	0.242	5.18187e-05
FAM107B	1.42625e-09	-0.169264	0.267	0.319	5.22022e-05
MBD5	1.43612e-09	-0.126982	0.183	0.234	5.25635e-05
PSMA3	1.44356e-09	-0.158929	0.671	0.673	5.28359e-05
C1orf35	1.45785e-09	-0.00669434	0.195	0.148	5.33589e-05
C6orf226	1.46195e-09	0.071647	0.292	0.241	5.35088e-05
AL138756.1	1.46383e-09	-0.0432391	0.033	0.058	5.35776e-05
PCDH9	1.53961e-09	-0.103446	0.037	0.063	5.63512e-05
NME1	1.55158e-09	0.100574	0.454	0.396	5.67892e-05
UCHL1	1.57061e-09	0.0634672	0.828	0.742	5.74858e-05
BRINP2	1.58849e-09	-0.00638733	0.001	0.007	5.81404e-05
LYPD5	1.61575e-09	-0.00573351	0.012	0.029	5.91381e-05
NDUFS8	1.63059e-09	0.0447946	0.603	0.549	5.96811e-05
MMAA	1.64627e-09	-0.0426109	0.073	0.108	6.02551e-05
SAA4	1.66208e-09	-0.0072747	0.001	0.009	6.08338e-05
AC004882.1	1.67662e-09	0.0296862	0.052	0.026	6.13658e-05
RCAN2	1.68092e-09	-0.110386	0.325	0.378	6.15233e-05
BANK1	1.7009e-09	-0.0284155	0.029	0.053	6.22548e-05
GRAMD1B	1.72884e-09	-0.0347207	0.047	0.076	6.32773e-05
RALBP1	1.86055e-09	0.066393	0.368	0.313	6.80979e-05
ACSL1	1.86154e-09	-0.0963442	0.164	0.21	6.81341e-05
KCND3	1.86463e-09	-0.0410215	0.04	0.067	6.82474e-05
RHOBTB3	1.87306e-09	-0.214271	0.647	0.649	6.85557e-05
AIP	1.88044e-09	0.0657364	0.375	0.326	6.8826e-05
CREB1	1.90194e-09	-0.089124	0.224	0.275	6.96129e-05
KCTD12	1.90764e-09	-0.22847	0.101	0.139	6.98215e-05
SNHG1	1.92141e-09	0.0268008	0.098	0.064	7.03257e-05
MUC12	1.93952e-09	0.0431915	0.052	0.026	7.09884e-05
RTCA	1.95816e-09	0.0626868	0.261	0.214	7.16708e-05
SNRNP25	1.99815e-09	0.0627777	0.224	0.175	7.31345e-05
ARHGEF12	2.01939e-09	-0.178238	0.289	0.34	7.39115e-05
DEFB4B	2.12478e-09	-0.0199489	0.002	0.01	7.7769e-05
GRN	2.12708e-09	-0.200308	0.634	0.648	7.78532e-05
SPINT2	2.14615e-09	-0.143715	0.854	0.82	7.85514e-05
RGS2	2.1646e-09	0.0142052	0.182	0.134	7.92265e-05
TSR2	2.17192e-09	0.0963525	0.402	0.353	7.94945e-05
[truncated: 34,602 more rows]
