# Supplementary material for: Single Cell RNAseq Analysis of Cytokine-Treated Human Islets: Association of Cellular Stress with Impaired Cytokine Responsiveness
Source: Function (Oxf). 2024 Mar 27;5(4):zqae015. doi: 10.1093/function/zqae015 (PMC11237896; doi:10.1093/function/zqae015)
Supplement: zqae015_Supplemental_Files [file zqae015_supplemental_files.zip › Table_S7.xlsx]

## Sheet: Non_beta_endo_markers_RPL5_hi_v
Column1	p_val	avg_log2FC	pct.1	pct.2	p_val_adj
RPL22	0	0.197393	0.945	0.928	0
RPL11	0	0.18655	0.988	0.974	0
RPS8	0	0.20054	0.986	0.961	0
RPL5	0	0.43575	1	0.931	0
RPS27	0	0.175327	0.983	0.968	0
RPS7	0	0.202962	0.974	0.96	0
RPS27A	0	0.156174	0.993	0.98	0
EEF1B2	0	0.242637	0.882	0.846	0
RPL37A	0	0.171787	0.973	0.961	0
RPL32	0	0.203985	0.988	0.966	0
RPL15	0	0.181838	0.988	0.974	0
RPSA	0	0.191154	0.938	0.928	0
RPL14	0	0.208327	0.966	0.954	0
RPL29	0	0.21361	0.959	0.938	0
RPL24	0	0.184319	0.976	0.962	0
CP	0	-0.392541	0.202	0.413	0
RPL35A	0	0.200923	0.966	0.947	0
RPL9	0	0.193867	0.981	0.966	0
RPL34	0	0.2019	0.982	0.966	0
RPS3A	0	0.209652	0.989	0.968	0
RPL37	0	0.184053	0.97	0.954	0
ITGA1	0	-0.255579	0.167	0.367	0
RPS23	0	0.23002	0.988	0.968	0
COX7C	0	0.149355	0.928	0.921	0
RPS14	0	0.195781	0.982	0.967	0
NPM1	0	0.186153	0.877	0.869	0
RACK1	0	0.170397	0.949	0.94	0
HLA-A	0	-0.209135	0.882	0.961	0
HLA-C	0	-0.248838	0.793	0.918	0
HLA-B	0	-0.256137	0.774	0.898	0
RPS18	0	0.26417	0.987	0.97	0
TAPBP	0	-0.285265	0.545	0.752	0
RPS10	0	0.249712	0.866	0.83	0
RPL10A	0	0.197159	0.943	0.925	0
EEF1A1	0	0.162909	0.992	0.98	0
RPS12	0	0.191099	0.989	0.971	0
SNHG6	0	0.251399	0.8	0.74	0
UQCRB	0	0.186063	0.912	0.9	0
RPL30	0	0.195979	0.989	0.971	0
RPL8	0	0.198898	0.982	0.965	0
RPS6	0	0.203674	0.972	0.952	0
RPL35	0	0.184295	0.956	0.942	0
RPL12	0	0.207234	0.976	0.953	0
RPL7A	0	0.209577	0.985	0.97	0
RPS24	0	0.181107	0.985	0.969	0
RPLP2	0	0.158303	0.956	0.939	0
INS	0	0.1702	0.998	1	0
RPL27A	0	0.185393	0.964	0.955	0
RPS13	0	0.236423	0.977	0.95	0
EEF1G	0	0.172535	0.935	0.931	0
FAU	0	0.177072	0.966	0.952	0
MALAT1	0	-0.132386	0.946	0.985	0
RPS3	0	0.179764	0.98	0.962	0
RPS25	0	0.20223	0.961	0.945	0
PFDN5	0	0.140719	0.923	0.923	0
RPL41	0	0.125647	0.994	0.982	0
NACA	0	0.21685	0.942	0.926	0
RPL6	0	0.199752	0.966	0.945	0
RPLP0	0	0.157478	0.954	0.945	0
RPL21	0	0.189998	0.979	0.965	0
TPT1	0	0.171061	0.993	0.977	0
CHGA	0	-0.221263	0.843	0.94	0
SERPINA1	0	-0.457681	0.396	0.645	0
RPLP1	0	0.171134	0.993	0.978	0
RPS2	0	0.193235	0.984	0.971	0
RPS15A	0	0.229741	0.974	0.955	0
RPL13	0	0.156825	0.991	0.976	0
RPL26	0	0.245705	0.986	0.963	0
SNHG29	0	0.284636	0.93	0.9	0
RPL23A	0	0.169764	0.973	0.958	0
RPL19	0	0.182922	0.984	0.967	0
EIF1	0	0.132744	0.967	0.966	0
RPL27	0	0.171931	0.932	0.921	0
RPL17	0	0.202033	0.984	0.968	0
RPS15	0	0.160389	0.981	0.964	0
RPL36	0	0.144131	0.97	0.958	0
RPS28	0	0.162238	0.98	0.966	0
RPL18A	0	0.153485	0.977	0.963	0
RPS16	0	0.194258	0.952	0.932	0
RPS19	0	0.170614	0.97	0.961	0
RPL18	0	0.183406	0.974	0.962	0
FTL	0	0.203542	0.997	0.991	0
RPS9	0	0.131086	0.971	0.963	0
RPL28	0	0.147748	0.974	0.958	0
RPS5	0	0.186352	0.95	0.936	0
RPS21	0	0.189191	0.941	0.933	0
RPL3	0	0.167874	0.988	0.981	0
RPS4X	0	0.207523	0.977	0.958	0
RPL36A	0	0.230984	0.895	0.86	0
RPL39	0	0.180053	0.967	0.948	0
RPL10	0	0.194798	0.985	0.97	0
MT-CO1	0	-0.178701	0.939	0.981	0
MT-CO2	0	-0.152191	0.941	0.982	0
MT-ATP6	0	-0.154094	0.933	0.98	0
MT-CO3	0	-0.180838	0.933	0.978	0
MT-ND3	0	-0.192542	0.9	0.967	0
MT-CYB	0	-0.184287	0.921	0.976	0
GPX4	5.91193e-308	0.188013	0.873	0.865	2.16382e-303
ATP5MG	6.85779e-307	0.149025	0.905	0.898	2.51002e-302
UBA52	1.22219e-306	0.124553	0.948	0.937	4.47335e-302
RPL38	1.82551e-305	0.140568	0.932	0.928	6.68157e-301
IDS	1.14967e-301	-0.21106	0.769	0.893	4.20791e-297
ELL2	2.42886e-300	-0.251653	0.665	0.827	8.88986e-296
TOMM7	5.78739e-298	0.182894	0.86	0.851	2.11824e-293
CTSS	2.64858e-297	-0.293272	0.198	0.394	9.69408e-293
MAN1A1	1.75692e-285	-0.25097	0.613	0.796	6.4305e-281
NME2	2.37156e-285	0.162768	0.894	0.885	8.68014e-281
RAB3B	2.27316e-284	-0.248952	0.506	0.702	8.31998e-280
PAK3	4.53204e-282	-0.247184	0.535	0.736	1.65877e-277
ZFAS1	4.79116e-274	0.227616	0.798	0.767	1.75361e-269
VPS13C	2.25875e-271	-0.23005	0.502	0.709	8.26725e-267
RPS11	2.51437e-266	0.109613	0.962	0.952	9.20283e-262
RPS4Y1	1.26327e-265	0.275443	0.654	0.534	4.6237e-261
DST	7.96399e-265	-0.247038	0.575	0.762	2.9149e-260
BTF3	2.52745e-262	0.175649	0.854	0.839	9.25072e-258
DDR1	1.96762e-256	-0.220935	0.49	0.7	7.20169e-252
CFB	7.23309e-248	-0.290641	0.084	0.232	2.64738e-243
MACF1	2.23056e-245	-0.221744	0.55	0.744	8.16408e-241
HLA-E	6.88013e-240	-0.238073	0.768	0.887	2.5182e-235
ATP5F1E	7.99196e-237	0.104216	0.972	0.96	2.92514e-232
VGF	5.55849e-234	-0.237143	0.777	0.893	2.03446e-229
IL18BP	1.23241e-232	-0.19464	0.181	0.354	4.51074e-228
HIF1A	2.02652e-231	-0.230145	0.421	0.61	7.41727e-227
RPS29	6.26148e-231	0.126973	0.933	0.928	2.29176e-226
UQCRH	8.80009e-227	0.183817	0.807	0.787	3.22092e-222
STAT1	3.43828e-226	-0.276563	0.507	0.689	1.25844e-221
AC083837.1	4.17118e-223	-0.187059	0.144	0.305	1.52669e-218
GBP3	2.29121e-220	-0.203351	0.151	0.313	8.38607e-216
LPGAT1	4.37854e-218	-0.213071	0.493	0.679	1.60259e-213
MYO1B	5.08015e-218	-0.210435	0.407	0.598	1.85938e-213
EDIL3	1.9158e-217	-0.223809	0.39	0.579	7.01204e-213
ATP1B1	4.96487e-213	-0.202914	0.763	0.884	1.81719e-208
COX4I1	1.14453e-211	0.107112	0.906	0.917	4.1891e-207
APP	4.51809e-210	-0.190051	0.727	0.872	1.65366e-205
RPL36AL	4.76867e-210	0.131526	0.902	0.903	1.74538e-205
LGALS3BP	4.21289e-209	-0.200628	0.508	0.705	1.54196e-204
RPL4	2.22777e-207	0.140154	0.859	0.861	8.15385e-203
SNHG8	1.32448e-206	0.229172	0.708	0.653	4.84773e-202
PAPSS2	3.98657e-205	-0.232063	0.601	0.749	1.45912e-200
ATP9A	4.09241e-205	-0.183258	0.351	0.541	1.49786e-200
CD74	7.14194e-202	-0.177156	0.145	0.299	2.61402e-197
ID4	7.1832e-201	-0.259105	0.49	0.666	2.62912e-196
IL6ST	7.15811e-200	-0.198901	0.504	0.69	2.61994e-195
IL32	3.69283e-198	-0.263829	0.158	0.315	1.35161e-193
ATP5MC2	8.15814e-198	0.138197	0.851	0.857	2.98596e-193
FNDC3B	1.71626e-197	-0.194425	0.36	0.544	6.28169e-193
GBP2	6.37912e-197	-0.26783	0.286	0.455	2.33482e-192
HLA-F	1.76163e-196	-0.175973	0.203	0.365	6.44775e-192
XIST	1.13097e-195	-0.191164	0.063	0.182	4.13945e-191
VMP1	1.17606e-195	-0.238997	0.439	0.61	4.30451e-191
B2M	4.3318e-195	-0.0791218	0.98	0.993	1.58548e-190
SMARCA2	2.64489e-193	-0.193244	0.463	0.653	9.68054e-189
CDH1	2.88222e-193	-0.193053	0.486	0.674	1.05492e-188
ATP1A1	5.43574e-189	-0.188446	0.56	0.739	1.98953e-184
GC	9.20614e-188	-0.209909	0.668	0.802	3.36954e-183
PARP14	1.697e-186	-0.207716	0.399	0.588	6.21118e-182
RTN1	4.72703e-185	-0.160502	0.264	0.437	1.73014e-180
ARAP1	1.63043e-183	-0.166247	0.243	0.412	5.96755e-179
SNHG7	6.49271e-183	0.244043	0.556	0.446	2.3764e-178
MT-ND6	1.42356e-182	-0.19515	0.397	0.583	5.21038e-178
RNF213	4.7021e-181	-0.236782	0.515	0.698	1.72101e-176
CADPS	1.12739e-180	-0.180389	0.411	0.595	4.12638e-176
MT-ND4	3.89773e-180	-0.123857	0.917	0.974	1.42661e-175
MZT2B	4.20495e-180	0.13159	0.861	0.863	1.53905e-175
TAP2	8.2353e-179	-0.156687	0.161	0.307	3.0142e-174
GAS5	7.21184e-178	0.237834	0.596	0.509	2.63961e-173
GPC6	3.09753e-176	-0.146985	0.22	0.385	1.13373e-171
LAPTM4B	4.43154e-176	-0.201102	0.512	0.69	1.62199e-171
APOL6	1.98972e-175	-0.204727	0.459	0.643	7.28256e-171
LAMB3	4.59975e-174	-0.145662	0.066	0.179	1.68355e-169
LINC02605	4.8451e-174	-0.218473	0.197	0.349	1.77335e-169
ST5	9.0942e-174	-0.190031	0.228	0.381	3.32857e-169
ICAM1	1.43506e-173	-0.26713	0.282	0.442	5.25247e-169
SPPL2A	1.68044e-173	-0.175649	0.442	0.624	6.1506e-169
RPN2	5.05907e-173	-0.177124	0.454	0.638	1.85167e-168
CLTC	6.24941e-173	-0.17635	0.563	0.739	2.28735e-168
EPB41L4A-AS1	1.48228e-171	0.232455	0.501	0.388	5.42528e-167
ITGAV	2.72405e-171	-0.165207	0.317	0.489	9.97028e-167
ALCAM	1.37659e-169	-0.185504	0.479	0.649	5.03844e-165
PSMB10	2.20088e-169	-0.178927	0.356	0.53	8.05545e-165
ACTR2	8.14328e-168	-0.169103	0.534	0.704	2.98052e-163
RPL23	1.4708e-167	0.124302	0.908	0.901	5.38327e-163
SNPH	3.71386e-167	-0.192604	0.13	0.264	1.35931e-162
GBP1	1.75553e-166	-0.2581	0.35	0.512	6.42543e-162
MT-ND1	3.11709e-166	-0.126409	0.903	0.966	1.14089e-161
SLC7A2	1.79055e-165	-0.192562	0.701	0.835	6.5536e-161
WWC1	4.08218e-164	-0.163057	0.283	0.451	1.49412e-159
NAMPT	5.51418e-164	-0.229839	0.596	0.735	2.01825e-159
TMEM45B	2.91201e-163	-0.172444	0.315	0.489	1.06582e-158
SLC25A6	4.41311e-163	0.161339	0.785	0.784	1.61524e-158
ACTN1	1.05731e-162	-0.168496	0.414	0.589	3.86987e-158
DTX3L	2.59193e-162	-0.154279	0.287	0.455	9.48672e-158
DDX17	4.74197e-162	-0.173797	0.644	0.805	1.73561e-157
TEAD1	3.0024e-161	-0.163189	0.353	0.525	1.09891e-156
LAP3	1.42553e-160	-0.195799	0.247	0.398	5.2176e-156
KIAA1324	2.35893e-160	-0.184462	0.613	0.78	8.63391e-156
CTNNA1	4.91761e-160	-0.159421	0.415	0.595	1.79989e-155
MAP1B	4.59804e-159	-0.18786	0.585	0.745	1.68293e-154
GBP4	9.19987e-159	-0.222747	0.157	0.29	3.36725e-154
PCSK2	1.5906e-158	-0.184057	0.763	0.889	5.82177e-154
MYH10	1.45691e-157	-0.17141	0.378	0.545	5.33245e-153
HNRNPU	3.18722e-157	-0.168641	0.639	0.794	1.16655e-152
CFLAR	5.4296e-157	-0.168961	0.305	0.465	1.98729e-152
PARP9	9.00497e-156	-0.166618	0.388	0.562	3.29591e-151
SOD2	1.69795e-155	-0.285322	0.668	0.774	6.21467e-151
SMARCA1	5.44724e-155	-0.167583	0.469	0.644	1.99374e-150
FTX	1.50329e-154	-0.163148	0.343	0.513	5.50218e-150
GCNT3	3.79316e-154	-0.151238	0.142	0.273	1.38834e-149
CDCP1	6.13362e-154	-0.149521	0.232	0.385	2.24497e-149
TMEM132A	7.61101e-154	-0.145031	0.13	0.255	2.7857e-149
TRIM56	9.81857e-153	-0.163017	0.351	0.517	3.59369e-148
ATP2B1	1.5843e-152	-0.172983	0.522	0.695	5.79871e-148
PTBP3	1.93846e-152	-0.163774	0.422	0.59	7.09497e-148
C6orf62	2.46076e-152	-0.156138	0.434	0.61	9.00665e-148
SSTR2	2.04673e-151	-0.173066	0.536	0.705	7.49123e-147
RPN1	3.31895e-151	-0.151655	0.36	0.533	1.21477e-146
LINC00963	4.57922e-151	-0.141866	0.215	0.364	1.67604e-146
IFIH1	1.04928e-150	-0.160659	0.326	0.492	3.84046e-146
SCG2	4.13485e-150	-0.175703	0.824	0.925	1.5134e-145
HUWE1	1.88981e-149	-0.149722	0.373	0.544	6.91688e-145
BMPR2	1.96899e-149	-0.138311	0.246	0.401	7.20668e-145
LRP10	2.05215e-149	-0.158474	0.421	0.593	7.51107e-145
TGM2	4.57494e-149	-0.225732	0.286	0.438	1.67447e-144
PDK3	5.73356e-149	-0.169284	0.469	0.634	2.09854e-144
UBD	1.17917e-148	-0.148961	0.063	0.164	4.31588e-144
PPY	2.06627e-148	-0.270017	0.407	0.576	7.56277e-144
MAP2	3.60362e-148	-0.163596	0.355	0.518	1.31896e-143
ZBTB20	2.97337e-146	-0.161475	0.411	0.58	1.08828e-141
TMA7	8.49168e-146	0.110003	0.886	0.888	3.10804e-141
TGOLN2	1.1884e-145	-0.16153	0.536	0.704	4.34965e-141
JAK1	1.21799e-145	-0.1822	0.604	0.747	4.45797e-141
FGFR1	1.42707e-144	-0.160661	0.442	0.614	5.22322e-140
ETV1	2.35203e-144	-0.143238	0.213	0.357	8.60866e-140
DDX5	2.65753e-143	-0.151478	0.778	0.89	9.72684e-139
TAP1	1.11436e-142	-0.19038	0.379	0.538	4.07868e-138
MX1	1.19317e-142	-0.173757	0.268	0.414	4.36711e-138
PAM	2.10685e-142	-0.170046	0.665	0.817	7.71127e-138
MYO10	2.30189e-142	-0.157496	0.328	0.491	8.42516e-138
COX7A2	4.61552e-142	0.0941461	0.896	0.902	1.68933e-137
ARID1B	4.75388e-142	-0.152424	0.389	0.557	1.73997e-137
GRIA3	7.35673e-142	-0.157934	0.374	0.532	2.69264e-137
NCOA7	2.99989e-141	-0.211493	0.365	0.513	1.09799e-136
RPS6KA3	3.36781e-141	-0.159165	0.453	0.624	1.23265e-136
ERO1A	6.60999e-141	-0.185556	0.484	0.639	2.41932e-136
NFKBIZ	7.59102e-141	-0.170044	0.25	0.395	2.77839e-136
PARM1	3.03038e-140	-0.162784	0.496	0.664	1.10915e-135
SNHG32	4.98051e-140	0.207056	0.541	0.454	1.82291e-135
BIRC3	8.48553e-139	-0.244319	0.263	0.405	3.10579e-134
ADAR	1.14258e-138	-0.157134	0.474	0.64	4.18195e-134
HSPE1	1.36724e-138	0.145755	0.836	0.853	5.00423e-134
DZIP3	2.8851e-138	-0.147238	0.384	0.55	1.05598e-133
PCSK1N	5.14181e-138	-0.0843607	0.944	0.979	1.88195e-133
SYP	1.4603e-137	-0.150383	0.459	0.627	5.34485e-133
PHIP	1.60866e-137	-0.152429	0.452	0.62	5.88786e-133
PDE3B	2.40957e-137	-0.169637	0.398	0.552	8.81928e-133
BBX	3.06004e-137	-0.155678	0.477	0.643	1.12001e-132
RPL31	4.47226e-137	0.141494	0.826	0.82	1.63689e-132
COX8A	7.19622e-137	0.0833861	0.908	0.918	2.63389e-132
OAZ1	1.72025e-136	0.0709594	0.926	0.942	6.29629e-132
EMC10	4.98214e-136	-0.153706	0.729	0.858	1.82351e-131
MYH9	5.40326e-136	-0.140611	0.324	0.485	1.97765e-131
PSME2	7.10641e-136	-0.178858	0.671	0.798	2.60102e-131
STAT3	1.02764e-135	-0.159298	0.602	0.758	3.76128e-131
CD47	1.13343e-135	-0.162297	0.486	0.649	4.14847e-131
MVP	2.5311e-135	-0.137654	0.324	0.482	9.26409e-131
FNDC3A	3.09382e-135	-0.15556	0.549	0.713	1.13237e-130
ARHGAP5	5.26443e-135	-0.155172	0.508	0.667	1.92683e-130
LIMCH1	6.1088e-135	-0.167992	0.503	0.66	2.23588e-130
BRI3	3.67778e-133	0.151547	0.782	0.779	1.3461e-128
ARFGEF3	5.21273e-133	-0.169311	0.64	0.792	1.90791e-128
LINC00342	9.20094e-133	-0.167658	0.11	0.219	3.36764e-128
MAST4	3.44143e-132	-0.142838	0.298	0.451	1.2596e-127
UBE2Z	4.15739e-132	-0.1373	0.312	0.468	1.52165e-127
MIA2	7.14672e-132	-0.155535	0.497	0.665	2.61577e-127
SGPP2	9.03338e-132	-0.148341	0.326	0.479	3.30631e-127
KCNJ6	1.24295e-131	-0.156395	0.404	0.561	4.5493e-127
TNFSF10	1.35482e-131	-0.185497	0.482	0.641	4.95877e-127
DENND4A	1.69398e-131	-0.137977	0.313	0.467	6.20015e-127
SNHG5	2.06345e-131	0.193442	0.652	0.608	7.55245e-127
EIF4G1	3.51329e-131	-0.141703	0.41	0.573	1.2859e-126
SERPINE2	1.67509e-130	-0.184951	0.464	0.617	6.13101e-126
RBPMS	3.38274e-130	-0.112572	0.114	0.226	1.23812e-125
SLC30A7	3.46035e-130	-0.128793	0.242	0.385	1.26652e-125
GABARAP	5.57175e-130	0.0823655	0.886	0.907	2.03932e-125
KL	2.13635e-129	-0.151141	0.212	0.346	7.81924e-125
LPP	2.85279e-129	-0.150095	0.437	0.6	1.04415e-124
DYNC1H1	7.5748e-129	-0.151214	0.548	0.707	2.77245e-124
MT-ND5	7.899e-128	-0.146473	0.834	0.934	2.89111e-123
WARS	1.63918e-127	-0.230159	0.311	0.453	5.99955e-123
TJP2	2.09621e-127	-0.125338	0.249	0.397	7.67233e-123
RNASEK	3.73876e-127	0.0513134	0.922	0.957	1.36842e-122
SFPQ	5.03969e-127	-0.149981	0.56	0.718	1.84458e-122
SPINT1	5.12744e-127	-0.143925	0.361	0.514	1.87669e-122
EFR3A	2.06357e-126	-0.134393	0.357	0.513	7.55287e-122
UBA1	5.76813e-126	-0.123538	0.276	0.426	2.11119e-121
CD40	1.00603e-125	-0.148128	0.229	0.364	3.68217e-121
TOMM20	1.08701e-125	0.162684	0.705	0.684	3.97855e-121
RPL13A	1.2301e-125	0.0928044	0.938	0.932	4.50231e-121
LAMC2	3.31428e-125	-0.0867686	0.055	0.142	1.21306e-120
F11R	5.10704e-125	-0.127804	0.288	0.438	1.86923e-120
MUC13	5.94278e-125	-0.175285	0.441	0.592	2.17512e-120
BMERB1	9.63692e-125	-0.133118	0.331	0.483	3.52721e-120
STT3B	9.71503e-125	-0.137374	0.358	0.514	3.5558e-120
TRAFD1	1.22249e-124	-0.127309	0.218	0.353	4.47442e-120
PPDPF	2.01393e-124	0.173638	0.695	0.668	7.37117e-120
IFI35	2.52355e-124	-0.137864	0.254	0.394	9.23646e-120
TMEM87B	2.62761e-124	-0.119092	0.194	0.324	9.61732e-120
PCDH17	2.78497e-124	-0.156886	0.517	0.669	1.01933e-119
FSTL5	8.3459e-124	-0.140826	0.295	0.441	3.05468e-119
LYN	1.48898e-123	-0.110147	0.117	0.227	5.4498e-119
ZFP36L1	1.96917e-123	-0.157298	0.157	0.278	7.20738e-119
CD82	5.85015e-123	-0.125794	0.269	0.413	2.14121e-118
CASP4	9.46669e-123	-0.141016	0.29	0.434	3.4649e-118
SIL1	2.75017e-122	-0.149936	0.478	0.638	1.00659e-117
CMIP	2.9655e-122	-0.130475	0.314	0.466	1.0854e-117
CHD3	5.19404e-122	-0.118134	0.244	0.384	1.90107e-117
YBX1	1.89468e-121	0.115533	0.859	0.864	6.93472e-117
PSME1	3.14082e-121	-0.145692	0.617	0.757	1.14957e-116
SLC35F5	3.73786e-121	-0.126352	0.322	0.474	1.36809e-116
NF1	7.98552e-121	-0.124141	0.311	0.462	2.92278e-116
SFT2D2	1.61209e-120	-0.124673	0.273	0.416	5.90043e-116
GUK1	4.21389e-120	0.103655	0.866	0.877	1.54233e-115
LCN2	4.50889e-120	-0.245527	0.098	0.199	1.6503e-115
ST14	4.62985e-120	-0.117131	0.223	0.356	1.69457e-115
ANKRD36C	4.98759e-120	-0.148395	0.105	0.207	1.82551e-115
STXBP5	6.84076e-120	-0.128625	0.3	0.449	2.50379e-115
NUDT4	1.4263e-119	-0.149442	0.365	0.512	5.2204e-115
PSMB9	7.67574e-119	-0.167399	0.372	0.52	2.8094e-114
SHTN1	7.76804e-119	-0.12678	0.323	0.474	2.84318e-114
ARF3	9.05672e-119	-0.127592	0.42	0.581	3.31485e-114
CHD4	1.59326e-118	-0.129331	0.361	0.516	5.83148e-114
SKIL	1.67097e-118	-0.115975	0.243	0.383	6.11591e-114
NAV1	1.8458e-118	-0.126197	0.297	0.444	6.75581e-114
RBM47	2.47644e-118	-0.137767	0.424	0.584	9.06403e-114
IQGAP1	2.74586e-118	-0.136436	0.405	0.56	1.00501e-113
KTN1	1.00159e-117	-0.145394	0.66	0.804	3.66593e-113
RAB3IP	1.11008e-117	-0.140402	0.419	0.573	4.06301e-113
CELF1	1.44178e-117	-0.138097	0.433	0.586	5.27706e-113
ARHGEF12	1.46166e-117	-0.134357	0.406	0.562	5.34982e-113
SLC39A14	2.35448e-117	-0.141872	0.293	0.434	8.61764e-113
SF1	2.46611e-117	-0.141063	0.484	0.641	9.0262e-113
GK	3.04261e-117	-0.127406	0.124	0.232	1.11363e-112
PKM	4.12932e-117	-0.144725	0.753	0.866	1.51137e-112
PPP2R2B	3.26847e-116	-0.131841	0.259	0.395	1.19629e-111
CTNND1	5.90058e-116	-0.121896	0.297	0.443	2.15967e-111
XIAP	8.94979e-116	-0.131604	0.385	0.539	3.27571e-111
A1CF	1.05211e-115	-0.137164	0.346	0.493	3.85083e-111
NFKB1	1.08454e-115	-0.132377	0.236	0.368	3.96953e-111
NBEA	5.94651e-115	-0.116329	0.23	0.363	2.17648e-110
LARP1	8.29948e-115	-0.134549	0.453	0.613	3.03769e-110
POLR2J3	1.13924e-114	-0.130327	0.315	0.461	4.16973e-110
TNFAIP2	2.84086e-114	-0.141613	0.087	0.183	1.03978e-109
KIF3B	3.34365e-114	-0.126744	0.352	0.503	1.22381e-109
RIC3	4.49815e-114	-0.1248	0.315	0.461	1.64637e-109
TBC1D9	5.21816e-114	-0.11931	0.29	0.436	1.9099e-109
GRN	9.35199e-114	-0.147665	0.667	0.808	3.42292e-109
MYCBP2	1.22451e-113	-0.134711	0.374	0.525	4.48182e-109
ABCB1	2.62931e-113	-0.123845	0.223	0.355	9.62354e-109
CTSB	5.61778e-113	-0.152784	0.535	0.682	2.05617e-108
SEC24D	9.97665e-113	-0.132848	0.404	0.559	3.65156e-108
MMP16	1.00127e-112	-0.116547	0.148	0.261	3.66476e-108
OAS3	1.0219e-112	-0.109293	0.121	0.227	3.74026e-108
IFI6	1.023e-112	-0.160188	0.54	0.68	3.74427e-108
CUL4A	1.41255e-112	-0.115048	0.247	0.383	5.17008e-108
GCH1	1.49004e-112	-0.137524	0.471	0.624	5.45371e-108
ZNF638	1.9186e-112	-0.130146	0.391	0.547	7.02226e-108
FSTL1	3.42881e-112	-0.0958442	0.057	0.139	1.25498e-107
RABGAP1L	5.39814e-112	-0.117615	0.289	0.43	1.97577e-107
HINT1	6.41723e-112	0.0826933	0.952	0.945	2.34877e-107
DDX60	1.33202e-111	-0.115386	0.148	0.26	4.87532e-107
ARHGAP1	2.40251e-111	-0.116431	0.283	0.423	8.79341e-107
MYO6	2.79034e-111	-0.124523	0.359	0.51	1.02129e-106
TMOD1	2.96621e-111	-0.142476	0.611	0.748	1.08566e-106
ATP13A3	3.70243e-110	-0.126755	0.388	0.543	1.35513e-105
TMEM163	4.58002e-110	-0.11971	0.239	0.371	1.67633e-105
GTF2I	7.49039e-110	-0.141048	0.611	0.758	2.74156e-105
CAPRIN1	8.37871e-110	-0.125693	0.433	0.591	3.06669e-105
EIF3K	8.49387e-110	0.13227	0.754	0.757	3.10884e-105
CUX1	1.31529e-109	-0.110903	0.254	0.39	4.81408e-105
ATP5PF	2.92999e-109	0.104723	0.84	0.851	1.07241e-104
DICER1	3.27612e-109	-0.125023	0.358	0.508	1.19909e-104
ACLY	5.67021e-109	-0.135313	0.427	0.579	2.07535e-104
ZNFX1	9.0241e-109	-0.108274	0.212	0.34	3.30291e-104
EIF2AK2	9.46503e-109	-0.133373	0.433	0.585	3.4643e-104
DSTN	1.26331e-108	0.092206	0.875	0.894	4.62385e-104
PPM1K	1.57138e-108	-0.125072	0.326	0.47	5.7514e-104
PRDX5	2.95918e-108	0.0839777	0.876	0.893	1.08309e-103
PTPRN2	3.57025e-108	-0.140618	0.55	0.709	1.30675e-103
STIM2	5.14186e-108	-0.122749	0.278	0.413	1.88197e-103
UBL5	6.06971e-108	0.0901133	0.871	0.885	2.22157e-103
ERAP2	6.79825e-108	-0.100856	0.13	0.236	2.48823e-103
ABLIM1	8.02052e-108	-0.141631	0.391	0.53	2.93559e-103
FTH1	1.22202e-107	0.0845496	0.993	0.985	4.47272e-103
PLSCR1	1.26327e-107	-0.135756	0.428	0.582	4.6237e-103
SLC16A7	1.46059e-107	-0.0876104	0.086	0.177	5.34592e-103
SPTBN1	2.01962e-107	-0.138693	0.349	0.489	7.39201e-103
EHD4	2.07343e-107	-0.0862267	0.088	0.182	7.58896e-103
KCTD12	2.66055e-107	-0.180716	0.478	0.608	9.73789e-103
CDC42SE2	3.27021e-107	-0.135581	0.476	0.63	1.19693e-102
VNN2	4.84401e-107	-0.0814732	0.041	0.113	1.77296e-102
PRG4	9.73828e-107	-0.163163	0.095	0.187	3.56431e-102
ORAI2	1.35087e-106	-0.103632	0.211	0.336	4.94432e-102
ANXA6	1.53281e-106	-0.128531	0.411	0.555	5.61025e-102
MARCKS	2.25586e-106	-0.152079	0.716	0.829	8.25668e-102
SLC11A2	3.5592e-106	-0.107752	0.194	0.316	1.3027e-101
SQOR	8.95321e-106	-0.117596	0.257	0.388	3.27696e-101
PNMA2	1.00403e-105	-0.115414	0.306	0.449	3.67484e-101
FRK	1.38795e-105	-0.0927372	0.138	0.245	5.08002e-101
PLXNB2	2.07073e-105	-0.121148	0.301	0.439	7.57907e-101
SOD1	2.0812e-105	0.109084	0.809	0.833	7.61741e-101
RFX6	2.2428e-105	-0.127896	0.36	0.503	8.20889e-101
PRKCE	2.58985e-105	-0.113178	0.217	0.341	9.47911e-101
TM9SF2	3.40285e-105	-0.126101	0.449	0.605	1.24548e-100
SEC61A1	4.08064e-105	-0.121239	0.359	0.505	1.49356e-100
DCC	4.93392e-105	-0.0679158	0.04	0.11	1.80586e-100
CPD	6.00193e-105	-0.128433	0.343	0.482	2.19676e-100
C2CD4A	6.87981e-105	-0.175139	0.561	0.702	2.51808e-100
ELOB	7.69953e-105	0.0981624	0.848	0.865	2.8181e-100
HIPK2	7.84217e-105	-0.135457	0.534	0.687	2.87031e-100
KPNB1	1.61172e-104	-0.13292	0.493	0.642	5.89905e-100
GOLPH3	2.31888e-104	-0.108211	0.283	0.421	8.48735e-100
ZC3H12A	2.74579e-104	-0.119045	0.144	0.252	1.00498e-99
ABCC4	2.90912e-104	-0.0863804	0.084	0.174	1.06477e-99
LUCAT1	4.54788e-104	-0.138135	0.113	0.21	1.66457e-99
CD274	4.56271e-104	-0.126069	0.155	0.262	1.67e-99
ECE1	5.17334e-104	-0.103788	0.196	0.318	1.89349e-99
HNRNPA2B1	9.09619e-104	-0.126814	0.77	0.877	3.3293e-99
HDGF	1.26912e-103	-0.13305	0.406	0.545	4.64512e-99
TM9SF3	1.72394e-103	-0.129967	0.534	0.685	6.3098e-99
NPTN	4.72784e-103	-0.136909	0.582	0.738	1.73044e-98
STT3A	1.1019e-102	-0.105254	0.234	0.362	4.03307e-98
PDS5B	1.58951e-102	-0.11187	0.287	0.423	5.81776e-98
ASH1L	1.71032e-102	-0.127241	0.452	0.602	6.25994e-98
CCL20	1.93228e-102	-0.267367	0.131	0.232	7.07234e-98
IFI30	4.96178e-102	-0.139609	0.34	0.472	1.81606e-97
TOP2B	5.2024e-102	-0.112607	0.286	0.419	1.90413e-97
CCAR1	7.5697e-102	-0.112281	0.291	0.426	2.77059e-97
NMNAT2	8.02271e-102	-0.0887288	0.151	0.26	2.93639e-97
KIAA1217	9.633e-102	-0.0845086	0.095	0.187	3.52578e-97
TAOK1	1.18178e-101	-0.115662	0.346	0.491	4.32542e-97
HNRNPK	1.54277e-101	-0.129254	0.693	0.82	5.64668e-97
SYT7	1.95109e-101	-0.129472	0.459	0.61	7.14118e-97
NECTIN2	2.36722e-101	-0.119489	0.354	0.495	8.66427e-97
TRIP12	2.5033e-101	-0.105757	0.283	0.421	9.16234e-97
COX6C	3.0398e-101	0.07832	0.876	0.895	1.1126e-96
BCAP29	3.83336e-101	-0.119781	0.326	0.465	1.40305e-96
LTBP3	4.31594e-101	-0.116666	0.308	0.445	1.57968e-96
SMPDL3B	4.71703e-101	-0.0730165	0.065	0.145	1.72648e-96
CMTM6	5.10024e-101	-0.132138	0.51	0.653	1.86674e-96
MEIS2	7.91156e-101	-0.141684	0.492	0.644	2.89571e-96
BIRC6	7.99329e-101	-0.112801	0.316	0.457	2.92563e-96
KMT2C	8.90416e-101	-0.117802	0.333	0.473	3.25901e-96
DDX60L	1.13749e-100	-0.0891163	0.128	0.23	4.16333e-96
PEA15	1.30206e-100	-0.115492	0.208	0.327	4.76566e-96
PLAAT4	1.83144e-100	-0.16488	0.405	0.54	6.70325e-96
DSP	2.58929e-100	-0.147346	0.638	0.78	9.47704e-96
LPIN1	2.63248e-100	-0.115496	0.217	0.336	9.63515e-96
ATP2A2	3.14827e-100	-0.121262	0.396	0.545	1.1523e-95
MTUS1	3.26537e-100	-0.12637	0.277	0.407	1.19516e-95
GNG2	4.33193e-100	-0.128401	0.364	0.501	1.58553e-95
ARHGAP24	5.99417e-100	-0.0910563	0.122	0.222	2.19393e-95
SOX6	1.2945e-99	-0.115259	0.253	0.38	4.73801e-95
ZDHHC14	2.15093e-99	-0.117107	0.334	0.475	7.87262e-95
SLC26A4	3.10514e-99	-0.178262	0.079	0.162	1.13651e-94
N4BP2L2	4.08697e-99	-0.134887	0.612	0.762	1.49587e-94
SAMD5	4.51538e-99	-0.124093	0.286	0.414	1.65268e-94
DPP6	5.53827e-99	-0.115644	0.281	0.41	2.02706e-94
SLC40A1	6.2609e-99	-0.145599	0.364	0.498	2.29155e-94
APOL1	7.33733e-99	-0.0943733	0.069	0.149	2.68554e-94
ITGB8	1.1505e-98	-0.116366	0.199	0.314	4.21095e-94
GDA	1.20716e-98	-0.117504	0.311	0.445	4.41831e-94
FURIN	1.69822e-98	-0.102179	0.226	0.348	6.21567e-94
PRRC2C	3.44073e-98	-0.133585	0.624	0.767	1.25934e-93
EIF4G3	5.08826e-98	-0.106921	0.31	0.449	1.86236e-93
JMJD1C	1.17895e-97	-0.126839	0.448	0.595	4.31507e-93
LSR	1.31565e-97	-0.108688	0.314	0.456	4.81541e-93
TMBIM4	1.53821e-97	-0.131296	0.554	0.704	5.62999e-93
ZKSCAN1	1.57781e-97	-0.136617	0.524	0.67	5.77495e-93
SSR1	2.13548e-97	-0.128967	0.519	0.667	7.81607e-93
SSBP2	2.27048e-97	-0.116959	0.358	0.501	8.31017e-93
ATP5MD	2.47707e-97	0.101762	0.857	0.866	9.06631e-93
SYNJ2	2.65748e-97	-0.110185	0.294	0.427	9.72663e-93
WNK1	5.86714e-97	-0.112809	0.366	0.511	2.14743e-92
RAB27A	6.92716e-97	-0.117359	0.426	0.577	2.53541e-92
RIMS2	1.0951e-96	-0.101299	0.269	0.401	4.00819e-92
GLG1	1.19731e-96	-0.115377	0.363	0.507	4.38226e-92
SH3RF1	3.28713e-96	-0.105457	0.261	0.391	1.20312e-91
ANKRD12	5.01456e-96	-0.135734	0.588	0.731	1.83538e-91
RPL7	5.70086e-96	0.0980659	0.86	0.871	2.08657e-91
WFDC2	7.46619e-96	-0.116081	0.175	0.284	2.7327e-91
HNRNPA3	8.9893e-96	-0.123408	0.619	0.757	3.29017e-91
PRKAR1A	1.00296e-95	-0.126997	0.621	0.764	3.67092e-91
IFIT3	1.02505e-95	-0.175753	0.321	0.448	3.75179e-91
CBX6	2.25127e-95	-0.125661	0.495	0.641	8.23988e-91
PDIA3	7.03484e-95	-0.134298	0.775	0.892	2.57482e-90
MAGED1	7.74759e-95	-0.122048	0.413	0.555	2.83569e-90
IZUMO4	9.58658e-95	-0.0604849	0.043	0.111	3.50878e-90
TASOR	1.25624e-94	-0.0918515	0.209	0.33	4.59796e-90
RAB3GAP2	2.26695e-94	-0.129267	0.402	0.539	8.29726e-90
SF3B3	2.38451e-94	-0.0968668	0.234	0.357	8.72756e-90
CLU	2.63562e-94	-0.135832	0.858	0.954	9.64663e-90
SELENOI	3.31373e-94	-0.0947595	0.205	0.322	1.21286e-89
MFSD6	3.3139e-94	-0.0952046	0.198	0.312	1.21292e-89
NUDT3	4.94745e-94	-0.105559	0.312	0.447	1.81082e-89
SLC38A10	5.64933e-94	-0.116253	0.347	0.484	2.06771e-89
TRIP11	9.82418e-94	-0.119159	0.427	0.575	3.59575e-89
TIMP1	1.06285e-93	-0.112412	0.858	0.932	3.89013e-89
PHLDB2	1.12189e-93	-0.102006	0.227	0.349	4.10622e-89
USP7	1.15393e-93	-0.101742	0.273	0.403	4.22351e-89
SMOC1	1.83575e-93	-0.1281	0.326	0.457	6.71901e-89
BAZ2B	2.78435e-93	-0.117294	0.367	0.504	1.0191e-88
ATP2B4	5.71589e-93	-0.105957	0.248	0.37	2.09207e-88
WWP1	6.42719e-93	-0.0819013	0.148	0.251	2.35242e-88
HIPK3	9.40174e-93	-0.101675	0.306	0.44	3.44113e-88
MAP4K4	1.75888e-92	-0.115498	0.382	0.521	6.43769e-88
C5orf15	1.93369e-92	-0.113474	0.368	0.505	7.07752e-88
SLC22A17	2.11149e-92	-0.134836	0.569	0.716	7.72827e-88
TMEM164	2.44217e-92	-0.0865441	0.154	0.258	8.9386e-88
NEURL3	2.55974e-92	-0.141324	0.213	0.327	9.36889e-88
CARHSP1	2.56594e-92	-0.154142	0.498	0.624	9.39159e-88
FBXW7	3.3096e-92	-0.114112	0.348	0.482	1.21135e-87
MKLN1	4.07598e-92	-0.0969481	0.232	0.354	1.49185e-87
EP300	6.35347e-92	-0.0954742	0.232	0.354	2.32544e-87
NFE2L2	8.5234e-92	-0.123463	0.419	0.555	3.11965e-87
FBXO9	9.84962e-92	-0.115102	0.424	0.565	3.60506e-87
ETV6	1.0632e-91	-0.113492	0.275	0.399	3.89143e-87
CHCHD2	1.2104e-91	0.0709773	0.902	0.92	4.4302e-87
CXCL1	1.22494e-91	-0.2381	0.206	0.316	4.48339e-87
HYOU1	1.51971e-91	-0.0963943	0.233	0.356	5.56229e-87
SYT11	1.88868e-91	-0.112235	0.336	0.473	6.91276e-87
SMARCC2	1.91843e-91	-0.0967381	0.236	0.356	7.02166e-87
SMPD1	2.08176e-91	-0.112119	0.385	0.527	7.61946e-87
CXCL8	2.53136e-91	-0.249351	0.32	0.439	9.26503e-87
RUFY3	3.06405e-91	-0.128561	0.514	0.66	1.12147e-86
ATP6V1G1	3.43483e-91	0.0828621	0.843	0.874	1.25718e-86
XRN1	4.48511e-91	-0.115506	0.355	0.491	1.6416e-86
SCG3	5.27432e-91	-0.125289	0.827	0.926	1.93045e-86
MAP4	5.47925e-91	-0.100672	0.316	0.45	2.00546e-86
EIF4A2	5.50229e-91	0.107258	0.798	0.821	2.01389e-86
ID2	1.3419e-90	-0.150819	0.298	0.42	4.91149e-86
TMEM176A	2.38681e-90	-0.136192	0.761	0.877	8.73597e-86
FSD1L	2.77008e-90	-0.109838	0.167	0.271	1.01388e-85
LNPEP	3.91253e-90	-0.103001	0.271	0.396	1.43202e-85
ASCC3	3.92018e-90	-0.106576	0.316	0.448	1.43483e-85
UCN3	4.81626e-90	-0.121907	0.272	0.391	1.7628e-85
TFRC	5.11502e-90	-0.0983693	0.209	0.324	1.87215e-85
SPEN	5.18988e-90	-0.104716	0.302	0.435	1.89955e-85
ACP2	5.93508e-90	-0.102016	0.24	0.358	2.1723e-85
MARCH6	6.23265e-90	-0.115828	0.425	0.569	2.28121e-85
TRIM69	6.79245e-90	-0.0952525	0.258	0.384	2.4861e-85
XBP1	6.86108e-90	-0.141711	0.647	0.779	2.51122e-85
DHX9	6.90625e-90	-0.103601	0.331	0.467	2.52776e-85
ANKRD17	7.52978e-90	-0.10834	0.343	0.48	2.75598e-85
PLOD2	1.01953e-89	-0.1464	0.547	0.68	3.73157e-85
TNIP1	1.12993e-89	-0.0961323	0.194	0.305	4.13565e-85
SMAD9	1.41974e-89	-0.0819775	0.108	0.197	5.19637e-85
FXYD3	1.48486e-89	-0.147589	0.602	0.728	5.43474e-85
AP1B1	2.01363e-89	-0.0912179	0.208	0.322	7.3701e-85
SPRED3	2.30616e-89	-0.0777313	0.116	0.208	8.44077e-85
UBA6	2.55311e-89	-0.0993994	0.256	0.379	9.34465e-85
ZNF827	2.55367e-89	-0.09504	0.199	0.311	9.34669e-85
USP11	2.80372e-89	-0.0920253	0.237	0.358	1.02619e-84
ADAM10	6.49417e-89	-0.0965481	0.26	0.386	2.37693e-84
CREB1	6.5099e-89	-0.0961104	0.256	0.38	2.38269e-84
DYNC1LI2	6.94331e-89	-0.111514	0.423	0.567	2.54132e-84
USO1	1.04283e-88	-0.106831	0.373	0.513	3.81685e-84
ABCC9	1.2949e-88	-0.0925007	0.159	0.26	4.73947e-84
ACSL4	1.60687e-88	-0.0917353	0.161	0.264	5.88129e-84
CXCL6	1.86766e-88	-0.213096	0.116	0.206	6.83582e-84
ATRX	2.37582e-88	-0.119568	0.509	0.656	8.69574e-84
CCDC88A	3.29888e-88	-0.10247	0.263	0.386	1.20742e-83
SMARCA5	3.71237e-88	-0.11616	0.499	0.644	1.35876e-83
USP9X	3.83783e-88	-0.101584	0.298	0.429	1.40468e-83
MOV10	3.9119e-88	-0.08458	0.136	0.232	1.4318e-83
ID1	4.69667e-88	-0.181655	0.288	0.409	1.71903e-83
IDO1	5.39913e-88	-0.108327	0.043	0.107	1.97613e-83
APOL2	6.07269e-88	-0.129673	0.367	0.506	2.22266e-83
GFPT1	6.73927e-88	-0.117863	0.482	0.625	2.46664e-83
CHD8	7.20031e-88	-0.095676	0.252	0.376	2.63539e-83
PTPRN	8.52427e-88	-0.134796	0.794	0.913	3.11997e-83
CX3CL1	1.10242e-87	-0.0870618	0.043	0.107	4.03497e-83
SRP14	1.11206e-87	0.0673155	0.893	0.914	4.07025e-83
FUBP1	1.46066e-87	-0.0969198	0.298	0.429	5.34615e-83
MED13L	1.96964e-87	-0.0919482	0.197	0.307	7.20908e-83
DCAF7	2.26846e-87	-0.102203	0.325	0.459	8.3028e-83
PLXNC1	2.67124e-87	-0.071293	0.077	0.155	9.77701e-83
RALGAPA2	3.37217e-87	-0.0879126	0.164	0.267	1.23425e-82
ALKAL2	4.68297e-87	-0.0803257	0.089	0.172	1.71401e-82
TNS3	8.52279e-87	-0.0971336	0.231	0.348	3.11943e-82
PNRC2	9.09603e-87	-0.107527	0.416	0.556	3.32924e-82
CLOCK	1.06909e-86	-0.0966001	0.263	0.386	3.91298e-82
FRY	1.46962e-86	-0.0832993	0.149	0.249	5.37897e-82
TRIM14	1.6038e-86	-0.0659873	0.072	0.148	5.87006e-82
GSPT1	1.70377e-86	-0.114247	0.468	0.61	6.23596e-82
RPS26	2.39562e-86	0.0988975	0.832	0.848	8.76823e-82
UNC13A	2.4811e-86	-0.0934283	0.249	0.371	9.08106e-82
SEC23B	2.84693e-86	-0.0972443	0.274	0.398	1.042e-81
DNAJC10	3.64302e-86	-0.0971649	0.278	0.404	1.33338e-81
FGF12	4.10015e-86	-0.086413	0.201	0.313	1.5007e-81
TAPBPL	4.50187e-86	-0.0720836	0.112	0.202	1.64773e-81
PTPRF	5.04126e-86	-0.100218	0.275	0.399	1.84515e-81
WDFY3	6.50457e-86	-0.0859922	0.199	0.31	2.38074e-81
TRMT112	6.72444e-86	0.125579	0.741	0.742	2.46121e-81
RHOBTB3	9.51513e-86	-0.122327	0.514	0.662	3.48263e-81
SOCS1	9.9048e-86	-0.157589	0.501	0.647	3.62526e-81
KARS	1.34677e-85	-0.0965374	0.306	0.437	4.9293e-81
LONRF2	1.74695e-85	-0.0962031	0.19	0.298	6.39401e-81
GBP5	1.77008e-85	-0.0796862	0.04	0.101	6.47869e-81
AGPAT3	2.05992e-85	-0.0847992	0.203	0.317	7.53952e-81
RNF19B	2.62151e-85	-0.0937212	0.2	0.309	9.59498e-81
CHD9	2.97859e-85	-0.116133	0.491	0.635	1.09019e-80
MEIS1	3.24052e-85	-0.0875223	0.146	0.244	1.18606e-80
ITPR1	3.55443e-85	-0.101486	0.229	0.343	1.30096e-80
EIF3H	3.81682e-85	0.139341	0.675	0.665	1.39699e-80
ABHD2	6.18393e-85	-0.100402	0.292	0.418	2.26338e-80
TTC39B	6.53381e-85	-0.0766672	0.114	0.203	2.39144e-80
ISG15	1.21876e-84	-0.160972	0.397	0.517	4.46077e-80
ZNF737	1.4324e-84	-0.0971395	0.176	0.279	5.24273e-80
RRAS	1.44675e-84	-0.0868972	0.206	0.318	5.29524e-80
SCGB2A1	1.46173e-84	-0.141886	0.576	0.7	5.35007e-80
PARP1	1.79563e-84	-0.110679	0.407	0.545	6.57217e-80
CYFIP1	2.89152e-84	-0.0827023	0.177	0.282	1.05832e-79
VOPP1	4.48631e-84	-0.109072	0.365	0.497	1.64204e-79
SLC2A6	6.66581e-84	-0.0872552	0.148	0.245	2.43975e-79
INTS6	7.5221e-84	-0.0963793	0.279	0.404	2.75316e-79
TP53BP1	7.98055e-84	-0.0968516	0.281	0.406	2.92096e-79
HS2ST1	8.36344e-84	-0.0916378	0.205	0.314	3.0611e-79
AHCYL1	8.42957e-84	-0.115248	0.502	0.645	3.08531e-79
SP110	9.22025e-84	-0.0923496	0.158	0.256	3.3747e-79
SS18	1.11117e-83	-0.0880219	0.252	0.373	4.06698e-79
PSMB8	1.53242e-83	-0.127748	0.497	0.632	5.60883e-79
CTSO	1.98012e-83	-0.0747753	0.109	0.195	7.24742e-79
SRSF1	2.14843e-83	-0.0955085	0.34	0.473	7.86348e-79
HTATSF1	2.68934e-83	-0.104544	0.372	0.507	9.84325e-79
NEO1	2.97687e-83	-0.076936	0.142	0.238	1.08957e-78
FUS	3.48639e-83	-0.11277	0.49	0.628	1.27605e-78
ZNF91	3.58932e-83	-0.101875	0.348	0.482	1.31373e-78
ETNK1	3.5903e-83	-0.107835	0.412	0.549	1.31408e-78
RFX3	4.69178e-83	-0.0845227	0.158	0.257	1.71724e-78
GARS	5.85146e-83	-0.0925612	0.254	0.374	2.14169e-78
CNOT1	6.54537e-83	-0.0851024	0.23	0.347	2.39567e-78
SIM1	6.60405e-83	-0.100989	0.234	0.347	2.41715e-78
AKAP11	6.64364e-83	-0.0970523	0.274	0.396	2.43164e-78
MCL1	6.81087e-83	-0.105874	0.357	0.49	2.49285e-78
KIAA1109	7.1819e-83	-0.0931008	0.232	0.347	2.62865e-78
OPTN	7.5191e-83	-0.119816	0.507	0.641	2.75207e-78
SOS2	7.65331e-83	-0.0859306	0.22	0.334	2.80119e-78
XRCC5	1.25179e-82	-0.115317	0.601	0.74	4.58169e-78
CYB561D2	1.28543e-82	-0.108411	0.256	0.368	4.70482e-78
DSG2	1.56415e-82	-0.101355	0.297	0.422	5.72494e-78
SMARCC1	1.61156e-82	-0.0816328	0.196	0.306	5.89846e-78
RND1	1.77203e-82	-0.106289	0.077	0.152	6.48582e-78
TMEM176B	2.03379e-82	-0.135578	0.802	0.913	7.44388e-78
LRBA	2.14471e-82	-0.0914712	0.243	0.361	7.84985e-78
SAMD9	2.92715e-82	-0.087855	0.173	0.276	1.07137e-77
ACTR3	3.06748e-82	-0.116523	0.557	0.69	1.12273e-77
TMEM30A	3.36928e-82	-0.110528	0.426	0.563	1.23319e-77
UBQLN2	3.64694e-82	-0.0967493	0.3	0.427	1.33482e-77
RCN1	9.80088e-82	-0.112347	0.49	0.632	3.58722e-77
FAM135A	1.02836e-81	-0.103848	0.28	0.4	3.76389e-77
CIRBP	1.10502e-81	0.0957002	0.788	0.821	4.04447e-77
TP53INP2	1.38442e-81	-0.0710908	0.122	0.211	5.06711e-77
NIPBL	1.9592e-81	-0.104716	0.378	0.515	7.17086e-77
BMP2	2.07957e-81	-0.127266	0.135	0.224	7.61145e-77
NCOA1	2.23739e-81	-0.0907946	0.241	0.357	8.18906e-77
PPP2R1A	2.28573e-81	-0.105596	0.41	0.544	8.36601e-77
GDE1	3.77986e-81	-0.0936643	0.258	0.376	1.38347e-76
MYRF	4.85472e-81	-0.0672423	0.092	0.173	1.77688e-76
NHLRC2	6.81573e-81	-0.0852071	0.197	0.304	2.49462e-76
FLNB	7.17379e-81	-0.0975165	0.279	0.399	2.62568e-76
ACVR1	8.09963e-81	-0.0801704	0.172	0.274	2.96455e-76
ATP6V0A1	9.21842e-81	-0.112152	0.408	0.543	3.37403e-76
BAZ2A	1.17356e-80	-0.0975231	0.314	0.439	4.29534e-76
FAM120A	2.82689e-80	-0.103695	0.4	0.538	1.03467e-75
VLDLR	2.87067e-80	-0.101252	0.271	0.389	1.05069e-75
SPATS2L	2.88172e-80	-0.114722	0.438	0.569	1.05474e-75
ARID1A	2.90397e-80	-0.0920183	0.272	0.393	1.06288e-75
LCOR	3.34785e-80	-0.104261	0.34	0.466	1.22535e-75
IRGQ	5.42189e-80	-0.0806876	0.168	0.268	1.98447e-75
MPP6	6.77273e-80	-0.0979628	0.349	0.479	2.47889e-75
IRF2BP2	7.30462e-80	-0.115406	0.398	0.526	2.67357e-75
UTRN	7.40084e-80	-0.112157	0.21	0.313	2.70878e-75
FEZ1	8.15148e-80	-0.0976159	0.217	0.323	2.98352e-75
GNAQ	9.97757e-80	-0.0964458	0.315	0.443	3.65189e-75
TMX4	1.23337e-79	-0.122003	0.579	0.715	4.51425e-75
SEC16A	1.41374e-79	-0.0800733	0.189	0.294	5.17443e-75
SMG1	1.43149e-79	-0.0973162	0.297	0.42	5.23941e-75
ST8SIA3	1.43419e-79	-0.0927849	0.237	0.348	5.24928e-75
FOXP1	1.43914e-79	-0.113477	0.475	0.612	5.26738e-75
KAT6A	1.78927e-79	-0.0931139	0.271	0.392	6.5489e-75
ADAM9	2.26981e-79	-0.0861795	0.213	0.323	8.30774e-75
TUBA1A	2.35813e-79	-0.138458	0.741	0.838	8.63099e-75
ALPK3	2.47347e-79	-0.0984003	0.288	0.41	9.05316e-75
CACNA1D	2.49052e-79	-0.0984334	0.272	0.39	9.11554e-75
SLC2A13	2.68058e-79	-0.0963771	0.231	0.341	9.81118e-75
CUTA	2.8171e-79	0.094742	0.775	0.812	1.03109e-74
SEMA3E	3.02993e-79	-0.0886936	0.211	0.321	1.10899e-74
EIF3E	3.10745e-79	0.134935	0.668	0.661	1.13736e-74
TOP1	3.96943e-79	-0.118407	0.583	0.711	1.45285e-74
HS3ST3B1	4.25884e-79	-0.0748983	0.108	0.192	1.55878e-74
BST2	5.18452e-79	-0.0613817	0.037	0.094	1.89759e-74
CD2AP	1.05694e-78	-0.0976351	0.349	0.479	3.86851e-74
VPS13A	1.47347e-78	-0.0920788	0.25	0.364	5.39303e-74
NFKB2	1.65065e-78	-0.0858014	0.164	0.263	6.04155e-74
PLD3	1.84184e-78	-0.121771	0.63	0.773	6.74132e-74
NUB1	1.85454e-78	-0.105277	0.359	0.484	6.78782e-74
JUP	2.13014e-78	-0.0842631	0.171	0.271	7.79653e-74
HIPK1	2.33893e-78	-0.0901097	0.279	0.402	8.56072e-74
CTSC	2.40119e-78	-0.0855115	0.099	0.179	8.78861e-74
SCAMP1	2.8484e-78	-0.105043	0.352	0.48	1.04254e-73
FBXL5	3.94713e-78	-0.0840648	0.218	0.327	1.44469e-73
RARRES1	4.25621e-78	-0.0691261	0.065	0.134	1.55782e-73
MAGI1	4.6202e-78	-0.0802762	0.173	0.273	1.69104e-73
AKAP9	5.18611e-78	-0.120399	0.568	0.71	1.89817e-73
AC005261.1	5.7019e-78	-0.1045	0.318	0.441	2.08695e-73
PTP4A2	5.79225e-78	-0.116131	0.615	0.734	2.12002e-73
ATP5MC3	7.19126e-78	0.090258	0.815	0.838	2.63207e-73
GCG	7.55803e-78	-0.0549869	0.981	0.989	2.76631e-73
VWA5B2	8.16715e-78	-0.0888264	0.21	0.316	2.98926e-73
MBOAT4	9.56543e-78	-0.0765889	0.119	0.204	3.50104e-73
CPLX2	1.09774e-77	-0.102879	0.302	0.42	4.01785e-73
ASPHD1	1.40798e-77	-0.0975308	0.398	0.531	5.15335e-73
MARCH8	1.64287e-77	-0.0890972	0.233	0.343	6.01306e-73
ISL1	1.65887e-77	-0.131658	0.499	0.621	6.07161e-73
COPA	1.6651e-77	-0.104251	0.446	0.585	6.09442e-73
XPR1	2.26066e-77	-0.0917237	0.23	0.338	8.27424e-73
MYO3A	2.31532e-77	-0.0906948	0.255	0.368	8.47431e-73
PEBP1	2.63417e-77	0.072186	0.833	0.866	9.64132e-73
ENPP1	2.93234e-77	-0.105444	0.27	0.384	1.07327e-72
TENM4	3.7614e-77	-0.063374	0.074	0.145	1.37671e-72
GPI	4.28623e-77	-0.109755	0.52	0.66	1.5688e-72
LRCH2	4.37351e-77	-0.0768186	0.125	0.213	1.60075e-72
GAPDH	4.42916e-77	0.058616	0.962	0.967	1.62112e-72
INSR	4.67061e-77	-0.0835838	0.207	0.316	1.70949e-72
SYTL4	7.04587e-77	-0.0589674	0.06	0.127	2.57886e-72
MAPK8	1.5877e-76	-0.0924993	0.182	0.28	5.81114e-72
MAVS	1.87989e-76	-0.0745378	0.149	0.243	6.8806e-72
ZNF207	1.98399e-76	-0.103003	0.427	0.562	7.26158e-72
TIAM1	2.04258e-76	-0.0764129	0.164	0.261	7.47604e-72
FAM110C	2.24105e-76	-0.0767601	0.129	0.218	8.20248e-72
DIAPH1	2.26359e-76	-0.0919351	0.27	0.388	8.28497e-72
GABRB3	2.95784e-76	-0.10203	0.34	0.464	1.0826e-71
KIDINS220	3.20874e-76	-0.0985522	0.35	0.477	1.17443e-71
TMEM131	3.69785e-76	-0.0809267	0.188	0.291	1.35345e-71
MYO5A	4.07849e-76	-0.0726322	0.152	0.247	1.49277e-71
P4HB	4.45164e-76	-0.12097	0.677	0.802	1.62935e-71
CXCL2	4.58718e-76	-0.176891	0.136	0.222	1.67895e-71
VEZT	6.11953e-76	-0.0859207	0.251	0.366	2.23981e-71
MLXIP	6.36264e-76	-0.0996815	0.357	0.484	2.32879e-71
SCAF11	6.56163e-76	-0.105303	0.48	0.62	2.40162e-71
KMT2A	6.68109e-76	-0.113752	0.51	0.643	2.44535e-71
ASL	6.77309e-76	-0.080238	0.18	0.28	2.47902e-71
TACC1	1.14129e-75	-0.103388	0.357	0.482	4.17723e-71
UBE2L6	1.21329e-75	-0.104478	0.335	0.457	4.44076e-71
ALDH1A1	1.33042e-75	-0.122074	0.827	0.898	4.86948e-71
CTNNB1	2.34147e-75	-0.0972369	0.389	0.52	8.57e-71
DENND2D	2.40653e-75	-0.0669745	0.136	0.227	8.80814e-71
EPB41L3	2.89307e-75	-0.0936349	0.311	0.432	1.05889e-70
CHCHD10	2.99292e-75	0.144396	0.631	0.605	1.09544e-70
CYLD	3.36969e-75	-0.0996742	0.372	0.503	1.23334e-70
RCAN3	3.453e-75	-0.105296	0.437	0.574	1.26383e-70
EPRS	3.75531e-75	-0.103483	0.387	0.515	1.37448e-70
EDEM3	3.94275e-75	-0.0942321	0.302	0.424	1.44308e-70
ARFGEF1	4.19242e-75	-0.0888037	0.272	0.389	1.53447e-70
TOX3	4.56859e-75	-0.0959448	0.259	0.37	1.67215e-70
PNISR	5.68335e-75	-0.119276	0.616	0.754	2.08016e-70
MSI2	5.83007e-75	-0.0932792	0.324	0.447	2.13386e-70
PTK2	6.51452e-75	-0.0931953	0.354	0.483	2.38438e-70
SYT4	9.64813e-75	-0.110215	0.445	0.578	3.53131e-70
ENTPD4	1.07019e-74	-0.0800199	0.185	0.286	3.917e-70
RIF1	1.11538e-74	-0.0913287	0.274	0.389	4.08239e-70
ARHGEF10L	1.1851e-74	-0.0877017	0.228	0.336	4.33758e-70
PCM1	1.52728e-74	-0.107462	0.496	0.637	5.58999e-70
SLC36A4	1.65294e-74	-0.0993526	0.449	0.586	6.04993e-70
GLRX	1.7815e-74	-0.110924	0.417	0.541	6.52048e-70
SOAT1	1.87877e-74	-0.0882163	0.258	0.373	6.87648e-70
GCC2	1.88314e-74	-0.102522	0.407	0.539	6.89247e-70
GNAS	2.68445e-74	-0.0613411	0.956	0.978	9.82536e-70
VCP	3.22344e-74	-0.105878	0.488	0.623	1.17981e-69
FNBP1L	3.75643e-74	-0.104781	0.428	0.557	1.37489e-69
SDK1	3.76934e-74	-0.0767992	0.154	0.245	1.37962e-69
ZNRF1	4.06126e-74	-0.112535	0.447	0.574	1.48646e-69
RCAN2	4.20652e-74	-0.0965533	0.367	0.493	1.53963e-69
BPTF	4.47939e-74	-0.105403	0.446	0.58	1.6395e-69
TRIM44	5.5419e-74	-0.0999302	0.398	0.527	2.02839e-69
PRPF8	6.08556e-74	-0.0982693	0.408	0.543	2.22737e-69
C1R	6.56747e-74	-0.0541405	0.037	0.093	2.40376e-69
BAZ1A	6.61044e-74	-0.0871246	0.226	0.336	2.41949e-69
GPAA1	7.57853e-74	-0.10548	0.423	0.555	2.77382e-69
TOMM5	8.85048e-74	0.147182	0.623	0.6	3.23937e-69
KCND3	9.41235e-74	-0.0681814	0.127	0.214	3.44502e-69
ELF3-AS1	9.63404e-74	-0.0697956	0.123	0.207	3.52616e-69
ARNTL2	1.09903e-73	-0.0530408	0.056	0.119	4.02255e-69
CBX5	1.12483e-73	-0.102816	0.455	0.589	4.117e-69
PBRM1	1.18382e-73	-0.0843461	0.276	0.394	4.33291e-69
KPNA6	1.26212e-73	-0.0888634	0.292	0.411	4.6195e-69
BATF2	1.48758e-73	-0.093099	0.159	0.252	5.44469e-69
UBR5	1.59244e-73	-0.0907347	0.276	0.392	5.8285e-69
ECPAS	1.96835e-73	-0.0866915	0.266	0.379	7.20435e-69
TMX1	2.178e-73	-0.095169	0.349	0.474	7.97169e-69
SNHG14	3.10473e-73	-0.120716	0.51	0.64	1.13636e-68
PRR14L	3.14639e-73	-0.0819416	0.239	0.35	1.15161e-68
POLR2A	3.5513e-73	-0.0848546	0.259	0.375	1.29981e-68
PUM1	3.60772e-73	-0.0993754	0.433	0.564	1.32046e-68
PBX1	3.67911e-73	-0.0878095	0.25	0.361	1.34659e-68
SMIM14	3.69838e-73	-0.0962256	0.402	0.535	1.35364e-68
GPR180	4.21559e-73	-0.077623	0.193	0.294	1.54295e-68
PLS3	4.65158e-73	-0.0650491	0.11	0.192	1.70253e-68
SEC11A	4.70538e-73	0.120067	0.691	0.697	1.72222e-68
TMEM178B	5.15913e-73	-0.0799484	0.162	0.255	1.88829e-68
PLK2	6.38969e-73	-0.128552	0.45	0.57	2.33869e-68
SEZ6L2	6.97526e-73	-0.115416	0.638	0.775	2.55302e-68
HELZ2	7.68806e-73	-0.0749207	0.122	0.205	2.81391e-68
DAP	7.73362e-73	-0.090263	0.408	0.538	2.83058e-68
AAK1	8.7488e-73	-0.100484	0.41	0.543	3.20215e-68
CAND1	8.95744e-73	-0.0952083	0.365	0.493	3.27851e-68
VWA5A	9.49806e-73	-0.0901048	0.286	0.403	3.47639e-68
PALLD	9.70057e-73	-0.125163	0.644	0.774	3.55051e-68
PTPRT	1.08079e-72	-0.0760951	0.122	0.206	3.95579e-68
CPSF2	1.16769e-72	-0.076107	0.194	0.295	4.27388e-68
ABCD3	1.443e-72	-0.0893963	0.298	0.417	5.28152e-68
CD200	1.55776e-72	-0.0851177	0.258	0.37	5.70157e-68
TM9SF1	1.58403e-72	-0.086352	0.29	0.408	5.79772e-68
RAP1GAP2	1.96428e-72	-0.0945594	0.337	0.46	7.18946e-68
PREPL	2.01898e-72	-0.0918508	0.325	0.447	7.38967e-68
SHISA5	2.0362e-72	-0.0894725	0.319	0.439	7.45271e-68
AL035071.1	2.0629e-72	-0.0791364	0.2	0.303	7.5504e-68
STX17	2.06401e-72	-0.0837981	0.245	0.355	7.55447e-68
ALPK1	2.40507e-72	-0.0511382	0.041	0.096	8.80279e-68
TCAF1	2.62891e-72	-0.0929061	0.317	0.439	9.62207e-68
CXCL11	2.852e-72	-0.143479	0.062	0.125	1.04386e-67
CFI	3.70553e-72	-0.0765913	0.099	0.175	1.35626e-67
SCRN1	3.97498e-72	-0.090832	0.335	0.458	1.45488e-67
TMEM165	4.10873e-72	-0.104577	0.423	0.55	1.50384e-67
COX7A2L	4.47238e-72	0.118003	0.708	0.714	1.63694e-67
TMED8	5.28069e-72	-0.0920584	0.277	0.391	1.93278e-67
TRAF3	6.0263e-72	-0.0752939	0.153	0.244	2.20569e-67
SLC12A7	8.40056e-72	-0.0863548	0.19	0.287	3.07469e-67
RHBDF2	8.73583e-72	-0.0734632	0.148	0.239	3.1974e-67
QPCT	1.11156e-71	-0.121179	0.769	0.884	4.06841e-67
DDX58	1.12337e-71	-0.0757447	0.123	0.205	4.11164e-67
PRKDC	1.17482e-71	-0.0925255	0.344	0.466	4.29995e-67
GNA11	1.21398e-71	-0.0827882	0.24	0.35	4.44328e-67
EPS15	1.22304e-71	-0.091546	0.319	0.44	4.47644e-67
CACNA1A	1.30369e-71	-0.111103	0.408	0.531	4.77164e-67
C4orf19	1.48586e-71	-0.076111	0.131	0.216	5.4384e-67
CLIP1	1.60783e-71	-0.0856793	0.272	0.386	5.88482e-67
PDCD6IP	1.65565e-71	-0.087167	0.311	0.431	6.05983e-67
ANKH	1.74554e-71	-0.101297	0.43	0.562	6.38885e-67
PLEKHG3	1.79978e-71	-0.0762573	0.159	0.251	6.58739e-67
RANBP2	1.85486e-71	-0.0949882	0.354	0.479	6.78898e-67
B4GALT6	2.00139e-71	-0.0652917	0.114	0.195	7.32527e-67
NRP1	2.32225e-71	-0.0804925	0.152	0.242	8.49965e-67
SLC7A1	3.58318e-71	-0.0850387	0.229	0.335	1.31148e-66
STARD13	4.10804e-71	-0.0708621	0.158	0.25	1.50358e-66
ZNF148	4.35031e-71	-0.0938264	0.358	0.483	1.59226e-66
DDX3X	4.70461e-71	-0.0995547	0.471	0.606	1.72194e-66
MR1	5.38607e-71	-0.072484	0.154	0.246	1.97136e-66
ABI2	5.4231e-71	-0.0923245	0.358	0.484	1.98491e-66
PRRC2B	6.35714e-71	-0.0960804	0.339	0.459	2.32678e-66
UBXN4	8.34816e-71	-0.114945	0.696	0.826	3.05551e-66
SERPINB6	8.68612e-71	-0.091834	0.431	0.567	3.1792e-66
MBD4	9.2313e-71	-0.0869463	0.321	0.443	3.37875e-66
ZBTB7A	1.27991e-70	-0.089307	0.327	0.45	4.68461e-66
ATXN1	1.33034e-70	-0.0703903	0.135	0.222	4.86919e-66
ATF6	1.78708e-70	-0.0827273	0.275	0.391	6.54089e-66
CHGB	1.91996e-70	-0.124251	0.895	0.966	7.02725e-66
B4GALT1	1.9965e-70	-0.0839272	0.148	0.236	7.30737e-66
SERPINB1	2.11529e-70	-0.12677	0.613	0.743	7.74217e-66
IBTK	3.04842e-70	-0.0902582	0.338	0.463	1.11575e-65
ZBED5	3.10733e-70	-0.0769931	0.188	0.285	1.13731e-65
GNB2	3.4153e-70	-0.103709	0.604	0.736	1.25003e-65
CDK5R2	3.48034e-70	-0.0854032	0.292	0.412	1.27384e-65
CSNK1A1	3.88884e-70	-0.105843	0.639	0.769	1.42335e-65
RBM12	5.34041e-70	-0.0720805	0.178	0.276	1.95464e-65
OGT	6.1938e-70	-0.0855092	0.271	0.386	2.26699e-65
AARS	6.47375e-70	-0.0849083	0.233	0.336	2.36946e-65
MAP3K2	6.89929e-70	-0.0947317	0.354	0.476	2.52521e-65
SMAD5	7.01369e-70	-0.0999136	0.418	0.542	2.56708e-65
GIGYF2	7.05028e-70	-0.0838675	0.27	0.381	2.58047e-65
EIF4G2	7.10912e-70	-0.106051	0.733	0.84	2.60201e-65
DDX6	7.46461e-70	-0.0878376	0.317	0.436	2.73212e-65
PPP4R3B	8.90456e-70	-0.0898058	0.377	0.504	3.25916e-65
NUCB1	9.1464e-70	-0.114682	0.564	0.697	3.34768e-65
LONP2	9.48973e-70	-0.0850605	0.296	0.412	3.47333e-65
ENPP4	9.49445e-70	-0.0780543	0.205	0.306	3.47506e-65
FLRT3	9.84509e-70	-0.092608	0.19	0.287	3.6034e-65
RRBP1	1.03251e-69	-0.101269	0.431	0.564	3.77908e-65
COPG1	1.10357e-69	-0.0807361	0.266	0.379	4.03916e-65
SLFN5	1.31696e-69	-0.0675022	0.09	0.162	4.8202e-65
USP22	1.5583e-69	-0.0896011	0.311	0.43	5.70352e-65
PGAP1	1.59795e-69	-0.0711199	0.138	0.223	5.84867e-65
DUSP16	1.64817e-69	-0.0658306	0.142	0.231	6.03246e-65
LRCH3	1.64989e-69	-0.0779751	0.182	0.278	6.03878e-65
NRCAM	1.72846e-69	-0.0864258	0.278	0.392	6.32632e-65
UNC5CL	1.74861e-69	-0.0727566	0.126	0.207	6.4001e-65
DSC2	1.87894e-69	-0.0749423	0.172	0.267	6.8771e-65
GRIPAP1	2.2203e-69	-0.0783982	0.234	0.341	8.12654e-65
SAA2	2.45906e-69	-0.0944709	0.025	0.071	9.00041e-65
ESYT1	2.47983e-69	-0.0911308	0.286	0.397	9.07644e-65
PTK2B	2.85752e-69	-0.0584789	0.081	0.152	1.04588e-64
GNS	2.91755e-69	-0.0910353	0.351	0.475	1.06785e-64
PATJ	2.98867e-69	-0.0854062	0.263	0.374	1.09388e-64
PFKL	3.31264e-69	-0.0859917	0.28	0.391	1.21246e-64
TMED7	3.53247e-69	-0.102819	0.502	0.636	1.29292e-64
CPXM1	4.90885e-69	-0.0518423	0.013	0.05	1.79669e-64
KCNK3	4.97529e-69	-0.0976547	0.31	0.422	1.82101e-64
ABHD16A	5.60771e-69	-0.090073	0.329	0.449	2.05248e-64
AMFR	5.68682e-69	-0.0752064	0.194	0.292	2.08143e-64
SGMS1	5.93658e-69	-0.0702738	0.148	0.236	2.17285e-64
C1GALT1C1	6.06548e-69	-0.090009	0.288	0.401	2.22003e-64
BMPR1A	6.15836e-69	-0.0685049	0.143	0.23	2.25402e-64
LIMD2	6.87779e-69	-0.0581229	0.061	0.124	2.51734e-64
SEMA4B	7.00578e-69	-0.084157	0.202	0.3	2.56419e-64
SH3PXD2A	7.51379e-69	-0.0738976	0.174	0.268	2.75012e-64
TMEM8B	7.56081e-69	-0.0732737	0.136	0.221	2.76733e-64
LASP1	7.78217e-69	-0.0720611	0.188	0.286	2.84835e-64
SOX4	7.85822e-69	-0.124103	0.165	0.252	2.87619e-64
CSF1	8.03747e-69	-0.070987	0.08	0.149	2.94179e-64
PGM2L1	9.58589e-69	-0.087471	0.151	0.237	3.50853e-64
SLC7A14	1.26138e-68	-0.0952907	0.3	0.415	4.61678e-64
BCL9L	1.31132e-68	-0.0697431	0.124	0.206	4.79958e-64
F10	1.43312e-68	-0.117003	0.578	0.717	5.24536e-64
PARP8	1.48626e-68	-0.0731303	0.176	0.27	5.43985e-64
TBL1XR1	1.74804e-68	-0.0770896	0.261	0.373	6.398e-64
STAT6	2.10575e-68	-0.0627375	0.108	0.186	7.70726e-64
PCNX1	2.47461e-68	-0.0726124	0.183	0.279	9.05733e-64
ERO1B	2.60544e-68	-0.125227	0.58	0.708	9.53615e-64
AHI1	2.8014e-68	-0.106353	0.489	0.621	1.02534e-63
ZC3H12C	2.87457e-68	-0.0649056	0.104	0.18	1.05212e-63
PABPN1	2.88442e-68	-0.0945554	0.415	0.543	1.05573e-63
VCL	3.0224e-68	-0.0808357	0.182	0.276	1.10623e-63
WDR82	3.49381e-68	-0.0817662	0.273	0.386	1.27877e-63
ZMYM4	3.67274e-68	-0.0721442	0.208	0.311	1.34426e-63
MAML2	3.92114e-68	-0.0653982	0.115	0.194	1.43518e-63
MLLT6	4.55019e-68	-0.0777109	0.184	0.279	1.66542e-63
CERS6	5.51726e-68	-0.093731	0.359	0.481	2.01937e-63
DHX36	5.63011e-68	-0.101831	0.486	0.623	2.06068e-63
ITGB1	5.88711e-68	-0.116378	0.766	0.883	2.15474e-63
RBM25	7.14957e-68	-0.0987938	0.453	0.584	2.61681e-63
TNFRSF12A	7.23185e-68	-0.11972	0.381	0.501	2.64693e-63
NSF	8.51027e-68	-0.0771406	0.242	0.348	3.11484e-63
PCLO	9.11462e-68	-0.0958189	0.316	0.43	3.33604e-63
RSF1	9.14462e-68	-0.096653	0.428	0.558	3.34702e-63
FAM107B	9.89606e-68	-0.104941	0.415	0.538	3.62206e-63
ISG20	1.20586e-67	-0.136566	0.346	0.449	4.41357e-63
MAPK1IP1L	1.57158e-67	-0.086106	0.358	0.482	5.75214e-63
MARK1	1.62161e-67	-0.0659263	0.135	0.218	5.93525e-63
SLC7A8	1.6495e-67	-0.116258	0.437	0.553	6.03735e-63
ANXA4	1.69264e-67	-0.081093	0.316	0.436	6.19524e-63
SPG11	1.83319e-67	-0.0753003	0.19	0.287	6.70966e-63
MYEF2	1.99916e-67	-0.0912487	0.331	0.449	7.31714e-63
DHX15	2.15403e-67	-0.0787663	0.275	0.388	7.88397e-63
RAB5B	2.31467e-67	-0.0674624	0.175	0.27	8.47194e-63
NDUFB8	2.56732e-67	0.0717363	0.824	0.855	9.39663e-63
SORBS1	2.99657e-67	-0.0674524	0.115	0.194	1.09678e-62
UBR4	3.04607e-67	-0.0658538	0.148	0.237	1.11489e-62
HDGFL3	3.098e-67	-0.0796154	0.317	0.436	1.1339e-62
HNRNPR	3.44238e-67	-0.0980214	0.535	0.668	1.25995e-62
AL133453.1	4.0603e-67	-0.0875299	0.216	0.315	1.48611e-62
DPP7	4.36812e-67	-0.117429	0.701	0.835	1.59877e-62
MAPK10	4.69729e-67	-0.0858877	0.265	0.373	1.71925e-62
TULP4	4.83136e-67	-0.0791141	0.264	0.373	1.76832e-62
RALGAPA1	4.96488e-67	-0.0817898	0.261	0.371	1.81719e-62
CDK6	5.33927e-67	-0.101134	0.305	0.414	1.95423e-62
VIM	5.38562e-67	-0.136438	0.438	0.57	1.97119e-62
EFCAB14	5.43893e-67	-0.0815062	0.315	0.433	1.9907e-62
NRSN2	5.52458e-67	-0.0728785	0.179	0.272	2.02205e-62
CSNK1D	5.5987e-67	-0.0879475	0.345	0.466	2.04918e-62
MAGT1	6.75407e-67	-0.083139	0.296	0.41	2.47206e-62
P4HA2	6.77217e-67	-0.0982597	0.432	0.564	2.47868e-62
IGF2R	6.81343e-67	-0.079223	0.236	0.342	2.49378e-62
GLS	6.93906e-67	-0.122509	0.692	0.811	2.53977e-62
PXK	7.40598e-67	-0.0760299	0.185	0.279	2.71066e-62
ARNT2	8.08804e-67	-0.0671167	0.133	0.216	2.9603e-62
TM4SF4	8.22695e-67	-0.129222	0.742	0.834	3.01115e-62
MYH14	8.40671e-67	-0.0721573	0.175	0.267	3.07694e-62
PLEKHA1	8.59403e-67	-0.108488	0.471	0.595	3.1455e-62
NFASC	9.40349e-67	-0.0868165	0.274	0.384	3.44177e-62
AGO3	1.06186e-66	-0.0832762	0.27	0.382	3.88651e-62
DPYSL3	1.12085e-66	-0.0813874	0.065	0.126	4.10243e-62
RBBP4	1.35235e-66	-0.0855824	0.31	0.426	4.94974e-62
WDR1	1.37701e-66	-0.0796836	0.27	0.38	5.04e-62
FRYL	1.41775e-66	-0.0767884	0.214	0.314	5.18912e-62
APLP2	1.49375e-66	-0.107603	0.548	0.682	5.46727e-62
SCARB2	1.50924e-66	-0.109739	0.648	0.784	5.52399e-62
OST4	1.85598e-66	0.107332	0.804	0.803	6.79308e-62
ST18	2.11101e-66	-0.0893957	0.277	0.385	7.72651e-62
UQCRQ	2.39641e-66	0.0783049	0.847	0.865	8.77108e-62
PCNX4	2.42435e-66	-0.0857643	0.259	0.363	8.87335e-62
TRA2B	2.59167e-66	-0.0899453	0.38	0.508	9.48577e-62
KDM5A	2.68653e-66	-0.0844233	0.334	0.459	9.83298e-62
LY96	2.85014e-66	-0.0576771	0.081	0.15	1.04318e-61
ATP2C1	3.36503e-66	-0.0778578	0.255	0.363	1.23163e-61
TJP1	4.1646e-66	-0.0829688	0.31	0.427	1.52428e-61
BAG1	4.26217e-66	0.13468	0.634	0.617	1.56e-61
THOC2	4.28694e-66	-0.0903982	0.399	0.527	1.56906e-61
SENP6	4.9441e-66	-0.0883985	0.387	0.514	1.80959e-61
SYNCRIP	5.43546e-66	-0.0865691	0.375	0.5	1.98943e-61
XKR4	5.82915e-66	-0.0489096	0.052	0.11	2.13353e-61
HOOK3	5.98213e-66	-0.0789159	0.257	0.365	2.18952e-61
KMO	6.29555e-66	-0.0479174	0.032	0.081	2.30423e-61
B4GALT5	6.50664e-66	-0.073458	0.171	0.263	2.3815e-61
SYNPO	7.10218e-66	-0.0937794	0.306	0.42	2.59947e-61
USP30-AS1	7.33668e-66	-0.0617964	0.112	0.189	2.6853e-61
GRM4	7.66795e-66	-0.0833281	0.148	0.231	2.80655e-61
ZNF641	1.05288e-65	-0.061004	0.101	0.175	3.85365e-61
MIDN	1.26561e-65	-0.0878831	0.298	0.412	4.63225e-61
TNRC6B	1.31015e-65	-0.104136	0.466	0.595	4.79529e-61
SRSF6	1.49993e-65	-0.0817838	0.316	0.432	5.48989e-61
PHF3	1.50192e-65	-0.0931224	0.426	0.557	5.49718e-61
EXOC5	1.6143e-65	-0.0772862	0.278	0.39	5.9085e-61
GUCY1B1	1.63721e-65	-0.0854611	0.247	0.35	5.99235e-61
SLC44A4	1.72996e-65	-0.0609729	0.101	0.175	6.33182e-61
TYMP	1.81442e-65	-0.0966641	0.235	0.335	6.64096e-61
GSK3B	1.81576e-65	-0.0739456	0.223	0.325	6.64587e-61
YPEL2	1.89048e-65	-0.0905146	0.227	0.324	6.91936e-61
USP34	2.00515e-65	-0.0898441	0.363	0.485	7.33904e-61
DERL1	2.31578e-65	-0.0825232	0.32	0.439	8.47599e-61
SERF2	2.3596e-65	0.0634278	0.962	0.955	8.63638e-61
PROX1	2.39641e-65	-0.0947907	0.352	0.47	8.77111e-61
BRAF	2.40002e-65	-0.0716322	0.198	0.295	8.78431e-61
CAST	2.60186e-65	-0.100677	0.536	0.67	9.52306e-61
CDC42BPA	2.86263e-65	-0.0859672	0.292	0.403	1.04775e-60
SHFL	3.05583e-65	-0.0814183	0.225	0.324	1.11847e-60
TMEM181	3.24849e-65	-0.0758149	0.222	0.323	1.18898e-60
PTPRA	3.49844e-65	-0.0821112	0.303	0.417	1.28046e-60
CEP350	3.63226e-65	-0.0864084	0.335	0.456	1.32944e-60
PITRM1	3.79846e-65	-0.0734465	0.2	0.297	1.39027e-60
TLN1	4.04221e-65	-0.0795893	0.294	0.407	1.47949e-60
OSBPL6	4.41049e-65	-0.0664915	0.146	0.232	1.61428e-60
DNM1L	4.6576e-65	-0.0788254	0.268	0.378	1.70473e-60
PLXNA2	5.28388e-65	-0.0641471	0.118	0.196	1.93395e-60
EPSTI1	5.32679e-65	-0.0965556	0.313	0.424	1.94966e-60
ERAP1	6.79943e-65	-0.0581327	0.093	0.164	2.48866e-60
MET	7.02655e-65	-0.0438607	0.024	0.068	2.57179e-60
PTBP1	7.03321e-65	-0.0800587	0.311	0.427	2.57422e-60
SLC9A7	7.67171e-65	-0.0656857	0.132	0.213	2.80792e-60
PSMA3-AS1	8.06258e-65	-0.0808698	0.275	0.383	2.95099e-60
SON	8.98992e-65	-0.10509	0.659	0.792	3.2904e-60
SMC1A	1.02546e-64	-0.0787978	0.247	0.352	3.7533e-60
ILRUN	1.40405e-64	-0.0728398	0.223	0.325	5.13896e-60
TBC1D8B	1.54276e-64	-0.0593732	0.114	0.191	5.64667e-60
ATP6V1A	1.55207e-64	-0.0842322	0.345	0.464	5.68072e-60
VWA1	1.64783e-64	-0.0978658	0.455	0.586	6.03124e-60
HS6ST3	1.66977e-64	-0.0830487	0.227	0.324	6.11152e-60
SERINC1	1.85901e-64	-0.104063	0.592	0.731	6.80416e-60
SIK2	2.07344e-64	-0.0773518	0.213	0.311	7.58899e-60
IL13RA1	2.0982e-64	-0.0727018	0.21	0.307	7.67961e-60
PHC3	2.17118e-64	-0.0766808	0.215	0.314	7.94672e-60
DESI1	2.33522e-64	-0.0753492	0.281	0.39	8.54713e-60
DAG1	2.48886e-64	-0.067705	0.154	0.24	9.10948e-60
FOXO1	2.56791e-64	-0.0798538	0.204	0.298	9.3988e-60
KIAA0100	3.68713e-64	-0.0727335	0.225	0.326	1.34953e-59
GRK3	3.72006e-64	-0.0785637	0.222	0.321	1.36158e-59
UBTF	3.80472e-64	-0.0696016	0.182	0.275	1.39257e-59
RBM26	4.19458e-64	-0.0857377	0.33	0.444	1.53526e-59
PDS5A	5.11044e-64	-0.0732346	0.25	0.357	1.87047e-59
IAPP	5.27777e-64	0.26344	0.384	0.321	1.93172e-59
MFSD12	5.37444e-64	-0.065879	0.162	0.25	1.9671e-59
TAF15	5.42334e-64	-0.0702539	0.252	0.36	1.985e-59
TTC39A	6.58774e-64	-0.083696	0.333	0.448	2.41118e-59
ROCK1	6.74421e-64	-0.0871081	0.356	0.477	2.46845e-59
SLC16A12	6.74819e-64	-0.0662377	0.127	0.206	2.4699e-59
SEC24C	7.04835e-64	-0.0635784	0.164	0.255	2.57977e-59
CACNA2D2	7.31453e-64	-0.0807104	0.213	0.309	2.67719e-59
COPB2	7.66061e-64	-0.092253	0.461	0.595	2.80386e-59
HDAC2	9.76794e-64	-0.0771092	0.313	0.431	3.57516e-59
KANK1	1.17347e-63	-0.0684369	0.139	0.221	4.29502e-59
CDC42BPB	1.17446e-63	-0.0729726	0.258	0.368	4.29863e-59
TSPAN3	1.22946e-63	-0.102579	0.588	0.717	4.49995e-59
VSTM2L	1.27827e-63	-0.0826776	0.21	0.305	4.67858e-59
KRT10	1.2958e-63	0.107034	0.755	0.767	4.74277e-59
GNAZ	2.15297e-63	-0.0730478	0.183	0.275	7.88009e-59
RDH11	2.4466e-63	-0.090844	0.401	0.524	8.9548e-59
KIAA0319L	2.5111e-63	-0.0658947	0.143	0.226	9.19088e-59
ATP13A1	2.5356e-63	-0.0714672	0.17	0.259	9.28054e-59
UQCR11	2.55074e-63	0.0705771	0.857	0.874	9.33596e-59
TTC37	2.67084e-63	-0.0880077	0.372	0.494	9.77556e-59
PICALM	3.21115e-63	-0.0776959	0.273	0.38	1.17531e-58
ASAP1	3.33994e-63	-0.0821639	0.289	0.4	1.22245e-58
COPB1	3.73844e-63	-0.0928383	0.442	0.572	1.36831e-58
MTREX	4.73976e-63	-0.0668584	0.193	0.288	1.7348e-58
CYP3A5	4.99292e-63	-0.0857804	0.097	0.166	1.82746e-58
MICAL3	5.18746e-63	-0.073197	0.172	0.262	1.89866e-58
ITGA3	5.34556e-63	-0.0568205	0.098	0.17	1.95653e-58
CD151	5.43778e-63	-0.103588	0.581	0.718	1.99028e-58
EIF5B	6.1408e-63	-0.0910793	0.455	0.588	2.24759e-58
VAMP5	8.20854e-63	-0.109214	0.3	0.399	3.00441e-58
CARD11	8.31195e-63	-0.06078	0.109	0.184	3.04226e-58
KIAA0040	8.36018e-63	-0.0772986	0.234	0.334	3.05991e-58
FARP1	8.50763e-63	-0.0686414	0.195	0.289	3.11388e-58
MANEA	9.03042e-63	-0.0745167	0.18	0.269	3.30523e-58
SLC5A1	9.28189e-63	-0.0643883	0.098	0.167	3.39726e-58
RAD23B	9.52983e-63	-0.0873579	0.454	0.587	3.48801e-58
HAPLN3	1.05687e-62	-0.0497596	0.029	0.075	3.86826e-58
TPR	1.09164e-62	-0.0870388	0.386	0.511	3.99552e-58
CADM1	1.12837e-62	-0.0943328	0.336	0.449	4.12995e-58
NCAM1	1.30129e-62	-0.0856897	0.286	0.393	4.76284e-58
CHMP4B	1.55251e-62	-0.0807251	0.346	0.462	5.68235e-58
SUGP2	2.32378e-62	-0.0773297	0.241	0.343	8.50526e-58
ENKUR	2.3932e-62	-0.045757	0.043	0.096	8.75936e-58
NPEPPS	2.52968e-62	-0.0787098	0.302	0.416	9.25887e-58
CYP4V2	2.78806e-62	-0.0678387	0.163	0.25	1.02046e-57
PAK2	3.01084e-62	-0.0784954	0.354	0.474	1.102e-57
SUSD1	3.44442e-62	-0.0535805	0.101	0.174	1.26069e-57
HCFC2	3.95419e-62	-0.0659918	0.179	0.269	1.44727e-57
APLP1	3.95421e-62	-0.101424	0.545	0.681	1.44728e-57
NASP	4.03767e-62	-0.0808944	0.322	0.438	1.47783e-57
KIF13B	4.05355e-62	-0.0659333	0.166	0.254	1.48364e-57
ACO1	4.06311e-62	-0.0627372	0.146	0.23	1.48714e-57
PCSK7	4.1295e-62	-0.0812057	0.229	0.327	1.51144e-57
CD59	4.15455e-62	-0.107232	0.771	0.88	1.52061e-57
PLEKHA2	4.42115e-62	-0.0533267	0.073	0.136	1.61818e-57
WDFY1	4.78913e-62	-0.0616669	0.139	0.221	1.75287e-57
PPP4R4	5.0649e-62	-0.05112	0.074	0.138	1.8538e-57
AP2A2	5.40428e-62	-0.0714487	0.213	0.309	1.97802e-57
MBOAT2	5.50771e-62	-0.0835007	0.288	0.396	2.01588e-57
PRKAA1	5.72774e-62	-0.0728242	0.221	0.32	2.09641e-57
SP1	6.03464e-62	-0.05789	0.122	0.2	2.20874e-57
CASP3	6.09195e-62	-0.0692597	0.17	0.259	2.22971e-57
MIF	6.45153e-62	0.0530718	0.966	0.965	2.36133e-57
MMP25-AS1	6.62277e-62	-0.0576724	0.079	0.143	2.424e-57
UGGT1	6.74674e-62	-0.0640591	0.147	0.23	2.46938e-57
TUBB	6.75252e-62	-0.100523	0.575	0.699	2.47149e-57
PPP2R5B	7.04501e-62	-0.0712258	0.214	0.312	2.57854e-57
PPP1R9A	7.42697e-62	-0.078903	0.239	0.339	2.71835e-57
MACC1	9.11645e-62	-0.084075	0.216	0.311	3.33671e-57
MBNL1	9.35921e-62	-0.0859995	0.343	0.457	3.42557e-57
PITPNC1	1.04265e-61	-0.0726064	0.235	0.334	3.81619e-57
CSNK1G1	1.04693e-61	-0.0630408	0.158	0.244	3.83186e-57
HSPA6	1.20812e-61	0.152562	0.147	0.082	4.42184e-57
ITGA2	1.42941e-61	-0.0622345	0.058	0.116	5.23179e-57
TBL1X	1.46593e-61	-0.0839059	0.294	0.401	5.36546e-57
H2AFZ	1.53224e-61	0.102845	0.766	0.784	5.60817e-57
XRCC6	1.55785e-61	-0.0931479	0.516	0.651	5.70189e-57
JPT2	1.99054e-61	-0.0662501	0.208	0.305	7.28558e-57
KDM5B	2.22343e-61	-0.0778993	0.285	0.395	8.13796e-57
REC8	2.23218e-61	-0.0769408	0.218	0.314	8.17002e-57
PHF11	2.31725e-61	-0.0835251	0.281	0.385	8.48138e-57
HECTD1	2.46143e-61	-0.0809727	0.307	0.419	9.00909e-57
NHSL1	2.54769e-61	-0.049113	0.063	0.122	9.32481e-57
TRIB1	2.94701e-61	-0.0756387	0.153	0.235	1.07863e-56
TXLNA	3.1344e-61	-0.0731882	0.26	0.365	1.14722e-56
ACTN4	3.84694e-61	-0.0888881	0.453	0.584	1.40802e-56
KIF1A	3.88865e-61	-0.0900388	0.397	0.519	1.42329e-56
PEX26	3.94384e-61	-0.0656044	0.154	0.237	1.44349e-56
PLS1	3.96437e-61	-0.0765001	0.243	0.343	1.451e-56
CLSTN1	4.28545e-61	-0.0806869	0.277	0.383	1.56852e-56
SNX14	4.82727e-61	-0.0731342	0.242	0.345	1.76683e-56
AFF4	5.20716e-61	-0.0888272	0.452	0.581	1.90587e-56
USP47	6.42108e-61	-0.0817919	0.332	0.448	2.35018e-56
NBR1	7.37145e-61	-0.0693935	0.242	0.345	2.69802e-56
KLHL5	7.55693e-61	-0.061959	0.153	0.238	2.76591e-56
TANC2	7.83622e-61	-0.0662045	0.147	0.23	2.86813e-56
KMT5B	8.16521e-61	-0.0709175	0.234	0.334	2.98855e-56
PPP4R2	9.00846e-61	-0.0863617	0.399	0.52	3.29719e-56
STRN3	9.92244e-61	-0.0749404	0.249	0.35	3.63171e-56
EWSR1	9.94263e-61	-0.0863004	0.394	0.515	3.6391e-56
DDB1	1.00198e-60	-0.0823397	0.363	0.482	3.66736e-56
EPHB2	1.03144e-60	-0.0450799	0.044	0.096	3.77518e-56
SAMHD1	1.27154e-60	-0.0687958	0.147	0.23	4.65398e-56
ATXN2	1.35539e-60	-0.0796407	0.32	0.435	4.96085e-56
MARS	1.36118e-60	-0.0722452	0.202	0.295	4.98207e-56
FNIP2	1.48304e-60	-0.0991554	0.391	0.506	5.42807e-56
NEMF	1.5268e-60	-0.076924	0.288	0.397	5.58823e-56
SAFB	1.58699e-60	-0.0726148	0.268	0.378	5.80853e-56
KIF1B	1.65802e-60	-0.0775384	0.256	0.36	6.06852e-56
RAB29	1.67256e-60	-0.07689	0.226	0.322	6.12173e-56
CD14	1.84196e-60	-0.0769621	0.168	0.253	6.74174e-56
ZMPSTE24	1.90036e-60	-0.0744924	0.24	0.34	6.95549e-56
ITSN2	1.92019e-60	-0.0737556	0.258	0.363	7.02809e-56
PRRC2A	2.1175e-60	-0.0697578	0.223	0.32	7.75027e-56
NCL	2.1663e-60	-0.0971923	0.61	0.735	7.92887e-56
SIPA1L3	2.44901e-60	-0.078462	0.243	0.343	8.9636e-56
WAC	2.45092e-60	-0.0921205	0.475	0.604	8.97062e-56
SUMF2	2.55147e-60	-0.0931488	0.448	0.575	9.33863e-56
AC245297.3	2.61966e-60	-0.0783012	0.264	0.368	9.58821e-56
HERC2	2.98801e-60	-0.0694024	0.218	0.316	1.09364e-55
SEZ6L	3.22765e-60	-0.0805341	0.211	0.303	1.18135e-55
ZBTB41	3.24574e-60	-0.0761758	0.283	0.39	1.18797e-55
RAB2B	3.25819e-60	-0.0624973	0.137	0.217	1.19253e-55
CREB3L2	3.7128e-60	-0.0821912	0.295	0.403	1.35892e-55
EHF	3.82214e-60	-0.0805015	0.251	0.352	1.39894e-55
COX6B1	3.9237e-60	0.0805842	0.822	0.844	1.43611e-55
IRF9	4.02045e-60	-0.0913188	0.426	0.548	1.47152e-55
PHTF2	4.65546e-60	-0.087169	0.318	0.424	1.70394e-55
R3HDM4	5.40695e-60	-0.0667305	0.208	0.302	1.979e-55
PTPN2	6.09841e-60	-0.0796138	0.285	0.389	2.23208e-55
ANKRD13A	6.23216e-60	-0.0649958	0.158	0.242	2.28103e-55
AP3B1	6.80869e-60	-0.0748906	0.26	0.363	2.49205e-55
CACNA2D1	7.15003e-60	-0.0763639	0.204	0.294	2.61698e-55
SLC39A7	7.32032e-60	-0.0883438	0.417	0.541	2.67931e-55
SLC41A2	7.35604e-60	-0.0585967	0.121	0.197	2.69238e-55
TMC5	7.46067e-60	-0.0404901	0.027	0.07	2.73068e-55
TWF1	7.75051e-60	-0.0838004	0.402	0.523	2.83676e-55
SLC9A3R1	9.84735e-60	-0.0779885	0.254	0.356	3.60423e-55
CLINT1	1.05968e-59	-0.0877007	0.361	0.473	3.87854e-55
ZNF33A	1.15059e-59	-0.0725254	0.266	0.371	4.21127e-55
AC099509.1	1.30179e-59	-0.0765559	0.39	0.514	4.76468e-55
SH3TC1	1.47613e-59	-0.0628424	0.126	0.202	5.40278e-55
WDR6	1.51415e-59	-0.0750019	0.254	0.355	5.54193e-55
PRKD2	1.64829e-59	-0.0661316	0.147	0.228	6.0329e-55
SMDT1	1.81332e-59	0.082784	0.786	0.811	6.63693e-55
SST	1.86712e-59	0.0592452	0.877	0.888	6.83386e-55
STAT2	2.15249e-59	-0.0642118	0.14	0.22	7.87832e-55
CELF3	2.67291e-59	-0.0778495	0.268	0.369	9.78313e-55
ZFAND3	2.71388e-59	-0.0698213	0.308	0.422	9.93307e-55
ATL3	2.99253e-59	-0.067616	0.189	0.281	1.09529e-54
LRRC8B	3.16489e-59	-0.0603257	0.125	0.201	1.15838e-54
STXBP1	3.33128e-59	-0.0941846	0.5	0.627	1.21928e-54
UHMK1	3.4617e-59	-0.0800285	0.314	0.425	1.26702e-54
TBCA	3.49335e-59	0.0909676	0.779	0.799	1.2786e-54
SAP18	3.58415e-59	0.089775	0.792	0.816	1.31183e-54
FFAR2	3.64281e-59	-0.0751253	0.121	0.195	1.3333e-54
CLIP3	3.70916e-59	-0.0576862	0.142	0.223	1.35759e-54
NCKAP1	4.33665e-59	-0.0893332	0.471	0.598	1.58726e-54
ZNF462	4.60298e-59	-0.0721234	0.196	0.285	1.68473e-54
AP2B1	5.23693e-59	-0.0772833	0.341	0.458	1.91677e-54
LGMN	5.48763e-59	-0.0849494	0.334	0.446	2.00853e-54
SORBS2	6.20497e-59	-0.0880002	0.279	0.38	2.27108e-54
PANK3	6.67335e-59	-0.0726344	0.22	0.314	2.44251e-54
PLXNB1	7.53195e-59	-0.0546114	0.094	0.161	2.75677e-54
HCG18	8.17702e-59	-0.0735836	0.208	0.3	2.99287e-54
GSDMD	8.64195e-59	-0.0721435	0.24	0.34	3.16304e-54
NFE2L1	8.71089e-59	-0.0733319	0.248	0.349	3.18827e-54
HNRNPUL2	9.4154e-59	-0.0671358	0.208	0.301	3.44613e-54
DOP1A	1.04558e-58	-0.0603329	0.141	0.221	3.82693e-54
LIF	1.13072e-58	-0.0847798	0.04	0.088	4.13856e-54
HSP90B1	1.23305e-58	-0.107847	0.801	0.903	4.51308e-54
PDLIM5	1.25217e-58	-0.0836363	0.37	0.488	4.58306e-54
PPM1B	1.33672e-58	-0.0662657	0.183	0.272	4.89252e-54
ZNF618	1.37555e-58	-0.0653499	0.15	0.23	5.03467e-54
CASC4	1.3917e-58	-0.0856209	0.424	0.546	5.09375e-54
ANKRD44	1.43417e-58	-0.0479258	0.067	0.126	5.2492e-54
CKAP4	1.46467e-58	-0.0742082	0.254	0.356	5.36084e-54
BCL6	1.53082e-58	-0.0665355	0.156	0.239	5.60294e-54
C3	1.79178e-58	-0.0431821	0.016	0.051	6.55811e-54
CKAP5	1.82533e-58	-0.0615493	0.161	0.246	6.68088e-54
APOH	1.84348e-58	-0.073722	0.22	0.317	6.74733e-54
ILF3	1.90881e-58	-0.0774217	0.332	0.444	6.98645e-54
GRASP	1.9371e-58	-0.0675754	0.118	0.191	7.09e-54
RYBP	1.95992e-58	-0.0760088	0.314	0.428	7.17351e-54
PML	2.03411e-58	-0.0613149	0.12	0.194	7.44505e-54
ZNF217	2.08634e-58	-0.0531956	0.098	0.167	7.6362e-54
AGFG2	2.30635e-58	-0.0548509	0.125	0.202	8.44147e-54
SCN9A	2.47892e-58	-0.0523476	0.056	0.111	9.07309e-54
PARP10	2.95098e-58	-0.0563254	0.092	0.159	1.08009e-53
PPP1R12A	3.04129e-58	-0.0740251	0.305	0.416	1.11314e-53
LUC7L3	3.94103e-58	-0.098352	0.566	0.699	1.44246e-53
PARVA	3.98554e-58	-0.0587007	0.144	0.224	1.45875e-53
BACE1	4.11878e-58	-0.0789903	0.28	0.382	1.50751e-53
TMEM63B	4.19731e-58	-0.0584498	0.12	0.194	1.53626e-53
VEZF1	4.34398e-58	-0.0755283	0.291	0.399	1.58994e-53
MYO1D	4.66904e-58	-0.0774501	0.345	0.46	1.70892e-53
TFE3	4.98596e-58	-0.0516562	0.099	0.168	1.82491e-53
C1RL	5.64282e-58	-0.0524756	0.088	0.154	2.06533e-53
PDE8A	5.68248e-58	-0.0580892	0.132	0.209	2.07984e-53
SPINK1	5.72233e-58	-0.146923	0.182	0.264	2.09443e-53
SIK3	6.33306e-58	-0.0737568	0.244	0.343	2.31796e-53
EFNA5	6.61139e-58	-0.0703317	0.185	0.272	2.41984e-53
ENOSF1	6.70145e-58	-0.0618411	0.157	0.24	2.4528e-53
FAM83F	7.68056e-58	-0.0672979	0.19	0.28	2.81116e-53
SP100	7.74483e-58	-0.0745265	0.242	0.34	2.83469e-53
TARS	7.90545e-58	-0.0836269	0.381	0.496	2.89347e-53
ATN1	8.29979e-58	-0.0538287	0.122	0.197	3.03781e-53
SAMD9L	8.85072e-58	-0.0547	0.046	0.096	3.23945e-53
GLYR1	9.46594e-58	-0.0660835	0.226	0.323	3.46463e-53
NFKBIA	9.68779e-58	-0.157141	0.469	0.563	3.54583e-53
RGS4	9.70367e-58	-0.126477	0.593	0.697	3.55164e-53
PKP4	1.09401e-57	-0.0499871	0.074	0.135	4.00419e-53
PDXDC1	1.10189e-57	-0.0756932	0.319	0.432	4.03304e-53
ZNF37A	1.1618e-57	-0.0704205	0.229	0.324	4.25229e-53
SETD2	1.22298e-57	-0.0712984	0.279	0.385	4.47624e-53
SEZ6	1.35832e-57	-0.0467292	0.061	0.117	4.97157e-53
FEV	1.74764e-57	-0.0785549	0.273	0.374	6.39655e-53
PPP2R5E	1.76253e-57	-0.0735149	0.313	0.424	6.45102e-53
CPEB2	1.84754e-57	-0.0558454	0.094	0.16	6.7622e-53
KIF5C	1.99816e-57	-0.0929275	0.454	0.577	7.31347e-53
SV2A	2.02794e-57	-0.0615836	0.164	0.248	7.42247e-53
IPO7	2.10453e-57	-0.0736026	0.291	0.398	7.7028e-53
EHD1	2.20558e-57	-0.0908277	0.188	0.274	8.07266e-53
TAB2	2.21424e-57	-0.0631288	0.172	0.257	8.10432e-53
STAP2	2.27549e-57	-0.0599195	0.166	0.251	8.32853e-53
RICTOR	2.31556e-57	-0.0746162	0.244	0.345	8.47519e-53
MON1B	2.37021e-57	-0.0619645	0.171	0.256	8.67522e-53
EBI3	2.44701e-57	-0.0401044	0.019	0.056	8.95629e-53
RBM10	2.58584e-57	-0.0582054	0.148	0.229	9.46442e-53
TNFRSF14	2.65193e-57	-0.0674624	0.156	0.237	9.70634e-53
ERBIN	2.76302e-57	-0.0629563	0.179	0.267	1.01129e-52
PTP4A3	2.83661e-57	-0.106683	0.473	0.592	1.03823e-52
CLDN7	3.54669e-57	-0.105906	0.572	0.695	1.29813e-52
BRWD3	3.55806e-57	-0.0555881	0.109	0.18	1.30229e-52
UNC79	3.72534e-57	-0.0532862	0.111	0.182	1.36351e-52
ZMYND8	3.87509e-57	-0.0752438	0.271	0.374	1.41832e-52
C5orf24	3.89682e-57	-0.0720445	0.331	0.443	1.42628e-52
NSD3	4.33921e-57	-0.0883967	0.435	0.56	1.58819e-52
HM13	4.82193e-57	-0.0889318	0.449	0.568	1.76487e-52
CDH10	4.97049e-57	-0.0652773	0.134	0.21	1.81925e-52
KLHL9	5.12395e-57	-0.0653699	0.199	0.289	1.87542e-52
PRKD3	5.14894e-57	-0.0641898	0.167	0.252	1.88456e-52
ETV7	5.84531e-57	-0.0783162	0.231	0.326	2.13944e-52
TARDBP	5.91232e-57	-0.0694149	0.259	0.36	2.16397e-52
ATP5MPL	5.92975e-57	0.0921235	0.771	0.789	2.17035e-52
COMMD6	5.93893e-57	0.102326	0.736	0.748	2.17371e-52
TNKS2	6.23261e-57	-0.0736982	0.264	0.366	2.2812e-52
UBR2	6.54247e-57	-0.0655309	0.201	0.293	2.39461e-52
EEA1	6.72641e-57	-0.0744117	0.278	0.382	2.46193e-52
MIR3142HG	7.18655e-57	-0.0383374	0.016	0.051	2.63035e-52
DTNA	7.19525e-57	-0.0710729	0.202	0.293	2.63353e-52
AF117829.1	7.68927e-57	-0.0651654	0.09	0.154	2.81435e-52
SOS1	7.90577e-57	-0.0629822	0.174	0.259	2.89359e-52
SPTAN1	7.95603e-57	-0.0716443	0.256	0.357	2.91199e-52
NUFIP2	8.20649e-57	-0.076915	0.332	0.446	3.00366e-52
EML4	1.05789e-56	-0.0709617	0.246	0.345	3.87197e-52
IFIT5	1.07139e-56	-0.0687118	0.206	0.297	3.92139e-52
TAX1BP3	1.08877e-56	-0.0524418	0.205	0.298	3.98502e-52
TENT5C	1.09566e-56	-0.0863224	0.257	0.351	4.01021e-52
PTPA	1.18977e-56	-0.0621704	0.158	0.238	4.35467e-52
DHCR24	1.25208e-56	-0.0527498	0.072	0.131	4.58272e-52
MED13	1.30438e-56	-0.067603	0.237	0.337	4.77415e-52
RGP1	1.3414e-56	-0.0661227	0.201	0.291	4.90968e-52
PIK3AP1	1.41705e-56	-0.0417934	0.035	0.081	5.18654e-52
CNN3	1.72447e-56	-0.0749097	0.329	0.44	6.31173e-52
NBL1	1.78937e-56	-0.0732785	0.322	0.433	6.54926e-52
P4HA1	2.57842e-56	-0.0899422	0.357	0.466	9.43728e-52
BCL2L1	2.67072e-56	-0.0667242	0.213	0.304	9.77509e-52
ARID4B	2.78622e-56	-0.087902	0.466	0.591	1.01978e-51
FZD3	2.85222e-56	-0.0610775	0.142	0.22	1.04394e-51
IVNS1ABP	2.9776e-56	-0.0746688	0.223	0.316	1.08983e-51
PJA1	3.21053e-56	-0.0554701	0.139	0.217	1.17509e-51
FBXO21	3.32904e-56	-0.069612	0.286	0.392	1.21846e-51
BCOR	3.5689e-56	-0.0659519	0.162	0.243	1.30625e-51
NRDC	3.62759e-56	-0.0743644	0.33	0.442	1.32774e-51
LRRC41	3.81486e-56	-0.0653019	0.245	0.345	1.39628e-51
ATM	3.98093e-56	-0.0736432	0.243	0.34	1.45706e-51
VNN3	4.21557e-56	-0.0389788	0.023	0.062	1.54294e-51
CD99	4.23949e-56	0.0382319	0.892	0.933	1.55169e-51
CEP126	4.35126e-56	-0.0879899	0.353	0.46	1.5926e-51
ZNF24	4.60325e-56	-0.0776526	0.375	0.495	1.68484e-51
SPATA6L	5.11859e-56	-0.0518518	0.076	0.136	1.87346e-51
GOLGA4	6.6769e-56	-0.0951878	0.651	0.776	2.44381e-51
TMEM260	7.4931e-56	-0.0661158	0.168	0.251	2.74255e-51
RAD21	7.82797e-56	-0.0886774	0.49	0.617	2.86512e-51
MIER1	8.49532e-56	-0.0728915	0.323	0.435	3.10937e-51
DNAJC5	8.96782e-56	-0.0679103	0.237	0.335	3.28231e-51
SETX	1.06328e-55	-0.07115	0.277	0.38	3.89172e-51
BRPF3	1.07263e-55	-0.0497902	0.095	0.161	3.92594e-51
ARRDC3	1.23064e-55	-0.103747	0.299	0.394	4.50427e-51
CHKA	1.30013e-55	-0.065021	0.206	0.298	4.75859e-51
MTHFR	1.34728e-55	-0.054701	0.111	0.181	4.93118e-51
PCBP1	1.49162e-55	-0.0922238	0.631	0.751	5.45946e-51
PIAS1	1.67359e-55	-0.0737898	0.285	0.388	6.12552e-51
RNF24	1.85784e-55	-0.0542255	0.093	0.158	6.79989e-51
SBNO2	2.08695e-55	-0.0642143	0.169	0.253	7.63845e-51
BCL2L13	2.26946e-55	-0.0656267	0.243	0.341	8.30645e-51
PARP12	2.5082e-55	-0.0599967	0.13	0.204	9.18025e-51
CA8	2.68908e-55	-0.0650706	0.146	0.222	9.84229e-51
TNRC6A	3.114e-55	-0.0747515	0.287	0.393	1.13976e-50
ZRANB2	3.16725e-55	-0.0822943	0.375	0.488	1.15924e-50
FLOT1	3.20634e-55	-0.0886574	0.524	0.648	1.17355e-50
SND1	3.21431e-55	-0.0739346	0.355	0.471	1.17647e-50
PPP3CB	3.31426e-55	-0.0682817	0.323	0.434	1.21305e-50
PPP3CA	3.42547e-55	-0.0716392	0.271	0.372	1.25376e-50
KIF21A	3.62966e-55	-0.0808943	0.422	0.543	1.32849e-50
CXCL9	3.81548e-55	-0.0776286	0.051	0.103	1.3965e-50
PJA2	3.85379e-55	-0.0916766	0.539	0.671	1.41053e-50
HELZ	3.89565e-55	-0.0726224	0.274	0.377	1.42585e-50
OTUD4	4.10703e-55	-0.0643167	0.205	0.295	1.50321e-50
KIAA0930	4.64841e-55	-0.0607941	0.159	0.24	1.70136e-50
HOOK1	4.6505e-55	-0.0860255	0.404	0.523	1.70213e-50
YES1	5.20814e-55	-0.0668702	0.249	0.346	1.90623e-50
SMARCA4	5.78962e-55	-0.0658768	0.25	0.351	2.11906e-50
TRIM25	6.17193e-55	-0.0675393	0.155	0.234	2.25899e-50
EIF3F	6.25858e-55	0.122905	0.605	0.591	2.2907e-50
NBN	6.3744e-55	-0.0702655	0.214	0.304	2.33309e-50
RNF11	6.42207e-55	-0.0751728	0.376	0.491	2.35054e-50
TMEM245	6.53502e-55	-0.0706523	0.241	0.337	2.39188e-50
RUNDC1	6.94454e-55	-0.0606155	0.165	0.249	2.54177e-50
IPO5	7.01209e-55	-0.0640786	0.219	0.311	2.56649e-50
ARHGDIA	7.89419e-55	-0.0823398	0.476	0.602	2.88935e-50
EXPH5	8.29784e-55	-0.0624597	0.096	0.16	3.03709e-50
LAMP3	8.76791e-55	-0.0390167	0.027	0.068	3.20914e-50
IST1	8.98817e-55	-0.0669761	0.266	0.369	3.28976e-50
FAM167A	9.28633e-55	-0.0636942	0.189	0.277	3.39889e-50
CLTA	1.11013e-54	0.0914069	0.756	0.784	4.06318e-50
CTTN	1.20581e-54	-0.0691832	0.323	0.434	4.4134e-50
SMARCD3	1.22578e-54	-0.0542969	0.121	0.192	4.48648e-50
NDUFS1	1.27614e-54	-0.072138	0.307	0.413	4.67078e-50
ADAMTSL2	1.32066e-54	-0.070652	0.145	0.22	4.83374e-50
RPRD1B	1.3973e-54	-0.0652693	0.172	0.254	5.11426e-50
GAD2	1.4075e-54	-0.103303	0.55	0.666	5.15159e-50
FUT11	1.42843e-54	-0.0641057	0.149	0.227	5.22818e-50
DMD	1.44549e-54	-0.0550979	0.09	0.154	5.29062e-50
TENT5A	1.6866e-54	-0.0991809	0.541	0.665	6.17311e-50
DAAM1	1.70828e-54	-0.086279	0.376	0.486	6.25248e-50
BSPRY	1.70966e-54	-0.0671184	0.217	0.309	6.25751e-50
MRTFB	1.94551e-54	-0.0573577	0.13	0.204	7.12076e-50
GSR	2.029e-54	-0.0632724	0.237	0.334	7.42635e-50
SBF2	2.09629e-54	-0.0615428	0.14	0.215	7.67264e-50
BATF3	2.11883e-54	-0.0523814	0.071	0.129	7.75514e-50
CAMSAP2	2.18134e-54	-0.0582307	0.144	0.221	7.98393e-50
YME1L1	2.26342e-54	-0.0781602	0.399	0.517	8.28433e-50
TSPAN7	2.3572e-54	-0.0882187	0.404	0.519	8.62758e-50
MARK2	2.50233e-54	-0.0667287	0.243	0.34	9.15877e-50
IPO9	2.56175e-54	-0.0615381	0.171	0.255	9.37625e-50
FBXW11	2.80447e-54	-0.0719148	0.33	0.44	1.02646e-49
GDI1	2.96224e-54	-0.0790731	0.385	0.502	1.08421e-49
SLC35A4	3.14785e-54	-0.0582946	0.169	0.252	1.15214e-49
DYNLL2	3.25383e-54	-0.0738068	0.303	0.408	1.19094e-49
TRAM1	3.29931e-54	-0.0793487	0.423	0.542	1.20758e-49
ELF1	3.33017e-54	-0.0696148	0.312	0.421	1.21888e-49
FAM168A	3.35806e-54	-0.047809	0.081	0.142	1.22908e-49
ADD1	3.40005e-54	-0.0700154	0.305	0.413	1.24445e-49
PTPN13	3.44425e-54	-0.0599098	0.148	0.226	1.26063e-49
FAM214A	3.50685e-54	-0.0647937	0.187	0.273	1.28354e-49
CHD5	3.78999e-54	-0.0563134	0.107	0.175	1.38717e-49
POLK	3.83064e-54	-0.0653157	0.224	0.317	1.40205e-49
ARHGEF28	3.86481e-54	-0.0613752	0.157	0.236	1.41456e-49
FITM2	3.95112e-54	-0.0514857	0.103	0.17	1.44615e-49
CNTN1	4.20162e-54	-0.0986474	0.443	0.551	1.53784e-49
FBXO11	4.23573e-54	-0.059244	0.202	0.293	1.55032e-49
SAPCD1-AS1	4.68378e-54	-0.0430514	0.051	0.102	1.71431e-49
SP140L	5.11656e-54	-0.0487312	0.1	0.167	1.87271e-49
TRIM38	5.22879e-54	-0.0690447	0.206	0.295	1.91379e-49
CHD7	6.0995e-54	-0.0713844	0.262	0.361	2.23248e-49
CEACAM1	6.62176e-54	-0.0536197	0.103	0.17	2.42363e-49
MAP7	7.44758e-54	-0.0731249	0.329	0.44	2.72589e-49
SHROOM1	7.4494e-54	-0.0619839	0.159	0.239	2.72655e-49
EFHC1	8.03321e-54	-0.0664799	0.186	0.271	2.94023e-49
CD36	8.10894e-54	-0.067456	0.168	0.25	2.96795e-49
GTF3C1	8.78828e-54	-0.0597773	0.158	0.237	3.2166e-49
CELF4	8.93306e-54	-0.0711832	0.251	0.347	3.26959e-49
COX5B	8.99234e-54	0.0709452	0.81	0.839	3.29129e-49
DAPK2	9.96826e-54	-0.0668178	0.227	0.32	3.64848e-49
SAMD8	1.05964e-53	-0.0622263	0.196	0.285	3.87837e-49
NACAD	1.06621e-53	-0.042307	0.055	0.108	3.90242e-49
WASHC4	1.21219e-53	-0.0711574	0.275	0.377	4.43675e-49
HP1BP3	1.43823e-53	-0.0815325	0.446	0.569	5.26407e-49
PURA	1.53631e-53	-0.085693	0.493	0.616	5.62305e-49
RERE	1.55077e-53	-0.0721291	0.276	0.375	5.67599e-49
C15orf48	1.66815e-53	-0.123063	0.545	0.654	6.1056e-49
RAB24	1.69537e-53	-0.0542977	0.13	0.204	6.20523e-49
KMT2D	1.69955e-53	-0.0520201	0.097	0.162	6.22052e-49
STAT5B	1.76251e-53	-0.0684616	0.199	0.286	6.45095e-49
G3BP1	1.81112e-53	-0.0821173	0.393	0.505	6.62889e-49
NEBL	1.94004e-53	-0.0710144	0.277	0.378	7.10074e-49
TRIM27	2.39656e-53	-0.0601027	0.184	0.268	8.77166e-49
ITCH	2.62679e-53	-0.0575973	0.171	0.254	9.61432e-49
UGGT2	2.88424e-53	-0.0657249	0.191	0.276	1.05566e-48
MFSD2A	3.05548e-53	-0.0469118	0.045	0.094	1.11834e-48
LMO7	3.67729e-53	-0.0737066	0.248	0.342	1.34593e-48
MFSD14C	4.14443e-53	-0.0594164	0.149	0.226	1.5169e-48
RBM6	4.36442e-53	-0.067959	0.265	0.364	1.59742e-48
AEBP2	4.3796e-53	-0.0551636	0.142	0.218	1.60298e-48
EIF3A	4.48044e-53	-0.0898074	0.565	0.694	1.63989e-48
PTPN11	4.75151e-53	-0.0794227	0.391	0.504	1.7391e-48
SIPA1L1	4.86701e-53	-0.0589193	0.164	0.245	1.78137e-48
BCL2A1	4.89865e-53	-0.0482336	0.039	0.085	1.79296e-48
IRF1	5.10045e-53	-0.121973	0.532	0.65	1.86682e-48
LY6E	6.73397e-53	-0.0698971	0.165	0.244	2.4647e-48
AC022613.1	7.93446e-53	-0.0476229	0.102	0.167	2.90409e-48
ANGPTL1	8.75857e-53	-0.0427903	0.037	0.082	3.20572e-48
PPP6R3	9.79004e-53	-0.0659605	0.245	0.34	3.58325e-48
SYNRG	1.0134e-52	-0.0662358	0.258	0.358	3.70913e-48
MSL1	1.01414e-52	-0.0631855	0.241	0.337	3.71184e-48
CAPNS1	1.02241e-52	-0.0761442	0.444	0.568	3.74213e-48
FKBP15	1.18333e-52	-0.0491565	0.096	0.161	4.33112e-48
MTMR3	1.20545e-52	-0.0610352	0.183	0.267	4.41206e-48
KDM5C	1.28978e-52	-0.0563986	0.155	0.234	4.72072e-48
PARP4	1.2976e-52	-0.0554536	0.116	0.185	4.74934e-48
WDR26	1.42618e-52	-0.0599163	0.209	0.299	5.21998e-48
EEF2	1.45518e-52	0.0548332	0.849	0.89	5.3261e-48
RSRP1	1.46654e-52	-0.0710932	0.356	0.471	5.36767e-48
GRIK5	1.62765e-52	-0.0482323	0.084	0.145	5.95737e-48
C1GALT1	1.67293e-52	-0.0823749	0.397	0.509	6.12311e-48
PPP6R2	1.69196e-52	-0.0641974	0.224	0.316	6.19274e-48
CALCOCO2	1.79518e-52	-0.0819052	0.467	0.588	6.57052e-48
SUSD6	1.95113e-52	-0.0583927	0.145	0.221	7.14134e-48
PLAUR	2.05757e-52	-0.0507986	0.071	0.128	7.53091e-48
GRINA	2.12595e-52	-0.0699217	0.246	0.34	7.78118e-48
SLC43A2	2.27111e-52	-0.073803	0.16	0.237	8.31248e-48
SDC4	2.4141e-52	-0.0479996	0.036	0.08	8.83587e-48
CYP51A1	2.52516e-52	-0.0863184	0.423	0.539	9.24235e-48
HERC6	3.09355e-52	-0.0511442	0.082	0.142	1.13227e-47
RC3H2	3.09789e-52	-0.0595372	0.193	0.278	1.13386e-47
BCL3	3.31035e-52	-0.0584377	0.161	0.241	1.21162e-47
TIFA	3.44182e-52	-0.0685002	0.173	0.254	1.25974e-47
ABL2	3.44214e-52	-0.0593848	0.161	0.241	1.25986e-47
DUSP8	3.52054e-52	-0.0701426	0.249	0.345	1.28855e-47
VEGFC	3.58972e-52	-0.0525147	0.093	0.155	1.31387e-47
RPS6KA6	4.68264e-52	-0.048403	0.089	0.15	1.71389e-47
LARP4B	4.72585e-52	-0.0634559	0.241	0.337	1.72971e-47
SYNJ2BP	4.77608e-52	-0.0742075	0.347	0.456	1.74809e-47
AMPD3	5.17926e-52	-0.0509488	0.086	0.148	1.89566e-47
TES	5.37663e-52	-0.0562928	0.156	0.235	1.9679e-47
KDM2A	5.44392e-52	-0.0653585	0.234	0.329	1.99253e-47
RNF150	6.19257e-52	-0.0658019	0.133	0.204	2.26654e-47
ACTB	6.94665e-52	-0.105854	0.833	0.902	2.54254e-47
PPP1R15B	7.06502e-52	-0.0629515	0.19	0.276	2.58587e-47
CRIP2	7.09537e-52	-0.0803245	0.422	0.534	2.59698e-47
NFAT5	7.11319e-52	-0.0607028	0.184	0.269	2.6035e-47
DYRK2	7.39447e-52	-0.0629184	0.182	0.264	2.70645e-47
PATL1	7.57484e-52	-0.0555445	0.145	0.222	2.77247e-47
PDIA4	7.72702e-52	-0.0605445	0.215	0.305	2.82817e-47
SUPT5H	8.01535e-52	-0.063286	0.275	0.376	2.9337e-47
EEF1D	8.02468e-52	0.127316	0.63	0.631	2.93711e-47
UBAP2L	8.48792e-52	-0.0591213	0.207	0.297	3.10666e-47
TOR1AIP1	9.76768e-52	-0.0564137	0.165	0.244	3.57507e-47
NUMB	1.10715e-51	-0.0615015	0.216	0.308	4.05229e-47
CXXC5	1.2402e-51	-0.079946	0.379	0.491	4.53925e-47
FAM91A1	1.24129e-51	-0.0632341	0.204	0.291	4.54325e-47
TMF1	1.26366e-51	-0.0798727	0.432	0.552	4.62513e-47
MAPK1	1.2639e-51	-0.0644472	0.256	0.352	4.626e-47
TNFRSF21	1.2879e-51	-0.0709963	0.267	0.362	4.71385e-47
NCOR1	1.3657e-51	-0.0743391	0.358	0.469	4.9986e-47
TNFRSF1A	1.47261e-51	-0.0827804	0.427	0.542	5.38989e-47
SUPT6H	1.52696e-51	-0.0671402	0.246	0.341	5.58884e-47
ARPC1B	1.53208e-51	-0.0812043	0.596	0.713	5.60758e-47
HNRNPD	1.62055e-51	-0.0809666	0.515	0.641	5.93138e-47
G3BP2	1.63766e-51	-0.0839642	0.5	0.619	5.99401e-47
WDR59	1.71085e-51	-0.0648861	0.213	0.302	6.26188e-47
CSNK1G2	1.75507e-51	-0.0622987	0.223	0.315	6.42373e-47
SEMA5A	1.97639e-51	-0.0609751	0.123	0.191	7.2338e-47
NTRK2	2.02e-51	-0.0556565	0.071	0.127	7.39339e-47
DDX39B	2.12132e-51	-0.0737832	0.404	0.528	7.76424e-47
TMED5	2.23335e-51	-0.0758525	0.372	0.484	8.17428e-47
RBM5	2.46195e-51	-0.0695499	0.251	0.345	9.01097e-47
EXOC3L4	2.48903e-51	-0.035452	0.032	0.073	9.11011e-47
ST3GAL1	2.65449e-51	-0.0576328	0.136	0.209	9.7157e-47
LRRFIP1	2.69898e-51	-0.0884134	0.513	0.637	9.87855e-47
TMEM248	2.74719e-51	-0.0725915	0.351	0.465	1.0055e-46
DCAF10	2.77969e-51	-0.0630314	0.217	0.307	1.01739e-46
CCPG1	2.78306e-51	-0.0814366	0.4	0.513	1.01863e-46
LATS1	2.82185e-51	-0.0540828	0.157	0.235	1.03283e-46
ACOX1	2.82979e-51	-0.056526	0.168	0.248	1.03573e-46
BRD2	2.91274e-51	-0.08137	0.487	0.611	1.06609e-46
TRIM2	2.95033e-51	-0.059668	0.171	0.251	1.07985e-46
NBAS	3.16105e-51	-0.0599065	0.169	0.249	1.15698e-46
SF3B2	3.22268e-51	-0.0798747	0.468	0.591	1.17953e-46
ATG7	3.40535e-51	-0.0483934	0.097	0.16	1.24639e-46
SF3B1	3.44595e-51	-0.0839649	0.512	0.639	1.26125e-46
VSTM2A	3.71515e-51	-0.0422989	0.048	0.096	1.35978e-46
SZRD1	3.88691e-51	-0.0615618	0.307	0.414	1.42265e-46
FAM117B	3.99212e-51	-0.0552779	0.095	0.157	1.46116e-46
DLD	4.08096e-51	-0.062446	0.239	0.333	1.49367e-46
HDLBP	4.55997e-51	-0.0863151	0.571	0.696	1.669e-46
KCNC4	4.6195e-51	-0.0499799	0.092	0.154	1.69078e-46
GATAD1	5.34487e-51	-0.0697046	0.282	0.38	1.95628e-46
ACAP2	5.61977e-51	-0.0717551	0.332	0.439	2.05689e-46
QSER1	5.96957e-51	-0.0582532	0.184	0.267	2.18492e-46
NCMAP	6.65541e-51	-0.0477259	0.084	0.143	2.43595e-46
TRIOBP	6.83095e-51	-0.0504231	0.12	0.189	2.5002e-46
BAZ1B	7.30278e-51	-0.0705579	0.312	0.416	2.67289e-46
PSMD1	7.68652e-51	-0.0740495	0.349	0.456	2.81334e-46
MIR29B2CHG	7.89567e-51	-0.05762	0.125	0.195	2.88989e-46
LINC01146	8.4386e-51	-0.0589383	0.11	0.176	3.08861e-46
ZFYVE16	1.01391e-50	-0.0573256	0.175	0.256	3.71102e-46
PTTG1IP	1.02322e-50	-0.078297	0.424	0.539	3.7451e-46
LAT2	1.04522e-50	-0.0500965	0.08	0.138	3.82563e-46
BEX3	1.06885e-50	0.089306	0.76	0.777	3.91211e-46
PIGS	1.07673e-50	-0.0539902	0.138	0.212	3.94093e-46
CCDC50	1.07885e-50	-0.0611905	0.276	0.376	3.94869e-46
CXCL10	1.08648e-50	-0.149129	0.171	0.248	3.97664e-46
ABR	1.11018e-50	-0.0568241	0.177	0.259	4.06336e-46
IL18R1	1.18249e-50	-0.0366687	0.032	0.073	4.32801e-46
DCTN1	1.22524e-50	-0.0605004	0.217	0.306	4.48449e-46
SQLE	1.23315e-50	-0.0681812	0.254	0.349	4.51346e-46
TMOD2	1.29688e-50	-0.0609419	0.186	0.268	4.74672e-46
LARS	1.31225e-50	-0.0697853	0.337	0.446	4.80297e-46
DCAF5	1.38979e-50	-0.0617558	0.203	0.289	5.08679e-46
PPP4R3A	1.40204e-50	-0.0622653	0.273	0.374	5.1316e-46
ORMDL2	1.45295e-50	-0.0748047	0.377	0.491	5.31793e-46
ATCAY	1.4718e-50	-0.0459122	0.062	0.115	5.38693e-46
DNMT1	1.51088e-50	-0.0578677	0.192	0.277	5.52997e-46
COX6A1	1.5929e-50	0.0672681	0.812	0.846	5.83019e-46
RREB1	1.6532e-50	-0.0534756	0.131	0.204	6.05087e-46
SLC22A4	1.88767e-50	-0.0360651	0.038	0.081	6.90907e-46
SUMO2	1.92261e-50	0.0614219	0.839	0.865	7.03693e-46
BOC	1.96621e-50	-0.0515198	0.098	0.16	7.19654e-46
EPB41	1.97425e-50	-0.0590966	0.179	0.26	7.22596e-46
FGL1	2.08529e-50	-0.0424429	0.03	0.07	7.63235e-46
PTPRZ1	2.28308e-50	-0.0487128	0.056	0.106	8.35629e-46
DAPK1	2.41254e-50	-0.0589151	0.165	0.244	8.83013e-46
TRAK1	2.50506e-50	-0.0631198	0.234	0.327	9.16877e-46
NARS	2.72865e-50	-0.068205	0.356	0.47	9.98712e-46
ABCA5	2.94144e-50	-0.0738084	0.319	0.422	1.0766e-45
RFFL	3.02616e-50	-0.0485311	0.098	0.161	1.1076e-45
HCFC1	3.02752e-50	-0.0510792	0.123	0.192	1.1081e-45
IKBKE	3.04415e-50	-0.0405287	0.059	0.111	1.11419e-45
SNX27	3.26592e-50	-0.0587383	0.206	0.292	1.19536e-45
IFITM3	3.41506e-50	-0.0475362	0.128	0.199	1.24995e-45
PRPF4B	3.63059e-50	-0.0678211	0.339	0.449	1.32883e-45
BRD4	3.72528e-50	-0.0733875	0.357	0.465	1.36349e-45
OCRL	4.077e-50	-0.063342	0.177	0.257	1.49222e-45
ZC3H7B	4.11265e-50	-0.0552516	0.15	0.226	1.50527e-45
CTCF	4.33366e-50	-0.0605599	0.209	0.297	1.58616e-45
RDX	4.37005e-50	-0.0751655	0.381	0.493	1.59948e-45
USP13	4.66882e-50	-0.0521414	0.1	0.163	1.70883e-45
FKBP5	5.24032e-50	-0.0590113	0.175	0.254	1.91801e-45
ZNF518A	5.32002e-50	-0.0632418	0.205	0.29	1.94718e-45
PPP1CA	5.48247e-50	-0.0602028	0.289	0.39	2.00664e-45
UNC80	5.6334e-50	-0.0640593	0.183	0.263	2.06188e-45
PARK7	5.94875e-50	0.0540476	0.836	0.872	2.1773e-45
RADX	6.03337e-50	-0.0566528	0.155	0.231	2.20827e-45
JPX	6.28362e-50	-0.0722715	0.368	0.478	2.29987e-45
BCLAF1	6.32134e-50	-0.0808696	0.481	0.602	2.31367e-45
PHACTR4	6.38032e-50	-0.0547124	0.162	0.24	2.33526e-45
PIM2	6.77716e-50	-0.0511723	0.074	0.13	2.48051e-45
GANAB	6.77779e-50	-0.0694818	0.296	0.397	2.48074e-45
HECTD4	6.98292e-50	-0.0612084	0.211	0.298	2.55582e-45
LIG4	7.09626e-50	-0.0508413	0.16	0.239	2.5973e-45
ERP29	7.2936e-50	0.0363771	0.832	0.895	2.66953e-45
IMMT	8.03714e-50	-0.0665825	0.286	0.388	2.94167e-45
OFD1	8.18433e-50	-0.0648689	0.235	0.327	2.99555e-45
BCAR1	8.40837e-50	-0.065684	0.271	0.368	3.07755e-45
CCP110	8.53773e-50	-0.0504249	0.098	0.16	3.1249e-45
FCHO2	9.59956e-50	-0.0490308	0.109	0.174	3.51353e-45
SPTLC2	1.00922e-49	-0.0522358	0.122	0.191	3.69384e-45
PDE4D	1.03034e-49	-0.0710981	0.243	0.334	3.77116e-45
TNFRSF11B	1.29215e-49	-0.0577361	0.043	0.087	4.72939e-45
SMAD4	1.39436e-49	-0.0642765	0.269	0.367	5.10349e-45
HNRNPUL1	1.48638e-49	-0.0639265	0.29	0.39	5.44032e-45
PHC2	1.55006e-49	-0.0707398	0.365	0.473	5.67339e-45
NDUFB10	1.56516e-49	0.10392	0.671	0.683	5.72866e-45
PTPN12	1.60719e-49	-0.0495099	0.122	0.191	5.88246e-45
UEVLD	1.68778e-49	-0.0456102	0.083	0.141	6.17745e-45
SMG7	1.79996e-49	-0.0581021	0.206	0.292	6.58803e-45
RTL5	1.85023e-49	-0.056337	0.146	0.219	6.77203e-45
SAFB2	1.87021e-49	-0.0613593	0.266	0.365	6.84517e-45
SLC38A4	1.88377e-49	-0.086872	0.307	0.4	6.89479e-45
FAAH2	2.16397e-49	-0.044739	0.081	0.139	7.92035e-45
NSD1	2.22109e-49	-0.0658719	0.286	0.387	8.12941e-45
CPNE3	2.23966e-49	-0.0929987	0.565	0.677	8.19738e-45
AMOT	2.57232e-49	-0.0489618	0.065	0.117	9.41494e-45
RHOQ	2.68369e-49	-0.0756208	0.308	0.407	9.82256e-45
SCAF8	2.70329e-49	-0.0537965	0.148	0.222	9.89433e-45
FOXN3	2.8216e-49	-0.054692	0.163	0.241	1.03273e-44
NELFCD	2.89032e-49	-0.0723155	0.339	0.444	1.05789e-44
NECTIN1	3.01109e-49	-0.0612489	0.189	0.271	1.10209e-44
ADGRG1	3.01864e-49	-0.0851995	0.355	0.458	1.10485e-44
UBE2W	3.0648e-49	-0.0603644	0.229	0.32	1.12175e-44
SSX2IP	3.63814e-49	-0.0878995	0.471	0.583	1.3316e-44
ZMYM2	4.68951e-49	-0.0701929	0.282	0.377	1.71641e-44
RMST	4.80213e-49	-0.044309	0.06	0.11	1.75763e-44
SEC63	4.82588e-49	-0.0757154	0.391	0.505	1.76632e-44
DGKH	4.85986e-49	-0.065055	0.151	0.224	1.77876e-44
IFNAR1	5.04373e-49	-0.0656629	0.282	0.381	1.84606e-44
SCAMP5	5.35628e-49	-0.065897	0.285	0.383	1.96045e-44
HCP5	5.50304e-49	-0.0401723	0.054	0.103	2.01417e-44
PLPPR2	5.69239e-49	-0.0572632	0.198	0.282	2.08347e-44
MAT2A	5.83532e-49	-0.06494	0.25	0.342	2.13578e-44
ANO6	6.30991e-49	-0.0409738	0.063	0.115	2.30949e-44
MAPK8IP2	6.36134e-49	-0.0663782	0.276	0.373	2.32832e-44
ADGRG2	7.3515e-49	-0.0556592	0.106	0.169	2.69072e-44
MGST3	7.48407e-49	0.110754	0.64	0.636	2.73924e-44
ZFR	7.69407e-49	-0.0731123	0.375	0.484	2.81611e-44
PSMB4	7.74881e-49	-0.0744837	0.485	0.606	2.83614e-44
SLC1A4	8.16303e-49	-0.0457763	0.088	0.148	2.98775e-44
TRIM21	8.90861e-49	-0.0491258	0.098	0.16	3.26064e-44
TAX1BP1	9.11265e-49	-0.0839893	0.553	0.68	3.33532e-44
DYRK3	9.15991e-49	-0.0575296	0.155	0.229	3.35262e-44
C2CD4B	9.27635e-49	-0.119221	0.618	0.718	3.39524e-44
KIAA1324L	1.00118e-48	-0.0449981	0.084	0.142	3.66442e-44
AKAP13	1.05783e-48	-0.0629463	0.235	0.326	3.87175e-44
GBF1	1.10056e-48	-0.0504559	0.144	0.219	4.02815e-44
COL27A1	1.11272e-48	-0.0656573	0.189	0.27	4.07267e-44
PVR	1.30188e-48	-0.0637341	0.232	0.322	4.76502e-44
STK39	1.3839e-48	-0.0470329	0.091	0.151	5.06522e-44
WIPF2	1.51142e-48	-0.0562731	0.203	0.289	5.53195e-44
IFT81	1.57307e-48	-0.0485571	0.119	0.186	5.75759e-44
OSBPL10	1.58853e-48	-0.0506142	0.113	0.178	5.81417e-44
PSAP	1.64511e-48	-0.0968526	0.768	0.877	6.02127e-44
ANKFY1	1.6694e-48	-0.052945	0.132	0.202	6.11018e-44
GPD2	1.72323e-48	-0.056377	0.148	0.221	6.30719e-44
AP1G1	1.89116e-48	-0.0582068	0.255	0.352	6.92182e-44
ADNP	2.02175e-48	-0.0628982	0.237	0.328	7.39979e-44
MARK3	2.03225e-48	-0.0647287	0.27	0.365	7.43824e-44
MIR7-3HG	2.08359e-48	-0.0925164	0.615	0.733	7.62613e-44
ABI1	2.29986e-48	-0.0540027	0.172	0.251	8.41773e-44
SATB1	2.40258e-48	-0.0573789	0.172	0.25	8.79367e-44
TMEM30B	2.50253e-48	-0.0560719	0.177	0.256	9.1595e-44
PI4KB	2.66161e-48	-0.057906	0.203	0.288	9.74176e-44
TNKS1BP1	2.67157e-48	-0.0439295	0.082	0.14	9.77822e-44
EMB	2.69339e-48	-0.059101	0.19	0.271	9.85809e-44
ANKRD28	2.71608e-48	-0.0539747	0.118	0.184	9.94114e-44
MAN1A2	2.88374e-48	-0.0666751	0.352	0.461	1.05548e-43
RPH3AL	2.89008e-48	-0.0613267	0.256	0.349	1.0578e-43
PSMA4	2.91285e-48	-0.075455	0.491	0.611	1.06613e-43
JAK2	2.96571e-48	-0.057397	0.132	0.202	1.08548e-43
LMF1	3.01379e-48	-0.0498086	0.109	0.172	1.10308e-43
ZFHX3	3.10581e-48	-0.0665642	0.248	0.338	1.13676e-43
CEP170	3.17371e-48	-0.0524559	0.147	0.219	1.16161e-43
NMI	3.175e-48	-0.0598547	0.234	0.323	1.16208e-43
DIRAS3	3.26155e-48	-0.0566061	0.124	0.192	1.19376e-43
FAM20B	3.42938e-48	-0.0525153	0.152	0.226	1.25519e-43
PHKB	3.43128e-48	-0.0627562	0.208	0.292	1.25588e-43
RAB3C	3.43177e-48	-0.0705163	0.318	0.418	1.25606e-43
FAM102A	4.06011e-48	-0.0640516	0.261	0.354	1.48604e-43
BDP1	4.33443e-48	-0.0719356	0.357	0.463	1.58644e-43
DOCK7	4.88542e-48	-0.0575372	0.175	0.253	1.78811e-43
DENND11	5.09242e-48	-0.0532478	0.129	0.197	1.86388e-43
KCNJ3	5.63099e-48	-0.0654058	0.176	0.253	2.061e-43
DGKZ	5.64131e-48	-0.061939	0.246	0.338	2.06478e-43
NFIC	6.39994e-48	-0.0738406	0.412	0.525	2.34244e-43
EPAS1	6.5527e-48	-0.0717046	0.24	0.327	2.39835e-43
DOCK9	6.73922e-48	-0.0423095	0.065	0.117	2.46662e-43
NOP53	6.87309e-48	0.118345	0.572	0.556	2.51562e-43
TUT4	6.97808e-48	-0.0676331	0.299	0.399	2.55405e-43
SAMD12	7.05896e-48	-0.0497825	0.122	0.189	2.58365e-43
ELF3	7.84463e-48	-0.102079	0.569	0.68	2.87121e-43
CD109	8.20384e-48	-0.0687164	0.108	0.17	3.00269e-43
USP24	8.37434e-48	-0.0500199	0.121	0.188	3.06509e-43
NUP62	8.45721e-48	-0.0546842	0.18	0.261	3.09542e-43
ZNF655	8.48568e-48	-0.0619803	0.287	0.387	3.10584e-43
GRSF1	9.46756e-48	-0.0762591	0.467	0.581	3.46522e-43
TAOK2	1.11361e-47	-0.0452921	0.097	0.159	4.07594e-43
GOLGA3	1.18418e-47	-0.0618834	0.259	0.354	4.33421e-43
UFL1	1.21357e-47	-0.0687175	0.283	0.379	4.4418e-43
SEC14L1	1.35375e-47	-0.0655495	0.336	0.442	4.95487e-43
PITPNB	1.42087e-47	-0.059236	0.246	0.338	5.20052e-43
ARL5B	1.4226e-47	-0.0688461	0.214	0.298	5.20686e-43
SERPINB9	1.46494e-47	-0.0427059	0.058	0.108	5.36184e-43
OS9	1.47464e-47	-0.0825018	0.457	0.578	5.39732e-43
TMC4	1.48523e-47	-0.0578385	0.192	0.273	5.43609e-43
PLCB4	1.52499e-47	-0.0596224	0.17	0.246	5.58163e-43
SAV1	1.58276e-47	-0.0665202	0.196	0.277	5.79305e-43
POM121	1.67173e-47	-0.0559256	0.194	0.277	6.11868e-43
NAA20	1.69902e-47	0.0917352	0.763	0.777	6.21858e-43
Z83843.1	1.70728e-47	-0.0473096	0.079	0.134	6.24883e-43
NRXN1	1.77377e-47	-0.0762061	0.335	0.436	6.49217e-43
MBD5	1.85522e-47	-0.0605955	0.181	0.26	6.79028e-43
IARS	1.88035e-47	-0.0624473	0.26	0.352	6.88229e-43
UBE2K	1.89035e-47	-0.0729536	0.454	0.571	6.91885e-43
DPP4	1.98406e-47	-0.0738309	0.253	0.342	7.26186e-43
SNRNP70	2.01055e-47	-0.0662014	0.371	0.483	7.35881e-43
NUP88	2.05605e-47	-0.0467026	0.118	0.184	7.52534e-43
RASSF5	2.08865e-47	-0.0554609	0.177	0.256	7.64467e-43
GNB1	2.16633e-47	-0.0838448	0.605	0.725	7.92898e-43
CHD2	2.23216e-47	-0.0714564	0.383	0.494	8.16995e-43
PIAS2	2.30816e-47	-0.0641678	0.184	0.262	8.44809e-43
FGF14	2.34645e-47	-0.0567633	0.161	0.235	8.58823e-43
RASSF7	2.50508e-47	-0.0619638	0.243	0.334	9.16883e-43
ELOVL5	2.52294e-47	-0.0621989	0.272	0.369	9.23423e-43
RPS27L	2.58405e-47	0.123416	0.706	0.716	9.45787e-43
ATP5F1D	2.65837e-47	0.073324	0.787	0.816	9.72992e-43
CCDC198	2.74187e-47	-0.0372762	0.04	0.083	1.00355e-42
SGMS2	2.90385e-47	-0.060167	0.23	0.319	1.06284e-42
PCGF5	2.9445e-47	-0.0678087	0.384	0.495	1.07772e-42
ELK4	3.09505e-47	-0.0532336	0.141	0.212	1.13282e-42
AC022126.1	3.5994e-47	-0.0256734	0.016	0.047	1.31742e-42
SERPINA6	4.07003e-47	-0.0501352	0.085	0.142	1.48967e-42
POLR2B	4.21479e-47	-0.0636769	0.341	0.449	1.54265e-42
DDX52	4.46813e-47	-0.0561725	0.186	0.267	1.63538e-42
DHX40	4.82797e-47	-0.0539101	0.162	0.237	1.76709e-42
SCAF1	4.83655e-47	-0.0484385	0.117	0.183	1.77022e-42
APPBP2	4.94235e-47	-0.0582636	0.215	0.3	1.80895e-42
CTSA	5.22249e-47	-0.0832717	0.475	0.592	1.91148e-42
TM9SF4	5.37589e-47	-0.0565306	0.182	0.261	1.96763e-42
JAKMIP2	5.41692e-47	-0.0558602	0.147	0.218	1.98265e-42
REV3L	5.47266e-47	-0.0669777	0.284	0.38	2.00305e-42
SYMPK	5.56347e-47	-0.0558597	0.162	0.236	2.03629e-42
GIT2	5.88775e-47	-0.0443862	0.1	0.162	2.15497e-42
FLII	5.97329e-47	-0.0572347	0.199	0.281	2.18628e-42
STXBP2	6.71618e-47	-0.0491105	0.144	0.216	2.45819e-42
DYNC1I2	6.82103e-47	-0.0696944	0.385	0.495	2.49656e-42
VARS	6.89256e-47	-0.0554021	0.189	0.27	2.52275e-42
ZNF664	7.32565e-47	-0.0598608	0.228	0.314	2.68126e-42
KIAA0232	7.63376e-47	-0.0611726	0.28	0.377	2.79403e-42
TIA1	7.69736e-47	-0.0576367	0.2	0.283	2.81731e-42
ENAM	7.93322e-47	-0.0379853	0.067	0.12	2.90364e-42
KCNN3	8.02177e-47	-0.0360662	0.033	0.073	2.93605e-42
NPLOC4	8.38653e-47	-0.0537485	0.184	0.265	3.06955e-42
SREK1	8.42572e-47	-0.0647353	0.329	0.435	3.0839e-42
SPATS2	8.66462e-47	-0.0522111	0.17	0.247	3.17134e-42
MYCBP	8.91203e-47	-0.0403804	0.12	0.186	3.26189e-42
MTSS1	8.95281e-47	-0.0680775	0.295	0.393	3.27682e-42
RETREG3	9.22539e-47	-0.0524539	0.169	0.246	3.37659e-42
SIN3A	9.8167e-47	-0.0486276	0.117	0.182	3.59301e-42
ZG16B	1.00291e-46	-0.0339125	0.02	0.052	3.67076e-42
CANX	1.09299e-46	-0.0937529	0.7	0.817	4.00044e-42
YWHAB	1.0993e-46	-0.0881377	0.728	0.83	4.02354e-42
IL17RA	1.13594e-46	-0.049481	0.105	0.167	4.15764e-42
C6orf89	1.15515e-46	-0.063577	0.309	0.41	4.22796e-42
SPIDR	1.2029e-46	-0.0452442	0.112	0.176	4.40272e-42
ATXN7	1.27832e-46	-0.060032	0.195	0.277	4.67878e-42
PGPEP1	1.29543e-46	-0.0525691	0.144	0.215	4.74142e-42
C2CD5	1.39951e-46	-0.0493781	0.116	0.181	5.12236e-42
ATR	1.45871e-46	-0.0541307	0.146	0.219	5.33904e-42
CUL3	1.46221e-46	-0.0640477	0.343	0.449	5.35184e-42
SACM1L	1.46325e-46	-0.0492025	0.153	0.227	5.35562e-42
MZT2A	1.55778e-46	0.0958186	0.71	0.727	5.70162e-42
AGO2	1.68233e-46	-0.0652278	0.269	0.363	6.1575e-42
ZDHHC13	1.99053e-46	-0.0525896	0.146	0.218	7.28553e-42
MED1	2.04238e-46	-0.0515545	0.158	0.233	7.4753e-42
PTK7	2.52738e-46	-0.0496643	0.134	0.203	9.25046e-42
CSNK1E	2.62588e-46	-0.0573916	0.265	0.36	9.61099e-42
ZNF106	2.94841e-46	-0.0681055	0.337	0.441	1.07915e-41
NDUFA1	3.12584e-46	0.0686758	0.81	0.844	1.14409e-41
SEPTIN2	3.42055e-46	-0.0765835	0.517	0.637	1.25196e-41
HMGCS1	3.50548e-46	-0.0578107	0.189	0.269	1.28304e-41
HTT	3.55631e-46	-0.0553144	0.193	0.274	1.30164e-41
GPX3	3.75109e-46	-0.0985603	0.664	0.773	1.37294e-41
DPYSL2	3.84615e-46	-0.0673569	0.35	0.457	1.40773e-41
SERINC3	4.49533e-46	-0.076837	0.435	0.55	1.64534e-41
IMPAD1	4.65995e-46	-0.0647782	0.307	0.406	1.70559e-41
NEDD9	4.69335e-46	-0.0544206	0.148	0.22	1.71781e-41
TMEM154	4.94545e-46	-0.0404	0.043	0.087	1.81008e-41
SPCS1	4.99191e-46	0.0535378	0.796	0.847	1.82709e-41
TOR1AIP2	5.38794e-46	-0.0646258	0.343	0.448	1.97204e-41
GLUD1	5.66103e-46	-0.0552862	0.228	0.317	2.07199e-41
AC016717.2	6.2414e-46	-0.0418408	0.047	0.092	2.28442e-41
TNRC18	6.2936e-46	-0.0493832	0.121	0.186	2.30352e-41
EBLN3P	6.40268e-46	-0.0667749	0.32	0.421	2.34345e-41
BAG6	6.90247e-46	-0.0611662	0.291	0.389	2.52637e-41
GNA12	7.07845e-46	-0.0537564	0.19	0.27	2.59078e-41
ACIN1	7.13438e-46	-0.0607202	0.266	0.36	2.61126e-41
SMURF2	7.39731e-46	-0.0453402	0.108	0.171	2.70749e-41
DUSP6	7.68748e-46	-0.0464562	0.057	0.105	2.81369e-41
CPQ	8.03307e-46	-0.0682036	0.326	0.429	2.94018e-41
SPART	8.77133e-46	-0.0685365	0.363	0.469	3.2104e-41
CLCN3	8.88072e-46	-0.0703672	0.355	0.462	3.25043e-41
DHX8	9.09133e-46	-0.0475851	0.103	0.164	3.32752e-41
MED24	9.12072e-46	-0.0436018	0.073	0.126	3.33828e-41
CAPN1	9.30798e-46	-0.0579972	0.261	0.353	3.40681e-41
IFNAR2	9.48193e-46	-0.0550209	0.2	0.281	3.47048e-41
HNRNPL	9.65505e-46	-0.0526226	0.188	0.269	3.53384e-41
DUOX2	1.00647e-45	-0.0433254	0.026	0.061	3.68379e-41
DCAF6	1.01941e-45	-0.0548812	0.215	0.299	3.73113e-41
GCNT1	1.057e-45	-0.0691331	0.284	0.376	3.86873e-41
MMRN1	1.06556e-45	-0.0544701	0.117	0.18	3.90004e-41
ELOVL1	1.07009e-45	-0.0511008	0.184	0.264	3.91663e-41
ZNF703	1.13496e-45	-0.0546687	0.124	0.19	4.15407e-41
NCOA3	1.22852e-45	-0.0511044	0.169	0.245	4.4965e-41
C12orf75	1.30166e-45	0.0927884	0.739	0.746	4.7642e-41
SORT1	1.36039e-45	-0.0636549	0.241	0.328	4.97916e-41
CDK13	1.40331e-45	-0.0610047	0.244	0.333	5.13627e-41
HSD17B4	1.43693e-45	-0.0468407	0.158	0.231	5.25932e-41
TMEM200A	1.49013e-45	-0.053201	0.138	0.206	5.45401e-41
PNN	1.66942e-45	-0.0780788	0.524	0.647	6.11024e-41
PCDHB16	1.70093e-45	-0.0436479	0.056	0.103	6.22559e-41
HOOK2	2.03856e-45	-0.0765094	0.398	0.507	7.46135e-41
ACADVL	2.04854e-45	-0.0818763	0.594	0.718	7.49785e-41
NT5DC3	2.08772e-45	-0.0407446	0.068	0.12	7.64126e-41
IPO8	2.35805e-45	-0.0465611	0.109	0.172	8.63071e-41
PAWR	2.91013e-45	-0.0603087	0.302	0.402	1.06514e-40
CLPTM1	3.08341e-45	-0.0621293	0.286	0.382	1.12856e-40
SEM1	3.23756e-45	0.0794802	0.771	0.798	1.18498e-40
AKAP12	3.30397e-45	-0.0594382	0.135	0.203	1.20929e-40
IL10RB	3.42021e-45	-0.0568453	0.206	0.288	1.25183e-40
GNG12	3.78847e-45	-0.0580388	0.257	0.349	1.38662e-40
TTLL7	4.20689e-45	-0.0650287	0.243	0.329	1.53976e-40
UBE3A	4.72948e-45	-0.0685398	0.358	0.461	1.73104e-40
SRPK1	4.83051e-45	-0.0586197	0.235	0.321	1.76801e-40
VPS54	5.12779e-45	-0.0485347	0.134	0.202	1.87682e-40
ACTR1A	5.56269e-45	-0.0540449	0.215	0.298	2.036e-40
DEPTOR	5.78075e-45	-0.0423798	0.08	0.134	2.11581e-40
EPM2AIP1	5.85192e-45	-0.0627304	0.29	0.385	2.14186e-40
SCG5	6.53055e-45	-0.0831165	0.924	0.974	2.39025e-40
HNRNPM	6.65289e-45	-0.073076	0.472	0.591	2.43502e-40
APAF1	7.28019e-45	-0.046589	0.092	0.149	2.66462e-40
CORO1B	7.31034e-45	-0.0530106	0.216	0.3	2.67566e-40
RHOU	7.41329e-45	-0.0477392	0.063	0.112	2.71334e-40
PRDX2	7.96003e-45	0.0579351	0.799	0.841	2.91345e-40
NEUROD1	8.17539e-45	-0.101688	0.558	0.663	2.99227e-40
MBNL2	8.43777e-45	-0.0702777	0.352	0.453	3.08831e-40
GIPR	8.50269e-45	-0.0473796	0.094	0.152	3.11207e-40
KHDRBS1	8.83783e-45	-0.0765784	0.494	0.613	3.23474e-40
USP14	9.00434e-45	-0.0658455	0.339	0.442	3.29568e-40
KCNT2	9.22376e-45	-0.0330124	0.033	0.071	3.37599e-40
MPZL1	9.41998e-45	-0.0551481	0.194	0.273	3.44781e-40
ZDHHC5	9.6001e-45	-0.0535959	0.188	0.266	3.51373e-40
SOCS6	9.71007e-45	-0.0532168	0.162	0.235	3.55398e-40
GUCY1A1	9.97376e-45	-0.0541972	0.2	0.281	3.65049e-40
NEK1	1.0278e-44	-0.0574386	0.187	0.264	3.76185e-40
PKD1	1.07063e-44	-0.0484558	0.146	0.217	3.91863e-40
NOL4	1.12126e-44	-0.0628072	0.228	0.312	4.10393e-40
PDE9A	1.13138e-44	-0.0458843	0.109	0.17	4.14096e-40
SLC44A1	1.13825e-44	-0.0536712	0.179	0.256	4.16611e-40
MPC2	1.14242e-44	0.0747241	0.777	0.81	4.18138e-40
ERP44	1.19254e-44	-0.0760651	0.447	0.56	4.36483e-40
IWS1	1.22933e-44	-0.0560445	0.218	0.302	4.49946e-40
NPAS2	1.24707e-44	-0.0437444	0.1	0.159	4.56439e-40
FOXA2	1.31023e-44	-0.0658014	0.287	0.38	4.79558e-40
RSPRY1	1.31465e-44	-0.0514326	0.185	0.264	4.81177e-40
POU2F1	1.34296e-44	-0.0488134	0.115	0.178	4.91536e-40
IP6K1	1.40376e-44	-0.0502226	0.158	0.23	5.13789e-40
KCTD20	1.44579e-44	-0.049609	0.166	0.241	5.29174e-40
IRF2	1.50432e-44	-0.0540529	0.223	0.309	5.50595e-40
CNDP2	1.56561e-44	-0.0616906	0.309	0.408	5.73027e-40
VPS13B	1.68289e-44	-0.0417059	0.084	0.139	6.15956e-40
SYT17	1.92409e-44	-0.0543493	0.172	0.245	7.04237e-40
FYTTD1	1.93332e-44	-0.0637481	0.355	0.459	7.07616e-40
SAT1	1.94065e-44	-0.113093	0.723	0.799	7.10296e-40
TCF20	2.02245e-44	-0.0466517	0.11	0.173	7.40236e-40
TMEM205	2.0988e-44	-0.077499	0.504	0.624	7.6818e-40
RPRD2	2.10578e-44	-0.0516156	0.179	0.256	7.70737e-40
TLCD4	2.12235e-44	-0.0539974	0.164	0.238	7.76802e-40
RNF216	2.14722e-44	-0.0557812	0.202	0.283	7.85905e-40
EMC1	2.25173e-44	-0.0488598	0.128	0.194	8.24156e-40
PHPT1	2.26183e-44	0.0598432	0.808	0.845	8.27853e-40
HMGCR	2.26242e-44	-0.0582114	0.186	0.263	8.28068e-40
UBR1	2.34329e-44	-0.0517204	0.144	0.213	8.57669e-40
CACNA1C	2.39473e-44	-0.0546987	0.149	0.218	8.76496e-40
MTMR6	2.43564e-44	-0.0536495	0.197	0.277	8.91468e-40
TIPARP	2.44745e-44	-0.0578157	0.165	0.238	8.95793e-40
IRF2BPL	2.47593e-44	-0.0580514	0.233	0.319	9.06216e-40
RAB4B	2.61331e-44	-0.0534907	0.203	0.284	9.56497e-40
HSD17B12	2.66467e-44	-0.0776476	0.473	0.588	9.75297e-40
PGR	2.86283e-44	-0.067254	0.207	0.286	1.04782e-39
PPFIA1	2.86349e-44	-0.0584577	0.237	0.324	1.04807e-39
AKT3	2.87777e-44	-0.0539506	0.246	0.335	1.05329e-39
HGSNAT	3.0582e-44	-0.0559122	0.168	0.24	1.11933e-39
UBR3	3.25102e-44	-0.0605511	0.221	0.304	1.18991e-39
SLC25A3	3.32239e-44	0.0781207	0.762	0.795	1.21603e-39
WSB2	3.34909e-44	-0.0659568	0.386	0.491	1.2258e-39
AP5M1	3.35864e-44	-0.0532878	0.174	0.248	1.22929e-39
AP1G2	3.41066e-44	-0.0517198	0.162	0.235	1.24834e-39
PLA2G4C	3.5224e-44	-0.0530077	0.179	0.256	1.28923e-39
FAM210B	3.74693e-44	-0.0684996	0.339	0.437	1.37142e-39
NUMA1	4.02109e-44	-0.0594795	0.227	0.31	1.47176e-39
IL6R	4.1616e-44	-0.0743488	0.298	0.39	1.52319e-39
CEPT1	4.51623e-44	-0.0483606	0.13	0.196	1.65299e-39
MAPK6	4.61287e-44	-0.0502029	0.197	0.278	1.68836e-39
NUP98	4.86751e-44	-0.050003	0.169	0.244	1.78156e-39
PHF8	5.0577e-44	-0.0436369	0.091	0.148	1.85117e-39
SMAP2	5.132e-44	-0.0581785	0.28	0.373	1.87836e-39
ANKLE2	5.46035e-44	-0.0641717	0.257	0.344	1.99854e-39
HACD2	5.78859e-44	-0.0459346	0.148	0.219	2.11868e-39
CREBL2	6.09157e-44	-0.0511126	0.235	0.321	2.22958e-39
NBEAL2	6.61367e-44	-0.0585366	0.159	0.23	2.42067e-39
NAA40	6.74584e-44	-0.0442841	0.097	0.156	2.46904e-39
DIP2B	6.91168e-44	-0.0519467	0.173	0.249	2.52974e-39
OGDH	6.95698e-44	-0.045768	0.117	0.18	2.54632e-39
JUNB	7.85595e-44	-0.0943174	0.578	0.693	2.87536e-39
PKIB	8.07123e-44	-0.0628764	0.185	0.26	2.95415e-39
CARMIL1	8.64441e-44	-0.0465435	0.107	0.168	3.16394e-39
RIMBP2	1.00318e-43	-0.0561248	0.172	0.246	3.67173e-39
UBN2	1.02879e-43	-0.0546428	0.183	0.259	3.76548e-39
FLVCR1	1.19408e-43	-0.0507728	0.143	0.212	4.37046e-39
POM121C	1.25392e-43	-0.0513653	0.196	0.278	4.58948e-39
GFOD2	1.31295e-43	-0.0598992	0.286	0.382	4.80552e-39
CLDN12	1.38879e-43	-0.056966	0.218	0.301	5.08312e-39
PRKACB	1.41769e-43	-0.064102	0.229	0.311	5.18889e-39
ABCF1	1.56251e-43	-0.0635806	0.345	0.446	5.71893e-39
SMCHD1	1.73117e-43	-0.0625568	0.271	0.362	6.33624e-39
SYT5	1.76652e-43	-0.0582584	0.2	0.278	6.46564e-39
AOX1	1.76985e-43	-0.0455826	0.099	0.157	6.47784e-39
AIDA	1.93595e-43	-0.0543106	0.263	0.355	7.08579e-39
UTP3	1.96786e-43	-0.0581799	0.251	0.338	7.20255e-39
CASD1	1.98572e-43	-0.0525356	0.177	0.252	7.26792e-39
PMAIP1	2.01081e-43	-0.0552962	0.12	0.183	7.35977e-39
SOCS2	2.01766e-43	-0.0617383	0.135	0.199	7.38483e-39
GTF2A1	2.07406e-43	-0.0449877	0.159	0.232	7.59126e-39
USP8	2.09875e-43	-0.0645139	0.325	0.424	7.68164e-39
USP15	2.14698e-43	-0.0597279	0.297	0.394	7.85816e-39
RAD50	2.14903e-43	-0.0639496	0.348	0.453	7.86568e-39
SEPTIN9	2.26768e-43	-0.0407501	0.124	0.189	8.29994e-39
CCZ1B	2.41794e-43	-0.0393498	0.076	0.127	8.8499e-39
PAK6	2.44865e-43	-0.0425057	0.092	0.149	8.9623e-39
FAM122B	2.91578e-43	-0.0407215	0.083	0.137	1.06721e-38
PRKAR2A	3.08475e-43	-0.0608739	0.277	0.368	1.12905e-38
DOCK1	3.35935e-43	-0.0440004	0.107	0.167	1.22956e-38
DUSP3	3.75658e-43	-0.0675547	0.338	0.436	1.37495e-38
CRMP1	3.89671e-43	-0.0541002	0.204	0.283	1.42623e-38
ADORA2A	4.11848e-43	-0.0572102	0.173	0.246	1.50741e-38
TRIO	4.15143e-43	-0.0503527	0.167	0.24	1.51947e-38
PAFAH1B2	4.37769e-43	-0.0626095	0.343	0.445	1.60228e-38
MGRN1	4.6531e-43	-0.0497102	0.151	0.221	1.70308e-38
SGPL1	4.71431e-43	-0.0499629	0.174	0.249	1.72548e-38
PWWP2A	4.7876e-43	-0.0526516	0.166	0.239	1.75231e-38
VPS36	5.59333e-43	-0.0548392	0.247	0.333	2.04722e-38
FADS2	5.8865e-43	-0.05759	0.162	0.233	2.15452e-38
BRD3	5.99478e-43	-0.0543049	0.208	0.288	2.19415e-38
OTUB1	6.34067e-43	-0.055769	0.279	0.373	2.32075e-38
DRAM1	6.37695e-43	-0.0449357	0.103	0.162	2.33403e-38
CES2	6.58172e-43	-0.0486378	0.145	0.213	2.40897e-38
MGAT4A	7.10334e-43	-0.0599394	0.243	0.327	2.59989e-38
UPK3BL1	7.10925e-43	-0.0423264	0.133	0.2	2.60206e-38
SFXN1	7.22304e-43	-0.0530845	0.228	0.313	2.64371e-38
PUM3	7.28033e-43	-0.055894	0.227	0.311	2.66467e-38
PRH1	7.33384e-43	-0.0534298	0.146	0.214	2.68426e-38
MARVELD2	7.65596e-43	-0.0556288	0.221	0.304	2.80216e-38
CBFB	7.67012e-43	-0.0496511	0.18	0.255	2.80734e-38
FADS1	8.2355e-43	-0.0606159	0.206	0.284	3.01427e-38
ALG2	8.48173e-43	-0.0542132	0.216	0.298	3.1044e-38
PUM2	8.79432e-43	-0.0548995	0.218	0.301	3.21881e-38
ARPC4	8.93306e-43	-0.0644443	0.387	0.493	3.26959e-38
CEMIP2	8.9446e-43	-0.0409184	0.069	0.119	3.27381e-38
NLRP1	9.3963e-43	-0.0331447	0.045	0.087	3.43914e-38
FBXL17	9.55598e-43	-0.0490184	0.145	0.213	3.49758e-38
STX12	1.07457e-42	-0.069451	0.401	0.511	3.93304e-38
SLC26A2	1.11139e-42	-0.0466973	0.09	0.145	4.06779e-38
CLSTN3	1.16961e-42	-0.0477657	0.124	0.188	4.28087e-38
ATF7IP	1.19926e-42	-0.0490863	0.134	0.2	4.38942e-38
MDK	1.22383e-42	-0.0839636	0.591	0.71	4.47933e-38
DACH1	1.2451e-42	-0.0594916	0.197	0.274	4.5572e-38
DNAJB14	1.26895e-42	-0.0645169	0.332	0.432	4.64447e-38
FMR1	1.28833e-42	-0.0498052	0.173	0.247	4.7154e-38
[truncated: 34,602 more rows]
