# Supplementary material for: Single Cell RNAseq Analysis of Cytokine-Treated Human Islets: Association of Cellular Stress with Impaired Cytokine Responsiveness
Source: Function (Oxf). 2024 Mar 27;5(4):zqae015. doi: 10.1093/function/zqae015 (PMC11237896; doi:10.1093/function/zqae015)
Supplement: zqae015_Supplemental_Files [file zqae015_supplemental_files.zip › Table_S8.xlsx]

## Sheet: Non_endo_markers_iNOS_vs_no_iNO
Column1	p_val	avg_log2FC	pct.1	pct.2	p_val_adj
NOS2	0	2.41961	1	0	0
PI3	5.77667e-250	3.07837	0.583	0.072	2.11432e-245
SLC6A14	2.54863e-222	1.28318	0.506	0.059	9.32826e-218
TRIM31	7.75208e-220	1.00679	0.461	0.049	2.83734e-215
XDH	1.55234e-211	0.8474	0.394	0.036	5.68172e-207
CX3CL1	2.4897e-208	2.48588	0.883	0.241	9.11257e-204
SGPP2	1.50436e-206	1.33062	0.775	0.16	5.50611e-202
SAA1	4.5e-193	2.24095	0.522	0.075	1.64705e-188
SAA2	1.79052e-190	1.89669	0.508	0.071	6.55348e-186
IL1A	1.38758e-189	2.25477	0.669	0.129	5.07868e-185
PLA1A	1.15061e-184	0.63609	0.411	0.046	4.21134e-180
VNN1	4.4781e-177	1.18206	0.758	0.167	1.63903e-172
PIGR	1.23584e-176	2.31546	0.767	0.193	4.52329e-172
CYP3A5	7.78287e-174	1.47028	0.742	0.172	2.84861e-169
LAMC2	9.95144e-174	1.32038	0.792	0.19	3.64233e-169
CXCL1	2.05746e-172	2.74408	0.911	0.342	7.5305e-168
SLPI	5.00675e-169	2.41605	0.708	0.162	1.83252e-164
CPXM1	1.84081e-164	1.83254	0.581	0.114	6.73754e-160
SLC28A3	3.76723e-163	0.628966	0.531	0.087	1.37884e-158
UBD	7.06223e-160	1.45495	0.822	0.241	2.58485e-155
CXCL6	1.32838e-155	2.4048	0.736	0.198	4.86201e-151
BIRC3	4.02524e-154	1.60242	0.892	0.292	1.47328e-149
DUOXA2	5.35687e-154	1.63151	0.858	0.24	1.96067e-149
PTAFR	6.06042e-154	1.25796	0.667	0.152	2.21817e-149
LAMB3	6.19831e-154	1.60751	0.897	0.321	2.26864e-149
CXCL11	2.37929e-153	2.36054	0.825	0.264	8.70842e-149
DUOX2	5.20043e-152	1.49266	0.853	0.239	1.90341e-147
TRIM15	7.81057e-152	0.376418	0.256	0.02	2.85875e-147
CSF2	7.5137e-151	1.90592	0.456	0.069	2.75009e-146
ATP1B1	2.3531e-148	1.93828	0.925	0.406	8.61257e-144
SLC44A4	4.78938e-148	0.995902	0.731	0.185	1.75296e-143
CCL20	2.97286e-147	2.79763	0.831	0.268	1.08809e-142
LINC02015	2.35651e-146	0.472191	0.278	0.025	8.62506e-142
VNN2	3.15286e-146	0.935546	0.511	0.091	1.15398e-141
WFDC2	5.21791e-144	2.07992	0.778	0.22	1.90981e-139
PDZK1IP1	4.99786e-143	1.48622	0.808	0.24	1.82927e-138
IL1B	3.95594e-142	1.67204	0.678	0.162	1.44791e-137
TNFAIP2	2.12406e-141	2.03154	0.967	0.509	7.77426e-137
SAA4	8.78171e-141	0.358031	0.256	0.022	3.21419e-136
SDC4	3.76353e-139	1.98426	0.903	0.378	1.37749e-134
CFB	1.43032e-138	1.92409	0.919	0.369	5.23512e-134
TMEM171	6.16935e-137	0.363432	0.233	0.019	2.25804e-132
RND1	2.00775e-136	1.00981	0.733	0.189	7.34856e-132
SERPINB7	3.72013e-136	2.03845	0.475	0.084	1.3616e-131
LCN2	1.15868e-133	1.82654	0.906	0.331	4.2409e-129
EBI3	8.82626e-132	0.639661	0.389	0.057	3.2305e-127
CSF1	8.03079e-130	1.39616	0.739	0.222	2.93935e-125
FAM110C	1.56736e-129	0.784725	0.539	0.112	5.73671e-125
CDCP1	9.77958e-129	1.05171	0.761	0.235	3.57942e-124
CEACAM7	1.19064e-128	1.10262	0.381	0.056	4.35787e-124
CXCL3	2.56825e-128	2.02086	0.836	0.295	9.40006e-124
VCAM1	3.25617e-128	1.76621	0.653	0.172	1.19179e-123
FAM117B	3.06286e-127	0.68504	0.581	0.131	1.12104e-122
LIPH	3.03509e-126	0.649525	0.561	0.117	1.11087e-121
PIK3AP1	5.23529e-126	1.06236	0.747	0.221	1.91617e-121
NEURL3	1.58337e-125	0.945471	0.692	0.182	5.79528e-121
S100A14	1.62673e-124	1.10014	0.55	0.118	5.95399e-120
BBC3	4.29227e-124	1.17811	0.742	0.236	1.57102e-119
C3	1.24357e-123	1.55546	0.833	0.283	4.55159e-119
SPINT1	1.30595e-123	1.13495	0.828	0.283	4.77991e-119
GJA4	5.2473e-123	1.36314	0.592	0.14	1.92056e-118
RASGRP1	2.33495e-122	0.728447	0.567	0.124	8.54614e-118
TTC39A	2.36859e-122	0.542379	0.561	0.124	8.66928e-118
MMP7	3.81536e-122	1.75394	0.764	0.233	1.39646e-117
CLDN7	5.89843e-122	1.12812	0.883	0.315	2.15889e-117
VNN3	7.67554e-122	0.419644	0.256	0.026	2.80933e-117
MET	1.93974e-119	0.736601	0.672	0.18	7.09962e-115
SOD2	2.93853e-119	1.44848	1	0.827	1.07553e-114
CCL5	1.04591e-118	2.04023	0.547	0.125	3.82814e-114
CXCL2	1.05411e-116	1.85066	0.883	0.379	3.85815e-112
CD274	2.11141e-116	0.973506	0.675	0.194	7.72799e-112
CARHSP1	4.69194e-115	1.48729	0.933	0.54	1.7173e-110
KRT6B	6.69402e-115	1.12959	0.292	0.036	2.45008e-110
ITGB6	3.07739e-114	0.999138	0.717	0.205	1.12636e-109
CLDN1	1.04664e-113	0.97769	0.758	0.229	3.83079e-109
CXCL5	1.49187e-113	2.26978	0.497	0.108	5.46038e-109
IDO1	2.77613e-112	1.81946	0.844	0.34	1.01609e-107
IL32	3.13753e-110	1.7515	0.983	0.696	1.14837e-105
SDCBP2	3.97445e-110	1.0062	0.683	0.207	1.45469e-105
MPZL2	9.14844e-110	0.546136	0.503	0.107	3.34842e-105
CCL28	6.56955e-109	1.04959	0.594	0.156	2.40452e-104
ELOVL7	9.39977e-109	0.565225	0.469	0.097	3.44041e-104
ST5	6.6562e-108	1.03718	0.819	0.333	2.43624e-103
TNFSF10	1.12006e-107	1.61986	0.917	0.452	4.09952e-103
FSD1L	1.52611e-107	0.746187	0.536	0.129	5.5857e-103
CDH1	1.82017e-107	0.902696	0.808	0.265	6.66202e-103
ANXA3	3.76519e-105	0.714021	0.606	0.155	1.3781e-100
FAM3B	1.56519e-104	0.701822	0.733	0.22	5.72875e-100
LYN	7.50609e-104	0.856898	0.781	0.276	2.7473e-99
ADAMTS9	1.45703e-103	1.51788	0.661	0.209	5.33288e-99
SAT1	1.58629e-102	1.29974	0.994	0.876	5.80597e-98
RHBDF2	2.71648e-102	0.657002	0.639	0.183	9.94258e-98
CRB3	1.13991e-101	0.548063	0.6	0.16	4.17219e-97
SERPINA1	1.75821e-101	1.34741	0.742	0.247	6.43523e-97
CCL2	3.83854e-101	1.7159	0.936	0.553	1.40494e-96
C15orf48	1.20067e-100	1.72198	0.903	0.432	4.39456e-96
KRT19	1.55614e-100	1.05858	0.781	0.25	5.69562e-96
CD74	3.9356e-100	1.28658	0.858	0.358	1.44047e-95
DDR1	3.93395e-99	0.830004	0.783	0.287	1.43986e-94
LAD1	1.17812e-98	0.748845	0.572	0.153	4.31205e-94
CCL22	1.28794e-97	0.76912	0.194	0.018	4.71399e-93
MYO1B	2.87442e-96	1.36113	0.872	0.487	1.05207e-91
MAST4	6.93907e-96	0.808832	0.731	0.253	2.53977e-91
SERPINB4	9.85486e-96	1.93155	0.247	0.032	3.60698e-91
ICAM1	1.44275e-95	1.3245	0.956	0.596	5.28063e-91
ZC3H12A	1.5005e-95	0.918612	0.792	0.326	5.49197e-91
SH2D4A	3.40692e-95	0.521676	0.519	0.13	1.24697e-90
ELF3	1.14658e-94	0.849053	0.861	0.305	4.19659e-90
BAIAP2L1	2.26172e-94	0.533267	0.633	0.178	8.27813e-90
BSPRY	4.47038e-94	0.508357	0.506	0.126	1.6362e-89
DENND2D	5.4961e-94	0.490511	0.489	0.118	2.01163e-89
CXCL10	8.53813e-94	1.60137	0.869	0.396	3.12504e-89
ISG20	2.07674e-93	1.27747	0.936	0.546	7.60107e-89
NFKBIA	6.73376e-93	1.39387	0.967	0.665	2.46462e-88
RIPK2	7.36834e-92	1.1654	0.9	0.474	2.69689e-87
DEFB1	9.2989e-92	0.753169	0.581	0.158	3.40349e-87
PGLYRP4	1.89942e-91	0.218981	0.197	0.02	6.95206e-87
SNCAIP	2.98078e-91	0.451754	0.322	0.055	1.09099e-86
AF117829.1	2.29984e-90	0.914908	0.694	0.24	8.41765e-86
SERPINB1	3.96236e-90	1.28975	0.939	0.566	1.45026e-85
MUC1	3.97623e-90	1.05476	0.775	0.274	1.45534e-85
GK	4.60346e-90	1.20437	0.731	0.288	1.68491e-85
TMPRSS2	1.49862e-89	0.634639	0.486	0.12	5.4851e-85
SERINC2	3.13874e-89	0.906184	0.833	0.322	1.14881e-84
CXCL9	4.58269e-88	1.83324	0.75	0.292	1.67731e-83
SLC25A37	1.82475e-87	1.23087	0.847	0.414	6.67876e-83
CLDN4	2.33322e-86	0.722685	0.733	0.245	8.5398e-82
S100A9	1.89867e-85	1.92363	0.444	0.106	6.94933e-81
CDKN1A	2.61655e-85	1.05024	0.894	0.496	9.57683e-81
EPCAM	6.54592e-85	0.796691	0.844	0.313	2.39587e-80
KRT23	1.56984e-84	0.98185	0.369	0.075	5.74576e-80
TACSTD2	3.4156e-84	0.820512	0.758	0.262	1.25014e-79
EVA1C	3.88933e-84	0.479969	0.389	0.086	1.42353e-79
CD44	8.6809e-84	1.29275	0.958	0.674	3.17729e-79
RNF19B	3.61146e-83	0.884826	0.753	0.324	1.32183e-78
SERPINA3	5.36995e-83	1.07193	0.883	0.36	1.96545e-78
CLEC4E	6.76522e-83	0.691569	0.278	0.045	2.47614e-78
LAMP3	1.61069e-82	0.33223	0.308	0.055	5.89528e-78
KRT7	4.21198e-82	0.78507	0.822	0.294	1.54163e-77
TNF	4.62396e-82	0.586587	0.344	0.067	1.69242e-77
F11R	6.55373e-82	0.646467	0.764	0.28	2.39873e-77
ARNTL2	8.64789e-82	0.496865	0.547	0.16	3.16522e-77
HLA-DRB1	1.2834e-81	1.0354	0.694	0.253	4.69735e-77
ITPR3	1.37295e-81	0.443237	0.536	0.147	5.02514e-77
RHOV	2.03232e-81	0.544383	0.456	0.114	7.4385e-77
MRGPRX3	2.18843e-81	0.249441	0.128	0.009	8.00988e-77
LSR	2.71257e-81	0.801967	0.758	0.303	9.92828e-77
SPINT2	2.74217e-81	0.906194	0.9	0.407	1.00366e-76
EPHA2	1.40166e-80	0.46278	0.419	0.096	5.13022e-76
TGM2	1.58202e-80	1.1505	0.869	0.455	5.79037e-76
BATF2	2.09367e-80	0.508028	0.564	0.167	7.66302e-76
ST14	6.01128e-80	0.653865	0.758	0.278	2.20019e-75
MX1	1.48998e-79	0.865762	0.744	0.293	5.45346e-75
KRT17	2.49627e-79	1.24103	0.406	0.094	9.1366e-75
SNX10	2.5835e-79	0.654402	0.683	0.236	9.45588e-75
FA2H	4.06398e-79	0.430326	0.361	0.077	1.48746e-74
LAMA3	4.94202e-79	0.748622	0.322	0.062	1.80883e-74
HLA-DRA	6.59231e-79	0.779873	0.703	0.244	2.41285e-74
IFNGR2	7.98651e-79	1.06727	0.883	0.492	2.92314e-74
C6orf132	1.16698e-78	0.434256	0.406	0.095	4.27126e-74
LTB	1.4933e-78	1.0507	0.536	0.154	5.46563e-74
CD47	1.50709e-78	0.992727	0.914	0.583	5.5161e-74
MAL2	3.98272e-78	0.553984	0.683	0.229	1.45772e-73
SMIM22	1.00587e-77	0.50233	0.703	0.239	3.6816e-73
MSRB1	1.47382e-77	0.789777	0.711	0.298	5.39432e-73
EPS8L3	2.11224e-77	0.239163	0.186	0.022	7.73103e-73
MALL	2.31687e-77	0.494661	0.433	0.105	8.47999e-73
GBP3	3.93836e-77	0.998467	0.872	0.504	1.44148e-72
DSP	4.74455e-77	0.653906	0.819	0.313	1.73655e-72
C4orf19	9.62722e-77	0.442467	0.503	0.139	3.52366e-72
RAB11FIP1	2.10003e-76	0.846143	0.753	0.294	7.68633e-72
KLF4	4.05607e-76	0.372741	0.35	0.074	1.48456e-71
GDA	5.27816e-76	0.325885	0.264	0.044	1.93186e-71
S100A6	7.20462e-76	1.37477	0.969	0.843	2.63696e-71
IL36G	8.03693e-76	0.412372	0.144	0.013	2.9416e-71
ASS1	9.90731e-76	0.628359	0.475	0.132	3.62617e-71
CCL8	1.08938e-75	2.07854	0.564	0.186	3.98724e-71
PKP3	1.14105e-75	0.43405	0.494	0.134	4.17635e-71
SH2D3A	1.4402e-75	0.407801	0.417	0.101	5.27129e-71
OAS3	2.49027e-75	0.740263	0.653	0.246	9.11465e-71
STAP2	7.2911e-75	0.455718	0.547	0.164	2.66861e-70
CTSS	9.09364e-75	0.986389	0.928	0.52	3.32836e-70
CIITA	2.55784e-74	0.475475	0.5	0.14	9.36196e-70
ANKRD36C	3.67527e-74	0.967794	0.55	0.173	1.34519e-69
KRT8	4.07077e-74	0.768079	0.892	0.401	1.48994e-69
CEACAM6	4.39514e-74	0.737747	0.306	0.058	1.60866e-69
VIM	6.70823e-74	-1.81593	0.617	0.865	2.45528e-69
TNIP1	7.30674e-74	0.939178	0.922	0.573	2.67434e-69
SLC34A2	2.13205e-73	0.503579	0.286	0.053	7.8035e-69
NCOA7	3.7785e-73	1.02483	0.889	0.513	1.38297e-68
BARX2	5.00087e-73	0.373629	0.242	0.039	1.83037e-68
MYO5B	8.55409e-73	0.404556	0.494	0.138	3.13088e-68
PRSS8	1.14428e-72	0.452648	0.533	0.158	4.18819e-68
DSG2	1.30536e-72	0.641524	0.747	0.287	4.77775e-68
U62317.1	2.04623e-72	0.203408	0.214	0.03	7.48942e-68
SERPINB9	2.37449e-72	0.555597	0.572	0.182	8.69086e-68
TAPBP	2.42349e-72	0.868768	0.939	0.713	8.8702e-68
SQOR	4.65309e-72	0.785401	0.775	0.365	1.70308e-67
RAB25	5.15678e-72	0.469191	0.628	0.208	1.88743e-67
TAP1	1.00546e-71	1.05413	0.914	0.602	3.68007e-67
KRT18	1.17657e-71	0.789782	0.894	0.411	4.30635e-67
CDC42EP1	1.20389e-71	0.793753	0.772	0.375	4.40636e-67
MST1R	2.6911e-71	0.28619	0.236	0.038	9.84971e-67
PML	3.45188e-71	0.776894	0.772	0.375	1.26342e-66
VAMP8	6.46951e-71	0.80532	0.869	0.406	2.36791e-66
ACSL5	8.15454e-71	0.35319	0.364	0.084	2.98464e-66
KYNU	1.04239e-70	0.546117	0.414	0.107	3.81526e-66
IRAK2	1.47071e-70	0.369765	0.442	0.117	5.38295e-66
STXBP1	1.52036e-70	0.777009	0.569	0.205	5.56468e-66
LINC00342	2.33676e-70	0.978701	0.581	0.198	8.55279e-66
ARHGEF35	4.44308e-70	0.37048	0.458	0.128	1.62621e-65
CFLAR	7.75915e-70	0.855896	0.903	0.535	2.83993e-65
MCUB	1.61116e-69	0.741989	0.669	0.277	5.89701e-65
PTPRF	2.24603e-69	0.505648	0.739	0.264	8.2207e-65
ITGA3	9.73668e-69	0.474496	0.594	0.197	3.56372e-64
SOCS1	1.58534e-68	0.950618	0.797	0.385	5.80252e-64
DTX2	1.63064e-68	0.503273	0.461	0.136	5.96829e-64
IRF6	4.76793e-68	0.378786	0.408	0.105	1.74511e-63
BPGM	7.9139e-68	0.779678	0.647	0.265	2.89657e-63
SCTR	9.59148e-68	0.514482	0.489	0.144	3.51058e-63
EXOC3L4	1.3976e-67	0.235365	0.239	0.04	5.11534e-63
KLF5	1.49166e-67	0.511072	0.539	0.172	5.45961e-63
FXYD2	1.69869e-67	1.15337	0.656	0.254	6.21738e-63
SECTM1	2.87883e-67	0.697817	0.494	0.153	1.05368e-62
PRRG4	3.68548e-67	0.424034	0.508	0.155	1.34892e-62
SLC9A7	6.95846e-67	0.323067	0.425	0.114	2.54687e-62
TMEM265	8.64919e-67	0.539094	0.583	0.196	3.16569e-62
SLC25A22	8.77298e-67	0.466928	0.492	0.151	3.211e-62
TNFAIP8	1.09951e-66	0.754591	0.831	0.415	4.02432e-62
MAP3K8	1.12565e-66	0.629149	0.642	0.244	4.11998e-62
CFTR	1.23969e-66	0.609818	0.475	0.133	4.53738e-62
TNFAIP3	1.51031e-66	0.902966	0.842	0.44	5.52789e-62
HAS3	1.74214e-66	0.306452	0.183	0.025	6.3764e-62
LUCAT1	2.24287e-66	0.672187	0.603	0.217	8.20913e-62
RELA	1.19208e-65	0.934106	0.811	0.451	4.36315e-61
HLA-DQB1	2.01982e-65	0.414292	0.494	0.143	7.39274e-61
FUT3	4.28111e-65	0.299683	0.264	0.049	1.56693e-60
PLSCR1	5.37853e-65	0.730055	0.903	0.59	1.9686e-60
SERPING1	9.3655e-65	0.992851	0.883	0.55	3.42787e-60
MXD1	1.24823e-64	0.455724	0.556	0.186	4.56863e-60
TMC5	1.68347e-64	0.613499	0.489	0.148	6.16168e-60
CD40	2.87104e-64	0.876308	0.842	0.458	1.05083e-59
INAVA	6.15399e-64	0.344536	0.389	0.1	2.25242e-59
MYH14	7.19122e-64	0.381533	0.428	0.119	2.63206e-59
EHD4	9.20852e-64	0.526816	0.692	0.278	3.37041e-59
CHI3L2	1.43479e-63	0.47625	0.15	0.017	5.25148e-59
CASP10	2.4538e-63	0.351544	0.439	0.123	8.98114e-59
SMAD3	5.6366e-63	0.613674	0.7	0.295	2.06305e-58
PATJ	1.60635e-62	0.438701	0.528	0.172	5.87942e-58
IL18BP	2.85367e-62	0.532101	0.564	0.199	1.04447e-57
CD24	3.75039e-62	0.527547	0.878	0.338	1.37268e-57
PPP2R1B	3.79485e-62	0.518325	0.528	0.18	1.38895e-57
KLHDC7B	4.1253e-62	0.171706	0.214	0.035	1.5099e-57
TMPRSS3	8.20518e-62	0.294476	0.217	0.036	3.00318e-57
FRMD3	9.72703e-62	0.191834	0.158	0.02	3.56019e-57
FGD6	1.02244e-61	0.444158	0.522	0.168	3.74225e-57
HLA-C	1.48401e-61	0.895707	0.986	0.894	5.43164e-57
CMPK1	1.54157e-61	0.884839	0.892	0.63	5.6423e-57
ITGB8	1.74265e-61	0.544078	0.464	0.143	6.37829e-57
ERO1A	2.47513e-61	0.964084	0.925	0.648	9.05921e-57
RBM47	2.72499e-61	0.525071	0.678	0.262	9.97372e-57
FTL	2.9313e-61	-1.79246	0.983	0.987	1.07289e-56
SLC11A2	3.77363e-61	0.558221	0.661	0.278	1.38119e-56
MMP10	4.87167e-61	1.57367	0.397	0.112	1.78308e-56
HDGF	5.97207e-61	0.718613	0.864	0.54	2.18584e-56
GBP2	9.01014e-61	0.828972	0.897	0.527	3.2978e-56
NFKBIZ	1.03876e-60	0.853432	0.828	0.431	3.80198e-56
TSPAN8	4.33939e-60	1.28814	0.425	0.124	1.58826e-55
OSMR	5.87063e-60	0.623191	0.744	0.352	2.14871e-55
TCIM	5.90796e-60	0.75681	0.822	0.406	2.16237e-55
TC2N	1.20662e-59	0.460198	0.614	0.217	4.41635e-55
ALKAL2	2.34557e-59	0.35785	0.378	0.101	8.585e-55
RPLP1	2.55406e-59	-0.768677	0.997	0.99	9.34813e-55
CNDP2	3.21082e-59	0.742247	0.819	0.459	1.17519e-54
SLC39A14	5.52329e-59	0.80466	0.867	0.5	2.02158e-54
TTC9	6.96705e-59	0.324624	0.422	0.12	2.55001e-54
C2CD4A	1.71382e-58	0.596504	0.461	0.145	6.27276e-54
ITPKC	1.81983e-58	0.462763	0.428	0.129	6.66076e-54
HIF1A	9.44804e-58	0.985763	0.906	0.658	3.45808e-53
RNF213	2.25495e-57	0.897416	0.897	0.613	8.25336e-53
OAS1	4.52004e-57	0.471016	0.544	0.192	1.65438e-52
RAB3IP	4.78676e-57	0.383448	0.517	0.175	1.752e-52
CDC42SE2	7.74129e-57	0.517364	0.756	0.37	2.83339e-52
ARHGEF5	1.39073e-56	0.277121	0.353	0.092	5.09021e-52
GBP5	1.77854e-56	1.03799	0.583	0.225	6.50965e-52
ABCC3	2.16795e-56	0.434131	0.544	0.187	7.93492e-52
TMEM92	4.62343e-56	0.290575	0.317	0.077	1.69222e-51
ETV7	5.8258e-56	0.503556	0.656	0.268	2.1323e-51
TJP2	6.86604e-56	0.449794	0.575	0.21	2.51304e-51
MYRF	1.11238e-55	0.288857	0.406	0.115	4.07141e-51
WNT7B	4.04294e-55	0.21168	0.194	0.032	1.47976e-50
PPP1R14C	8.38415e-55	0.273798	0.272	0.06	3.06868e-50
CXCL8	8.83145e-55	0.495396	0.981	0.594	3.2324e-50
DEFB4A	9.37427e-55	0.324	0.142	0.018	3.43108e-50
PSTPIP2	1.03716e-54	0.400554	0.45	0.145	3.79609e-50
NCEH1	1.2279e-54	0.527925	0.486	0.164	4.49423e-50
LINC00511	2.76933e-54	0.49433	0.453	0.146	1.0136e-49
LDLR	3.2338e-54	0.621074	0.639	0.273	1.1836e-49
IL17C	3.40942e-54	0.869808	0.147	0.02	1.24788e-49
RNF144B	7.85718e-54	0.349442	0.314	0.079	2.87581e-49
HLA-B	1.02814e-53	0.762597	0.989	0.92	3.76309e-49
EZR	1.11056e-53	0.487885	0.767	0.342	4.06476e-49
HLA-DRB5	1.19726e-53	0.607204	0.467	0.153	4.3821e-49
PLEK2	2.12469e-53	0.327641	0.433	0.134	7.77659e-49
ANXA4	2.25964e-53	0.746103	0.847	0.473	8.27049e-49
IFNAR2	2.33341e-53	0.548323	0.764	0.378	8.54051e-49
CXCL16	2.98383e-53	0.424786	0.619	0.241	1.09211e-48
B2M	3.0141e-53	0.613437	0.997	0.989	1.10319e-48
AC008760.2	3.36347e-53	0.260646	0.181	0.029	1.23106e-48
PPP1R13L	3.48257e-53	0.272082	0.414	0.124	1.27466e-48
RASSF7	4.43932e-53	0.388332	0.483	0.163	1.62484e-48
BCL9L	5.73329e-53	0.518747	0.694	0.328	2.09844e-48
OSGIN2	6.74613e-53	0.473206	0.569	0.222	2.46915e-48
EHD1	6.7555e-53	0.541489	0.661	0.294	2.47258e-48
PSMA6	7.1489e-53	0.704801	0.942	0.739	2.61657e-48
CD2AP	7.93526e-53	0.583178	0.775	0.402	2.90438e-48
AC083837.1	1.4405e-52	0.340506	0.347	0.095	5.27237e-48
SGMS2	1.7765e-52	0.323769	0.433	0.137	6.50215e-48
USP43	2.1392e-52	0.224141	0.225	0.044	7.82967e-48
NECTIN4	2.83425e-52	0.276601	0.344	0.092	1.03737e-47
AMOT	3.08713e-52	0.271789	0.183	0.031	1.12992e-47
KIAA1217	4.63257e-52	0.509366	0.639	0.272	1.69557e-47
RAB24	4.86011e-52	0.253	0.375	0.109	1.77885e-47
RDH10	9.32668e-52	0.539129	0.447	0.154	3.41366e-47
TRAF1	1.42252e-51	0.364313	0.367	0.103	5.20656e-47
CLDN2	2.04138e-51	0.569429	0.367	0.103	7.47165e-47
SLC2A6	2.76786e-51	0.465571	0.544	0.208	1.01307e-46
AMBP	4.94966e-51	0.739428	0.425	0.137	1.81163e-46
PARD3	5.06843e-51	0.430032	0.597	0.242	1.8551e-46
TMEM139	1.17655e-50	0.231986	0.178	0.03	4.3063e-46
AFDN	1.48999e-50	0.57058	0.739	0.364	5.45352e-46
GPX2	1.86607e-50	0.649991	0.489	0.172	6.83002e-46
CEBPD	1.99766e-50	0.712603	0.939	0.619	7.31164e-46
FBXO2	2.13706e-50	0.594977	0.483	0.173	7.82186e-46
AMOTL2	2.19921e-50	0.325283	0.342	0.095	8.04933e-46
PLPP2	2.301e-50	0.34542	0.464	0.151	8.42188e-46
MMP25-AS1	2.39669e-50	0.367892	0.458	0.155	8.77213e-46
C20orf141	2.52229e-50	0.205354	0.1	0.01	9.23182e-46
FCAMR	8.31444e-50	0.0656407	0.069	0.004	3.04317e-45
OVOL1	8.37847e-50	0.156307	0.158	0.024	3.0666e-45
STEAP4	1.00638e-49	0.50628	0.3	0.077	3.68343e-45
TGFA	1.01147e-49	0.360542	0.311	0.081	3.70209e-45
GALNT3	1.13688e-49	0.35622	0.528	0.188	4.16111e-45
AGRN	1.46958e-49	0.417358	0.564	0.225	5.37882e-45
LMO7	1.47702e-49	0.441907	0.533	0.2	5.40603e-45
BMP2	1.55947e-49	0.651293	0.481	0.177	5.70781e-45
IRF1	5.51693e-49	0.773115	0.95	0.691	2.01925e-44
STXBP2	9.60081e-49	0.298999	0.494	0.175	3.51399e-44
KCNK1	9.71116e-49	0.304966	0.431	0.143	3.55438e-44
MUC16	1.05958e-48	0.136804	0.119	0.014	3.87816e-44
LYSMD2	1.09419e-48	0.527407	0.592	0.252	4.00484e-44
OCLN	1.44669e-48	0.435613	0.5	0.182	5.29505e-44
SYNGR2	3.28206e-48	0.417804	0.664	0.282	1.20127e-43
HLA-A	4.2653e-48	0.661673	0.969	0.914	1.56114e-43
CTSE	5.17475e-48	0.336512	0.228	0.048	1.89401e-43
DDX58	5.67507e-48	0.463844	0.597	0.249	2.07713e-43
PTPRH	8.11518e-48	0.29146	0.297	0.078	2.97024e-43
SLC37A1	1.12603e-47	0.285349	0.372	0.113	4.12139e-43
S100A11	1.26347e-47	0.661792	0.983	0.952	4.62441e-43
ORM1	1.33879e-47	0.573466	0.103	0.011	4.90011e-43
PRSS22	1.51446e-47	0.607432	0.35	0.104	5.54307e-43
LGALS9	1.65527e-47	0.47988	0.675	0.307	6.05845e-43
CDC42EP5	1.70465e-47	0.784845	0.658	0.328	6.23919e-43
SLC41A2	1.79217e-47	0.40889	0.567	0.231	6.55952e-43
TMC4	2.52594e-47	0.297659	0.433	0.144	9.24519e-43
FAM177A1	3.1043e-47	0.678287	0.864	0.581	1.13621e-42
GCNT3	3.98578e-47	0.456087	0.286	0.074	1.45884e-42
HMGA1	4.37109e-47	0.493239	0.669	0.304	1.59986e-42
CYP24A1	5.3695e-47	0.2043	0.078	0.006	1.96529e-42
HLA-F	6.19814e-47	0.659995	0.8	0.483	2.26858e-42
PFKP	9.32646e-47	0.56122	0.803	0.45	3.41358e-42
JAG1	9.61183e-47	0.673676	0.642	0.291	3.51803e-42
TRAFD1	1.13278e-46	0.348485	0.578	0.237	4.14609e-42
FBXO6	1.30874e-46	0.319032	0.486	0.178	4.79012e-42
AL354953.1	1.89968e-46	0.129262	0.208	0.042	6.95301e-42
AP5B1	2.79361e-46	0.356676	0.539	0.215	1.02249e-41
LINC02605	2.90588e-46	0.420459	0.358	0.11	1.06358e-41
TPD52	3.06272e-46	0.385094	0.575	0.229	1.12099e-41
LLGL2	4.11572e-46	0.282326	0.525	0.196	1.50639e-41
NKX3-1	4.87363e-46	0.256783	0.3	0.08	1.7838e-41
CP	5.78752e-46	0.782366	0.458	0.164	2.11829e-41
FERMT1	5.81123e-46	0.3196	0.225	0.049	2.12697e-41
NAMPT	1.15658e-45	0.888131	0.933	0.653	4.23319e-41
TFPI2	1.44094e-45	0.625741	0.681	0.316	5.274e-41
HELZ2	1.47338e-45	0.34094	0.522	0.197	5.39274e-41
B4GALT5	1.5228e-45	0.578332	0.686	0.34	5.5736e-41
CASP4	1.9637e-45	0.567707	0.8	0.49	7.18733e-41
DMBT1	2.34728e-45	0.469253	0.147	0.023	8.59129e-41
IFIH1	4.60341e-45	0.49328	0.592	0.26	1.68489e-40
CKB	8.04654e-45	0.712728	0.536	0.218	2.94512e-40
PDP1	1.10695e-44	0.495484	0.467	0.177	4.05155e-40
KRTCAP3	1.1217e-44	0.30372	0.478	0.169	4.10552e-40
MAP2K3	1.15858e-44	0.439578	0.65	0.311	4.24051e-40
GBP4	1.22566e-44	0.578297	0.842	0.466	4.48603e-40
TBX21	1.34502e-44	0.112261	0.1	0.011	4.9229e-40
DUSP1	1.81803e-44	0.874582	0.736	0.4	6.65418e-40
C2CD4B	2.03775e-44	0.677184	0.525	0.207	7.45835e-40
RAC1	2.61822e-44	0.579671	0.969	0.84	9.58294e-40
TRIM40	2.72204e-44	0.0401071	0.044	0.002	9.96294e-40
KIAA1522	2.89514e-44	0.309679	0.553	0.214	1.05965e-39
G0S2	2.94168e-44	0.634047	0.789	0.417	1.07668e-39
PLAUR	3.27457e-44	0.812243	0.886	0.593	1.19852e-39
ITGA6	3.41914e-44	0.346301	0.497	0.186	1.25144e-39
MUC20	5.31859e-44	0.519022	0.414	0.142	1.94666e-39
IER5	5.48602e-44	0.273531	0.561	0.225	2.00794e-39
NFKB2	5.99265e-44	0.358995	0.597	0.259	2.19337e-39
RNF19A	6.65481e-44	0.527023	0.728	0.378	2.43573e-39
AC002480.2	7.81528e-44	0.0667763	0.086	0.008	2.86047e-39
CA9	8.85627e-44	0.463367	0.486	0.18	3.24148e-39
RND3	9.11945e-44	0.733547	0.769	0.444	3.33781e-39
PHLDA2	9.72422e-44	0.659956	0.825	0.472	3.55916e-39
MYO10	1.0685e-43	0.569176	0.672	0.326	3.91083e-39
SPAG1	1.07847e-43	0.279319	0.342	0.104	3.94733e-39
QSOX1	1.24101e-43	0.593037	0.811	0.482	4.54222e-39
TYMP	1.29131e-43	0.82281	0.931	0.729	4.72633e-39
TRPV6	1.49342e-43	0.307522	0.267	0.069	5.46607e-39
PTK2B	1.58835e-43	0.170981	0.264	0.066	5.8135e-39
SLC43A3	1.77085e-43	0.60437	0.625	0.293	6.48149e-39
HLA-DMA	1.79514e-43	0.225891	0.519	0.193	6.5704e-39
PARP12	2.02874e-43	0.309224	0.556	0.225	7.42539e-39
WARS	2.75328e-43	0.98553	0.867	0.629	1.00773e-38
ALCAM	3.73884e-43	0.395375	0.628	0.275	1.36845e-38
FZD5	4.05726e-43	0.24754	0.35	0.107	1.485e-38
HCP5	4.76871e-43	0.153452	0.297	0.08	1.7454e-38
ZC3H12C	7.43124e-43	0.286487	0.414	0.143	2.71991e-38
B4GALNT3	1.0924e-42	0.176807	0.2	0.042	3.9983e-38
SNN	1.20411e-42	0.291548	0.458	0.167	4.40716e-38
SLC15A4	1.33465e-42	0.473142	0.608	0.272	4.88495e-38
SLC26A4	1.54373e-42	0.315997	0.133	0.02	5.65021e-38
HLA-DQA1	2.16743e-42	0.464225	0.314	0.09	7.93301e-38
SHB	2.47013e-42	0.385263	0.533	0.224	9.04092e-38
CRP	3.2837e-42	1.58954	0.258	0.068	1.20187e-37
NUAK2	3.47373e-42	0.253309	0.264	0.067	1.27142e-37
RPS18	5.72005e-42	-0.751473	0.989	0.985	2.0936e-37
PRKAA2	6.24396e-42	0.239854	0.286	0.078	2.28535e-37
JUP	6.68463e-42	0.343021	0.694	0.319	2.44664e-37
HAPLN3	8.04113e-42	0.559514	0.736	0.384	2.94314e-37
BACE2	9.70302e-42	0.382136	0.811	0.415	3.5514e-37
BNIP5	1.08705e-41	0.341892	0.253	0.065	3.97872e-37
CDK18	1.41224e-41	0.184687	0.269	0.07	5.16895e-37
LDHB	1.8415e-41	-1.09643	0.264	0.583	6.74007e-37
SLCO4A1	1.86477e-41	0.288755	0.231	0.055	6.82523e-37
PPA1	2.53779e-41	0.564393	0.942	0.727	9.28856e-37
CDH3	2.83631e-41	0.24721	0.275	0.074	1.03812e-36
AL445524.1	3.01008e-41	0.331378	0.358	0.117	1.10172e-36
LAP3	3.01696e-41	0.912955	0.808	0.544	1.10424e-36
RNF114	4.13993e-41	0.491907	0.803	0.49	1.51526e-36
SPARC	4.38135e-41	-2.26249	0.128	0.486	1.60362e-36
ADCY5	7.23704e-41	0.236204	0.228	0.055	2.64883e-36
CXADR	7.62583e-41	0.284801	0.458	0.166	2.79113e-36
SLC12A7	1.10671e-40	0.444427	0.664	0.32	4.05067e-36
UCA1	1.22824e-40	0.28224	0.183	0.037	4.49548e-36
HKDC1	1.60503e-40	0.245467	0.275	0.076	5.87457e-36
LPGAT1	1.7799e-40	0.49266	0.772	0.431	6.5146e-36
TIPARP	1.90526e-40	0.432456	0.536	0.232	6.97344e-36
TPM1	2.03562e-40	0.682705	0.95	0.686	7.45056e-36
JPT2	2.07285e-40	0.233833	0.483	0.184	7.58684e-36
H6PD	2.19e-40	0.407157	0.531	0.232	8.01563e-36
CD38	2.63546e-40	0.41282	0.25	0.065	9.64605e-36
AL133453.1	2.82376e-40	0.408055	0.619	0.289	1.03353e-35
PMAIP1	3.13947e-40	0.530566	0.706	0.358	1.14908e-35
RTKN	4.22864e-40	0.459426	0.436	0.169	1.54773e-35
PSMB9	5.57332e-40	0.572505	0.878	0.608	2.03989e-35
CHMP4C	5.72509e-40	0.218955	0.342	0.106	2.09544e-35
SYNE2	5.82062e-40	0.379713	0.669	0.294	2.13041e-35
B4GALT1	7.79526e-40	0.655261	0.847	0.572	2.85314e-35
IZUMO4	8.21154e-40	0.124904	0.153	0.027	3.0055e-35
GALNT12	1.19672e-39	0.278111	0.311	0.095	4.3801e-35
MUC13	1.31252e-39	0.458515	0.261	0.07	4.80394e-35
CLDN3	1.574e-39	0.306829	0.419	0.149	5.76099e-35
CRIM1	1.84725e-39	0.464142	0.489	0.198	6.76111e-35
NDUFV2	1.85307e-39	0.586337	0.942	0.764	6.78241e-35
HLA-G	1.94013e-39	0.223271	0.236	0.06	7.10106e-35
BNIP3	2.02413e-39	0.67258	0.908	0.639	7.4085e-35
PTP4A2	2.22284e-39	0.554899	0.95	0.762	8.13581e-35
TAP2	2.35876e-39	0.482266	0.706	0.384	8.63329e-35
ZFP36	2.38942e-39	0.604042	0.672	0.346	8.74553e-35
PSME2	2.79687e-39	0.692066	0.931	0.763	1.02368e-34
SHTN1	2.91887e-39	0.332802	0.456	0.174	1.06834e-34
PNRC1	7.9927e-39	0.71327	0.925	0.716	2.92541e-34
RPS3A	9.9159e-39	-0.622278	0.983	0.966	3.62932e-34
ISG15	1.13997e-38	0.980969	0.869	0.656	4.17241e-34
TICAM1	1.44783e-38	0.339888	0.411	0.151	5.29919e-34
FNDC3B	1.84916e-38	0.586123	0.881	0.601	6.7681e-34
SGMS1	2.5595e-38	0.3504	0.436	0.168	9.36802e-34
SLC2A1	2.58764e-38	0.326131	0.644	0.3	9.47102e-34
COX17	2.81318e-38	0.513847	0.892	0.691	1.02965e-33
TSTD1	3.12351e-38	0.275173	0.644	0.282	1.14324e-33
NCCRP1	3.9132e-38	0.161319	0.15	0.027	1.43227e-33
KCNQ3	4.29391e-38	0.218681	0.253	0.068	1.57161e-33
AP1M2	4.65825e-38	0.184824	0.419	0.149	1.70497e-33
WTAP	5.54386e-38	0.59378	0.842	0.557	2.02911e-33
DAPP1	6.33832e-38	0.207538	0.225	0.056	2.31989e-33
TFG	6.44784e-38	0.59594	0.842	0.591	2.35997e-33
SERPINB3	6.85537e-38	0.461481	0.1	0.013	2.50913e-33
LITAF	7.37839e-38	0.603547	0.883	0.611	2.70056e-33
ARAP2	7.44847e-38	0.20858	0.356	0.118	2.72621e-33
SORD	8.3305e-38	0.323742	0.453	0.176	3.04905e-33
RANGAP1	1.07137e-37	0.235285	0.483	0.192	3.92131e-33
FRMD8	1.12048e-37	0.369819	0.503	0.212	4.10105e-33
SHH	2.00756e-37	0.1533	0.131	0.022	7.34787e-33
DEFB4B	2.14064e-37	0.0802967	0.086	0.01	7.83496e-33
PVR	2.52163e-37	0.305634	0.472	0.188	9.22942e-33
GPRC5A	2.58944e-37	0.352436	0.361	0.123	9.47763e-33
TSPAN15	2.78002e-37	0.293528	0.528	0.217	1.01751e-32
NUB1	2.81839e-37	0.425098	0.828	0.524	1.03156e-32
TMEM41A	3.02947e-37	0.288853	0.439	0.169	1.10882e-32
CCDC68	5.15471e-37	0.24125	0.297	0.09	1.88668e-32
IRF8	5.21121e-37	0.44732	0.383	0.139	1.90736e-32
DYNLT1	5.2498e-37	0.564349	0.944	0.805	1.92148e-32
RPS2	5.30779e-37	-0.675025	0.981	0.973	1.9427e-32
MYO6	5.78899e-37	0.417351	0.697	0.35	2.11883e-32
APOL2	6.52625e-37	0.509194	0.833	0.509	2.38867e-32
HSD17B2	6.81315e-37	0.261134	0.192	0.043	2.49368e-32
EHF	7.54425e-37	0.246758	0.356	0.12	2.76127e-32
GC	7.77187e-37	0.492507	0.264	0.076	2.84458e-32
ZG16B	8.44429e-37	0.266725	0.156	0.03	3.09069e-32
QPCT	9.44695e-37	0.389163	0.489	0.209	3.45768e-32
WWC1	1.28403e-36	0.244044	0.353	0.12	4.69966e-32
RPL13	1.35646e-36	-0.626781	0.997	0.985	4.96479e-32
LGALS8	1.44265e-36	0.338087	0.619	0.3	5.28023e-32
FOXA3	1.46652e-36	0.215488	0.247	0.068	5.36761e-32
EFNA1	1.72729e-36	0.313622	0.497	0.201	6.32206e-32
C4BPA	1.96175e-36	0.245462	0.169	0.036	7.18021e-32
EPS8L2	2.13486e-36	0.195144	0.428	0.159	7.81379e-32
EPHB2	2.25408e-36	0.344909	0.406	0.154	8.25014e-32
BEAN1	2.59379e-36	0.117654	0.086	0.01	9.49352e-32
COL4A1	3.5798e-36	-1.97936	0.208	0.503	1.31024e-31
MYEF2	4.0651e-36	0.260257	0.317	0.102	1.48787e-31
ARL5B	5.22543e-36	0.473787	0.536	0.245	1.91256e-31
TMEM125	5.59235e-36	0.192596	0.289	0.087	2.04686e-31
PERP	6.87266e-36	0.429082	0.789	0.446	2.51546e-31
C1QTNF1	7.94649e-36	0.299834	0.353	0.123	2.9085e-31
IKBKE	9.75708e-36	0.298281	0.367	0.132	3.57119e-31
RPL18	1.38106e-35	-0.553072	0.981	0.962	5.05483e-31
RPL5	1.39101e-35	-0.660065	0.978	0.943	5.09122e-31
RPL7A	1.41093e-35	-0.560905	0.983	0.971	5.16416e-31
DENND4A	1.4259e-35	0.304521	0.5	0.209	5.21894e-31
RPS23	1.87382e-35	-0.583231	0.983	0.976	6.85836e-31
NFKB1	2.19713e-35	0.542235	0.767	0.466	8.04172e-31
HERC6	2.82613e-35	0.187879	0.308	0.097	1.03439e-30
COL4A2	2.84472e-35	-1.86354	0.261	0.53	1.0412e-30
PSMB10	2.98276e-35	0.521228	0.825	0.55	1.09172e-30
PIEZO1	3.21713e-35	0.331942	0.567	0.254	1.1775e-30
PSME1	3.69516e-35	0.548271	0.869	0.657	1.35246e-30
JAK2	3.87435e-35	0.3284	0.494	0.213	1.41805e-30
C1R	6.11815e-35	0.577953	0.817	0.514	2.23931e-30
RPL30	8.44866e-35	-0.601337	0.981	0.972	3.09229e-30
SRD5A3	8.72912e-35	0.769349	0.597	0.315	3.19494e-30
FAM83G	9.64643e-35	0.181377	0.281	0.085	3.53069e-30
CASZ1	1.03384e-34	0.190956	0.264	0.077	3.78394e-30
FLOT2	1.1666e-34	0.179806	0.347	0.119	4.26988e-30
EGFR	1.24165e-34	0.475192	0.55	0.265	4.54456e-30
BCL2L1	1.24314e-34	0.271203	0.5	0.216	4.55001e-30
IFNGR1	1.24723e-34	0.551813	0.764	0.472	4.565e-30
RHPN2	1.31193e-34	0.201147	0.242	0.067	4.80179e-30
GOLM1	1.34974e-34	0.43699	0.711	0.389	4.94019e-30
GOLT1A	1.43421e-34	0.16926	0.242	0.067	5.24934e-30
CYBA	1.45357e-34	0.646745	0.897	0.72	5.32023e-30
YWHAZ	1.47512e-34	0.538602	0.953	0.788	5.39907e-30
ID4	1.75927e-34	0.574471	0.492	0.22	6.43909e-30
ITSN2	2.08042e-34	0.326362	0.597	0.282	7.61454e-30
EDN1	2.1876e-34	0.438407	0.317	0.104	8.00685e-30
FAM102A	2.335e-34	0.265154	0.514	0.218	8.54634e-30
SLC15A1	2.43843e-34	0.129282	0.181	0.041	8.92491e-30
MISP	2.60374e-34	0.170598	0.194	0.047	9.52994e-30
DAPK1	2.92545e-34	0.31107	0.389	0.146	1.07075e-29
EEF1B2	3.05961e-34	-0.721591	0.931	0.906	1.11985e-29
IL20	3.22056e-34	0.265713	0.072	0.008	1.17876e-29
UBE2L6	3.48889e-34	0.428896	0.767	0.463	1.27697e-29
A2M	4.18473e-34	-1.09391	0.1	0.429	1.53165e-29
SEMA4B	4.20098e-34	0.261253	0.439	0.171	1.5376e-29
MUC6	4.926e-34	0.266902	0.097	0.014	1.80297e-29
RPS7	5.24987e-34	-0.499438	0.983	0.961	1.92151e-29
APOL1	5.26955e-34	0.637799	0.736	0.423	1.92871e-29
ID1	6.2453e-34	0.851486	0.653	0.355	2.28584e-29
OPTN	7.03369e-34	0.468049	0.908	0.661	2.5744e-29
EYA3	8.22705e-34	0.291153	0.403	0.157	3.01118e-29
RPS6KA2	8.543e-34	0.261077	0.478	0.199	3.12682e-29
MAFF	1.05049e-33	0.305635	0.628	0.304	3.84491e-29
LGALS4	1.49125e-33	0.461434	0.311	0.103	5.45812e-29
OGFRL1	1.50146e-33	0.338613	0.622	0.305	5.49549e-29
PLXNB2	1.58346e-33	0.321518	0.658	0.337	5.79564e-29
RPS3	2.16919e-33	-0.649342	0.981	0.961	7.93946e-29
GNG11	2.22857e-33	-1.4383	0.203	0.495	8.1568e-29
TNFAIP1	3.09214e-33	0.38642	0.619	0.32	1.13175e-28
SAMD9L	3.20661e-33	0.429398	0.7	0.376	1.17365e-28
TRAF4	3.74001e-33	0.405332	0.564	0.277	1.36888e-28
RBPMS	4.0611e-33	0.497543	0.711	0.419	1.4864e-28
POU5F1	4.14209e-33	0.14016	0.186	0.044	1.51605e-28
KCNQ1	4.43262e-33	0.16118	0.331	0.112	1.62238e-28
WDR45B	4.68422e-33	0.359013	0.725	0.398	1.71447e-28
RPL6	4.96784e-33	-0.614265	0.967	0.94	1.81828e-28
LPP	5.11971e-33	0.474769	0.839	0.535	1.87386e-28
TIMP3	6.26931e-33	-2.31219	0.089	0.394	2.29463e-28
TNC	8.35696e-33	0.648856	0.464	0.205	3.05873e-28
SLC9B2	8.5723e-33	0.254322	0.303	0.103	3.13755e-28
PTTG1IP	9.15553e-33	0.501298	0.842	0.573	3.35102e-28
B3GNT3	9.75676e-33	0.0993846	0.161	0.035	3.57107e-28
UBA6	1.48563e-32	0.366671	0.647	0.333	5.43754e-28
STOML1	1.53619e-32	0.199297	0.267	0.083	5.62263e-28
ZNFX1	1.72488e-32	0.412392	0.697	0.387	6.31324e-28
BGN	1.87033e-32	-2.10219	0.097	0.4	6.84558e-28
TMEM30B	2.34543e-32	0.241385	0.361	0.135	8.58451e-28
DAB2IP	2.37466e-32	0.285262	0.567	0.261	8.69148e-28
NACA	3.09559e-32	-0.539601	0.964	0.943	1.13302e-27
CASP7	3.27374e-32	0.359923	0.669	0.364	1.19822e-27
SLC7A5	3.29238e-32	0.495764	0.475	0.218	1.20504e-27
CALM2	3.90167e-32	0.510837	0.95	0.794	1.42805e-27
CHST4	4.06795e-32	0.126107	0.075	0.009	1.48891e-27
CORO2A	4.29911e-32	0.162792	0.142	0.029	1.57352e-27
SEL1L3	4.60895e-32	0.227173	0.489	0.209	1.68692e-27
CSTB	5.58034e-32	0.357409	0.972	0.813	2.04246e-27
AP001994.3	6.52323e-32	0.0458603	0.058	0.005	2.38757e-27
COL15A1	6.72231e-32	-1.55036	0.083	0.381	2.46043e-27
IGFBP4	7.0503e-32	-1.49952	0.128	0.428	2.58048e-27
ATF3	7.67036e-32	0.328937	0.567	0.268	2.80743e-27
HUWE1	8.13789e-32	0.482919	0.753	0.462	2.97855e-27
STBD1	8.94959e-32	0.2307	0.356	0.133	3.27564e-27
SLC12A2	9.78858e-32	0.487749	0.561	0.273	3.58272e-27
MYO1E	9.82483e-32	0.368632	0.528	0.247	3.59599e-27
LACTB	9.87466e-32	0.367516	0.725	0.421	3.61422e-27
VEZT	9.87641e-32	0.284277	0.594	0.296	3.61486e-27
TJP3	1.30602e-31	0.146163	0.189	0.047	4.78016e-27
RPL15	1.3592e-31	-0.456807	0.989	0.975	4.97481e-27
MYO5C	1.50178e-31	0.176165	0.286	0.094	5.49667e-27
FAM160A1	1.86289e-31	0.134692	0.169	0.04	6.81837e-27
C1S	2.30662e-31	0.557923	0.806	0.504	8.44247e-27
ENG	2.81078e-31	-1.49751	0.089	0.386	1.02877e-26
KCNK5	3.04274e-31	0.208282	0.175	0.042	1.11367e-26
OR2I1P	3.34746e-31	0.0917665	0.147	0.031	1.2252e-26
DRAM1	3.39196e-31	0.419375	0.694	0.391	1.24149e-26
HK2	4.33642e-31	0.257873	0.475	0.205	1.58717e-26
COL5A2	5.28003e-31	-1.46399	0.064	0.363	1.93254e-26
TST	6.24756e-31	0.301419	0.486	0.216	2.28667e-26
PDXK	6.41202e-31	0.414235	0.828	0.565	2.34686e-26
NFKBIE	7.36537e-31	0.259732	0.45	0.194	2.6958e-26
OASL	8.59505e-31	0.0783367	0.236	0.068	3.14587e-26
CARD11	9.32105e-31	0.103028	0.194	0.05	3.4116e-26
CFI	1.10266e-30	0.335402	0.519	0.239	4.03584e-26
RPL3	1.10352e-30	-0.499364	0.994	0.976	4.03899e-26
ACKR3	1.26035e-30	0.197535	0.361	0.135	4.61301e-26
IGFBP3	1.29154e-30	0.564649	0.683	0.382	4.72716e-26
GJB2	1.33713e-30	0.152956	0.206	0.056	4.89403e-26
COL1A2	1.65289e-30	-2.7676	0.158	0.433	6.04974e-26
IFI44L	1.79392e-30	0.264013	0.464	0.196	6.56592e-26
RPS15A	1.8303e-30	-0.56554	0.975	0.962	6.69907e-26
SMURF1	2.06939e-30	0.231039	0.453	0.194	7.57419e-26
PARP3	2.19334e-30	0.12086	0.197	0.052	8.02785e-26
RASSF5	2.22002e-30	0.255692	0.331	0.122	8.1255e-26
RILP	2.2404e-30	0.238068	0.358	0.137	8.20009e-26
GPD2	2.70435e-30	0.154405	0.314	0.109	9.89819e-26
AK4	4.58132e-30	0.356757	0.558	0.282	1.67681e-25
ZBP1	4.6961e-30	0.0925333	0.086	0.012	1.71882e-25
BAALC	5.68219e-30	0.601445	0.344	0.137	2.07974e-25
PDGFRB	6.67242e-30	-1.40158	0.078	0.374	2.44217e-25
MT-CO1	7.11746e-30	0.589002	0.986	0.965	2.60506e-25
NIPA1	7.94621e-30	0.137783	0.261	0.083	2.90839e-25
GJB3	8.03451e-30	0.135178	0.136	0.028	2.94071e-25
EMILIN1	8.67711e-30	-0.99674	0.05	0.339	3.17591e-25
DSC2	8.71636e-30	0.239382	0.458	0.197	3.19027e-25
COL3A1	1.14242e-29	-2.82046	0.15	0.423	4.18138e-25
HOOK1	1.19887e-29	0.204225	0.319	0.114	4.38797e-25
CYB5R3	1.26634e-29	0.577273	0.828	0.588	4.63491e-25
PTPRK	1.44515e-29	0.299119	0.575	0.283	5.2894e-25
AHCYL1	1.48968e-29	0.517405	0.839	0.571	5.45239e-25
PTMA	1.63286e-29	-0.609813	0.992	0.969	5.97642e-25
PLGRKT	1.65093e-29	0.311005	0.631	0.35	6.04258e-25
PGBD5	1.67629e-29	0.237105	0.256	0.082	6.13538e-25
IFI35	1.80723e-29	0.421756	0.683	0.395	6.61464e-25
SLC30A7	1.83362e-29	0.35942	0.667	0.377	6.71124e-25
BACH1	1.85236e-29	0.348352	0.614	0.322	6.77983e-25
TDRD7	1.85271e-29	0.14765	0.297	0.102	6.7811e-25
DUSP16	2.27758e-29	0.265185	0.386	0.159	8.33616e-25
EPPK1	2.38254e-29	0.101752	0.131	0.026	8.72034e-25
TIFA	2.44813e-29	0.224857	0.478	0.212	8.9604e-25
S100A2	2.54985e-29	-0.170344	0.189	0.05	9.33271e-25
RPS16	2.77849e-29	-0.513961	0.975	0.953	1.01696e-24
CLDN10	2.79272e-29	0.249459	0.453	0.19	1.02216e-24
LRP1	2.94306e-29	-0.931516	0.167	0.445	1.07719e-24
RPL32	3.02736e-29	-0.5693	0.981	0.971	1.10804e-24
RPLP0	3.91189e-29	-0.570303	0.975	0.936	1.43179e-24
ZP3	4.07434e-29	0.0808455	0.106	0.018	1.49125e-24
TNFSF18	4.27072e-29	0.127731	0.072	0.009	1.56313e-24
CAB39	5.01791e-29	0.354795	0.581	0.303	1.83661e-24
CSF3	5.15681e-29	0.525943	0.308	0.112	1.88744e-24
GRB7	5.84686e-29	0.154552	0.225	0.066	2.14001e-24
JPT1	5.92643e-29	0.427638	0.786	0.497	2.16913e-24
CYP4F11	6.1854e-29	0.128512	0.136	0.029	2.26392e-24
COL6A3	6.91086e-29	-2.36872	0.092	0.368	2.52944e-24
RHOF	6.9896e-29	0.14573	0.25	0.078	2.55826e-24
USP30-AS1	7.01884e-29	0.202427	0.275	0.091	2.56897e-24
CLDN14	7.85802e-29	0.282153	0.172	0.043	2.87611e-24
IFI6	7.8652e-29	0.540856	0.672	0.393	2.87874e-24
RPS14	8.06909e-29	-0.481815	0.992	0.976	2.95337e-24
SLMAP	8.19406e-29	0.318245	0.567	0.288	2.99911e-24
HTRA1	1.08991e-28	-1.27245	0.083	0.357	3.98917e-24
TPM2	1.12264e-28	-1.60701	0.097	0.372	4.10896e-24
RASEF	1.23304e-28	0.286154	0.336	0.127	4.51304e-24
MDK	1.40913e-28	0.481313	0.686	0.388	5.15756e-24
DHX58	1.44038e-28	0.105573	0.275	0.091	5.27192e-24
ETS2	1.62186e-28	0.346019	0.669	0.359	5.93618e-24
GPNMB	1.65194e-28	-1.30373	0.047	0.323	6.04625e-24
RPS24	1.91837e-28	-0.488177	0.981	0.976	7.02143e-24
ALS2CL	2.15911e-28	0.134028	0.181	0.048	7.90257e-24
TRIM25	2.21753e-28	0.251669	0.619	0.317	8.11638e-24
SLC38A1	2.37587e-28	0.273683	0.528	0.251	8.69592e-24
LAMA4	2.47616e-28	-0.809644	0.042	0.321	9.06301e-24
GMDS	2.53936e-28	0.205113	0.364	0.147	9.29432e-24
AEBP1	3.04518e-28	-1.02595	0.056	0.327	1.11457e-23
RPL28	3.06858e-28	-0.548538	0.992	0.973	1.12313e-23
IGSF3	3.09124e-28	0.142565	0.253	0.081	1.13143e-23
CRLF1	3.97952e-28	-1.49229	0.058	0.331	1.45654e-23
FAP	4.01717e-28	-0.998804	0.075	0.35	1.47033e-23
IL4R	5.32192e-28	0.205873	0.567	0.279	1.94788e-23
RPL39	5.37836e-28	-0.554529	0.975	0.961	1.96853e-23
RPL19	5.9424e-28	-0.480705	0.986	0.974	2.17498e-23
ARHGEF16	6.0431e-28	0.117151	0.181	0.048	2.21183e-23
CEACAM1	6.38575e-28	0.178217	0.283	0.098	2.33725e-23
DTX3L	6.59584e-28	0.293393	0.656	0.354	2.41414e-23
MTSS1	6.89541e-28	0.332525	0.347	0.138	2.52379e-23
CLINT1	6.99231e-28	0.43991	0.769	0.502	2.55926e-23
NBN	7.33226e-28	0.395589	0.658	0.382	2.68368e-23
PLPP3	7.41241e-28	0.295947	0.619	0.331	2.71302e-23
LGALS1	7.45443e-28	-1.04375	0.828	0.849	2.7284e-23
CAVIN3	7.47895e-28	-0.949822	0.122	0.398	2.73737e-23
BIK	8.40529e-28	0.130459	0.164	0.041	3.07642e-23
CRYBG1	9.00539e-28	0.0992869	0.211	0.061	3.29606e-23
RPL11	9.14469e-28	-0.509266	0.986	0.977	3.34705e-23
HID1	9.59816e-28	0.157105	0.247	0.079	3.51302e-23
CCND1	9.72194e-28	0.68019	0.603	0.327	3.55833e-23
TMEM132A	1.0389e-27	0.414862	0.711	0.422	3.80249e-23
F3	1.36718e-27	0.556941	0.592	0.315	5.00402e-23
AC010503.4	1.39911e-27	0.113293	0.206	0.059	5.1209e-23
HLA-E	1.45284e-27	0.351162	0.967	0.85	5.31752e-23
TMEM45B	1.49238e-27	0.200287	0.192	0.053	5.46225e-23
TRIM47	1.67074e-27	0.284854	0.492	0.237	6.11509e-23
TSPAN1	1.6962e-27	0.389435	0.228	0.072	6.20826e-23
BASP1	1.75508e-27	-0.906752	0.069	0.334	6.42375e-23
SP6	1.95792e-27	0.0759944	0.108	0.02	7.16619e-23
RPL27A	2.10845e-27	-0.517477	0.992	0.96	7.71713e-23
RPL29	2.17879e-27	-0.557755	0.961	0.953	7.97458e-23
DMKN	2.19232e-27	0.178467	0.394	0.161	8.0241e-23
COMTD1	2.37855e-27	0.237176	0.581	0.294	8.70575e-23
RBBP8	2.38338e-27	0.257177	0.433	0.194	8.7234e-23
AC007991.2	2.62548e-27	0.0446772	0.064	0.007	9.60952e-23
LRP10	2.67833e-27	0.369452	0.803	0.54	9.80294e-23
RCN3	3.07534e-27	-1.09501	0.081	0.351	1.12561e-22
RPL17	3.089e-27	-0.544762	0.981	0.965	1.1306e-22
CTHRC1	4.07886e-27	-1.27126	0.086	0.353	1.49291e-22
CDH11	4.20973e-27	-0.876949	0.042	0.308	1.5408e-22
ZEB2	5.15665e-27	-0.74071	0.078	0.344	1.88739e-22
SLC22A2	5.21725e-27	0.0525226	0.042	0.003	1.90957e-22
FRK	5.56261e-27	0.176897	0.269	0.094	2.03597e-22
SLC7A2	5.59574e-27	0.427237	0.475	0.23	2.0481e-22
AP1B1	5.74339e-27	0.317521	0.506	0.244	2.10214e-22
TMCC1	5.81037e-27	0.261153	0.383	0.163	2.12665e-22
CITED4	5.91622e-27	0.380567	0.439	0.196	2.16539e-22
OLFM4	6.05434e-27	-0.11567	0.439	0.183	2.21595e-22
ACHE	6.67439e-27	0.167244	0.231	0.073	2.4429e-22
UCHL3	7.21483e-27	0.341318	0.597	0.326	2.6407e-22
TNFRSF10B	7.57679e-27	0.237973	0.556	0.274	2.77318e-22
RAB11A	7.95706e-27	0.459247	0.789	0.543	2.91236e-22
AP2S1	8.30581e-27	-0.972299	0.686	0.716	3.04001e-22
CRTAC1	8.43657e-27	0.0876352	0.125	0.026	3.08787e-22
SESTD1	8.54099e-27	0.272687	0.539	0.265	3.12609e-22
RPL10A	8.78536e-27	-0.578637	0.964	0.926	3.21553e-22
PGK1	8.89494e-27	0.52215	0.961	0.834	3.25564e-22
ANO9	9.07658e-27	0.257456	0.2	0.058	3.32212e-22
CLMN	9.86155e-27	0.225084	0.414	0.178	3.60943e-22
BHLHE40	1.03838e-26	0.383151	0.847	0.568	3.80056e-22
COL6A2	1.03916e-26	-2.13559	0.236	0.461	3.80342e-22
PARP9	1.04369e-26	0.33568	0.664	0.361	3.82001e-22
MARVELD3	1.0544e-26	0.177225	0.25	0.084	3.85922e-22
TMOD2	1.23402e-26	0.18915	0.225	0.07	4.51664e-22
C12orf75	1.27734e-26	0.290217	0.586	0.298	4.67518e-22
RPL26	1.31108e-26	-0.519683	0.989	0.973	4.79867e-22
SCO2	1.36371e-26	0.390243	0.633	0.365	4.99132e-22
ANXA2	1.4293e-26	0.460032	0.961	0.793	5.23138e-22
MFGE8	1.67887e-26	-0.975819	0.131	0.395	6.14484e-22
CD55	1.73045e-26	0.789238	0.547	0.309	6.33362e-22
PAWR	1.76394e-26	0.259973	0.586	0.3	6.45619e-22
TRIB2	1.84912e-26	0.292779	0.475	0.225	6.76797e-22
GALNT4	2.25747e-26	0.249415	0.342	0.135	8.26258e-22
TMC6	2.31104e-26	0.146255	0.375	0.151	8.45864e-22
IL15RA	2.46774e-26	0.300115	0.678	0.371	9.03218e-22
AL356234.2	2.85066e-26	0.12128	0.133	0.03	1.04337e-21
ARFGAP3	3.03848e-26	0.468552	0.781	0.532	1.11211e-21
ANKRD12	3.10836e-26	0.443745	0.853	0.572	1.13769e-21
EMP3	3.29757e-26	-1.09704	0.297	0.519	1.20694e-21
ITGA1	3.55077e-26	-1.21975	0.194	0.441	1.29962e-21
TEX29	3.59231e-26	0.0605797	0.111	0.022	1.31482e-21
DNAJC5	3.89066e-26	0.20682	0.522	0.253	1.42402e-21
NPTX2	4.4451e-26	0.262059	0.214	0.067	1.62695e-21
CASP8	4.66633e-26	0.202006	0.361	0.146	1.70792e-21
CCDC85C	4.79097e-26	0.121992	0.222	0.069	1.75354e-21
RPS15	5.11949e-26	-0.492301	0.989	0.961	1.87378e-21
CEP170B	5.50025e-26	0.210284	0.328	0.13	2.01315e-21
OCIAD2	6.05452e-26	0.294739	0.664	0.347	2.21601e-21
DCN	6.18987e-26	-1.28638	0.053	0.313	2.26555e-21
ANKLE2	6.20306e-26	0.448997	0.653	0.393	2.27038e-21
BCL2L15	6.27554e-26	0.228837	0.244	0.083	2.29691e-21
RNF24	6.42288e-26	0.32952	0.719	0.427	2.35084e-21
FAM241B	6.86494e-26	0.100367	0.197	0.057	2.51264e-21
TMEM63B	7.26052e-26	0.26082	0.422	0.194	2.65742e-21
RPS28	7.54413e-26	-0.490092	0.983	0.972	2.76123e-21
SERPINA6	7.62122e-26	0.233882	0.153	0.038	2.78944e-21
NOCT	7.82581e-26	0.148085	0.206	0.062	2.86432e-21
PCOLCE	7.95508e-26	-1.08487	0.061	0.316	2.91164e-21
NME2	7.98573e-26	-0.602376	0.925	0.885	2.92286e-21
VEGFA	8.42588e-26	0.402061	0.875	0.625	3.08395e-21
NPR1	8.51093e-26	0.14342	0.092	0.016	3.11508e-21
F2R	8.98485e-26	-0.801609	0.036	0.29	3.28854e-21
C1orf210	9.46037e-26	0.0931518	0.164	0.043	3.46259e-21
LCOR	9.69725e-26	0.3039	0.531	0.268	3.54929e-21
ATP2C2	9.7671e-26	0.0873909	0.089	0.015	3.57486e-21
GALE	1.04199e-25	0.216213	0.361	0.148	3.8138e-21
MREG	1.08947e-25	0.115793	0.181	0.05	3.98757e-21
ARSD	1.30203e-25	0.29139	0.408	0.178	4.76556e-21
NTN1	1.32982e-25	0.0753046	0.097	0.017	4.86726e-21
FAM83B	1.3363e-25	0.0940394	0.131	0.029	4.891e-21
PXDN	1.48241e-25	-1.03918	0.142	0.399	5.42577e-21
TUBA4A	1.62243e-25	0.250176	0.45	0.206	5.93824e-21
FUT2	1.65021e-25	0.126869	0.172	0.047	6.03995e-21
STAT1	2.09519e-25	0.426036	0.844	0.588	7.6686e-21
FAU	2.2041e-25	-0.468803	0.978	0.955	8.06724e-21
PLPP6	2.20533e-25	0.115027	0.181	0.051	8.07174e-21
RHBDL2	2.27967e-25	0.119492	0.139	0.033	8.34383e-21
ZFP36L1	2.4434e-25	0.523046	0.933	0.705	8.94307e-21
MMP2	2.63002e-25	-1.08271	0.058	0.316	9.62614e-21
TMEM54	3.06283e-25	0.322817	0.681	0.395	1.12103e-20
FCRL4	3.1007e-25	0.0517086	0.053	0.005	1.13489e-20
LIMK2	3.25067e-25	0.241878	0.453	0.21	1.18978e-20
TRIP10	3.549e-25	0.193605	0.419	0.185	1.29897e-20
SCRN1	3.83027e-25	0.17033	0.406	0.175	1.40192e-20
CTSL	4.00321e-25	-1.80887	0.461	0.606	1.46522e-20
KIF13B	4.06329e-25	0.19424	0.397	0.173	1.48721e-20
LTBP1	4.18531e-25	-0.900039	0.103	0.356	1.53187e-20
TINAGL1	4.43107e-25	0.35185	0.492	0.238	1.62182e-20
SP110	4.46451e-25	0.258289	0.522	0.262	1.63406e-20
TMEM51	4.88761e-25	0.264558	0.617	0.336	1.78891e-20
SP140L	4.98495e-25	0.236421	0.478	0.229	1.82454e-20
COL5A3	5.58396e-25	-1.00177	0.056	0.304	2.04379e-20
TRIM26	5.76954e-25	0.236739	0.394	0.173	2.11171e-20
RAX	5.8833e-25	0.0605832	0.044	0.004	2.15335e-20
TES	5.90137e-25	0.208345	0.511	0.246	2.15996e-20
PLEKHA7	6.04488e-25	0.126603	0.172	0.048	2.21249e-20
RFX5	6.94844e-25	0.102856	0.292	0.108	2.5432e-20
SP100	8.06129e-25	0.356865	0.869	0.609	2.95051e-20
LSS	8.3974e-25	0.142133	0.258	0.091	3.07353e-20
FNBP1L	8.73549e-25	0.214855	0.547	0.279	3.19728e-20
CPD	9.92957e-25	0.322298	0.594	0.321	3.63432e-20
ICOSLG	9.97225e-25	0.231381	0.197	0.061	3.64994e-20
CTTN	1.02949e-24	0.295797	0.783	0.501	3.76803e-20
NID1	1.05107e-24	-0.741806	0.058	0.309	3.84703e-20
PRKD2	1.08708e-24	0.173921	0.358	0.147	3.97882e-20
PSMB8	1.09972e-24	0.337824	0.903	0.66	4.02509e-20
SLFN5	1.12196e-24	0.392582	0.733	0.468	4.10648e-20
RPL10	1.14396e-24	-0.495527	1	0.986	4.18702e-20
IL1RN	1.18552e-24	0.01866	0.203	0.061	4.33912e-20
ARFGEF3	1.25407e-24	0.157711	0.344	0.139	4.59002e-20
DIAPH1	1.26738e-24	0.257179	0.564	0.294	4.63874e-20
A4GALT	1.28864e-24	0.350114	0.522	0.266	4.71655e-20
TNFRSF21	1.34171e-24	0.382944	0.564	0.3	4.9108e-20
KLF6	1.40465e-24	0.519035	0.786	0.548	5.14115e-20
TLCD4	1.49541e-24	0.128109	0.228	0.075	5.47334e-20
NCK1	1.52218e-24	0.284056	0.586	0.321	5.57133e-20
CMPK2	1.68926e-24	0.166906	0.406	0.177	6.18286e-20
MAP7	1.7638e-24	0.138793	0.328	0.129	6.45569e-20
STARD10	1.84258e-24	0.281866	0.631	0.349	6.74402e-20
TRADD	1.86552e-24	0.259971	0.597	0.323	6.82798e-20
RPL24	1.86799e-24	-0.448669	0.981	0.956	6.83702e-20
TRIM22	1.88543e-24	0.266528	0.592	0.313	6.90086e-20
ARRDC3	1.95862e-24	0.338781	0.786	0.507	7.16874e-20
CFL2	2.1301e-24	0.328245	0.506	0.261	7.79639e-20
UNC119	2.16419e-24	0.192761	0.361	0.155	7.92115e-20
PAQR5	2.38806e-24	0.0968016	0.158	0.042	8.74055e-20
AHCYL2	2.61547e-24	0.204632	0.217	0.071	9.57288e-20
C11orf96	2.74239e-24	-1.68514	0.172	0.421	1.00374e-19
ADAM9	2.80383e-24	0.266847	0.722	0.42	1.02623e-19
MMP25	3.02115e-24	0.0800125	0.086	0.015	1.10577e-19
HSPA1B	3.10309e-24	0.0483294	0.417	0.19	1.13576e-19
RPL27	3.12608e-24	-0.484563	0.972	0.94	1.14418e-19
GMFG	3.55548e-24	-0.87748	0.033	0.275	1.30134e-19
NLRC5	3.79956e-24	0.195703	0.4	0.175	1.39068e-19
IRF7	3.82895e-24	0.215944	0.486	0.231	1.40143e-19
FRMD4B	3.83567e-24	0.193788	0.333	0.131	1.40389e-19
RPSA	3.85614e-24	-0.617517	0.947	0.918	1.41139e-19
SULT1C2	4.03569e-24	0.0987348	0.094	0.017	1.4771e-19
THBS2	4.09309e-24	-1.01969	0.036	0.275	1.49811e-19
RFLNB	4.15927e-24	-0.635261	0.044	0.29	1.52233e-19
NCAM1	4.67007e-24	0.183091	0.192	0.058	1.70929e-19
HOOK2	4.78631e-24	0.247402	0.497	0.248	1.75184e-19
ADAM17	4.91403e-24	0.235531	0.542	0.27	1.79859e-19
TNFSF13	5.63097e-24	0.163546	0.256	0.09	2.06099e-19
SRC	6.20571e-24	0.254266	0.392	0.177	2.27135e-19
PIM3	6.30726e-24	0.281182	0.725	0.448	2.30852e-19
APP	6.62044e-24	0.289882	0.922	0.711	2.42315e-19
IL6	7.17588e-24	-0.307425	0.492	0.237	2.62645e-19
S100A3	7.26642e-24	0.191012	0.236	0.081	2.65958e-19
AC104035.1	8.37272e-24	0.0500773	0.061	0.008	3.0645e-19
SRGN	8.55186e-24	-1.38313	0.083	0.335	3.13006e-19
SPP1	8.81612e-24	0.206465	0.531	0.268	3.22679e-19
BID	9.20329e-24	0.37288	0.631	0.374	3.3685e-19
IGFBP5	9.32384e-24	-2.7586	0.181	0.406	3.41262e-19
RPL14	9.75627e-24	-0.506789	0.978	0.957	3.57089e-19
TP53BP2	9.82144e-24	0.35024	0.478	0.248	3.59475e-19
NCMAP	1.01101e-23	0.161311	0.236	0.082	3.70042e-19
LUM	1.17234e-23	-1.85557	0.064	0.304	4.29087e-19
APOL6	1.21055e-23	0.36662	0.775	0.491	4.43074e-19
ABTB2	1.23395e-23	0.15669	0.189	0.058	4.51637e-19
PARP14	1.25068e-23	0.483223	0.889	0.654	4.57762e-19
SPON2	1.29976e-23	-1.40876	0.097	0.339	4.75724e-19
FLNB	1.40658e-23	0.283235	0.567	0.296	5.14823e-19
RIMKLA	1.49176e-23	0.120712	0.186	0.056	5.45998e-19
NECTIN2	1.58673e-23	0.328037	0.764	0.505	5.80759e-19
FLII	1.60294e-23	0.298895	0.625	0.35	5.86691e-19
CAMSAP3	1.67626e-23	0.165867	0.2	0.063	6.1353e-19
LOXL2	1.71951e-23	-1.09755	0.125	0.369	6.29358e-19
ABHD16A	1.72223e-23	0.24968	0.564	0.295	6.30353e-19
S100A10	1.76437e-23	0.40297	0.95	0.769	6.45778e-19
BIRC2	1.77098e-23	0.232767	0.647	0.363	6.48197e-19
ACP2	1.95689e-23	0.228847	0.492	0.253	7.16243e-19
CRISPLD2	1.97918e-23	-0.741423	0.053	0.296	7.24398e-19
AC009133.1	1.98907e-23	0.109998	0.206	0.064	7.28018e-19
SAV1	2.06416e-23	0.388109	0.661	0.391	7.55504e-19
RPL35A	2.12589e-23	-0.457497	0.969	0.949	7.78097e-19
SMPDL3B	2.16754e-23	0.135402	0.211	0.069	7.9334e-19
MIR155HG	2.20149e-23	0.246598	0.292	0.113	8.05766e-19
SIPA1L1	2.34751e-23	0.334732	0.439	0.212	8.59213e-19
PTPRE	2.35168e-23	-0.72453	0.089	0.332	8.6074e-19
RACK1	2.57084e-23	-0.475709	0.983	0.947	9.40952e-19
TCF4	2.73147e-23	-1.00439	0.119	0.364	9.99744e-19
RPS9	3.18892e-23	-0.405523	0.986	0.965	1.16717e-18
PKP4	3.82116e-23	0.18773	0.392	0.177	1.39858e-18
PARP4	4.00752e-23	0.317834	0.522	0.277	1.46679e-18
KDF1	4.19672e-23	0.0905312	0.172	0.05	1.53604e-18
TOM1L1	4.51019e-23	0.115903	0.294	0.113	1.65078e-18
HSBP1L1	4.53713e-23	0.10491	0.447	0.207	1.66063e-18
IFIT2	4.57856e-23	0.367473	0.439	0.208	1.6758e-18
ADORA2A	4.79823e-23	0.117013	0.331	0.134	1.7562e-18
UNC5B	4.80675e-23	-0.83424	0.114	0.351	1.75932e-18
GPT2	4.87118e-23	0.196372	0.217	0.073	1.7829e-18
CHMP2B	4.93147e-23	0.295556	0.733	0.476	1.80497e-18
GBP1	4.94921e-23	0.342973	0.869	0.568	1.81146e-18
MRC2	4.95552e-23	-0.861887	0.103	0.339	1.81377e-18
ZDHHC2	5.77865e-23	0.135691	0.475	0.224	2.11504e-18
RGS10	6.02583e-23	-0.802025	0.056	0.289	2.20551e-18
RPS4X	6.19819e-23	-0.514827	0.989	0.96	2.2686e-18
THY1	6.21993e-23	-0.960384	0.044	0.278	2.27656e-18
HSH2D	6.30437e-23	0.0953397	0.142	0.036	2.30746e-18
SPRR2A	7.27292e-23	0.193999	0.083	0.015	2.66196e-18
CCDC85B	7.75032e-23	-0.941504	0.153	0.391	2.8367e-18
CLDN12	8.16231e-23	0.219089	0.383	0.175	2.98749e-18
LRRC61	8.38062e-23	0.088232	0.231	0.079	3.06739e-18
LMTK2	8.86043e-23	0.155356	0.281	0.106	3.24301e-18
RRAD	9.15518e-23	0.341494	0.167	0.048	3.35089e-18
CYP27B1	9.49405e-23	0.16431	0.139	0.036	3.47492e-18
SDC2	1.0075e-22	-0.733422	0.139	0.365	3.68755e-18
RAB34	1.05018e-22	-0.668045	0.125	0.357	3.84376e-18
LIF	1.07828e-22	0.381555	0.597	0.326	3.9466e-18
ACVR1B	1.10541e-22	0.205861	0.336	0.143	4.0459e-18
PTPN2	1.17277e-22	0.23737	0.606	0.338	4.29245e-18
PROX1	1.23773e-22	0.199594	0.258	0.096	4.53022e-18
ITGA2	1.2624e-22	0.446806	0.647	0.38	4.62052e-18
TFRC	1.49661e-22	0.362313	0.611	0.356	5.47773e-18
RBCK1	1.57121e-22	0.327533	0.778	0.544	5.75079e-18
SFRP2	1.63899e-22	-2.0151	0.072	0.303	5.99887e-18
S100A16	1.66549e-22	0.392996	0.808	0.528	6.09586e-18
ARHGAP26	1.66727e-22	0.300883	0.403	0.187	6.10236e-18
FSTL3	1.67312e-22	0.769497	0.556	0.329	6.12379e-18
SH3YL1	1.82526e-22	0.144039	0.561	0.287	6.68064e-18
MAP3K13	1.98999e-22	0.269628	0.692	0.423	7.28355e-18
NLRP2	2.10354e-22	0.0791783	0.089	0.017	7.69917e-18
PMP22	2.10633e-22	-0.672008	0.042	0.27	7.70938e-18
CLEC2B	2.40524e-22	-0.885297	0.083	0.323	8.80341e-18
ODF3B	2.41466e-22	0.218801	0.433	0.209	8.83788e-18
ORM2	2.47775e-22	0.0799258	0.044	0.004	9.06881e-18
SOX9	2.48104e-22	0.219032	0.356	0.151	9.08085e-18
NRP2	2.50354e-22	-1.01533	0.156	0.399	9.1632e-18
RPLP2	2.54544e-22	-0.469198	0.986	0.947	9.31655e-18
RPS5	2.56583e-22	-0.525772	0.956	0.933	9.3912e-18
SLC9A3R1	2.59971e-22	0.16144	0.386	0.173	9.51519e-18
PGM1	2.69911e-22	0.29241	0.575	0.32	9.87902e-18
ADPRHL2	2.78014e-22	0.197208	0.578	0.31	1.01756e-17
MTMR11	3.13476e-22	0.126419	0.225	0.077	1.14735e-17
PRRX1	3.27758e-22	-0.907273	0.086	0.326	1.19963e-17
PARD6B	3.43585e-22	0.0845533	0.228	0.078	1.25756e-17
PFKL	3.47147e-22	0.30892	0.747	0.468	1.27059e-17
ELF3-AS1	3.48818e-22	0.146611	0.236	0.083	1.27671e-17
CXorf38	3.66437e-22	0.165492	0.439	0.212	1.3412e-17
PON2	3.80155e-22	0.316121	0.608	0.354	1.3914e-17
MBP	3.82528e-22	0.124875	0.397	0.178	1.40009e-17
FFAR2	3.9139e-22	0.0506908	0.053	0.006	1.43253e-17
AC124319.1	4.13021e-22	0.107343	0.153	0.042	1.5117e-17
ACBD5	4.3693e-22	0.193452	0.494	0.249	1.59921e-17
ATP11A	4.37739e-22	0.240191	0.433	0.21	1.60217e-17
ONECUT2	4.53269e-22	0.273694	0.253	0.093	1.65901e-17
STAT5A	4.68676e-22	0.178242	0.361	0.157	1.7154e-17
SPINK1	4.70668e-22	-0.290548	0.594	0.3	1.72269e-17
COL5A1	4.77206e-22	-1.26796	0.133	0.358	1.74662e-17
GSTO1	4.79482e-22	-0.868186	0.808	0.785	1.75495e-17
RRAS2	5.57997e-22	0.14787	0.386	0.175	2.04232e-17
EPSTI1	5.93374e-22	0.308132	0.681	0.398	2.17181e-17
THBS1	7.0454e-22	-1.35163	0.189	0.413	2.57869e-17
NIPAL1	7.05532e-22	0.138016	0.169	0.051	2.58232e-17
ACTR3C	7.28884e-22	0.0930887	0.167	0.049	2.66779e-17
XPR1	7.3724e-22	0.156146	0.417	0.195	2.69837e-17
ATP10B	7.63059e-22	0.212732	0.222	0.078	2.79287e-17
AK8	7.81879e-22	0.0826399	0.058	0.008	2.86175e-17
CYGB	7.85854e-22	-0.864986	0.056	0.285	2.8763e-17
TOX3	8.268e-22	0.13027	0.156	0.044	3.02617e-17
GPR37L1	8.54924e-22	0.065915	0.072	0.012	3.12911e-17
BAZ1A	8.90946e-22	0.399381	0.75	0.492	3.26095e-17
MICAL3	9.05174e-22	0.123754	0.289	0.113	3.31303e-17
ACTN4	9.76833e-22	0.246761	0.825	0.555	3.57531e-17
L3MBTL4	1.00606e-21	0.0978442	0.144	0.039	3.68227e-17
ALAS1	1.00853e-21	0.229738	0.494	0.255	3.6913e-17
LRG1	1.02366e-21	0.206019	0.269	0.104	3.74668e-17
CD81	1.0801e-21	-0.731815	0.911	0.855	3.95326e-17
MFSD6	1.2579e-21	0.153885	0.322	0.133	4.60404e-17
CNKSR1	1.27292e-21	0.100962	0.164	0.048	4.65901e-17
FOXO3	1.27376e-21	0.266121	0.575	0.328	4.66209e-17
FZD6	1.30452e-21	0.123509	0.283	0.11	4.77469e-17
FKBP10	1.39513e-21	-0.702006	0.103	0.329	5.1063e-17
ESRP1	1.49172e-21	0.121424	0.231	0.082	5.45984e-17
MARK2	1.5251e-21	0.175123	0.453	0.228	5.58202e-17
ENPP4	1.64166e-21	0.110728	0.242	0.087	6.00865e-17
MDM2	1.76901e-21	0.228805	0.561	0.309	6.47474e-17
PDK1	1.77051e-21	0.226865	0.367	0.165	6.48024e-17
GRB10	1.83808e-21	0.20003	0.414	0.194	6.72756e-17
SPINT1-AS1	1.8485e-21	0.140019	0.272	0.106	6.76571e-17
HSPA1A	2.01024e-21	-0.0421488	0.692	0.445	7.35769e-17
FAM83H	2.03724e-21	0.138755	0.228	0.082	7.45649e-17
CYLD	2.21139e-21	0.263669	0.622	0.358	8.0939e-17
TMBIM1	2.34273e-21	0.203714	0.642	0.372	8.57461e-17
SMIM3	2.49536e-21	-0.563258	0.111	0.341	9.13327e-17
FGF19	2.69628e-21	0.220131	0.089	0.017	9.86864e-17
ACE2	2.74473e-21	0.0605563	0.064	0.01	1.0046e-16
RAB20	3.05842e-21	0.186223	0.436	0.211	1.11941e-16
RPS8	3.10634e-21	-0.479867	0.986	0.957	1.13695e-16
FMNL2	3.20349e-21	0.272771	0.436	0.218	1.17251e-16
UBALD2	3.30833e-21	0.313419	0.667	0.411	1.21088e-16
OXSR1	3.31758e-21	0.215103	0.481	0.249	1.21427e-16
MLLT6	3.33843e-21	0.217338	0.511	0.273	1.2219e-16
SERPINB8	3.66395e-21	0.196189	0.458	0.228	1.34104e-16
MGP	3.68377e-21	-2.16489	0.089	0.315	1.3483e-16
RPS6	3.82557e-21	-0.49334	0.978	0.954	1.4002e-16
FAM149A	3.84397e-21	0.0830215	0.186	0.059	1.40693e-16
REN	4.07e-21	0.018637	0.031	0.002	1.48966e-16
MTFP1	4.23677e-21	0.202237	0.508	0.268	1.5507e-16
ITGB4	4.64402e-21	0.139021	0.222	0.078	1.69976e-16
NPM1	4.65133e-21	-0.567637	0.919	0.866	1.70243e-16
CASC19	4.83879e-21	0.0936955	0.053	0.007	1.77105e-16
CTNND1	5.2035e-21	0.221524	0.686	0.406	1.90453e-16
ZNF217	5.23439e-21	0.284846	0.531	0.294	1.91584e-16
BTN2A2	5.6691e-21	0.110076	0.219	0.077	2.07495e-16
VCAN	5.971e-21	-1.21902	0.056	0.276	2.18544e-16
DDR2	6.17271e-21	-0.561751	0.039	0.26	2.25927e-16
INSIG2	7.23583e-21	0.313826	0.647	0.391	2.64838e-16
MPZL3	7.26122e-21	0.0957616	0.156	0.045	2.65768e-16
FAM8A1	7.29659e-21	0.1537	0.317	0.138	2.67062e-16
AC022613.1	8.02157e-21	0.0909408	0.15	0.042	2.93597e-16
NNMT	8.27644e-21	0.560865	0.808	0.555	3.02926e-16
NMI	8.90746e-21	0.307921	0.622	0.377	3.26022e-16
HNF1B	9.10992e-21	0.112427	0.239	0.087	3.33432e-16
RPS27	9.33972e-21	-0.50939	0.994	0.975	3.41843e-16
ATP8B1	1.28119e-20	0.194652	0.356	0.158	4.68928e-16
ICA1	1.33164e-20	0.123648	0.331	0.141	4.87392e-16
PIP4K2C	1.37522e-20	0.136129	0.258	0.101	5.03343e-16
HTRA3	1.57597e-20	-0.810878	0.036	0.25	5.7682e-16
TSPO	1.6148e-20	0.346675	0.894	0.68	5.91033e-16
TMEM165	1.67106e-20	0.405192	0.903	0.701	6.11626e-16
ATRNL1	1.73656e-20	0.0499082	0.089	0.018	6.35599e-16
C5orf56	1.84303e-20	0.146805	0.578	0.314	6.74566e-16
IKBIP	1.91596e-20	-0.737755	0.219	0.422	7.01261e-16
RAB10	2.06413e-20	0.344264	0.85	0.621	7.55492e-16
CA12	2.29719e-20	0.295947	0.372	0.174	8.40794e-16
SLC35E1	2.46244e-20	0.24233	0.6	0.351	9.01277e-16
EIF1	2.69719e-20	-0.437111	0.983	0.962	9.872e-16
CHI3L1	2.78032e-20	0.257388	0.231	0.085	1.01762e-15
BTG3	2.89723e-20	0.294082	0.683	0.429	1.06041e-15
PFDN5	2.92629e-20	-0.480296	0.944	0.896	1.07105e-15
PLS1	2.92806e-20	0.201635	0.253	0.099	1.0717e-15
MPST	3.29382e-20	0.208436	0.575	0.315	1.20557e-15
P3H1	3.31127e-20	-0.464416	0.083	0.3	1.21196e-15
TXN	3.86838e-20	0.482419	0.972	0.871	1.41587e-15
ECPAS	4.13399e-20	0.223497	0.547	0.304	1.51308e-15
TBX3	4.25298e-20	-0.650921	0.056	0.275	1.55663e-15
CCDC186	4.26661e-20	0.203203	0.536	0.294	1.56162e-15
SLC4A4	4.33561e-20	0.306579	0.319	0.137	1.58688e-15
PRDX1	4.55205e-20	0.963685	0.95	0.846	1.6661e-15
AC004870.2	4.843e-20	0.0851613	0.078	0.014	1.77259e-15
TFF1	4.89785e-20	0.747397	0.142	0.04	1.79266e-15
INHBA	5.15889e-20	-2.05462	0.128	0.351	1.8882e-15
EEF1D	5.19358e-20	-0.551761	0.908	0.859	1.9009e-15
PDLIM2	5.24908e-20	-0.739164	0.2	0.407	1.92122e-15
IFIT3	5.48288e-20	0.482732	0.719	0.475	2.00679e-15
KCNE4	5.68807e-20	-0.71107	0.044	0.256	2.08189e-15
TLR3	6.18737e-20	0.0948034	0.211	0.074	2.26464e-15
FBN1	6.28444e-20	-0.59807	0.047	0.258	2.30017e-15
ERN1	6.46229e-20	0.137007	0.361	0.168	2.36526e-15
SBNO2	6.47558e-20	0.193233	0.444	0.226	2.37013e-15
PHLDB2	6.66001e-20	0.270951	0.353	0.164	2.43763e-15
HINT1	6.82828e-20	0.320664	0.972	0.884	2.49922e-15
HOXB2	7.05804e-20	-0.488317	0.056	0.27	2.58331e-15
SRSF12	7.56825e-20	0.15049	0.153	0.046	2.77005e-15
MMAA	7.99124e-20	0.0955397	0.214	0.077	2.92487e-15
CHD2	8.17963e-20	0.27399	0.611	0.373	2.99383e-15
CGN	8.59013e-20	0.145706	0.231	0.086	3.14407e-15
STYK1	8.86423e-20	0.0329584	0.044	0.005	3.2444e-15
RPL4	8.96916e-20	-0.562549	0.914	0.861	3.2828e-15
CCNG2	9.4568e-20	0.232553	0.414	0.211	3.46128e-15
TLCD3A	9.5551e-20	0.191184	0.303	0.13	3.49726e-15
BCL2A1	9.63104e-20	0.229098	0.331	0.146	3.52506e-15
HEBP2	9.76898e-20	0.281258	0.856	0.637	3.57554e-15
ZNF467	1.02124e-19	0.12523	0.219	0.08	3.73784e-15
IFITM3	1.08041e-19	0.400886	0.964	0.827	3.95442e-15
WNT5A	1.09247e-19	-0.902493	0.089	0.301	3.99855e-15
LAMB1	1.15938e-19	-0.650743	0.175	0.383	4.24343e-15
FHDC1	1.23165e-19	0.0732316	0.078	0.015	4.50794e-15
AC019117.1	1.40995e-19	0.0807104	0.072	0.013	5.16056e-15
HIC1	1.42876e-19	-0.570765	0.064	0.276	5.22941e-15
PRDM16	1.45012e-19	0.112056	0.128	0.034	5.30759e-15
LNX1	1.4608e-19	0.14397	0.189	0.064	5.34667e-15
TRIM69	1.58476e-19	0.187139	0.508	0.272	5.80037e-15
EMP1	1.60004e-19	-0.625432	0.094	0.306	5.8563e-15
FOXA2	1.62316e-19	0.171941	0.261	0.105	5.94094e-15
CST6	1.63537e-19	0.115744	0.158	0.048	5.98561e-15
GCNT2	1.90017e-19	0.0861742	0.147	0.043	6.95483e-15
CLEC11A	2.14227e-19	-0.534202	0.078	0.291	7.84091e-15
NEDD9	2.17082e-19	0.158303	0.386	0.181	7.94541e-15
RIC3	2.18026e-19	0.0932451	0.214	0.077	7.97998e-15
TSPAN3	2.23848e-19	0.388503	0.767	0.52	8.19304e-15
LHFPL6	2.35606e-19	-0.538468	0.072	0.284	8.62341e-15
KDM6B	2.4357e-19	0.268716	0.608	0.36	8.91492e-15
CARD10	2.4936e-19	0.078748	0.219	0.079	9.12684e-15
SMS	2.68406e-19	0.2899	0.672	0.413	9.82394e-15
AC025580.2	2.72209e-19	0.101225	0.147	0.044	9.96314e-15
APLP2	2.7838e-19	0.242322	0.872	0.624	1.0189e-14
DDX60	2.91904e-19	0.199182	0.411	0.201	1.0684e-14
FAAH2	3.00316e-19	0.115102	0.133	0.038	1.09919e-14
RHOD	3.00438e-19	0.0853361	0.278	0.112	1.09963e-14
HLA-DPB1	3.15296e-19	0.047944	0.533	0.295	1.15402e-14
XBP1	3.61358e-19	0.293935	0.833	0.615	1.32261e-14
PTPN3	3.87854e-19	0.143377	0.242	0.095	1.41958e-14
TNFRSF10A	3.92646e-19	0.120328	0.189	0.065	1.43712e-14
TTC22	3.9502e-19	0.0867288	0.117	0.03	1.44581e-14
EDNRA	4.16229e-19	-0.600668	0.053	0.26	1.52344e-14
SDK1	4.37642e-19	0.143712	0.192	0.068	1.60181e-14
MXRA8	4.41153e-19	-0.544497	0.039	0.242	1.61466e-14
TESC	4.47818e-19	0.225947	0.461	0.233	1.63906e-14
AC007953.1	4.5244e-19	0.0343418	0.022	0.001	1.65597e-14
MED24	4.55909e-19	0.205792	0.281	0.119	1.66867e-14
YBX1	4.66344e-19	-0.502543	0.933	0.872	1.70686e-14
MKNK2	4.88431e-19	0.252575	0.536	0.306	1.78771e-14
H1F0	4.93453e-19	0.326629	0.517	0.291	1.80609e-14
GCA	4.98916e-19	0.122001	0.394	0.187	1.82608e-14
LIFR	4.98917e-19	0.158639	0.278	0.116	1.82609e-14
CD99	5.28775e-19	-0.756116	0.572	0.664	1.93537e-14
PSEN1	5.48504e-19	0.126639	0.425	0.21	2.00758e-14
NR1H4	5.73796e-19	0.0691374	0.1	0.023	2.10015e-14
PTPRJ	6.09013e-19	0.153114	0.275	0.114	2.22905e-14
HMOX2	6.56487e-19	0.250648	0.522	0.298	2.40281e-14
FKBP7	7.14479e-19	-0.375994	0.019	0.209	2.61506e-14
NAV2	7.16986e-19	0.173347	0.336	0.154	2.62424e-14
KCNJ15	7.30282e-19	0.120782	0.156	0.048	2.6729e-14
TRIM10	7.54153e-19	0.0212763	0.033	0.003	2.76027e-14
RASD1	7.65353e-19	0.286264	0.328	0.153	2.80127e-14
CALM3	8.87383e-19	0.333552	0.814	0.635	3.24791e-14
AQP3	9.17657e-19	0.181261	0.281	0.12	3.35872e-14
LRATD2	9.34084e-19	0.0883163	0.203	0.072	3.41884e-14
GRHL3	9.43179e-19	0.0333461	0.028	0.002	3.45213e-14
PRELID2	9.56123e-19	0.116833	0.2	0.072	3.49951e-14
HLA-DQA2	9.75705e-19	0.0803995	0.156	0.048	3.57118e-14
DUSP10	1.00235e-18	0.137263	0.247	0.099	3.66871e-14
PDLIM5	1.03448e-18	0.229135	0.661	0.402	3.7863e-14
CA2	1.04713e-18	0.221577	0.3	0.129	3.83259e-14
ADAMTS12	1.09132e-18	-0.450692	0.025	0.217	3.99436e-14
GAREM1	1.17141e-18	0.231839	0.247	0.101	4.28747e-14
OAS2	1.17581e-18	0.172808	0.342	0.155	4.30357e-14
BOK	1.17662e-18	0.130887	0.289	0.123	4.30654e-14
MED15	1.21581e-18	0.185581	0.422	0.217	4.44998e-14
GDF15	1.30716e-18	0.855583	0.475	0.269	4.78433e-14
SIPA1L3	1.31527e-18	0.121257	0.275	0.113	4.81403e-14
KIAA1671	1.39767e-18	0.132526	0.244	0.095	5.11562e-14
SEMA6A	1.51591e-18	0.16535	0.214	0.079	5.54839e-14
TMEM163	1.72173e-18	0.16244	0.233	0.092	6.3017e-14
GTF2I	1.72968e-18	0.315674	0.814	0.569	6.33079e-14
CSPG5	1.75799e-18	0.0572287	0.053	0.008	6.43442e-14
CFAP221	1.98365e-18	0.109221	0.156	0.049	7.26036e-14
TGFBI	2.08315e-18	-1.04934	0.267	0.465	7.62454e-14
GCH1	2.11745e-18	0.212888	0.444	0.231	7.75008e-14
P2RX4	2.1357e-18	0.156327	0.436	0.223	7.81688e-14
PLEKHG3	2.24078e-18	0.104733	0.244	0.096	8.20149e-14
NT5DC2	2.28896e-18	-0.606769	0.119	0.318	8.37783e-14
NRP1	2.36764e-18	-0.801715	0.344	0.511	8.66579e-14
EID1	2.4025e-18	-0.718547	0.778	0.759	8.79339e-14
KARS	2.4299e-18	0.264852	0.639	0.406	8.89367e-14
RDH13	2.53781e-18	0.169663	0.186	0.065	9.28865e-14
ARHGAP8	2.54228e-18	0.119857	0.183	0.063	9.30501e-14
NMB	2.73091e-18	0.33319	0.522	0.289	9.99539e-14
UVRAG	3.06628e-18	0.136965	0.358	0.173	1.12229e-13
HMCES	3.27989e-18	0.0930196	0.356	0.164	1.20047e-13
MOV10	3.48702e-18	0.311892	0.386	0.193	1.27628e-13
H2AFZ	3.67286e-18	-0.68838	0.758	0.78	1.3443e-13
GSE1	3.69992e-18	0.111202	0.314	0.142	1.35421e-13
SNPH	3.85481e-18	0.134608	0.142	0.043	1.4109e-13
GNA11	3.8596e-18	0.235044	0.511	0.283	1.41265e-13
ASL	3.86481e-18	0.164561	0.469	0.25	1.41456e-13
CTNNA1	3.92758e-18	0.247908	0.831	0.639	1.43753e-13
AC090912.2	4.20363e-18	0.0540932	0.044	0.006	1.53857e-13
VLDLR	4.26594e-18	0.149269	0.322	0.147	1.56138e-13
TRAF3	4.34984e-18	0.109494	0.411	0.205	1.59208e-13
NFE2L3	4.38632e-18	0.0992429	0.2	0.073	1.60544e-13
REG1A	4.49965e-18	-0.462551	0.558	0.323	1.64692e-13
CRIM1-DT	4.51558e-18	0.086311	0.097	0.023	1.65275e-13
CADPS2	4.62143e-18	0.159139	0.278	0.12	1.69149e-13
B3GNT5	4.80871e-18	0.0921866	0.336	0.151	1.76004e-13
RIPK3	4.93406e-18	0.0693173	0.192	0.068	1.80592e-13
GAL3ST1	5.00176e-18	0.113982	0.147	0.046	1.83069e-13
LYPD3	5.01e-18	0.0908018	0.081	0.017	1.83371e-13
ZNF641	5.13754e-18	0.184853	0.269	0.116	1.88039e-13
MELTF	5.13971e-18	0.148713	0.189	0.067	1.88118e-13
NRG1	5.2436e-18	0.12453	0.133	0.039	1.91921e-13
IER3	5.63939e-18	0.0687995	0.95	0.728	2.06407e-13
FAM20C	5.9117e-18	-0.548249	0.106	0.306	2.16374e-13
FMOD	5.99024e-18	-0.641016	0.067	0.264	2.19249e-13
PLAAT4	6.19404e-18	0.316031	0.736	0.501	2.26708e-13
FBXO7	6.21452e-18	0.184157	0.639	0.382	2.27457e-13
RPS13	6.30329e-18	-0.418286	0.981	0.955	2.30707e-13
SERPINF1	6.40692e-18	-0.730631	0.072	0.271	2.345e-13
PTBP3	6.4502e-18	0.304323	0.703	0.466	2.36084e-13
LIMS1	6.58437e-18	-0.726969	0.636	0.666	2.40994e-13
IFI30	6.78854e-18	-0.608026	0.733	0.454	2.48468e-13
ANGPTL2	6.79104e-18	-0.649061	0.058	0.253	2.48559e-13
COL8A1	6.95475e-18	-0.772534	0.036	0.229	2.54551e-13
PPP1R11	7.01513e-18	0.150639	0.597	0.353	2.56761e-13
ACTBL2	7.11747e-18	0.0260085	0.025	0.002	2.60507e-13
ID2	7.18244e-18	0.605319	0.586	0.374	2.62884e-13
C1orf54	7.35346e-18	-0.415044	0.047	0.247	2.69144e-13
TNFRSF11A	7.44227e-18	0.0833933	0.133	0.039	2.72395e-13
RNF39	7.46262e-18	0.0339456	0.042	0.005	2.73139e-13
BTG1	7.46751e-18	0.27716	0.944	0.835	2.73318e-13
LMTK3	7.60239e-18	0.0853567	0.131	0.038	2.78255e-13
AKR1C1	7.72646e-18	0.467832	0.431	0.232	2.82796e-13
GPRIN2	7.91217e-18	0.0675639	0.111	0.029	2.89593e-13
LYPD5	7.99819e-18	0.0600515	0.064	0.011	2.92742e-13
FTH1	8.11652e-18	0.357333	0.997	0.992	2.97073e-13
SLC43A2	8.29475e-18	0.116118	0.311	0.138	3.03596e-13
MTHFS	8.85128e-18	0.175411	0.472	0.254	3.23966e-13
TIMP1	9.00242e-18	-2.44732	0.853	0.783	3.29497e-13
TMEM204	9.01848e-18	-0.507686	0.022	0.208	3.30085e-13
NFIX	9.22971e-18	0.174443	0.347	0.166	3.37817e-13
LXN	9.53448e-18	-0.727284	0.119	0.32	3.48972e-13
OXTR	9.56074e-18	0.0741122	0.064	0.011	3.49933e-13
MEAK7	9.59924e-18	0.0968155	0.228	0.088	3.51342e-13
SLC25A28	9.67931e-18	0.156162	0.475	0.254	3.54272e-13
AQP9	1.03066e-17	0.0789506	0.069	0.013	3.77233e-13
ADAMTS2	1.09235e-17	-0.526583	0.05	0.245	3.99811e-13
LINC01589	1.16781e-17	0.0494073	0.053	0.008	4.27431e-13
NES	1.19547e-17	-0.459343	0.058	0.258	4.37554e-13
MACC1	1.21891e-17	0.128214	0.308	0.137	4.46132e-13
ANXA7	1.23169e-17	0.254766	0.775	0.547	4.5081e-13
GPX8	1.23663e-17	-0.534862	0.114	0.315	4.52619e-13
AKR1C3	1.31718e-17	0.309825	0.5	0.278	4.82101e-13
CARMN	1.41309e-17	-0.616471	0.025	0.211	5.17205e-13
AREG	1.42934e-17	0.241984	0.178	0.062	5.23153e-13
BAZ2A	1.47936e-17	0.175344	0.628	0.378	5.4146e-13
SVIL	1.49339e-17	0.313668	0.6	0.36	5.46597e-13
PHLDB1	1.52132e-17	-0.431559	0.075	0.272	5.5682e-13
A1BG	1.52353e-17	-0.477159	0.094	0.294	5.57626e-13
ENO2	1.71062e-17	0.180833	0.472	0.257	6.26105e-13
CLU	1.73175e-17	0.333019	0.569	0.344	6.33838e-13
EVA1B	1.81123e-17	-0.77225	0.325	0.482	6.62929e-13
ATP1A1	1.82549e-17	0.484329	0.825	0.591	6.68148e-13
CDK2AP2	1.84271e-17	0.167742	0.633	0.39	6.7445e-13
HMGCS1	1.85573e-17	0.2089	0.425	0.225	6.79215e-13
MAN2A1	1.90388e-17	0.228758	0.503	0.283	6.9684e-13
SLC2A3	1.97331e-17	-0.618082	0.053	0.246	7.22251e-13
GSAP	2.06247e-17	0.115238	0.253	0.104	7.54886e-13
SNTB2	2.07172e-17	0.217585	0.547	0.326	7.58269e-13
AC022816.1	2.13624e-17	0.0580614	0.047	0.007	7.81885e-13
EPB41L4A	2.15173e-17	0.107564	0.211	0.08	7.87556e-13
RPL21	2.15803e-17	-0.424783	0.986	0.96	7.8986e-13
HHEX	2.20956e-17	0.144375	0.289	0.126	8.08721e-13
CRABP2	2.25882e-17	0.250198	0.3	0.136	8.26752e-13
CPAMD8	2.30082e-17	0.101251	0.089	0.02	8.42122e-13
NDUFA4L2	2.5279e-17	-1.28961	0.069	0.262	9.25237e-13
ECM1	2.62148e-17	-0.502442	0.081	0.275	9.59487e-13
GPR39	2.67e-17	0.0424306	0.067	0.012	9.77246e-13
COL6A1	2.88065e-17	-1.83109	0.342	0.47	1.05435e-12
LARP4B	3.05892e-17	0.154782	0.464	0.25	1.1196e-12
EEF1G	3.33137e-17	-0.421899	0.969	0.915	1.21931e-12
RALGAPA2	3.38971e-17	0.182338	0.353	0.169	1.24067e-12
PDE1C	3.58519e-17	0.0952472	0.108	0.029	1.31222e-12
SAMHD1	3.60902e-17	0.20522	0.583	0.339	1.32094e-12
KCTD9	3.81781e-17	0.0822225	0.344	0.162	1.39736e-12
HHLA2	3.95016e-17	0.215765	0.169	0.059	1.4458e-12
HDAC9	4.01729e-17	0.0936237	0.147	0.047	1.47037e-12
PPP1CB	4.46521e-17	0.306758	0.878	0.65	1.63431e-12
NPNT	4.96813e-17	0.140761	0.228	0.091	1.81839e-12
C1RL	4.97171e-17	0.144056	0.389	0.195	1.8197e-12
CRTAP	4.995e-17	-0.523199	0.197	0.383	1.82822e-12
MAP1B	5.3897e-17	-0.871338	0.242	0.428	1.97269e-12
BCL3	5.41442e-17	0.21047	0.539	0.31	1.98173e-12
GGT5	5.74105e-17	-0.50483	0.078	0.274	2.10128e-12
CYP2J2	6.00012e-17	0.0733127	0.075	0.015	2.1961e-12
ANKZF1	6.2998e-17	0.120466	0.353	0.169	2.30579e-12
SRPX2	6.32745e-17	-0.421521	0.044	0.228	2.31591e-12
SULF1	6.66167e-17	-0.66878	0.017	0.191	2.43824e-12
CANT1	6.68182e-17	0.151273	0.419	0.217	2.44561e-12
ARHGDIB	6.71474e-17	-0.801594	0.039	0.221	2.45766e-12
SDC1	7.02717e-17	0.103226	0.217	0.083	2.57202e-12
WNT7A	7.294e-17	0.0732043	0.097	0.024	2.66968e-12
BCL6	7.33951e-17	0.164446	0.394	0.203	2.68633e-12
CYSTM1	7.74201e-17	0.331563	0.911	0.739	2.83365e-12
FNDC4	7.7516e-17	0.177921	0.361	0.18	2.83716e-12
LRRC32	8.5689e-17	-0.54475	0.033	0.214	3.1363e-12
CES1	9.32773e-17	0.26007	0.178	0.065	3.41404e-12
AL390719.2	9.56031e-17	0.0919741	0.131	0.039	3.49917e-12
ST3GAL1	9.56325e-17	0.35064	0.536	0.326	3.50025e-12
TAB2	9.58654e-17	0.221228	0.522	0.305	3.50877e-12
ISLR	9.95556e-17	-0.721399	0.025	0.201	3.64383e-12
CAVIN1	1.00001e-16	-0.699646	0.222	0.405	3.66012e-12
MR1	1.00074e-16	0.110206	0.319	0.148	3.66281e-12
ATP13A3	1.03929e-16	0.393292	0.769	0.537	3.8039e-12
VDAC2	1.04122e-16	0.323083	0.883	0.724	3.81096e-12
USP18	1.07315e-16	0.0900184	0.194	0.072	3.92782e-12
RPL41	1.07402e-16	-0.388367	0.994	0.985	3.93103e-12
KRT10	1.07853e-16	-0.650114	0.728	0.727	3.94752e-12
R3HDM4	1.1095e-16	0.177057	0.408	0.214	4.06087e-12
YPEL2	1.13377e-16	0.171982	0.475	0.261	4.14972e-12
BCL10	1.13386e-16	0.18232	0.606	0.366	4.15005e-12
LGALS3BP	1.21765e-16	0.326013	0.803	0.556	4.45672e-12
HNF4G	1.38615e-16	0.0764125	0.136	0.042	5.07344e-12
GSTM3	1.40513e-16	0.423335	0.603	0.396	5.14291e-12
PPP1R9A	1.42237e-16	0.138231	0.181	0.065	5.20601e-12
ANKRD33B	1.51039e-16	0.143043	0.133	0.041	5.52819e-12
SLC7A1	1.5441e-16	0.195912	0.369	0.186	5.65157e-12
STS	1.59514e-16	0.110561	0.194	0.074	5.83836e-12
TAPBPL	1.60541e-16	0.118054	0.283	0.127	5.87597e-12
OTUD4	1.60976e-16	0.169249	0.517	0.292	5.8919e-12
CERCAM	1.62787e-16	-0.483951	0.114	0.304	5.95817e-12
PPFIA1	1.638e-16	0.265766	0.581	0.35	5.99524e-12
PLEKHO1	1.64094e-16	-0.749739	0.283	0.454	6.006e-12
RIOK3	1.66955e-16	0.189213	0.667	0.43	6.11073e-12
STAT6	1.78279e-16	0.139923	0.528	0.301	6.52518e-12
LAMTOR4	1.8057e-16	-0.655102	0.6	0.654	6.60904e-12
ABCA3	1.83008e-16	0.0602047	0.144	0.046	6.69827e-12
SSH3	1.86415e-16	0.0847613	0.164	0.056	6.82296e-12
RPL36A	1.9837e-16	-0.543293	0.942	0.905	7.26055e-12
MIA2	1.9873e-16	0.189914	0.511	0.294	7.2737e-12
SRM	2.0159e-16	-0.605501	0.289	0.453	7.37838e-12
NTRK2	2.08191e-16	0.103052	0.122	0.036	7.62e-12
ARHGAP5	2.08738e-16	0.246443	0.7	0.469	7.64001e-12
ATP1B3	2.10731e-16	-0.73535	0.45	0.557	7.71296e-12
NCF4-AS1	2.1299e-16	0.00871647	0.011	0	7.79563e-12
INF2	2.17417e-16	0.133749	0.375	0.189	7.95767e-12
ERGIC1	2.20376e-16	0.219849	0.625	0.394	8.066e-12
PM20D2	2.20724e-16	0.0905039	0.203	0.078	8.07872e-12
PPP1R16A	2.25998e-16	0.106731	0.342	0.164	8.27176e-12
KRAS	2.26817e-16	0.315297	0.714	0.502	8.30173e-12
LPIN1	2.26969e-16	0.215702	0.347	0.173	8.30728e-12
RPS19	2.28333e-16	-0.455802	0.989	0.973	8.35723e-12
ATP9A	2.28352e-16	0.172247	0.356	0.178	8.35791e-12
PLAT	2.29083e-16	-0.549782	0.117	0.327	8.38468e-12
TCAIM	2.35794e-16	0.15963	0.292	0.132	8.63029e-12
RALGDS	2.36394e-16	0.117083	0.375	0.186	8.65225e-12
SPOCK1	2.38093e-16	-0.530725	0.069	0.251	8.71443e-12
DNAJA1	2.5595e-16	0.273785	0.956	0.793	9.36802e-12
ACADVL	2.72724e-16	0.289776	0.878	0.699	9.98199e-12
MOB3C	3.10969e-16	0.0738156	0.244	0.101	1.13818e-11
ANTXR1	3.39055e-16	-0.414224	0.036	0.209	1.24098e-11
ECT2	3.40347e-16	0.119684	0.211	0.084	1.2457e-11
HLA-DOA	3.46185e-16	0.0729194	0.111	0.031	1.26707e-11
CLUH	3.50014e-16	0.102548	0.272	0.12	1.28109e-11
TMEM8A	4.05874e-16	0.166466	0.575	0.337	1.48554e-11
LAMC3	4.11207e-16	-0.503342	0.039	0.216	1.50506e-11
SEC11C	4.40469e-16	0.213344	0.7	0.455	1.61216e-11
TMEM87B	4.5276e-16	0.226914	0.597	0.373	1.65715e-11
AGPAT3	4.56767e-16	0.125574	0.542	0.317	1.67181e-11
CA8	4.87603e-16	0.100277	0.128	0.039	1.78468e-11
CLASP1	5.05523e-16	0.134405	0.347	0.171	1.85027e-11
CUL4A	5.18835e-16	0.156872	0.461	0.258	1.89899e-11
ENPP6	5.23543e-16	0.0254146	0.033	0.004	1.91622e-11
NECTIN1	5.38959e-16	0.214127	0.258	0.115	1.97264e-11
TMA7	5.76405e-16	-0.535974	0.864	0.824	2.1097e-11
UBE2H	5.77972e-16	0.240219	0.697	0.468	2.11544e-11
GJA1	6.09021e-16	0.334337	0.531	0.328	2.22908e-11
SLC25A4	6.15544e-16	0.111999	0.464	0.251	2.25295e-11
HINT3	6.27989e-16	0.14354	0.431	0.229	2.2985e-11
SMC5	6.4439e-16	0.202904	0.561	0.34	2.35853e-11
TNFRSF1B	6.44434e-16	0.0101444	0.289	0.126	2.35869e-11
STAT3	6.62246e-16	0.315613	0.864	0.653	2.42389e-11
ECHDC2	6.97633e-16	0.118389	0.406	0.213	2.55341e-11
BCL11A	7.07807e-16	0.11581	0.161	0.056	2.59064e-11
MFHAS1	7.32459e-16	0.146412	0.375	0.191	2.68087e-11
PTMS	7.84635e-16	-0.69666	0.7	0.71	2.87184e-11
EML2	8.09566e-16	0.0812054	0.264	0.116	2.96309e-11
BCL2L14	9.63417e-16	0.0586356	0.089	0.022	3.5262e-11
VSTM4	9.74157e-16	-0.423813	0.044	0.223	3.56551e-11
SNHG29	9.74233e-16	-0.543009	0.942	0.863	3.56579e-11
RABAC1	9.9042e-16	-0.610891	0.833	0.798	3.62503e-11
AIG1	1.03217e-15	0.14776	0.417	0.221	3.77783e-11
GRK3	1.03786e-15	0.144548	0.247	0.107	3.79868e-11
SEMA3B	1.05379e-15	0.219019	0.239	0.102	3.85696e-11
TMEM102	1.05856e-15	0.0696386	0.206	0.081	3.87443e-11
GALNT14	1.08843e-15	0.0400685	0.064	0.012	3.98375e-11
C6orf223	1.13745e-15	0.043219	0.044	0.006	4.16317e-11
IP6K3	1.15686e-15	0.036179	0.036	0.004	4.23422e-11
CYP2C9	1.19025e-15	0.0902602	0.028	0.003	4.35643e-11
NTN4	1.19422e-15	0.195646	0.342	0.172	4.37096e-11
C1GALT1	1.20556e-15	0.138953	0.381	0.197	4.41248e-11
BTC	1.24583e-15	0.0296967	0.103	0.028	4.55985e-11
SMG1	1.25962e-15	0.229592	0.614	0.388	4.61035e-11
TNKS1BP1	1.28479e-15	0.225796	0.5	0.285	4.70244e-11
NEDD4L	1.31941e-15	0.0939316	0.339	0.163	4.82916e-11
CD248	1.33193e-15	-0.51867	0.019	0.184	4.87501e-11
SPON1	1.35392e-15	-0.420761	0.022	0.185	4.9555e-11
RNF208	1.36071e-15	0.0725232	0.147	0.049	4.98035e-11
RAB6B	1.36252e-15	0.0725856	0.15	0.051	4.98694e-11
TGFB3	1.38889e-15	-0.578661	0.042	0.212	5.08349e-11
PFKFB4	1.41604e-15	0.125371	0.275	0.125	5.18285e-11
UNC13A	1.48327e-15	0.102004	0.144	0.048	5.42891e-11
TREM1	1.5841e-15	-0.727136	0.047	0.222	5.79796e-11
SCN9A	1.61365e-15	0.112607	0.175	0.065	5.90613e-11
NINJ1	1.67826e-15	0.323636	0.742	0.511	6.14259e-11
EMC10	1.73561e-15	0.194751	0.647	0.415	6.35251e-11
UBE2Z	1.73614e-15	0.226586	0.725	0.495	6.35445e-11
RPL35	1.7728e-15	-0.409168	0.983	0.948	6.48861e-11
ORMDL2	1.8096e-15	0.158229	0.581	0.36	6.6233e-11
COL1A1	1.92328e-15	-2.92568	0.375	0.475	7.03939e-11
CAPN2	2.00185e-15	0.233489	0.636	0.408	7.32696e-11
NID2	2.0741e-15	-0.39126	0.042	0.213	7.59142e-11
PIGA	2.12542e-15	0.0923067	0.217	0.089	7.77923e-11
PTS	2.38211e-15	0.225953	0.692	0.446	8.71875e-11
PDCD10	2.41933e-15	0.156827	0.747	0.522	8.855e-11
SLC39A11	2.42979e-15	0.168507	0.239	0.106	8.89326e-11
RNF183	2.49349e-15	0.0740773	0.067	0.014	9.12643e-11
OFD1	2.53775e-15	0.1192	0.439	0.24	9.28842e-11
LGALS2	2.55309e-15	0.38323	0.311	0.147	9.34455e-11
RNF181	2.59298e-15	0.256428	0.789	0.599	9.49057e-11
SKAP2	2.61734e-15	-0.438429	0.128	0.307	9.57974e-11
TRIM14	2.62558e-15	0.0992411	0.228	0.095	9.60987e-11
CCNC	2.77422e-15	0.130734	0.683	0.432	1.01539e-10
CTSK	2.78209e-15	-0.474432	0.047	0.215	1.01827e-10
HSD17B4	2.96104e-15	0.167642	0.508	0.3	1.08377e-10
SEC24A	3.00485e-15	0.17886	0.517	0.307	1.0998e-10
MARVELD2	3.02463e-15	0.107645	0.236	0.101	1.10705e-10
EXOC6	3.10343e-15	0.120813	0.242	0.106	1.13589e-10
ETV6	3.10899e-15	0.201217	0.528	0.317	1.13792e-10
PAK3	3.42072e-15	0.0812875	0.203	0.081	1.25202e-10
EHBP1	3.77013e-15	0.143873	0.392	0.206	1.37991e-10
WNT4	3.88078e-15	0.289098	0.275	0.131	1.4204e-10
RNF223	4.01421e-15	0.0356684	0.061	0.012	1.46924e-10
AP000424.1	4.08209e-15	0.0507765	0.05	0.008	1.49409e-10
STX11	4.21844e-15	0.0234246	0.331	0.154	1.54399e-10
POC1B	4.58084e-15	0.109244	0.228	0.097	1.67663e-10
RPS25	4.77044e-15	-0.389822	0.964	0.95	1.74603e-10
CMIP	4.85357e-15	0.159834	0.489	0.279	1.77646e-10
RPL8	4.97101e-15	-0.348386	0.992	0.967	1.81944e-10
HOMER2	4.97392e-15	0.0735474	0.286	0.13	1.8205e-10
PPP1R26	5.27822e-15	0.0731679	0.161	0.058	1.93188e-10
KIF21A	5.30217e-15	0.174254	0.328	0.164	1.94065e-10
SLCO3A1	5.83626e-15	0.231515	0.389	0.208	2.13613e-10
PRELID1	5.91378e-15	0.344102	0.911	0.794	2.1645e-10
MYD88	5.94974e-15	0.154998	0.447	0.248	2.17767e-10
CYB561D2	5.96262e-15	0.184477	0.489	0.283	2.18238e-10
MLLT3	6.21084e-15	0.121721	0.308	0.148	2.27323e-10
GPC4	6.22581e-15	0.132552	0.2	0.08	2.27871e-10
AZGP1	6.26762e-15	0.233905	0.236	0.103	2.29401e-10
PMEPA1	6.31683e-15	0.271788	0.869	0.656	2.31202e-10
AC025580.1	6.34668e-15	0.0837231	0.142	0.048	2.32295e-10
USP14	6.44025e-15	0.215726	0.653	0.434	2.35719e-10
HYI	6.70033e-15	0.150137	0.383	0.203	2.45239e-10
COL12A1	7.0327e-15	-0.496029	0.053	0.218	2.57404e-10
AL121944.1	7.46478e-15	0.0658578	0.156	0.055	2.73218e-10
ENTPD6	7.55648e-15	0.0636503	0.25	0.109	2.76575e-10
EGLN3	7.65933e-15	0.24047	0.411	0.226	2.80339e-10
S100A7	7.81891e-15	0.118461	0.033	0.004	2.8618e-10
USH1C	7.92953e-15	0.0739624	0.144	0.049	2.90229e-10
GTPBP1	8.02325e-15	0.122868	0.322	0.159	2.93659e-10
TOP2B	8.1933e-15	0.158306	0.6	0.382	2.99883e-10
LINC02541	8.58095e-15	0.0551487	0.075	0.017	3.14071e-10
PRDX5	8.6379e-15	0.293894	0.939	0.809	3.16156e-10
HEYL	8.75764e-15	-0.441564	0.022	0.179	3.20538e-10
CCDC102B	8.87471e-15	-0.483531	0.025	0.184	3.24823e-10
RPL37A	8.95678e-15	-0.377297	0.981	0.955	3.27827e-10
RPL9	9.18983e-15	-0.344467	0.983	0.963	3.36357e-10
MAP1A	9.20226e-15	-0.347039	0.042	0.208	3.36812e-10
ERBB3	1.0142e-14	0.115369	0.269	0.122	3.71206e-10
CSRNP1	1.01972e-14	0.124652	0.375	0.195	3.73226e-10
ICAM4	1.08167e-14	0.056554	0.119	0.037	3.95903e-10
TXNRD1	1.13719e-14	0.378266	0.689	0.465	4.16223e-10
HIVEP2	1.16351e-14	0.143426	0.458	0.26	4.25855e-10
OLFM2	1.21605e-14	-0.531037	0.089	0.261	4.45087e-10
ZCCHC2	1.22254e-14	0.0675153	0.272	0.124	4.47461e-10
HNF4A	1.22632e-14	0.0551399	0.144	0.049	4.48846e-10
BLVRB	1.25423e-14	0.183899	0.722	0.493	4.59061e-10
NOL3	1.26744e-14	0.116364	0.364	0.185	4.63896e-10
PGF	1.27566e-14	-0.732879	0.033	0.196	4.66904e-10
TUBB4B	1.34248e-14	0.306922	0.833	0.647	4.91361e-10
C11orf52	1.35213e-14	0.130257	0.158	0.058	4.94892e-10
SNX7	1.41837e-14	0.16697	0.392	0.212	5.19139e-10
AP1G2	1.50753e-14	0.0522515	0.258	0.117	5.51771e-10
RPS11	1.51511e-14	-0.388931	0.981	0.94	5.54547e-10
ANKRD22	1.53895e-14	0.0759796	0.153	0.054	5.63272e-10
FOSL2	1.54316e-14	0.241365	0.642	0.423	5.64813e-10
AK2	1.55279e-14	0.210767	0.672	0.457	5.68338e-10
PCBD1	1.58195e-14	0.162857	0.572	0.352	5.7901e-10
MAGI2-AS3	1.59252e-14	-0.398841	0.086	0.261	5.82878e-10
SYTL4	1.64208e-14	0.07872	0.181	0.07	6.01017e-10
IL23A	1.65368e-14	0.536535	0.169	0.064	6.05264e-10
IER2	1.67461e-14	0.244346	0.742	0.514	6.12923e-10
IGF2BP2	1.67474e-14	0.120878	0.247	0.109	6.12973e-10
S100A13	1.69713e-14	0.232461	0.822	0.605	6.21165e-10
GOLPH3L	1.76885e-14	0.0518065	0.3	0.142	6.47416e-10
FAM83F	1.80258e-14	0.0624968	0.144	0.05	6.59762e-10
TLCD1	1.80776e-14	0.100478	0.206	0.085	6.61658e-10
LARP4	1.8082e-14	0.196919	0.525	0.317	6.6182e-10
XRN1	1.83035e-14	0.150224	0.678	0.439	6.69925e-10
ZDHHC12	1.87564e-14	0.0787538	0.436	0.238	6.86502e-10
CAPN1	1.90659e-14	0.139684	0.608	0.377	6.97831e-10
MYO1C	2.00992e-14	0.189658	0.669	0.438	7.3565e-10
PRSS16	2.17541e-14	0.0563531	0.114	0.035	7.96224e-10
KCND3	2.20563e-14	0.0850009	0.136	0.047	8.07282e-10
AGO2	2.26598e-14	0.18787	0.525	0.319	8.29371e-10
TNFSF15	2.28321e-14	0.254419	0.161	0.061	8.35679e-10
GSTK1	2.29111e-14	0.261481	0.675	0.468	8.3857e-10
TUSC3	2.46269e-14	0.161942	0.592	0.362	9.01367e-10
NIBAN2	2.49121e-14	0.144141	0.628	0.395	9.11807e-10
RHOB	2.49302e-14	-0.0238627	0.542	0.334	9.12471e-10
NTM	2.59196e-14	-0.358929	0.014	0.163	9.48683e-10
KDM7A	2.61058e-14	0.147295	0.381	0.204	9.55499e-10
ARL4C	2.7039e-14	-0.64823	0.097	0.272	9.89653e-10
MAFK	2.89912e-14	0.0607913	0.3	0.142	1.06111e-09
MPPE1	2.93168e-14	0.129618	0.331	0.17	1.07302e-09
BEX2	2.99329e-14	0.0266751	0.3	0.142	1.09557e-09
GRM5-AS1	3.08875e-14	0.00817647	0.008	0	1.13051e-09
RIMKLB	3.14548e-14	0.134403	0.203	0.083	1.15128e-09
RPL22	3.15197e-14	-0.36802	0.964	0.925	1.15365e-09
EDF1	3.28521e-14	0.321979	0.958	0.873	1.20242e-09
CMTM6	3.31578e-14	0.241309	0.739	0.52	1.21361e-09
ASCL2	3.36603e-14	0.0957979	0.2	0.081	1.232e-09
ACSL4	3.50923e-14	0.353977	0.664	0.452	1.28441e-09
TRAPPC4	3.54379e-14	0.266302	0.683	0.469	1.29706e-09
GPRC5B	3.55225e-14	0.0639154	0.261	0.116	1.30016e-09
ARL6IP1	3.6444e-14	0.19978	0.778	0.541	1.33389e-09
TOP1	3.71569e-14	0.29089	0.85	0.657	1.35998e-09
CTSO	3.76567e-14	0.186729	0.406	0.226	1.37827e-09
SLC44A3	3.78143e-14	0.112425	0.181	0.072	1.38404e-09
NDUFC1	3.88616e-14	0.183219	0.842	0.624	1.42237e-09
AP2M1	3.89939e-14	-0.614787	0.686	0.679	1.42722e-09
ATP2C1	4.20267e-14	0.156226	0.533	0.319	1.53822e-09
PPP1R15B	4.36284e-14	0.184021	0.467	0.278	1.59684e-09
NDRG1	4.37643e-14	0.317831	0.719	0.53	1.60182e-09
DGAT2	4.3806e-14	0.0307082	0.042	0.006	1.60334e-09
BTN3A1	4.59008e-14	0.0876062	0.244	0.111	1.68001e-09
SP1	4.6876e-14	0.174745	0.425	0.242	1.71571e-09
ATP6V1B2	4.77994e-14	0.211945	0.586	0.374	1.74951e-09
ABR	4.86764e-14	0.140355	0.378	0.197	1.78161e-09
RPL34	4.9278e-14	-0.402206	0.981	0.966	1.80362e-09
ENPP5	4.94365e-14	0.105	0.139	0.048	1.80943e-09
AC022075.1	5.08896e-14	0.193845	0.158	0.059	1.86261e-09
TAGLN2	5.19435e-14	0.249547	0.95	0.82	1.90119e-09
ZDHHC9	5.66583e-14	0.129798	0.319	0.163	2.07375e-09
DOT1L	5.87131e-14	0.0968183	0.286	0.139	2.14896e-09
RHCG	5.96656e-14	0.242362	0.111	0.034	2.18382e-09
ABLIM1	6.01318e-14	0.0984888	0.286	0.137	2.20088e-09
TNFRSF11B	6.01579e-14	0.480283	0.147	0.053	2.20184e-09
PHF11	6.08393e-14	0.128643	0.6	0.381	2.22678e-09
AKR1A1	6.09349e-14	0.233931	0.767	0.535	2.23028e-09
LRRC8E	6.50263e-14	0.0424703	0.069	0.016	2.38003e-09
MIR210HG	6.53973e-14	0.147601	0.475	0.268	2.39361e-09
ALOX5	6.55562e-14	0.0445705	0.278	0.129	2.39942e-09
SIK2	6.63497e-14	0.172548	0.336	0.176	2.42847e-09
MYL9	6.64135e-14	-0.804277	0.189	0.347	2.4308e-09
CDC42EP2	6.64651e-14	0.129812	0.464	0.262	2.43269e-09
RPL23	6.92707e-14	-0.443968	0.956	0.903	2.53538e-09
PLEKHN1	6.93891e-14	0.0494725	0.131	0.044	2.53971e-09
SSC5D	6.99538e-14	-0.318674	0.031	0.181	2.56038e-09
CNKSR3	7.05672e-14	0.186779	0.225	0.098	2.58283e-09
RAB27A	7.16548e-14	0.0894916	0.517	0.307	2.62264e-09
PTPRA	7.40931e-14	0.23582	0.558	0.353	2.71188e-09
SLC9A8	7.44422e-14	0.0607079	0.183	0.073	2.72466e-09
SNAI2	7.73304e-14	-0.40241	0.044	0.199	2.83037e-09
HDHD3	7.97285e-14	0.122821	0.314	0.157	2.91814e-09
ARHGEF37	8.12171e-14	0.0832939	0.111	0.034	2.97263e-09
CYP2B6	8.45424e-14	0.0202147	0.019	0.001	3.09434e-09
NBL1	8.46844e-14	-0.912059	0.339	0.456	3.09953e-09
SLC52A3	8.63679e-14	0.0430974	0.069	0.016	3.16115e-09
ZMIZ2	8.68031e-14	0.0919467	0.319	0.159	3.17708e-09
MAPK6	9.10194e-14	0.171798	0.489	0.291	3.3314e-09
MARCH9	9.13313e-14	0.0756925	0.389	0.209	3.34282e-09
MCL1	9.16832e-14	0.233611	0.822	0.605	3.3557e-09
TMEM30A	9.56198e-14	0.184268	0.747	0.513	3.49978e-09
ARPC1B	9.56324e-14	-0.638492	0.8	0.773	3.50024e-09
SNAI1	9.90774e-14	-0.374768	0.044	0.203	3.62633e-09
ICA1L	1.02369e-13	0.0677511	0.119	0.039	3.74682e-09
TBC1D22B	1.02621e-13	0.145309	0.208	0.089	3.75602e-09
GSKIP	1.11493e-13	0.104392	0.322	0.165	4.08076e-09
GMPR	1.16224e-13	0.0310554	0.139	0.048	4.2539e-09
STIL	1.23242e-13	0.0438933	0.061	0.013	4.51079e-09
GAD1	1.25364e-13	0.0424982	0.072	0.017	4.58845e-09
GABARAPL1	1.25557e-13	0.200972	0.65	0.435	4.59552e-09
MAFB	1.31406e-13	-0.718538	0.106	0.271	4.80959e-09
PRDX6	1.33119e-13	-0.574443	0.722	0.694	4.8723e-09
NDUFA9	1.33732e-13	0.145008	0.614	0.404	4.89472e-09
GASK1B	1.36869e-13	-0.356562	0.031	0.181	5.00955e-09
SRPK1	1.37457e-13	0.180443	0.486	0.296	5.03106e-09
GALNT18	1.43122e-13	0.0262723	0.258	0.116	5.23841e-09
DOCK7	1.45569e-13	0.158026	0.378	0.212	5.32796e-09
GRAMD2B	1.47033e-13	0.115882	0.242	0.109	5.38157e-09
CLK3	1.49034e-13	0.142522	0.394	0.217	5.45481e-09
HS3ST1	1.49035e-13	0.145266	0.219	0.096	5.45483e-09
SERPINA5	1.53881e-13	0.137712	0.283	0.136	5.63219e-09
FADS2	1.54071e-13	-0.342301	0.044	0.2	5.63917e-09
DKK3	1.55113e-13	-0.457363	0.044	0.197	5.67728e-09
PAQR9	1.55496e-13	0.015812	0.014	0.001	5.69131e-09
ZXDB	1.59236e-13	0.0627049	0.133	0.046	5.82818e-09
SEC23B	1.61595e-13	0.174166	0.431	0.247	5.91454e-09
RPS6KA5	1.63044e-13	0.0736854	0.167	0.064	5.96759e-09
PCYT1A	1.66505e-13	0.180624	0.447	0.26	6.09426e-09
LSM10	1.66586e-13	-0.451043	0.203	0.361	6.0972e-09
ZUP1	1.67147e-13	0.0962302	0.231	0.103	6.11774e-09
RCAN3	1.73472e-13	0.090668	0.256	0.119	6.34926e-09
HOTAIRM1	1.81519e-13	-0.305372	0.017	0.159	6.64379e-09
UGP2	1.86316e-13	0.236397	0.733	0.518	6.81934e-09
EGFL7	1.89832e-13	-0.965941	0.142	0.304	6.94805e-09
ZNF33A	1.91676e-13	0.0725521	0.364	0.193	7.01553e-09
EPB41	1.91806e-13	0.0592258	0.3	0.146	7.0203e-09
AKIP1	1.95747e-13	0.0931781	0.367	0.193	7.16453e-09
ZNF385C	1.96288e-13	0.0264857	0.036	0.005	7.18435e-09
CDYL2	2.17761e-13	0.0651082	0.161	0.061	7.97027e-09
MCRIP1	2.20947e-13	-0.510984	0.339	0.471	8.08689e-09
PAEP	2.2259e-13	0.192144	0.056	0.011	8.14703e-09
MAPK8IP2	2.24069e-13	0.0632546	0.086	0.023	8.20114e-09
COL18A1	2.29403e-13	-1.2882	0.619	0.614	8.39637e-09
MAPK13	2.30042e-13	0.0938865	0.35	0.183	8.41976e-09
CNP	2.30283e-13	0.114251	0.461	0.276	8.42859e-09
AGFG2	2.32652e-13	0.0514312	0.114	0.036	8.51531e-09
SEMA7A	2.35741e-13	0.0919885	0.261	0.122	8.62837e-09
THSD4	2.40326e-13	0.121342	0.15	0.057	8.79617e-09
CNOT1	2.42985e-13	0.121852	0.494	0.288	8.89348e-09
LTBP2	2.44251e-13	-0.409584	0.047	0.2	8.93982e-09
NDFIP2	2.44925e-13	0.168657	0.542	0.333	8.9645e-09
CYBRD1	2.51872e-13	-0.287966	0.05	0.208	9.21877e-09
RAB5B	2.53098e-13	0.153326	0.458	0.268	9.26364e-09
SYNGR3	2.58294e-13	0.0416948	0.078	0.02	9.45383e-09
DICER1	2.67749e-13	0.153987	0.586	0.37	9.79987e-09
HSD11B1	2.6859e-13	-0.904696	0.094	0.259	9.83066e-09
PPARD	2.71343e-13	0.112015	0.364	0.194	9.93144e-09
ZNF267	2.75746e-13	0.119386	0.506	0.299	1.00926e-08
LRBA	2.78796e-13	0.0728929	0.292	0.142	1.02042e-08
FUCA1	2.78883e-13	-0.149253	0.361	0.182	1.02074e-08
NR2F1	2.81924e-13	-0.278516	0.019	0.163	1.03187e-08
ZDHHC13	2.85759e-13	0.0660465	0.267	0.125	1.04591e-08
JAM3	2.93991e-13	-0.295319	0.044	0.198	1.07604e-08
PLXDC1	2.96379e-13	-0.410679	0.031	0.178	1.08478e-08
PRLR	2.98948e-13	0.0650994	0.119	0.039	1.09418e-08
CDV3	2.99086e-13	0.262396	0.85	0.699	1.09468e-08
ARHGEF10L	3.00817e-13	0.114687	0.281	0.136	1.10102e-08
KIF3B	3.01936e-13	0.105725	0.456	0.268	1.10512e-08
HLA-DMB	3.22842e-13	-0.0734158	0.233	0.1	1.18163e-08
MARCKS	3.30114e-13	0.312682	0.958	0.807	1.20825e-08
RGS14	3.3823e-13	0.00861986	0.242	0.108	1.23795e-08
SEPTIN6	3.42337e-13	-0.475189	0.128	0.287	1.25299e-08
IFT57	3.48644e-13	0.218493	0.628	0.413	1.27607e-08
PXDC1	3.83756e-13	0.159326	0.492	0.291	1.40458e-08
MDFIC	3.90252e-13	-0.332684	0.089	0.248	1.42836e-08
TMEM106C	3.95963e-13	0.0386137	0.314	0.155	1.44926e-08
ADAM29	4.13585e-13	0.00335455	0.006	0	1.51376e-08
AL357054.2	4.13585e-13	0.0059223	0.006	0	1.51376e-08
CCL26	4.13933e-13	-1.68063	0.008	0.142	1.51504e-08
PYROXD1	4.19211e-13	0.101921	0.322	0.166	1.53435e-08
SELENOH	4.22502e-13	-0.520361	0.817	0.772	1.5464e-08
YES1	4.34968e-13	0.0571198	0.583	0.354	1.59203e-08
BMP8A	4.56533e-13	-0.358489	0.028	0.171	1.67096e-08
MID2	4.62054e-13	0.0678852	0.086	0.024	1.69116e-08
ECE1	4.67216e-13	0.0640186	0.633	0.392	1.71006e-08
AJUBA	4.82576e-13	0.0864332	0.139	0.051	1.76628e-08
SH3TC1	4.84314e-13	0.0720607	0.203	0.086	1.77264e-08
XPNPEP1	4.8881e-13	0.223995	0.506	0.315	1.78909e-08
AXL	4.91996e-13	-0.37723	0.056	0.212	1.80075e-08
FXYD3	4.98312e-13	0.204101	0.239	0.112	1.82387e-08
SERPINH1	5.0552e-13	-1.09555	0.489	0.529	1.85025e-08
SH3KBP1	5.15186e-13	-0.429775	0.108	0.268	1.88563e-08
TMPRSS13	5.22638e-13	0.0465847	0.056	0.011	1.91291e-08
TPM4	5.4888e-13	-0.584089	0.858	0.809	2.00896e-08
LAPTM4A	5.48893e-13	-0.539725	0.889	0.802	2.009e-08
LRRFIP2	5.7871e-13	0.266421	0.594	0.401	2.11814e-08
EXT2	6.43591e-13	0.0912572	0.453	0.26	2.35561e-08
GPR157	6.49045e-13	0.0912819	0.228	0.104	2.37557e-08
ERI1	6.49679e-13	0.082699	0.228	0.104	2.37789e-08
MMP11	6.50586e-13	-0.664081	0.031	0.173	2.38121e-08
TMEM239	6.74188e-13	0.0357746	0.033	0.005	2.4676e-08
GPR108	6.82765e-13	0.109566	0.508	0.313	2.49899e-08
LINC01137	7.44872e-13	0.144163	0.231	0.106	2.72631e-08
DUSP8	7.46993e-13	0.116403	0.247	0.117	2.73407e-08
WBP2	7.5202e-13	0.179689	0.578	0.375	2.75247e-08
AL844908.1	7.57679e-13	0.0192612	0.033	0.005	2.77318e-08
CBX4	7.6709e-13	0.14825	0.258	0.125	2.80763e-08
SPARCL1	7.76238e-13	-0.527673	0.025	0.168	2.84111e-08
FEM1C	7.85376e-13	0.127871	0.325	0.168	2.87455e-08
ELL	7.86501e-13	0.0889375	0.286	0.142	2.87867e-08
MROH1	7.94528e-13	0.103033	0.247	0.117	2.90805e-08
MAF	7.94931e-13	-0.370183	0.039	0.185	2.90953e-08
SERF2	8.27943e-13	-0.294202	0.981	0.949	3.03035e-08
CD59	8.48121e-13	0.21168	0.958	0.838	3.10421e-08
SLC16A3	8.55377e-13	0.118472	0.642	0.422	3.13077e-08
HGSNAT	8.72023e-13	0.119647	0.45	0.259	3.19169e-08
YEATS2	8.888e-13	0.0985117	0.342	0.181	3.2531e-08
MYL12B	9.04146e-13	0.222373	0.978	0.896	3.30926e-08
GFPT1	9.07464e-13	0.23749	0.658	0.442	3.32141e-08
RBMS1	9.0809e-13	-0.511356	0.356	0.487	3.3237e-08
SEZ6L2	9.98062e-13	0.133209	0.356	0.192	3.65301e-08
HBEGF	1.02583e-12	0.238861	0.286	0.146	3.75464e-08
FADS3	1.02836e-12	0.145469	0.433	0.25	3.7639e-08
PLXDC2	1.02949e-12	-0.373247	0.064	0.217	3.76805e-08
ADAR	1.07549e-12	0.22527	0.792	0.589	3.93641e-08
LONRF1	1.09036e-12	0.0980081	0.267	0.128	3.99083e-08
TBX2	1.12346e-12	-0.300759	0.025	0.162	4.11199e-08
ATP11B	1.1453e-12	0.201436	0.425	0.248	4.19193e-08
PARP8	1.16086e-12	0.112634	0.342	0.183	4.24887e-08
PLAAT3	1.17914e-12	0.106418	0.517	0.315	4.31577e-08
TMSB10	1.18753e-12	0.252045	0.997	0.974	4.34648e-08
CCNL1	1.2207e-12	0.169025	0.708	0.486	4.4679e-08
IL10RB	1.25973e-12	0.159434	0.511	0.317	4.61073e-08
CDH17	1.26794e-12	0.0588698	0.025	0.003	4.6408e-08
PIK3CB	1.28852e-12	0.072538	0.25	0.118	4.71612e-08
MT1M	1.28887e-12	-0.716856	0.378	0.204	4.71738e-08
MICALL1	1.32385e-12	0.0406867	0.261	0.123	4.84541e-08
LAMP5	1.325e-12	-0.538513	0.025	0.162	4.84962e-08
GPRC5C	1.33884e-12	0.118157	0.383	0.211	4.9003e-08
CCDC146	1.34312e-12	0.0706021	0.106	0.034	4.91595e-08
FABP5	1.42155e-12	-1.75705	0.175	0.333	5.20302e-08
TLR2	1.42517e-12	0.0776209	0.153	0.059	5.21628e-08
SYNPO	1.43913e-12	0.0858022	0.481	0.285	5.26736e-08
ODC1	1.45691e-12	0.0706779	0.381	0.216	5.33244e-08
NIBAN1	1.49758e-12	0.283791	0.322	0.174	5.48129e-08
APOE	1.50296e-12	-2.87401	0.072	0.223	5.50097e-08
TRMT11	1.55021e-12	0.0947854	0.331	0.172	5.67394e-08
TRPV2	1.57503e-12	-0.323291	0.053	0.204	5.76477e-08
GSS	1.59942e-12	0.0888734	0.344	0.181	5.85403e-08
FGD4	1.63073e-12	0.120947	0.228	0.104	5.96862e-08
HOMEZ	1.68757e-12	0.0664349	0.167	0.066	6.17669e-08
LRRC1	1.7112e-12	0.0744449	0.181	0.075	6.26316e-08
PKP2	1.72494e-12	0.0600651	0.114	0.038	6.31347e-08
LYPD1	1.78965e-12	0.288696	0.283	0.146	6.55028e-08
ECI1	1.81839e-12	0.15376	0.467	0.284	6.6555e-08
NOTCH3	1.83618e-12	-0.505282	0.133	0.289	6.72061e-08
WSB1	1.8933e-12	0.319098	0.833	0.653	6.92968e-08
CAST	1.89556e-12	0.221629	0.844	0.675	6.93795e-08
KMT2C	1.90301e-12	0.167113	0.617	0.396	6.96522e-08
ENO1	1.92601e-12	0.251295	0.978	0.894	7.04938e-08
SLC22A5	1.96891e-12	0.0665559	0.114	0.038	7.20642e-08
LCE3D	1.97528e-12	0.0861003	0.019	0.002	7.22974e-08
PSD4	1.99509e-12	0.0238347	0.178	0.073	7.30222e-08
KLF9	2.02649e-12	-0.597029	0.261	0.401	7.41714e-08
UXS1	2.1319e-12	0.0618102	0.431	0.242	7.80297e-08
RCAN2	2.13538e-12	0.0524744	0.183	0.076	7.81572e-08
DHRS13	2.18471e-12	0.0590219	0.089	0.026	7.99627e-08
CC2D1A	2.20402e-12	0.0881048	0.217	0.097	8.06695e-08
SMURF2	2.26867e-12	0.207328	0.447	0.266	8.30356e-08
NEO1	2.31059e-12	0.114301	0.303	0.158	8.45698e-08
EPB41L5	2.36393e-12	0.0811944	0.225	0.103	8.65222e-08
PRICKLE1	2.44208e-12	-0.293926	0.039	0.179	8.93827e-08
KCTD14	2.47342e-12	0.0886942	0.125	0.045	9.05297e-08
RNASEH2C	2.49812e-12	-0.574834	0.556	0.613	9.14337e-08
SPTBN1	2.5911e-12	0.302907	0.872	0.684	9.48369e-08
TLNRD1	2.61002e-12	0.0986303	0.436	0.251	9.55294e-08
DDX52	2.67709e-12	0.136083	0.489	0.3	9.79842e-08
PLCH1	2.72796e-12	0.060047	0.081	0.022	9.9846e-08
TRIB1	2.76196e-12	0.150017	0.369	0.204	1.0109e-07
PPM1K	2.79179e-12	0.0844858	0.306	0.158	1.02182e-07
ZNF620	2.84897e-12	0.0603215	0.114	0.038	1.04275e-07
DNALI1	2.86032e-12	0.116756	0.208	0.092	1.04691e-07
INO80D	2.86406e-12	0.0563775	0.344	0.182	1.04827e-07
LAMA5	3.05357e-12	0.0708503	0.306	0.155	1.11764e-07
RPL12	3.08626e-12	-0.385326	0.983	0.953	1.1296e-07
EDNRB	3.10839e-12	-0.49221	0.05	0.194	1.1377e-07
SPECC1	3.12835e-12	0.0603594	0.347	0.186	1.14501e-07
TNFRSF12A	3.18197e-12	0.224779	0.819	0.615	1.16463e-07
EGLN1	3.19512e-12	0.107491	0.669	0.446	1.16944e-07
COL7A1	3.26262e-12	-0.66604	0.106	0.253	1.19415e-07
HLA-DPA1	3.2638e-12	-0.303428	0.386	0.209	1.19458e-07
CAPG	3.29687e-12	-0.321351	0.428	0.224	1.20669e-07
WDFY2	3.31679e-12	0.175585	0.358	0.203	1.21398e-07
IMPA1	3.34769e-12	0.0714845	0.289	0.146	1.22529e-07
HSD3B7	3.38035e-12	0.0850179	0.233	0.109	1.23724e-07
JMJD6	3.48096e-12	0.0894524	0.508	0.306	1.27407e-07
TUFT1	3.53035e-12	0.0821836	0.128	0.046	1.29214e-07
PICK1	3.59532e-12	0.0642764	0.181	0.076	1.31592e-07
VPS9D1	3.65064e-12	0.0717537	0.186	0.079	1.33617e-07
PF4	3.6614e-12	0.0311571	0.05	0.01	1.34011e-07
RAB9A	3.67098e-12	0.140763	0.642	0.429	1.34361e-07
TRIOBP	3.76394e-12	0.0763181	0.586	0.362	1.37764e-07
TMEM234	3.81164e-12	0.0852195	0.217	0.099	1.3951e-07
MAGEH1	3.86437e-12	-0.399505	0.131	0.282	1.4144e-07
CD151	3.90834e-12	0.159057	0.897	0.676	1.43049e-07
CPEB2	4.02245e-12	0.0540658	0.183	0.077	1.47226e-07
CSNK2A1	4.07106e-12	0.121054	0.628	0.412	1.49005e-07
RARRES1	4.1329e-12	0.381862	0.553	0.352	1.51268e-07
RALB	4.28165e-12	0.197353	0.531	0.341	1.56713e-07
UBA52	4.30078e-12	-0.303216	0.981	0.936	1.57413e-07
ATG13	4.39819e-12	0.0580536	0.375	0.202	1.60978e-07
COL16A1	4.47936e-12	-0.485722	0.103	0.253	1.63949e-07
STX4	4.54915e-12	0.110093	0.639	0.418	1.66503e-07
APCS	4.55917e-12	0.245782	0.125	0.045	1.6687e-07
RGS17	4.56414e-12	0.112043	0.222	0.105	1.67052e-07
ADGRA2	4.56921e-12	-0.220873	0.033	0.172	1.67238e-07
DAAM1	4.57748e-12	0.17504	0.439	0.257	1.67541e-07
JARID2	4.86103e-12	-0.418597	0.114	0.264	1.77919e-07
MAP2K1	4.908e-12	0.0923755	0.553	0.347	1.79638e-07
AL355312.4	4.91841e-12	0.0176668	0.039	0.006	1.80019e-07
ARRDC1	4.92251e-12	0.0630244	0.286	0.144	1.80169e-07
NECAP2	4.9423e-12	0.14244	0.525	0.333	1.80893e-07
AP1G1	4.96918e-12	0.0892041	0.431	0.246	1.81877e-07
MT2A	4.97693e-12	0.0183785	0.947	0.786	1.82161e-07
LCP2	4.98383e-12	-0.424135	0.025	0.158	1.82413e-07
PACSIN2	5.00748e-12	0.0598367	0.444	0.253	1.83279e-07
CCDC80	5.08652e-12	-0.369932	0.061	0.208	1.86172e-07
RSAD2	5.15142e-12	0.0291915	0.322	0.166	1.88547e-07
TWIST1	5.15483e-12	-0.354372	0.033	0.17	1.88672e-07
PRR26	5.53693e-12	0.139473	0.078	0.022	2.02657e-07
OSBPL2	5.59175e-12	0.0745447	0.3	0.154	2.04664e-07
MRPL34	5.71122e-12	-0.494064	0.386	0.494	2.09036e-07
KIAA0319L	5.76043e-12	0.0963475	0.367	0.202	2.10838e-07
ZFYVE26	5.7687e-12	0.0600307	0.167	0.068	2.1114e-07
RABGGTA	6.01806e-12	0.0637283	0.214	0.098	2.20267e-07
COL9A2	6.49759e-12	0.0422707	0.064	0.016	2.37818e-07
PRRG2	6.71465e-12	0.046203	0.167	0.068	2.45763e-07
SLC50A1	7.03998e-12	0.116472	0.425	0.249	2.5767e-07
MT1F	7.5133e-12	-0.126621	0.494	0.297	2.74994e-07
ADGRG6	7.54227e-12	0.0712484	0.108	0.036	2.76055e-07
FOXF2	7.63281e-12	-0.248169	0.019	0.147	2.79369e-07
MPI	7.68744e-12	0.152076	0.258	0.128	2.81368e-07
ZNF609	7.69279e-12	0.1048	0.406	0.233	2.81564e-07
ACAA2	7.83005e-12	0.144737	0.597	0.394	2.86588e-07
LAMA2	7.95642e-12	-0.246468	0.019	0.146	2.91213e-07
SSUH2	8.13755e-12	0.012985	0.019	0.002	2.97843e-07
TSFM	8.14406e-12	0.178271	0.489	0.305	2.98081e-07
TCF7L2	8.74748e-12	0.212972	0.4	0.235	3.20167e-07
ZBTB42	8.79519e-12	0.0472808	0.119	0.042	3.21913e-07
TNFRSF19	8.82933e-12	0.072994	0.119	0.042	3.23162e-07
DDA1	8.88666e-12	0.0558829	0.475	0.28	3.25261e-07
KIF1BP	9.08488e-12	0.120582	0.397	0.227	3.32516e-07
CR1L	9.09819e-12	0.028655	0.05	0.01	3.33003e-07
REPIN1	9.12376e-12	0.115662	0.428	0.25	3.33939e-07
TMEM140	9.31315e-12	0.0470893	0.394	0.215	3.4087e-07
KDM7A-DT	9.49748e-12	0.0748179	0.167	0.069	3.47617e-07
HLA-DOB	9.80005e-12	0.0473285	0.058	0.014	3.58691e-07
POSTN	9.91674e-12	-1.08068	0.036	0.169	3.62963e-07
LPIN3	1.01594e-11	0.0880734	0.178	0.077	3.71843e-07
ROMO1	1.03783e-11	0.1163	0.781	0.569	3.79857e-07
SORT1	1.06222e-11	0.0672274	0.319	0.167	3.88784e-07
PDX1	1.06787e-11	0.123063	0.133	0.051	3.90852e-07
CCDC160	1.11142e-11	0.0293656	0.039	0.007	4.06792e-07
IFI27	1.12418e-11	0.217274	0.431	0.252	4.1146e-07
AFTPH	1.12723e-11	0.137541	0.372	0.207	4.12579e-07
HCFC1R1	1.14321e-11	-0.472335	0.181	0.326	4.18428e-07
EXT1	1.17878e-11	0.15019	0.489	0.301	4.31445e-07
MAATS1	1.20608e-11	0.0568651	0.067	0.017	4.41436e-07
P4HB	1.21381e-11	0.255159	0.947	0.821	4.44268e-07
B4GALT6	1.21914e-11	0.0668813	0.1	0.033	4.46217e-07
EIF1B	1.22426e-11	-0.745165	0.606	0.632	4.48092e-07
PDZD8	1.23941e-11	0.159817	0.503	0.316	4.53637e-07
MAPK8	1.24744e-11	0.12403	0.333	0.184	4.56575e-07
TMCO4	1.25247e-11	0.0628695	0.156	0.063	4.58415e-07
IRS2	1.25693e-11	0.128276	0.208	0.096	4.6005e-07
SLC25A3	1.32355e-11	-0.435566	0.875	0.813	4.84432e-07
WFDC3	1.33473e-11	0.0555752	0.094	0.03	4.88524e-07
MT1E	1.36528e-11	-0.0178824	0.647	0.456	4.99707e-07
DCDC2	1.36719e-11	0.0768348	0.2	0.089	5.00404e-07
DOCK9	1.40794e-11	0.0259701	0.225	0.104	5.1532e-07
GOLIM4	1.43788e-11	-0.443003	0.206	0.35	5.26279e-07
PLPP5	1.43864e-11	0.1353	0.469	0.29	5.26557e-07
LMO4	1.44963e-11	-0.572275	0.331	0.451	5.3058e-07
CNIH4	1.50772e-11	0.1409	0.814	0.591	5.51839e-07
SLFN11	1.51191e-11	-0.251453	0.036	0.171	5.53375e-07
PLLP	1.54427e-11	0.0811653	0.178	0.076	5.65219e-07
MEF2C	1.55847e-11	-0.376671	0.031	0.161	5.70416e-07
TUBB2A	1.57575e-11	0.171992	0.458	0.283	5.76742e-07
ERAP1	1.57663e-11	0.0706014	0.283	0.145	5.77064e-07
UNC93B1	1.62028e-11	0.0818916	0.317	0.17	5.93038e-07
ATG9A	1.65001e-11	0.123047	0.328	0.177	6.03921e-07
TOLLIP	1.65872e-11	0.0710713	0.453	0.266	6.07108e-07
ZC3H7A	1.71761e-11	0.0969387	0.422	0.244	6.28663e-07
SFT2D2	1.72547e-11	0.143006	0.572	0.372	6.31539e-07
CALU	1.73264e-11	-0.867646	0.683	0.655	6.34163e-07
C3orf80	1.74655e-11	-0.237585	0.014	0.137	6.39255e-07
PPP4C	1.77679e-11	0.141356	0.789	0.576	6.50321e-07
MGAT4B	1.78254e-11	0.0970989	0.736	0.52	6.52426e-07
DNAJB9	1.81444e-11	0.134338	0.586	0.394	6.64102e-07
TGFB1	1.81523e-11	-0.662079	0.403	0.491	6.64391e-07
ZBTB10	1.82648e-11	0.162103	0.308	0.17	6.68511e-07
RPN1	1.83409e-11	0.24014	0.744	0.544	6.71296e-07
RALA	1.83815e-11	0.255472	0.8	0.663	6.72781e-07
RPL23A	1.85966e-11	-0.336254	0.978	0.955	6.80655e-07
PTK2	1.88408e-11	0.0862477	0.547	0.341	6.89594e-07
LAMTOR3	1.92085e-11	0.108637	0.506	0.312	7.03051e-07
HS3ST3B1	1.94293e-11	0.0717429	0.153	0.061	7.11133e-07
RMDN3	1.97409e-11	0.10144	0.322	0.176	7.22536e-07
MAP3K9	1.98544e-11	0.0667824	0.097	0.031	7.2669e-07
BLNK	1.9938e-11	0.0601332	0.117	0.042	7.2975e-07
SCPEP1	2.00303e-11	-0.512177	0.25	0.391	7.3313e-07
PRR20G	2.01204e-11	0.00644556	0.008	0	7.36428e-07
PLEKHA2	2.01212e-11	0.073435	0.331	0.178	7.36456e-07
GTPBP2	2.03114e-11	0.090217	0.364	0.204	7.43418e-07
MPHOSPH6	2.07463e-11	0.117888	0.319	0.174	7.59334e-07
BTF3	2.07899e-11	-0.382264	0.947	0.866	7.60932e-07
ABI1	2.089e-11	0.156449	0.478	0.293	7.64596e-07
HSD17B7	2.104e-11	0.0923552	0.203	0.093	7.70083e-07
STK40	2.10753e-11	0.130017	0.414	0.246	7.71376e-07
SDCBP	2.14513e-11	0.249677	0.897	0.714	7.85141e-07
TAGLN	2.15606e-11	-0.928349	0.086	0.23	7.8914e-07
KIF1A	2.20534e-11	0.128351	0.164	0.07	8.07177e-07
P4HA3	2.20711e-11	-0.229064	0.019	0.141	8.07825e-07
ADGRG7	2.35173e-11	0.0219494	0.014	0.001	8.60755e-07
MMEL1	2.37032e-11	0.0356744	0.067	0.017	8.67561e-07
TBKBP1	2.38032e-11	0.0526751	0.128	0.047	8.71222e-07
PEX26	2.39193e-11	0.0880386	0.347	0.191	8.75471e-07
PLA2G4E	2.39556e-11	0.0112011	0.014	0.001	8.768e-07
RREB1	2.44313e-11	0.144343	0.342	0.19	8.94209e-07
MBOAT1	2.44623e-11	0.0341707	0.144	0.057	8.95344e-07
FBLN1	2.46248e-11	-0.311863	0.05	0.185	9.01292e-07
RASGRP3	2.48162e-11	0.0797661	0.333	0.176	9.08297e-07
BCL2L13	2.53079e-11	0.0689569	0.317	0.169	9.26295e-07
PLXNB1	2.60848e-11	0.0782703	0.197	0.089	9.54729e-07
SPPL2A	2.61385e-11	0.178404	0.764	0.573	9.56694e-07
STAMBP	2.73964e-11	0.0721329	0.358	0.197	1.00274e-06
C12orf65	2.96282e-11	0.0871713	0.267	0.137	1.08442e-06
KATNBL1	2.99199e-11	0.108922	0.561	0.366	1.0951e-06
DMTN	3.14198e-11	0.0432952	0.153	0.062	1.15e-06
CCN4	3.15422e-11	-0.287404	0.031	0.157	1.15448e-06
IDE	3.15701e-11	0.125621	0.269	0.139	1.1555e-06
TMEM62	3.19174e-11	0.0750996	0.161	0.068	1.16821e-06
FGGY	3.20135e-11	0.0789732	0.178	0.077	1.17173e-06
LINC00632	3.2297e-11	-0.199746	0.014	0.133	1.1821e-06
SLC5A5	3.24601e-11	0.0301483	0.031	0.004	1.18807e-06
AC068722.2	3.26247e-11	0.0321788	0.031	0.004	1.1941e-06
ELMO2	3.27112e-11	0.083642	0.219	0.103	1.19726e-06
VPS37C	3.31982e-11	0.0660407	0.219	0.102	1.21509e-06
PRSS2	3.38361e-11	-0.335973	0.414	0.236	1.23843e-06
TMEM63A	3.43192e-11	0.0719421	0.317	0.171	1.25612e-06
TNK1	3.61362e-11	0.0295092	0.072	0.02	1.32262e-06
RPL7	3.73222e-11	-0.364293	0.944	0.883	1.36603e-06
HABP2	3.81004e-11	0.090489	0.097	0.032	1.39451e-06
SERPINA4	3.8197e-11	0.106529	0.264	0.131	1.39805e-06
PLEKHA4	3.99003e-11	0.0627291	0.256	0.127	1.46039e-06
CRIP2	4.00661e-11	-0.579433	0.156	0.3	1.46646e-06
DNTTIP1	4.16101e-11	0.102243	0.422	0.255	1.52297e-06
UBQLN1	4.24222e-11	0.15696	0.561	0.367	1.55269e-06
ST6GAL1	4.26619e-11	0.07175	0.189	0.084	1.56147e-06
DNAJB2	4.28025e-11	0.0644226	0.303	0.162	1.56662e-06
TCN1	4.35439e-11	0.0687193	0.203	0.093	1.59375e-06
MFAP2	4.36656e-11	-0.266592	0.042	0.173	1.5982e-06
CALHM6	4.3686e-11	-0.0627611	0.331	0.182	1.59895e-06
AL021578.1	4.37884e-11	0.035131	0.044	0.009	1.6027e-06
C4BPB	4.38214e-11	0.0468968	0.069	0.019	1.60391e-06
ZNF469	4.51077e-11	-0.220313	0.025	0.147	1.65099e-06
ZNF395	4.54784e-11	0.06895	0.333	0.181	1.66455e-06
RPL13A	4.56605e-11	-0.417486	0.969	0.916	1.67122e-06
C5orf15	4.5836e-11	0.13665	0.653	0.438	1.67764e-06
XKR9	4.66037e-11	0.0333522	0.044	0.009	1.70574e-06
FAM3C	4.68425e-11	0.145191	0.722	0.506	1.71448e-06
IBTK	4.72686e-11	0.169652	0.556	0.36	1.73008e-06
CA13	4.76385e-11	0.0509116	0.122	0.045	1.74362e-06
TLE1	4.80519e-11	0.0812245	0.414	0.239	1.75875e-06
YWHAE	4.9554e-11	0.16309	0.881	0.717	1.81372e-06
MINDY1	5.00028e-11	0.0577553	0.139	0.055	1.83015e-06
SPRR1B	5.21348e-11	0.0236152	0.022	0.002	1.90819e-06
PPP1R1A	5.38923e-11	0.109759	0.172	0.074	1.97251e-06
SMYD2	5.39316e-11	0.0605766	0.231	0.112	1.97395e-06
SLC16A1	5.51695e-11	-0.281497	0.058	0.193	2.01926e-06
VPS13C	5.61511e-11	0.146416	0.719	0.504	2.05519e-06
ARHGAP12	5.68169e-11	0.0682238	0.322	0.176	2.07955e-06
GSDMD	5.72833e-11	0.0960714	0.644	0.427	2.09663e-06
CD68	5.85959e-11	-0.290778	0.469	0.267	2.14467e-06
BOLA3	5.8623e-11	0.0979626	0.556	0.37	2.14566e-06
KLHL36	5.87277e-11	0.0723876	0.372	0.21	2.14949e-06
TUBA1C	5.94351e-11	0.250802	0.811	0.609	2.17538e-06
USP42	5.95979e-11	0.0691728	0.286	0.149	2.18134e-06
SHANK2	5.9728e-11	0.0674884	0.111	0.04	2.1861e-06
N4BP2L1	6.10964e-11	0.0539365	0.244	0.121	2.23619e-06
SLC37A4	6.11666e-11	0.0507531	0.206	0.095	2.23876e-06
TRIM16	6.28926e-11	0.0663659	0.181	0.08	2.30193e-06
GYS1	6.31616e-11	0.100586	0.222	0.108	2.31178e-06
COX7A1	6.41695e-11	-0.42734	0.122	0.262	2.34867e-06
UBA1	6.47396e-11	0.151435	0.558	0.376	2.36953e-06
PARM1	6.75086e-11	0.15172	0.269	0.144	2.47088e-06
DNM3OS	6.76683e-11	-0.211831	0.017	0.133	2.47673e-06
ITGB2-AS1	6.84878e-11	0.0177413	0.044	0.009	2.50672e-06
ERBB2	7.0067e-11	0.0708231	0.244	0.12	2.56452e-06
AL590369.1	7.29352e-11	0.00852348	0.011	0.001	2.6695e-06
PTGES2	7.37386e-11	0.1195	0.486	0.302	2.69891e-06
SLC25A25-AS1	7.4144e-11	0.0560066	0.081	0.024	2.71375e-06
ZNF710	7.47977e-11	0.0538625	0.211	0.099	2.73767e-06
[truncated: 34,602 more rows]
