# Supplementary material for: Single Cell RNAseq Analysis of Cytokine-Treated Human Islets: Association of Cellular Stress with Impaired Cytokine Responsiveness
Source: Function (Oxf). 2024 Mar 27;5(4):zqae015. doi: 10.1093/function/zqae015 (PMC11237896; doi:10.1093/function/zqae015)
Supplement: zqae015_Supplemental_Files [file zqae015_supplemental_files.zip › Table_S9.xlsx]

## Sheet: Non_endo_markers_RPL5_hi_vs_RPL
Column1	p_val	avg_log2FC	pct.1	pct.2	p_val_adj
RPL11	0	0.668994	0.987	0.964	0
RPS8	0	0.857031	0.977	0.933	0
RPL5	0	1.59068	1	0.867	0
RPS7	0	0.649973	0.978	0.938	0
RPS27A	0	0.616482	0.989	0.963	0
EEF1B2	0	0.824944	0.938	0.865	0
RPL32	0	0.822223	0.987	0.95	0
RPL15	0	0.693253	0.988	0.958	0
RPSA	0	0.803202	0.95	0.877	0
RPL14	0	0.77645	0.977	0.932	0
RPL29	0	0.760167	0.972	0.927	0
RPL24	0	0.657737	0.975	0.933	0
RPL35A	0	0.688828	0.971	0.922	0
RPL9	0	0.623233	0.98	0.943	0
RPL34	0	0.710455	0.982	0.946	0
RPS3A	0	0.872019	0.981	0.947	0
RPS23	0	0.825734	0.988	0.961	0
RPS14	0	0.705256	0.989	0.961	0
RACK1	0	0.764508	0.966	0.924	0
RPS18	0	0.916335	0.992	0.975	0
RPL10A	0	0.808205	0.954	0.892	0
EEF1A1	0	0.862884	0.991	0.965	0
RPS12	0	0.700733	0.99	0.967	0
RPL30	0	0.7111	0.985	0.954	0
RPL8	0	0.595024	0.979	0.953	0
RPS6	0	0.802049	0.975	0.926	0
RPL12	0	0.763123	0.972	0.93	0
RPL7A	0	0.786329	0.986	0.953	0
RPS24	0	0.70772	0.989	0.96	0
RPS13	0	0.746045	0.973	0.933	0
RPS3	0	0.863634	0.981	0.935	0
RPS25	0	0.616384	0.972	0.922	0
RPL41	0	0.613094	0.992	0.975	0
NACA	0	0.712057	0.965	0.913	0
RPL6	0	0.77022	0.966	0.907	0
RPLP0	0	0.719911	0.958	0.909	0
RPL21	0	0.655477	0.979	0.936	0
RPL4	0	0.753475	0.898	0.815	0
RPLP1	0	0.691813	0.997	0.982	0
RPS2	0	0.749404	0.986	0.956	0
RPS15A	0	0.773588	0.982	0.937	0
RPL13	0	0.767078	0.993	0.975	0
RPL26	0	0.79328	0.985	0.957	0
SNHG29	0	0.851067	0.909	0.808	0
RPL23A	0	0.628954	0.974	0.931	0
RPL19	0	0.635889	0.987	0.958	0
RPL17	0	0.813204	0.98	0.946	0
RPL18A	0	0.694832	0.987	0.953	0
RPS16	0	0.637964	0.972	0.929	0
RPL18	0	0.710154	0.976	0.944	0
RPS9	0	0.550764	0.98	0.947	0
RPL28	0	0.659963	0.986	0.956	0
RPS5	0	0.804581	0.96	0.899	0
RPL3	0	0.711879	0.988	0.962	0
RPS4X	0	0.822837	0.978	0.938	0
RPL39	0	0.644533	0.978	0.939	0
RPL10	0	0.833989	0.995	0.976	0
RPS27	9.87843e-308	0.615884	0.987	0.96	3.6156e-303
TPT1	4.32779e-300	0.515962	0.995	0.98	1.58402e-295
RPL27	8.757e-299	0.586347	0.957	0.92	3.20515e-294
EEF1G	1.66178e-295	0.601012	0.939	0.888	6.08227e-291
RPLP2	1.20569e-292	0.57454	0.968	0.924	4.41295e-288
RPL37	9.08283e-288	0.566682	0.979	0.938	3.32441e-283
RPL7	6.06709e-278	0.655879	0.922	0.835	2.22061e-273
RPS19	1.66365e-273	0.55585	0.986	0.957	6.08913e-269
RPS15	1.0694e-262	0.504256	0.977	0.943	3.9141e-258
RPL27A	1.06149e-255	0.5429	0.977	0.939	3.88516e-251
RPL22	8.98464e-249	0.52498	0.95	0.895	3.28847e-244
SLC25A6	1.97938e-246	0.683735	0.853	0.746	7.24473e-242
RPL37A	8.01995e-246	0.528024	0.969	0.937	2.93538e-241
CTSS	1.84442e-245	-1.24887	0.429	0.679	6.75078e-241
FAU	1.70633e-241	0.505547	0.972	0.935	6.24533e-237
BTF3	1.75549e-239	0.563569	0.904	0.821	6.42528e-235
RPL36A	1.62496e-237	0.652681	0.937	0.866	5.9475e-233
NME2	1.58314e-231	0.633293	0.909	0.856	5.79443e-227
RPL23	9.52309e-230	0.622579	0.934	0.865	3.48555e-225
EEF2	8.94772e-214	0.593961	0.884	0.828	3.27496e-209
SFRP2	3.80885e-213	1.55861	0.415	0.13	1.39408e-208
CD74	2.36381e-212	-1.29427	0.26	0.535	8.65179e-208
TPM2	2.52354e-210	1.24167	0.482	0.199	9.23642e-206
LUM	2.13976e-209	1.37715	0.415	0.133	7.83172e-205
THY1	1.26136e-208	0.873216	0.387	0.109	4.61672e-204
EEF1D	1.57191e-206	0.536314	0.898	0.811	5.75334e-202
RPL35	3.36604e-201	0.494659	0.968	0.923	1.232e-196
HLA-DRA	2.03419e-198	-1.58026	0.153	0.408	7.44534e-194
NPM1	1.8112e-196	0.581531	0.896	0.83	6.62917e-192
SPON2	9.19703e-195	0.919762	0.452	0.165	3.3662e-190
MXRA8	3.26634e-192	0.545245	0.344	0.086	1.19551e-187
BGN	2.19705e-191	1.16824	0.505	0.23	8.04141e-187
UBA52	2.84713e-191	0.422877	0.959	0.909	1.04208e-186
COL6A3	7.76833e-191	1.05243	0.476	0.196	2.84329e-186
RPS11	6.71172e-190	0.481985	0.96	0.917	2.45656e-185
RPS10	2.98894e-188	0.587036	0.905	0.797	1.09398e-183
COL1A2	1.99499e-183	1.51124	0.529	0.278	7.30188e-179
CRLF1	3.56142e-181	0.882255	0.438	0.161	1.30351e-176
COL15A1	6.84654e-179	0.879576	0.485	0.214	2.5059e-174
PCOLCE	1.24403e-177	0.634007	0.421	0.15	4.55326e-173
RPL13A	5.8046e-177	0.532591	0.942	0.885	2.12454e-172
COL3A1	1.94957e-176	1.34258	0.521	0.265	7.13562e-172
GAS5	1.41435e-175	0.716015	0.673	0.445	5.17667e-171
DCN	1.93581e-172	0.84224	0.417	0.15	7.08525e-168
MGP	5.27529e-172	1.54128	0.414	0.16	1.93081e-167
FAP	6.83798e-171	0.626175	0.453	0.185	2.50277e-166
COL5A1	6.9359e-171	0.769023	0.46	0.199	2.53861e-166
THBS2	4.96932e-169	0.469225	0.376	0.116	1.81882e-164
IGFBP5	1.45527e-168	1.33729	0.508	0.249	5.32642e-164
B2M	2.54195e-168	-0.535598	0.991	0.988	9.3038e-164
COL5A2	1.94418e-166	0.727998	0.468	0.194	7.11589e-162
C15orf48	7.27037e-166	-1.1141	0.341	0.597	2.66103e-161
EIF3E	6.31664e-165	0.554785	0.775	0.624	2.31195e-160
CYGB	1.47674e-164	0.685973	0.385	0.129	5.40503e-160
RPL36	2.28093e-164	0.446076	0.975	0.93	8.34844e-160
COL1A1	1.3647e-163	1.67068	0.559	0.352	4.99495e-159
PRRX1	5.43024e-162	0.609809	0.432	0.162	1.98752e-157
HLA-DRB1	9.73311e-162	-1.0084	0.173	0.401	3.56241e-157
HLA-B	1.03578e-159	-0.633711	0.918	0.929	3.79107e-155
HLA-DQB1	7.34092e-159	-0.699528	0.073	0.269	2.68685e-154
PTAFR	1.00273e-158	-0.703849	0.085	0.288	3.6701e-154
RCN3	2.31139e-158	0.542445	0.451	0.191	8.45994e-154
ISLR	5.66888e-157	0.585965	0.288	0.069	2.07487e-152
SPOCK1	6.46408e-157	0.512777	0.344	0.109	2.36592e-152
CDH11	2.04161e-156	0.510982	0.408	0.149	7.47248e-152
FMOD	2.09432e-156	0.390326	0.36	0.116	7.66543e-152
FKBP10	3.74904e-156	0.518146	0.427	0.175	1.37219e-151
RPS21	5.18257e-155	0.474229	0.958	0.9	1.89687e-150
NTM	5.58562e-155	0.397529	0.242	0.043	2.04439e-150
CCNI	1.55487e-154	0.508593	0.872	0.808	5.69096e-150
AEBP1	1.71103e-154	0.545043	0.425	0.169	6.26254e-150
PDLIM2	2.29745e-152	0.630211	0.5	0.262	8.40891e-148
PDGFRB	2.76008e-152	0.6311	0.479	0.206	1.01022e-147
TGFB3	4.44165e-151	0.564622	0.298	0.081	1.62569e-146
C12orf57	1.4671e-150	0.589797	0.76	0.609	5.36974e-146
LYN	1.8819e-150	-0.561687	0.197	0.428	6.88795e-146
SOD2	9.29984e-150	-0.848595	0.796	0.884	3.40383e-145
SPON1	1.36969e-148	0.35004	0.267	0.061	5.01321e-144
OLFM2	3.40676e-148	0.588338	0.349	0.127	1.24691e-143
COL5A3	1.92019e-147	0.509005	0.401	0.151	7.02809e-143
COL8A1	7.42753e-147	0.542695	0.318	0.091	2.71855e-142
MYL9	7.63194e-146	0.605661	0.445	0.2	2.79337e-141
LTBP1	9.46388e-146	0.568351	0.453	0.203	3.46387e-141
ADAMTS2	1.32686e-145	0.345294	0.337	0.104	4.85642e-141
DDR2	9.6953e-143	0.404005	0.349	0.119	3.54858e-138
HLA-DMA	3.76821e-142	-0.604344	0.118	0.322	1.3792e-137
CTHRC1	1.29206e-141	0.778347	0.445	0.204	4.72906e-137
VCAN	2.08625e-141	0.791326	0.364	0.138	7.63588e-137
ADAMTS12	2.56522e-141	0.324053	0.302	0.086	9.38896e-137
NOTCH3	5.95467e-140	0.438303	0.381	0.149	2.17947e-135
COL16A1	9.18963e-140	0.328123	0.342	0.118	3.3635e-135
PIK3AP1	1.11176e-139	-0.554865	0.15	0.363	4.06916e-135
SULF1	1.47023e-139	0.510623	0.271	0.068	5.38117e-135
SAT1	5.38753e-139	-0.757674	0.87	0.896	1.97189e-134
INAFM1	5.67366e-139	0.501648	0.407	0.179	2.07662e-134
LAMP5	7.63211e-139	0.560321	0.236	0.05	2.79343e-134
SNHG5	1.04429e-138	0.542847	0.778	0.616	3.82222e-134
RPS28	2.58677e-138	0.368467	0.985	0.954	9.46785e-134
SNX10	2.05873e-137	-0.633274	0.162	0.375	7.53514e-133
SERPINF1	6.52019e-137	0.621023	0.356	0.138	2.38645e-132
VSTM4	6.54892e-137	0.349085	0.307	0.092	2.39697e-132
CAVIN3	2.45708e-136	0.651839	0.487	0.253	8.99315e-132
FBN1	3.78546e-136	0.38644	0.345	0.121	1.38552e-131
RPS29	1.25162e-135	0.473499	0.955	0.891	4.58107e-131
TAGLN	9.64562e-135	0.929197	0.312	0.105	3.53039e-130
COL6A2	1.21591e-134	0.830177	0.544	0.329	4.45036e-130
TNFAIP2	1.26389e-134	-1.13127	0.439	0.644	4.62595e-130
SPARC	1.40971e-134	0.967599	0.561	0.352	5.15968e-130
EDNRA	5.31586e-134	0.388247	0.348	0.121	1.94566e-129
CALD1	1.86636e-132	1.07016	0.678	0.536	6.83106e-128
HLA-DQA1	2.20337e-132	-0.510899	0.035	0.184	8.06454e-128
EMILIN1	1.18302e-131	0.319286	0.432	0.186	4.32998e-127
SNAI2	4.16035e-130	0.380579	0.276	0.08	1.52273e-125
HLA-DRB5	5.16308e-130	-0.609225	0.088	0.269	1.88974e-125
ICAM1	5.38031e-130	-0.911084	0.533	0.714	1.96925e-125
CTSK	1.73017e-129	0.377594	0.296	0.091	6.33259e-125
CCDC102B	2.40067e-129	0.386862	0.259	0.068	8.7867e-125
CD248	3.82829e-129	0.434198	0.259	0.068	1.40119e-124
S100A9	7.95219e-128	-1.34664	0.052	0.21	2.91058e-123
NR2F2	2.12289e-127	0.534399	0.396	0.179	7.76998e-123
COL12A1	2.99993e-127	0.323005	0.299	0.094	1.098e-122
FBLN1	1.64684e-126	0.334516	0.261	0.07	6.02758e-122
IL1B	1.81269e-126	-1.50727	0.103	0.287	6.63461e-122
HLA-C	5.26484e-126	-0.585664	0.891	0.905	1.92698e-121
GGT5	1.38822e-125	0.326798	0.362	0.138	5.08101e-121
CERCAM	1.67261e-125	0.414728	0.388	0.174	6.12191e-121
MFGE8	6.78455e-125	0.461052	0.485	0.249	2.48321e-120
COL6A1	1.05858e-124	0.776002	0.552	0.349	3.8745e-120
CARMN	2.47853e-124	0.448723	0.289	0.089	9.07168e-120
TGM2	2.51576e-124	-0.918572	0.39	0.579	9.20793e-120
LTBP2	7.918e-124	0.303109	0.277	0.082	2.89807e-119
ZFAS1	1.01366e-123	0.536217	0.829	0.717	3.71009e-119
PRDX6	4.93e-123	0.510808	0.749	0.622	1.80443e-118
SSC5D	6.3402e-123	0.26289	0.254	0.069	2.32058e-118
CRISPLD2	7.85987e-122	0.273842	0.386	0.151	2.87679e-117
PRICKLE1	1.0276e-121	0.362258	0.251	0.069	3.76112e-117
GPC6	7.82897e-121	0.383066	0.328	0.119	2.86548e-116
PHGDH	4.18589e-120	0.490103	0.335	0.139	1.53208e-115
CCDC80	5.30448e-120	0.276692	0.286	0.09	1.94149e-115
HEYL	4.00208e-119	0.394472	0.249	0.07	1.4648e-114
GPX8	2.08411e-118	0.435125	0.395	0.188	7.62804e-114
PHLDA3	2.20396e-117	0.412359	0.353	0.151	8.06673e-113
CLEC11A	3.30179e-117	0.360378	0.372	0.162	1.20849e-112
TAPBP	5.10982e-117	-0.601178	0.691	0.763	1.87024e-112
SNHG16	2.02925e-116	0.431529	0.567	0.363	7.42725e-112
RPL38	2.42778e-115	0.385991	0.939	0.889	8.88592e-111
CXCL16	8.22553e-115	-0.494413	0.173	0.365	3.01063e-110
FKBP7	1.80961e-114	0.275898	0.282	0.094	6.62334e-110
IGFBP4	2.0902e-114	0.68985	0.508	0.293	7.65033e-110
ALDH1L2	2.54843e-114	0.284414	0.254	0.078	9.32751e-110
HLA-A	3.22999e-114	-0.518906	0.912	0.921	1.18221e-109
MAP1A	1.2899e-112	0.261508	0.282	0.092	4.72117e-108
ANTXR1	4.33643e-111	0.330209	0.281	0.096	1.58718e-106
EPB41L4A-AS1	4.39985e-111	0.435529	0.462	0.246	1.61039e-106
KCNE4	6.80447e-111	0.447511	0.335	0.13	2.4905e-106
HNRNPA1	7.33751e-111	0.448196	0.842	0.738	2.6856e-106
TBX2	1.37806e-110	0.23238	0.23	0.059	5.04384e-106
SRM	1.98551e-110	0.436355	0.531	0.331	7.26716e-106
ANO1	2.3301e-110	0.302086	0.252	0.076	8.5284e-106
HSD11B1	5.36375e-110	0.34471	0.342	0.133	1.96319e-105
SLC25A3	6.24118e-110	0.404186	0.84	0.78	2.28433e-105
MMP11	1.81419e-109	0.62403	0.239	0.071	6.64012e-105
CIITA	1.33221e-108	-0.376983	0.084	0.246	4.87604e-104
BMP8A	2.27356e-108	0.288325	0.238	0.067	8.32145e-104
UQCRH	3.91044e-108	0.411538	0.841	0.738	1.43126e-103
PFDN5	4.03571e-108	0.379989	0.922	0.865	1.47711e-103
HLA-DMB	5.23361e-108	-0.439278	0.046	0.184	1.91555e-103
C3orf80	1.26348e-107	0.26612	0.197	0.044	4.62445e-103
KYNU	5.01716e-107	-0.346146	0.057	0.201	1.83633e-102
ST14	1.17346e-106	-0.468247	0.211	0.411	4.29499e-102
SCRG1	5.04254e-106	0.404512	0.169	0.03	1.84562e-101
BASP1	1.61763e-105	0.497296	0.41	0.206	5.92068e-101
RAB34	3.69651e-105	0.414043	0.436	0.23	1.35296e-100
APLP2	3.9761e-105	-0.675681	0.587	0.695	1.45529e-100
PTK7	4.96034e-105	0.387102	0.426	0.23	1.81553e-100
C11orf96	8.21157e-105	0.468157	0.51	0.277	3.00552e-100
MRC2	1.00719e-104	0.375526	0.415	0.214	3.68641e-100
RHBDF2	1.94473e-104	-0.371151	0.126	0.3	7.11792e-100
RND1	2.4564e-104	-0.584813	0.135	0.31	8.99066e-100
POSTN	3.39048e-104	0.715264	0.234	0.068	1.24095e-99
SRPX2	4.61358e-104	0.223514	0.302	0.112	1.68862e-99
STEAP1	4.94267e-104	0.412744	0.348	0.153	1.80907e-99
SUSD2	5.13612e-104	0.201838	0.207	0.051	1.87987e-99
RNF213	5.17559e-104	-0.74413	0.575	0.689	1.89432e-99
EIF1	1.74259e-103	0.302165	0.968	0.956	6.37806e-99
EIF3F	3.86078e-103	0.421671	0.727	0.575	1.41308e-98
SMIM3	4.63631e-103	0.35114	0.419	0.214	1.69694e-98
OGFRL1	1.55202e-102	-0.574336	0.24	0.422	5.68056e-98
TIMP3	1.89921e-102	0.690432	0.475	0.259	6.95129e-98
LINC00632	2.62033e-102	0.194558	0.192	0.043	9.59068e-98
FOXF2	8.44972e-102	0.217917	0.208	0.053	3.09268e-97
NR2F1	9.69439e-102	0.288675	0.225	0.065	3.54824e-97
ATP5F1D	1.51387e-101	0.401704	0.796	0.687	5.54093e-97
VAMP8	5.91091e-101	-0.546419	0.338	0.54	2.16345e-96
LINC01705	6.04373e-101	0.216727	0.171	0.033	2.21207e-96
CXCL8	6.2896e-101	-0.789669	0.517	0.731	2.30205e-96
NID1	8.75727e-101	0.296839	0.39	0.177	3.20525e-96
ACTA2	1.13886e-100	0.546621	0.214	0.058	4.16835e-96
LDHB	1.26777e-100	0.441516	0.651	0.462	4.64017e-96
SNHG6	5.74327e-100	0.444868	0.719	0.56	2.1021e-95
F11R	7.15104e-100	-0.361917	0.212	0.415	2.61735e-95
NME1	7.39826e-100	0.469912	0.545	0.369	2.70784e-95
CCN4	1.83907e-99	0.216061	0.22	0.061	6.73116e-95
PLXDC1	3.16497e-99	0.29936	0.243	0.076	1.15841e-94
MSR1	3.99082e-99	-0.693328	0.021	0.127	1.46068e-94
MMP2	6.78035e-99	0.506894	0.392	0.19	2.48168e-94
LAMA2	6.92899e-99	0.190791	0.206	0.053	2.53608e-94
IL1A	1.40237e-98	-0.984941	0.085	0.236	5.13283e-94
P3H1	2.75011e-98	0.313729	0.374	0.181	1.00657e-93
TWIST1	3.82347e-98	0.272336	0.235	0.071	1.39943e-93
EHD4	1.38016e-97	-0.429072	0.213	0.402	5.05152e-93
TGFB1I1	1.38648e-97	0.391288	0.43	0.227	5.07467e-93
NBL1	1.68737e-97	0.573682	0.528	0.349	6.17595e-93
FN1	3.30884e-97	0.692427	0.591	0.422	1.21107e-92
ADGRA2	5.5441e-97	0.186432	0.236	0.072	2.0292e-92
SDS	9.4231e-97	-1.3413	0.028	0.141	3.44895e-92
LOXL2	2.53977e-96	0.303416	0.451	0.237	9.2958e-92
GUCY1A1	2.73541e-96	0.363697	0.322	0.139	1.00119e-91
SNHG32	3.02118e-96	0.393964	0.455	0.262	1.10578e-91
CDCP1	3.3527e-96	-0.473156	0.179	0.356	1.22712e-91
C1QB	5.69807e-96	-1.5475	0.032	0.146	2.08555e-91
ISG20	8.95454e-96	-0.757008	0.498	0.644	3.27745e-91
EID1	9.29491e-96	0.462837	0.794	0.713	3.40203e-91
HLA-F	1.24467e-95	-0.592774	0.433	0.579	4.55563e-91
SPINT1	1.3685e-95	-0.54459	0.225	0.41	5.00884e-91
MS4A7	1.65009e-95	-0.781758	0.025	0.134	6.03948e-91
RNASE1	1.65509e-95	-0.81966	0.15	0.32	6.0578e-91
SEPTIN6	3.48251e-95	0.39521	0.359	0.176	1.27464e-90
CRTAP	4.91488e-95	0.320303	0.458	0.265	1.7989e-90
NDN	5.06387e-95	0.27376	0.373	0.182	1.85343e-90
NT5DC2	7.22588e-95	0.408288	0.391	0.202	2.64474e-90
NAP1L1	8.98984e-95	0.432194	0.794	0.698	3.29037e-90
C1QC	1.06049e-94	-1.00144	0.029	0.14	3.88149e-90
COPZ2	2.74334e-94	0.23119	0.242	0.083	1.00409e-89
UNC5B	4.39036e-94	0.337848	0.429	0.224	1.60692e-89
CD274	7.93739e-94	-0.483301	0.144	0.304	2.90516e-89
EFEMP2	1.21192e-93	0.330077	0.391	0.204	4.43574e-89
SQOR	1.22164e-93	-0.471854	0.308	0.478	4.47131e-89
HOXB2	4.76862e-92	0.301515	0.341	0.153	1.74536e-87
RPL31	5.6998e-92	0.432104	0.813	0.691	2.08618e-87
UBD	7.80019e-92	-0.694124	0.192	0.359	2.85495e-87
LTBP4	1.01307e-91	0.273311	0.303	0.126	3.70793e-87
MAGEH1	1.77172e-91	0.253011	0.356	0.168	6.48469e-87
CSTB	1.85168e-91	-0.717649	0.81	0.832	6.77732e-87
KRT10	5.26134e-91	0.390953	0.774	0.664	1.9257e-86
LHFPL6	6.19482e-91	0.28555	0.36	0.163	2.26736e-86
HLA-E	1.16389e-90	-0.553105	0.843	0.869	4.25996e-86
IDO1	2.62987e-90	-1.20362	0.287	0.455	9.6256e-86
SYNGR2	1.26983e-89	-0.308576	0.217	0.405	4.6477e-85
GBP5	3.88107e-89	-1.00953	0.17	0.329	1.42051e-84
SGCD	4.3622e-89	0.16152	0.133	0.019	1.59661e-84
SCARA3	9.35158e-89	0.168934	0.171	0.039	3.42277e-84
RBM47	1.43048e-88	-0.371643	0.201	0.38	5.23569e-84
CFLAR	3.81054e-88	-0.5009	0.489	0.628	1.39469e-83
IFI30	6.37656e-88	-1.22835	0.404	0.546	2.33388e-83
GXYLT2	6.47539e-88	0.170478	0.165	0.038	2.37006e-83
MEIS3	6.59435e-88	0.184726	0.225	0.072	2.4136e-83
CX3CL1	8.13201e-88	-1.27263	0.196	0.358	2.9764e-83
CNDP2	8.37535e-88	-0.464814	0.409	0.558	3.06546e-83
VIM	8.69008e-88	0.520528	0.883	0.817	3.18066e-83
PYCR1	1.58494e-87	0.239656	0.234	0.085	5.80104e-83
FUCA1	1.73538e-87	-0.634664	0.124	0.278	6.35168e-83
TYMP	2.71903e-87	-0.812719	0.721	0.756	9.95194e-83
SAA2	4.40888e-87	-0.798697	0.039	0.152	1.61369e-82
FOXS1	8.14028e-87	0.227614	0.144	0.025	2.97942e-82
CYBRD1	9.90629e-87	0.215515	0.272	0.107	3.6258e-82
KDELR3	1.44364e-86	0.277044	0.309	0.142	5.28387e-82
RPS17	1.82641e-86	0.404163	0.846	0.777	6.68485e-82
TNFSF10	2.15751e-86	-0.867371	0.401	0.562	7.89669e-82
GREM1	2.47795e-86	0.441572	0.188	0.051	9.06956e-82
BAG2	3.07082e-86	0.243601	0.224	0.076	1.12395e-81
PRRX2	8.04462e-86	0.229256	0.177	0.046	2.94441e-81
HLA-DPA1	1.2765e-85	-0.919721	0.152	0.302	4.67212e-81
PLA2G7	2.12122e-85	-0.70449	0.028	0.13	7.76386e-81
DUOX2	2.19104e-85	-1.0102	0.193	0.355	8.01942e-81
PLAC9	2.77442e-85	0.22263	0.199	0.058	1.01547e-80
CXCL10	3.27774e-85	-0.883313	0.334	0.521	1.19969e-80
P4HA3	3.33072e-85	0.175148	0.196	0.057	1.21908e-80
CREB3L1	4.30674e-85	0.288323	0.305	0.14	1.57631e-80
UCHL1	5.96674e-85	0.335048	0.276	0.115	2.18389e-80
LAMC3	9.24061e-85	0.183113	0.282	0.11	3.38216e-80
F2R	1.28005e-84	0.243278	0.363	0.169	4.6851e-80
IGFBP6	4.57149e-84	0.388224	0.429	0.24	1.67321e-79
LAMB3	4.9137e-84	-0.835586	0.274	0.435	1.79846e-79
SH3PXD2A	5.15181e-84	0.356364	0.401	0.22	1.88561e-79
ITGB2	1.05714e-83	-0.594887	0.035	0.143	3.86925e-79
ZCCHC24	1.10463e-83	0.234443	0.222	0.076	4.04306e-79
TBX3	2.78832e-83	0.260815	0.348	0.157	1.02055e-78
ATP1B1	6.64316e-83	-0.816443	0.354	0.521	2.43146e-78
LXN	6.83773e-83	0.467883	0.388	0.209	2.50268e-78
TOMM7	1.2141e-82	0.362539	0.859	0.781	4.44373e-78
SERP1	1.53767e-82	0.357791	0.83	0.75	5.62804e-78
LRP1	1.66245e-82	0.356164	0.507	0.336	6.08472e-78
RASGRP3	1.86651e-82	-0.268792	0.117	0.27	6.83163e-78
C1QA	2.28049e-82	-0.938392	0.024	0.121	8.34682e-78
RPL22L1	3.75699e-82	0.462585	0.611	0.464	1.3751e-77
SDC4	8.8923e-82	-1.0666	0.331	0.487	3.25467e-77
CCDC74A	8.96919e-82	0.144592	0.154	0.034	3.28281e-77
NID2	9.94801e-82	0.159519	0.279	0.109	3.64107e-77
SEPTIN11	2.08873e-81	0.464901	0.485	0.32	7.64494e-77
CXCL11	2.56568e-81	-1.53177	0.22	0.374	9.39066e-77
BMP1	2.69697e-81	0.211571	0.38	0.199	9.87118e-77
NOP53	6.54932e-81	0.426413	0.722	0.569	2.39712e-76
SAA1	6.85851e-81	-0.972427	0.044	0.155	2.51028e-76
CCL26	6.99841e-81	1.25785	0.194	0.06	2.56149e-76
FCGR2A	1.43505e-80	-1.01288	0.035	0.137	5.25242e-76
COL18A1	1.69954e-80	0.431533	0.669	0.539	6.2205e-76
NEAT1	2.17034e-80	-0.790103	0.884	0.908	7.94365e-76
PLEK	2.20362e-80	-0.829151	0.025	0.119	8.06548e-76
CXCL9	3.57259e-80	-1.47886	0.241	0.4	1.3076e-75
MFAP2	3.77089e-80	0.229753	0.229	0.084	1.38018e-75
TNFRSF1B	4.32877e-80	-0.299698	0.077	0.207	1.58437e-75
NCF2	6.32834e-80	-0.317417	0.05	0.163	2.31623e-75
TMEM98	6.90857e-80	0.268472	0.399	0.223	2.5286e-75
SLAMF7	1.08755e-79	-0.432552	0.021	0.112	3.98055e-75
SPP1	1.20327e-79	-1.23053	0.208	0.372	4.4041e-75
KANK4	1.51487e-79	0.283112	0.145	0.031	5.54456e-75
ATP5MC2	1.7677e-79	0.374456	0.82	0.717	6.46996e-75
EVA1B	2.94283e-79	0.418113	0.547	0.38	1.0771e-74
DNM3OS	5.53287e-79	0.169378	0.184	0.053	2.02508e-74
DUOXA2	5.8012e-79	-1.00043	0.195	0.354	2.1233e-74
SEC11A	6.43055e-79	0.343488	0.806	0.728	2.35364e-74
CYBB	6.67244e-79	-0.367183	0.014	0.097	2.44218e-74
CXCL1	8.10198e-79	-1.27002	0.297	0.452	2.9654e-74
SPI1	9.96208e-79	-0.328972	0.024	0.119	3.64622e-74
EBI3	1.53215e-78	-0.204152	0.028	0.125	5.60783e-74
ADAM28	1.54071e-78	-0.247636	0.039	0.145	5.63914e-74
MS4A4A	1.60687e-78	-0.316338	0.019	0.107	5.88129e-74
HEPH	1.9886e-78	0.124912	0.165	0.042	7.27847e-74
ITGB6	2.24616e-78	-0.664695	0.161	0.31	8.22116e-74
AIF1	2.34607e-78	-0.675256	0.033	0.134	8.58686e-74
BIRC3	2.65299e-78	-0.794041	0.245	0.407	9.71023e-74
MIR100HG	1.67856e-77	0.206817	0.235	0.09	6.1437e-73
CYP1B1	1.91845e-77	0.677353	0.304	0.149	7.02172e-73
LAMC2	7.38985e-77	-0.732011	0.15	0.297	2.70476e-72
TMEM45A	1.17817e-76	0.279634	0.435	0.252	4.31223e-72
TOMM20	1.45394e-76	0.302557	0.811	0.722	5.32158e-72
DIO2	1.69741e-76	0.27103	0.135	0.027	6.21267e-72
SSPN	1.79667e-76	0.269999	0.28	0.127	6.576e-72
APEX1	1.98376e-76	0.313182	0.516	0.34	7.26077e-72
LAMA4	2.14916e-76	0.17796	0.395	0.195	7.86614e-72
C3	9.54494e-76	-0.96	0.239	0.392	3.49354e-71
COMP	9.85429e-76	0.446496	0.162	0.043	3.60677e-71
SLCO2B1	1.21535e-75	-0.270549	0.014	0.094	4.4483e-71
CD86	1.24182e-75	-0.257011	0.016	0.098	4.54518e-71
SLC43A3	1.60905e-75	-0.456724	0.238	0.397	5.88927e-71
GFPT2	3.31727e-75	0.232111	0.269	0.113	1.21415e-70
FGD6	3.75955e-75	-0.305032	0.121	0.262	1.37603e-70
LILRB4	5.63807e-75	-0.223928	0.01	0.085	2.06359e-70
DSTN	6.55594e-75	0.345155	0.843	0.779	2.39954e-70
SLC1A5	6.75146e-75	0.24946	0.283	0.13	2.4711e-70
IGSF6	7.38e-75	-0.564167	0.024	0.113	2.70115e-70
LYZ	7.84019e-75	-0.793789	0.168	0.325	2.86959e-70
RSL24D1	7.9592e-75	0.334807	0.654	0.513	2.91315e-70
HTRA3	7.96157e-75	0.251271	0.315	0.144	2.91402e-70
CAMK2N1	1.26929e-74	0.383872	0.517	0.327	4.64574e-70
CYBA	1.29587e-74	-0.743322	0.716	0.742	4.74301e-70
BNC2	2.07835e-74	0.170005	0.191	0.061	7.60696e-70
SCARF1	2.92994e-74	-0.285643	0.067	0.188	1.07239e-69
ADAM12	5.94942e-74	0.209646	0.274	0.122	2.17755e-69
REXO2	1.09406e-73	0.357878	0.578	0.432	4.00438e-69
YIF1A	1.63386e-73	0.350628	0.605	0.467	5.9801e-69
VNN1	1.97826e-73	-0.448931	0.128	0.271	7.24064e-69
CLDN7	1.99448e-73	-0.485177	0.263	0.435	7.29998e-69
LINC02609	3.29831e-73	0.163148	0.166	0.048	1.20721e-68
IL1RN	3.33799e-73	-0.594324	0.028	0.119	1.22174e-68
CHCHD2	7.58327e-73	0.258681	0.921	0.879	2.77555e-68
DAPP1	9.24182e-73	-0.136929	0.025	0.114	3.3826e-68
TMEM59L	9.86864e-73	0.145631	0.163	0.045	3.61202e-68
MX1	1.28141e-72	-0.547282	0.245	0.397	4.69009e-68
TRIM31	1.4435e-72	-0.276016	0.026	0.115	5.28336e-68
ANXA6	1.90967e-72	0.263284	0.388	0.22	6.9896e-68
FAM114A1	2.02445e-72	0.350508	0.523	0.36	7.40968e-68
FGL2	2.71581e-72	-0.591509	0.043	0.144	9.94013e-68
GEM	3.81054e-72	0.297819	0.337	0.17	1.3947e-67
P3H4	5.33307e-72	0.200682	0.287	0.134	1.95196e-67
LZTS1	9.15347e-72	0.140937	0.144	0.034	3.35026e-67
CFB	1.28607e-71	-1.07441	0.331	0.469	4.70715e-67
OSTC	1.70002e-71	0.342526	0.773	0.695	6.22224e-67
ECM1	2.2894e-71	0.19868	0.338	0.172	8.37942e-67
TKT	3.4269e-71	0.378423	0.691	0.562	1.25428e-66
SERPINB7	4.42903e-71	-1.35725	0.053	0.159	1.62107e-66
LMCD1	6.15772e-71	0.21507	0.28	0.127	2.25379e-66
NXN	6.6338e-71	0.21484	0.296	0.145	2.42804e-66
FBLN2	8.59759e-71	0.138122	0.148	0.038	3.1468e-66
LMO4	2.2719e-70	0.378619	0.514	0.354	8.31538e-66
ETS2	3.96044e-70	-0.399554	0.303	0.462	1.44956e-65
FCGR2B	4.43822e-70	-0.35268	0.015	0.093	1.62443e-65
ADAMDEC1	5.1733e-70	-0.295313	0.017	0.097	1.89348e-65
NR2F1-AS1	5.31787e-70	0.216141	0.172	0.053	1.9464e-65
UCP2	6.92486e-70	-0.388428	0.044	0.146	2.53457e-65
UQCRB	7.23955e-70	0.298251	0.886	0.821	2.64975e-65
SGPP2	7.35724e-70	-0.477704	0.126	0.259	2.69282e-65
ITGA11	2.52467e-69	0.116606	0.126	0.026	9.24056e-65
SERPINB9	3.33624e-69	-0.264912	0.136	0.278	1.2211e-64
SECTM1	6.88311e-69	-0.377405	0.111	0.239	2.51929e-64
NDUFA4L2	8.68827e-69	0.291675	0.326	0.158	3.18e-64
IKBIP	8.79e-69	0.27962	0.485	0.319	3.21723e-64
TMED3	2.01343e-68	0.323591	0.549	0.41	7.36937e-64
SDC2	2.27079e-68	0.248556	0.429	0.258	8.31133e-64
SLC44A4	3.86538e-68	-0.391339	0.146	0.286	1.41477e-63
SERPINH1	4.32943e-68	0.405104	0.58	0.457	1.58462e-63
CCL20	5.96818e-68	-1.2645	0.225	0.375	2.18441e-63
SCG2	1.07086e-67	0.451666	0.353	0.195	3.91946e-63
MAGED1	1.1596e-67	0.289126	0.426	0.269	4.24425e-63
NCEH1	1.47765e-67	-0.270549	0.119	0.254	5.40835e-63
ASPN	2.86628e-67	0.410857	0.137	0.034	1.04909e-62
GRN	3.50821e-67	-0.637368	0.679	0.72	1.28404e-62
FPR3	3.7436e-67	-0.259389	0.013	0.086	1.3702e-62
GNG11	6.56297e-67	0.247979	0.575	0.361	2.40211e-62
FIBIN	8.02218e-67	0.139405	0.103	0.015	2.9362e-62
PHB2	9.60306e-67	0.320289	0.608	0.46	3.51481e-62
SHMT2	1.008e-66	0.277381	0.413	0.255	3.68939e-62
CAV1	1.08605e-66	0.385387	0.415	0.243	3.97506e-62
GCSH	1.12227e-66	0.242928	0.39	0.228	4.10762e-62
AZIN2	1.19231e-66	0.14278	0.2	0.073	4.36396e-62
HDDC2	1.38107e-66	0.264116	0.472	0.309	5.05486e-62
MYC	1.39975e-66	0.182243	0.249	0.108	5.12323e-62
PPIB	1.7377e-66	0.292089	0.863	0.841	6.36015e-62
CD40	2.28344e-66	-0.528436	0.416	0.549	8.35763e-62
MAGI2-AS3	2.44091e-66	0.17154	0.324	0.161	8.93396e-62
DSC2	2.66771e-66	-0.251816	0.146	0.288	9.7641e-62
A1BG	4.30347e-66	0.231395	0.355	0.194	1.57511e-61
RTRAF	4.40362e-66	0.323389	0.74	0.646	1.61177e-61
CLEC4E	4.48177e-66	-0.335652	0.02	0.099	1.64037e-61
MAST4	4.70784e-66	-0.35711	0.208	0.356	1.72312e-61
TWIST2	4.86426e-66	0.151212	0.158	0.046	1.78037e-61
DAPK1	4.95873e-66	-0.226465	0.102	0.228	1.81494e-61
PHLDB1	6.17414e-66	0.162457	0.335	0.17	2.2598e-61
SAMHD1	6.77598e-66	-0.450893	0.289	0.429	2.48008e-61
C19orf53	7.98087e-66	0.308045	0.77	0.68	2.92108e-61
NREP	8.08524e-66	0.332188	0.338	0.187	2.95928e-61
C5AR1	8.111e-66	-0.277483	0.018	0.094	2.96871e-61
GK	1.24948e-65	-0.539284	0.245	0.383	4.57322e-61
IL3RA	1.59633e-65	-0.401488	0.064	0.175	5.84273e-61
BEX3	1.62854e-65	0.325972	0.537	0.38	5.96063e-61
TMEM119	2.16914e-65	0.129238	0.111	0.02	7.93929e-61
PCDH18	2.50996e-65	0.137783	0.132	0.031	9.18672e-61
TNF	3.19988e-65	-0.271921	0.037	0.131	1.17119e-60
MT-ND4	3.80368e-65	-0.334366	0.954	0.954	1.39218e-60
METRN	4.04672e-65	0.244092	0.433	0.268	1.48114e-60
FLNB	4.85027e-65	-0.32996	0.239	0.398	1.77525e-60
AP2M1	5.81819e-65	0.357991	0.716	0.629	2.12952e-60
HTRA1	6.07945e-65	0.45741	0.417	0.253	2.22514e-60
SLC7A7	6.75531e-65	-0.310625	0.048	0.144	2.47251e-60
FKBP14	7.18076e-65	0.206405	0.309	0.158	2.62823e-60
ANKRD22	9.41357e-65	-0.252775	0.024	0.104	3.44546e-60
SELENOM	1.57425e-64	0.40488	0.747	0.663	5.76189e-60
COX7A2L	4.14669e-64	0.293236	0.703	0.591	1.51773e-59
TFEC	4.35328e-64	-0.194288	0.014	0.084	1.59334e-59
PRAF2	5.0479e-64	0.17983	0.259	0.119	1.84758e-59
KLF9	5.38245e-64	0.292723	0.464	0.303	1.97003e-59
ITM2C	5.8488e-64	0.338319	0.526	0.371	2.14072e-59
EIF3K	9.42083e-64	0.313577	0.805	0.719	3.44812e-59
HLA-DQA2	1.05201e-63	-0.159168	0.019	0.095	3.85044e-59
CD99	1.25637e-63	0.365353	0.708	0.597	4.59844e-59
PDGFB	1.66353e-63	-0.420642	0.104	0.231	6.0887e-59
CASC15	1.78507e-63	0.237215	0.3	0.15	6.53354e-59
DACT1	1.81199e-63	0.166094	0.172	0.058	6.63206e-59
KCNJ8	2.01094e-63	0.171861	0.145	0.041	7.36026e-59
P2RY6	2.47835e-63	-0.358877	0.067	0.177	9.07102e-59
CDKN1A	2.67109e-63	-0.479347	0.456	0.586	9.77647e-59
SPINT2	3.03323e-63	-0.441879	0.355	0.521	1.11019e-58
CDK4	3.03612e-63	0.283132	0.494	0.338	1.11125e-58
CD68	3.39444e-63	-0.703765	0.218	0.351	1.2424e-58
SERPINB1	4.43974e-63	-0.452294	0.527	0.652	1.62499e-58
CD14	4.90877e-63	-0.781844	0.038	0.127	1.79666e-58
PTMA	5.64049e-63	0.178067	0.978	0.959	2.06448e-58
APOC1	6.61663e-63	-1.00821	0.053	0.151	2.42175e-58
DKK3	7.42565e-63	0.150445	0.251	0.109	2.71786e-58
MZT2B	8.97279e-63	0.288456	0.817	0.736	3.28413e-58
NFKBIA	1.14499e-62	-0.58596	0.635	0.732	4.19079e-58
ITGA6	1.15185e-62	-0.257252	0.139	0.276	4.21587e-58
CLEC7A	1.46342e-62	-0.202244	0.014	0.083	5.35628e-58
THEMIS2	1.77765e-62	-0.182427	0.044	0.138	6.50636e-58
BHMT2	1.87956e-62	0.101988	0.158	0.049	6.87938e-58
PIGR	2.14695e-62	-0.933664	0.158	0.29	7.85805e-58
PLSCR4	3.31673e-62	0.227691	0.309	0.165	1.21396e-57
RASGRP1	3.49943e-62	-0.282608	0.091	0.208	1.28083e-57
GIMAP4	4.23732e-62	-0.29587	0.065	0.173	1.5509e-57
MUC1	5.23029e-62	-0.701471	0.231	0.376	1.91434e-57
COL14A1	7.04475e-62	0.165386	0.135	0.035	2.57845e-57
WFDC2	8.86914e-62	-0.969237	0.183	0.319	3.24619e-57
TIMP1	9.25482e-62	0.525688	0.788	0.781	3.38736e-57
ITGAX	1.11829e-61	-0.246977	0.016	0.086	4.09305e-57
CAPG	1.32312e-61	-0.293093	0.17	0.316	4.84276e-57
RASL12	1.49033e-61	0.140873	0.147	0.043	5.45476e-57
HAVCR2	1.50829e-61	-0.257229	0.023	0.101	5.52051e-57
APRT	1.51238e-61	0.319316	0.763	0.665	5.53547e-57
CAMLG	1.58791e-61	0.264633	0.492	0.333	5.81193e-57
LAMB1	2.38451e-61	0.191077	0.448	0.275	8.72754e-57
IMPDH2	2.46114e-61	0.230237	0.374	0.221	9.00803e-57
SSR2	3.50487e-61	0.267931	0.805	0.749	1.28282e-56
EZR	3.91105e-61	-0.251255	0.286	0.454	1.43148e-56
EIF4B	4.02051e-61	0.345919	0.691	0.572	1.47155e-56
RABAC1	4.7889e-61	0.28714	0.82	0.772	1.75278e-56
GBP4	5.85799e-61	-0.704186	0.424	0.556	2.14408e-56
PLAT	7.0321e-61	0.122627	0.394	0.217	2.57382e-56
COMMD6	7.63511e-61	0.340733	0.801	0.701	2.79453e-56
SWI5	8.04522e-61	0.177886	0.356	0.201	2.94463e-56
S100A10	1.02022e-60	-0.452447	0.758	0.799	3.73409e-56
CXCL3	1.39087e-60	-1.10654	0.256	0.395	5.09072e-56
JTB	1.98902e-60	0.315517	0.742	0.653	7.28002e-56
MT-CO1	2.24175e-60	-0.397816	0.965	0.968	8.20504e-56
IL18BP	2.3705e-60	-0.354991	0.159	0.286	8.67628e-56
ZNF469	3.47554e-60	0.130685	0.194	0.074	1.27208e-55
C1QTNF6	4.16997e-60	0.122574	0.199	0.078	1.52625e-55
CCL3	4.26047e-60	-1.5284	0.072	0.175	1.55937e-55
CD300A	4.2804e-60	-0.401117	0.037	0.124	1.56667e-55
CSF1R	4.30134e-60	-0.196091	0.016	0.086	1.57433e-55
PDZK1IP1	5.9219e-60	-0.598232	0.202	0.34	2.16748e-55
MMP12	7.34024e-60	-1.35614	0.018	0.089	2.6866e-55
SNN	8.91458e-60	-0.199544	0.124	0.25	3.26283e-55
CALU	9.42358e-60	0.40601	0.682	0.62	3.44912e-55
PXDN	1.0354e-59	0.111472	0.472	0.277	3.78965e-55
MAP1B	1.20545e-59	0.265805	0.495	0.32	4.41206e-55
TTC3	1.7995e-59	0.337614	0.65	0.533	6.58636e-55
ALCAM	2.80424e-59	-0.342109	0.23	0.368	1.02638e-54
IL4I1	3.10741e-59	-0.676656	0.098	0.206	1.13734e-54
LGALS9	3.17154e-59	-0.290784	0.261	0.401	1.16081e-54
B3GNT5	3.59087e-59	-0.184875	0.106	0.227	1.3143e-54
STXBP2	4.62663e-59	-0.167007	0.131	0.262	1.69339e-54
MARCH1	4.71896e-59	-0.193714	0.016	0.084	1.72719e-54
EIF3L	5.14346e-59	0.303816	0.513	0.368	1.88256e-54
FHL2	5.97406e-59	0.206303	0.258	0.125	2.18657e-54
ARL3	6.33664e-59	0.25194	0.5	0.352	2.31927e-54
SLPI	8.14634e-59	-0.917915	0.13	0.254	2.98164e-54
NES	1.1029e-58	0.148541	0.317	0.16	4.03672e-54
PODN	1.34227e-58	0.110849	0.112	0.025	4.91286e-54
IFNGR2	1.42426e-58	-0.417567	0.458	0.572	5.21293e-54
HLA-DPB1	1.66885e-58	-0.790445	0.252	0.374	6.10817e-54
PSTPIP2	2.04403e-58	-0.271426	0.107	0.223	7.48136e-54
HCK	2.06848e-58	-0.166331	0.014	0.081	7.57083e-54
OAT	2.45169e-58	0.239354	0.407	0.252	8.97344e-54
KANK2	2.62791e-58	0.183975	0.271	0.131	9.61841e-54
CCL8	2.74272e-58	-1.04306	0.145	0.273	1.00386e-53
UXT	2.86691e-58	0.28938	0.695	0.572	1.04932e-53
ERO1A	3.17347e-58	-0.494198	0.63	0.697	1.16152e-53
INHBA	3.30414e-58	0.187309	0.415	0.244	1.20935e-53
CCL2	3.47481e-58	-0.840402	0.525	0.625	1.27182e-53
MXRA7	5.27455e-58	0.275959	0.564	0.417	1.93054e-53
RAB11FIP1	6.44787e-58	-0.400235	0.246	0.4	2.35999e-53
EFNA1	6.91294e-58	-0.375343	0.155	0.289	2.53021e-53
PIEZO2	7.31957e-58	0.158818	0.139	0.041	2.67903e-53
LTB	7.99639e-58	-0.422518	0.115	0.239	2.92676e-53
CASP10	1.06266e-57	-0.203337	0.088	0.199	3.88944e-53
PTGDS	1.15191e-57	0.240524	0.155	0.05	4.21612e-53
RNASE6	1.1575e-57	-0.187372	0.013	0.077	4.23655e-53
ADAMTS9	1.35201e-57	-0.640202	0.171	0.299	4.94848e-53
MET	1.69832e-57	-0.283596	0.144	0.272	6.21604e-53
XDH	1.71867e-57	-0.177455	0.019	0.09	6.29049e-53
PECAM1	1.97965e-57	-0.423435	0.062	0.165	7.24573e-53
NFATC4	2.05346e-57	0.107735	0.235	0.105	7.51587e-53
ENC1	2.0544e-57	0.326873	0.381	0.231	7.5193e-53
SUCNR1	3.04886e-57	-0.21191	0.012	0.074	1.11591e-52
MMP7	3.12458e-57	-0.984299	0.196	0.329	1.14363e-52
LEF1	3.52716e-57	0.0912101	0.118	0.029	1.29097e-52
C2orf27A	4.34256e-57	0.191279	0.279	0.144	1.58942e-52
GLRX5	4.5882e-57	0.258414	0.563	0.416	1.67933e-52
HLA-DOA	5.08202e-57	-0.0935321	0.009	0.068	1.86007e-52
PRDX4	5.31029e-57	0.288511	0.735	0.656	1.94362e-52
HDLBP	5.70115e-57	0.322075	0.707	0.638	2.08668e-52
PI3	6.27835e-57	-1.15998	0.052	0.144	2.29794e-52
RNF152	6.37541e-57	0.158949	0.182	0.07	2.33346e-52
SMIM25	6.38918e-57	-0.152092	0.017	0.084	2.3385e-52
ACSL5	8.48954e-57	-0.152072	0.054	0.149	3.10726e-52
PRKG1	9.27205e-57	0.121861	0.215	0.091	3.39366e-52
ARNTL2	9.82045e-57	-0.228747	0.123	0.243	3.59438e-52
EIF3H	1.05997e-56	0.320638	0.71	0.588	3.87961e-52
GSAP	1.07795e-56	-0.184105	0.067	0.167	3.9454e-52
FHL1	1.90202e-56	0.121119	0.169	0.061	6.9616e-52
MPEG1	2.08907e-56	-0.229738	0.012	0.074	7.64619e-52
CPT1C	2.19024e-56	0.0955727	0.153	0.05	8.01651e-52
SGCE	2.82105e-56	0.152043	0.277	0.137	1.03253e-51
OSR2	4.11373e-56	0.0996765	0.073	0.006	1.50567e-51
ESD	4.73021e-56	0.280215	0.568	0.429	1.7313e-51
LIPH	5.34477e-56	-0.241919	0.087	0.197	1.95624e-51
CDH1	5.89819e-56	-0.467654	0.228	0.362	2.15879e-51
P3H3	5.98122e-56	0.103801	0.223	0.099	2.18919e-51
OST4	7.00298e-56	0.24381	0.88	0.822	2.56316e-51
PKDCC	8.36131e-56	0.147233	0.136	0.041	3.06032e-51
SNHG7	9.39575e-56	0.242442	0.418	0.264	3.43894e-51
EPHA3	1.16166e-55	0.119248	0.119	0.03	4.25177e-51
ELF3	1.42931e-55	-0.485319	0.263	0.41	5.23142e-51
DANCR	1.68935e-55	0.193713	0.327	0.184	6.18319e-51
CBR1	1.76352e-55	0.289628	0.493	0.356	6.45467e-51
CXCL5	1.80232e-55	-1.32771	0.08	0.181	6.59666e-51
CXCL2	1.92668e-55	-0.80749	0.341	0.475	7.05185e-51
CCR1	1.96688e-55	-0.281273	0.029	0.104	7.19897e-51
ZNF580	1.97423e-55	0.20449	0.378	0.232	7.22586e-51
CSF2RB	2.2725e-55	-0.272667	0.037	0.121	8.31756e-51
TGFB1	2.51768e-55	0.355421	0.54	0.417	9.21497e-51
SLC6A14	2.53927e-55	-0.336931	0.04	0.124	9.29399e-51
LCN2	3.11022e-55	-0.821059	0.293	0.433	1.13837e-50
FRMD4B	4.05652e-55	-0.208235	0.092	0.203	1.48473e-50
SSR3	4.12136e-55	0.273662	0.776	0.709	1.50846e-50
STRAP	4.43737e-55	0.298347	0.652	0.53	1.62412e-50
SYK	5.72201e-55	-0.129891	0.051	0.142	2.09431e-50
S1PR3	6.64285e-55	0.154527	0.254	0.119	2.43135e-50
OLFML2B	7.29043e-55	0.164276	0.134	0.041	2.66837e-50
PSD	8.86903e-55	0.116941	0.12	0.032	3.24615e-50
PLA1A	9.55999e-55	-0.187887	0.028	0.102	3.49905e-50
STRA6	9.56373e-55	0.141028	0.131	0.038	3.50042e-50
CNPY4	9.82549e-55	0.10301	0.202	0.084	3.59623e-50
FMO1	1.1203e-54	0.110759	0.073	0.007	4.10039e-50
CD163	1.35099e-54	-0.175991	0.011	0.071	4.94476e-50
NEURL3	1.52859e-54	-0.265175	0.146	0.275	5.5948e-50
CCNB1IP1	1.62048e-54	0.169101	0.266	0.134	5.93112e-50
ITGBL1	2.25447e-54	0.0981886	0.092	0.017	8.25158e-50
SFRP4	2.39146e-54	0.19326	0.082	0.012	8.75298e-50
SNHG8	2.79908e-54	0.298253	0.506	0.359	1.02449e-49
CALHM6	3.25365e-54	-1.12898	0.139	0.252	1.19087e-49
COX7A1	4.82138e-54	0.188333	0.319	0.174	1.76467e-49
MDFIC	6.417e-54	0.206115	0.3	0.165	2.34869e-49
FAM49B	6.72776e-54	-0.291568	0.22	0.352	2.46243e-49
RNF144B	8.21225e-54	-0.135715	0.05	0.139	3.00576e-49
GPX7	9.86795e-54	0.129717	0.23	0.108	3.61177e-49
FADS2	1.0151e-53	0.100828	0.25	0.119	3.71539e-49
ZP1	1.23351e-53	0.124222	0.116	0.03	4.51477e-49
SLC28A3	1.30384e-53	-0.200806	0.063	0.157	4.77219e-49
MRC1	1.31365e-53	-0.2303	0.014	0.076	4.80809e-49
AP1B1	1.38369e-53	-0.267098	0.2	0.327	5.06444e-49
ITGB7	1.43489e-53	-0.241742	0.021	0.09	5.25185e-49
SERF2	1.51309e-53	0.205799	0.961	0.936	5.53804e-49
C1QBP	1.8858e-53	0.291814	0.684	0.581	6.9022e-49
LARP6	2.29882e-53	0.196832	0.42	0.264	8.41392e-49
FYN	2.45303e-53	0.171693	0.305	0.16	8.97834e-49
ADAP2	3.01347e-53	-0.228215	0.034	0.113	1.10296e-48
IER5	3.3231e-53	-0.24616	0.181	0.313	1.21629e-48
NDUFAF2	4.45797e-53	0.159331	0.325	0.184	1.63166e-48
LAIR1	4.79245e-53	-0.251469	0.034	0.113	1.75408e-48
ISOC2	5.44273e-53	0.220838	0.392	0.251	1.99209e-48
LILRB3	6.22931e-53	-0.0954212	0.004	0.052	2.27999e-48
AC073611.1	6.49345e-53	0.143919	0.183	0.074	2.37667e-48
ZEB2	7.06564e-53	0.213304	0.403	0.239	2.5861e-48
SLC9A7	8.37095e-53	-0.152283	0.082	0.184	3.06385e-48
FGF2	9.2727e-53	0.362403	0.299	0.161	3.3939e-48
IARS	9.90537e-53	0.213633	0.371	0.234	3.62547e-48
CARD16	1.02644e-52	-0.234779	0.087	0.191	3.75687e-48
NSA2	1.17312e-52	0.289565	0.658	0.535	4.29374e-48
MGLL	1.34962e-52	-0.265145	0.123	0.238	4.93973e-48
COL7A1	1.68029e-52	0.0497335	0.309	0.164	6.15005e-48
ATP5MC1	2.03678e-52	0.28231	0.611	0.481	7.45483e-48
CAVIN1	2.08502e-52	0.211689	0.467	0.305	7.6314e-48
MYLK	2.80976e-52	0.148627	0.245	0.118	1.0284e-47
ARSI	3.5828e-52	0.0803727	0.111	0.028	1.31134e-47
MMP28	3.59329e-52	0.107124	0.1	0.022	1.31518e-47
C3AR1	4.42626e-52	-0.255626	0.029	0.102	1.62006e-47
CP	4.61409e-52	-0.504487	0.125	0.243	1.6888e-47
DTX1	4.86414e-52	0.112882	0.117	0.032	1.78033e-47
PARP12	5.46179e-52	-0.245504	0.184	0.31	1.99907e-47
PRELP	6.45465e-52	0.182684	0.101	0.023	2.36247e-47
AC134312.5	6.73696e-52	0.0817286	0.096	0.02	2.4658e-47
PALLD	6.75676e-52	0.322176	0.432	0.296	2.47304e-47
IGFBP7	7.02714e-52	0.450003	0.726	0.644	2.572e-47
PDE1A	1.00536e-51	0.111555	0.115	0.031	3.6797e-47
KDELR1	1.0149e-51	0.279277	0.73	0.656	3.71465e-47
NECTIN2	1.01516e-51	-0.345529	0.473	0.57	3.71558e-47
CDK2AP1	1.13164e-51	0.255743	0.641	0.519	4.14193e-47
ATP5MC3	1.16872e-51	0.25055	0.827	0.767	4.27762e-47
SNU13	1.21954e-51	0.260849	0.759	0.666	4.46364e-47
DENND3	1.34957e-51	-0.138986	0.04	0.122	4.93957e-47
SEC61B	1.43275e-51	0.250671	0.888	0.845	5.24401e-47
GPC1	1.53012e-51	0.111697	0.28	0.146	5.60041e-47
TRIM14	3.1403e-51	-0.13911	0.061	0.153	1.14938e-46
CUTA	3.32209e-51	0.280791	0.624	0.502	1.21592e-46
ERCC1	3.40064e-51	0.243112	0.446	0.303	1.24467e-46
S100A11	3.53319e-51	-0.357654	0.959	0.946	1.29318e-46
TSPAN15	3.72313e-51	-0.206449	0.172	0.306	1.3627e-46
CHSY1	3.82103e-51	0.26352	0.379	0.246	1.39854e-46
ARF4	4.0421e-51	0.341948	0.738	0.69	1.47945e-46
PDE3A	4.91259e-51	0.14849	0.208	0.092	1.79806e-46
CASP1	5.53332e-51	-0.287263	0.124	0.235	2.02525e-46
BCL2A1	6.2711e-51	-0.345451	0.108	0.215	2.29528e-46
AC007563.2	7.39243e-51	0.0798735	0.127	0.038	2.7057e-46
HES4	7.48234e-51	0.324042	0.617	0.478	2.73861e-46
LRRC25	8.33365e-51	-0.120142	0.011	0.068	3.0502e-46
IRF1	9.98055e-51	-0.471389	0.669	0.742	3.65298e-46
TLR2	1.02706e-50	-0.137272	0.031	0.105	3.75916e-46
RAN	1.05268e-50	0.274546	0.821	0.77	3.85292e-46
PPP1R14B	1.19284e-50	0.275531	0.853	0.792	4.36591e-46
CNN3	1.25157e-50	0.260205	0.677	0.54	4.58087e-46
NHP2	1.29493e-50	0.250308	0.477	0.336	4.73959e-46
TCF21	2.2882e-50	0.089854	0.087	0.016	8.37505e-46
SCIMP	2.32544e-50	-0.137876	0.009	0.062	8.51133e-46
PARK7	3.97494e-50	0.24996	0.837	0.781	1.45487e-45
LAPTM4A	4.42964e-50	0.237425	0.822	0.782	1.62129e-45
SERINC2	5.81849e-50	-0.272171	0.274	0.431	2.12963e-45
CYP3A5	6.59874e-50	-0.484204	0.144	0.261	2.41521e-45
TCIM	6.84367e-50	-0.478876	0.375	0.485	2.50485e-45
LINC01140	6.85078e-50	0.13834	0.111	0.03	2.50746e-45
CLDN11	7.03464e-50	0.104079	0.108	0.028	2.57475e-45
BOD1	1.04183e-49	0.21235	0.402	0.262	3.81319e-45
TJP2	1.83794e-49	-0.270625	0.171	0.296	6.72705e-45
SYNE2	1.85092e-49	-0.348135	0.252	0.385	6.77455e-45
VNN2	2.04155e-49	-0.209476	0.067	0.16	7.47228e-45
RWDD1	2.4708e-49	0.232641	0.655	0.546	9.04338e-45
RSL1D1	2.49348e-49	0.251071	0.512	0.375	9.1264e-45
MSRB1	2.57107e-49	-0.381157	0.264	0.38	9.41037e-45
ALKBH7	2.57301e-49	0.229425	0.569	0.43	9.41748e-45
SPATS2L	3.28111e-49	0.41304	0.628	0.522	1.20092e-44
EIF4EBP1	3.3119e-49	0.270711	0.556	0.423	1.21219e-44
CD44	3.84289e-49	-0.55783	0.666	0.71	1.40654e-44
LCP1	4.48258e-49	-0.407931	0.085	0.186	1.64067e-44
RNF7	4.69617e-49	0.26719	0.73	0.631	1.71885e-44
MPZL2	4.97219e-49	-0.229606	0.08	0.177	1.81987e-44
CCL4	5.33375e-49	-1.53072	0.041	0.118	1.95221e-44
ITSN2	6.03195e-49	-0.251546	0.24	0.367	2.20776e-44
PTEN	6.3274e-49	0.275207	0.558	0.435	2.31589e-44
AP5B1	6.43998e-49	-0.247207	0.177	0.296	2.3571e-44
NCF1	6.45735e-49	-0.425691	0.038	0.115	2.36345e-44
TNFRSF14	6.67533e-49	-0.29266	0.309	0.439	2.44324e-44
PARP14	6.73395e-49	-0.500137	0.629	0.708	2.46469e-44
CMSS1	6.92528e-49	0.130728	0.238	0.119	2.53472e-44
TMC6	8.07649e-49	-0.16092	0.112	0.224	2.95608e-44
MRPL36	8.42499e-49	0.242021	0.558	0.43	3.08363e-44
IFIH1	9.10902e-49	-0.33923	0.221	0.341	3.33399e-44
TREM2	1.09669e-48	-0.14268	0.009	0.06	4.01401e-44
DPT	1.28882e-48	0.0983113	0.08	0.013	4.7172e-44
APOD	1.41211e-48	0.10909	0.102	0.025	5.16846e-44
GLI2	1.68208e-48	0.0806698	0.105	0.027	6.15659e-44
MRPL3	1.92313e-48	0.230146	0.481	0.349	7.03885e-44
CH25H	2.14262e-48	0.099803	0.084	0.015	7.8422e-44
GBP1	2.18961e-48	-0.518152	0.531	0.645	8.01418e-44
FMNL2	4.41498e-48	-0.270831	0.177	0.293	1.61593e-43
IFI6	4.50627e-48	-0.508338	0.355	0.469	1.64934e-43
PILRA	4.52962e-48	-0.15335	0.009	0.06	1.65789e-43
SLC16A1	5.33242e-48	0.0992908	0.24	0.118	1.95172e-43
TNFSF13	5.62322e-48	-0.125485	0.059	0.147	2.05816e-43
PHPT1	6.44524e-48	0.252304	0.741	0.646	2.35902e-43
ZFP36	7.63531e-48	-0.316638	0.303	0.432	2.7946e-43
NCF4	8.93398e-48	-0.132452	0.044	0.125	3.26993e-43
TMEM158	1.01511e-47	0.126244	0.315	0.176	3.71542e-43
CLMP	1.12895e-47	0.115234	0.16	0.062	4.13206e-43
LAMP3	1.25572e-47	-0.117248	0.033	0.105	4.59605e-43
PLSCR1	1.45983e-47	-0.374603	0.572	0.642	5.34313e-43
TTC39A	1.54771e-47	-0.173991	0.097	0.198	5.66476e-43
SEC31A	1.5606e-47	0.291036	0.65	0.56	5.71194e-43
PLTP	1.79542e-47	0.225696	0.28	0.156	6.57142e-43
STAB1	1.82331e-47	-0.25515	0.037	0.112	6.67351e-43
PDLIM3	1.97189e-47	0.263558	0.309	0.175	7.2173e-43
WARS	2.00546e-47	-0.693765	0.614	0.67	7.34018e-43
TOMM5	2.27829e-47	0.264047	0.666	0.554	8.33875e-43
GUCY1A2	2.65186e-47	0.156484	0.147	0.055	9.70607e-43
LOX	2.82687e-47	0.0733344	0.325	0.182	1.03466e-42
CLDN1	4.31656e-47	-0.425027	0.197	0.319	1.57991e-42
CD53	4.7762e-47	-0.350737	0.056	0.142	1.74814e-42
STX11	4.79237e-47	-0.199581	0.115	0.224	1.75405e-42
SHTN1	5.16226e-47	-0.191979	0.136	0.25	1.88944e-42
TAP1	5.47701e-47	-0.504075	0.579	0.66	2.00464e-42
TCEAL8	5.823e-47	0.221099	0.501	0.367	2.13128e-42
LIMK2	5.89819e-47	-0.250326	0.171	0.285	2.1588e-42
DIXDC1	5.9663e-47	0.112672	0.159	0.063	2.18373e-42
CILP	6.15096e-47	0.12282	0.067	0.008	2.25131e-42
ITGB8	6.7303e-47	-0.318104	0.111	0.215	2.46336e-42
HS3ST1	6.79684e-47	-0.148811	0.063	0.152	2.48771e-42
KIAA1755	7.19708e-47	0.0787118	0.103	0.027	2.6342e-42
EIF3M	7.4449e-47	0.260667	0.625	0.512	2.72491e-42
CA2	7.70448e-47	-0.370769	0.093	0.193	2.81992e-42
COL4A2	1.03908e-46	0.268686	0.591	0.423	3.80313e-42
SORT1	1.09131e-46	-0.155377	0.125	0.237	3.9943e-42
CD38	1.14439e-46	-0.149197	0.039	0.115	4.18858e-42
LST1	1.20358e-46	-0.215553	0.021	0.084	4.40523e-42
CSF2	1.25069e-46	-0.809176	0.049	0.13	4.57765e-42
NAMPT	1.55803e-46	-0.428045	0.628	0.713	5.70254e-42
NAT14	1.88906e-46	0.117894	0.199	0.091	6.91415e-42
RAB20	1.89951e-46	-0.188602	0.17	0.287	6.95241e-42
IL32	1.92171e-46	-0.841759	0.709	0.704	7.03367e-42
TSPAN14	2.00964e-46	-0.275182	0.236	0.36	7.35549e-42
YBX1	2.20126e-46	0.209709	0.895	0.847	8.05685e-42
CLDN4	2.21959e-46	-0.352277	0.207	0.338	8.1239e-42
FKBP11	2.6465e-46	0.153354	0.499	0.354	9.68647e-42
SLIT2	2.72369e-46	0.0667328	0.105	0.029	9.96897e-42
MT1M	2.77193e-46	-1.35568	0.163	0.274	1.01456e-41
SNHG18	2.95134e-46	0.114886	0.164	0.068	1.08022e-41
IRAK2	3.24576e-46	-0.159724	0.087	0.185	1.18798e-41
CDC42SE2	3.46608e-46	-0.25467	0.331	0.456	1.26862e-41
MEDAG	3.88445e-46	0.25589	0.166	0.069	1.42175e-41
ADAM8	3.98714e-46	-0.164535	0.024	0.088	1.45933e-41
NPL	4.07486e-46	-0.168474	0.031	0.099	1.49144e-41
FRZB	4.64941e-46	0.088128	0.086	0.018	1.70173e-41
SERBP1	5.08941e-46	0.251972	0.787	0.716	1.86277e-41
ZNF703	5.09378e-46	0.127676	0.178	0.078	1.86438e-41
ZFHX4	5.55291e-46	0.0883956	0.098	0.025	2.03242e-41
MSX1	6.26566e-46	0.0852593	0.192	0.084	2.29329e-41
BICC1	6.91623e-46	0.13328	0.296	0.164	2.53141e-41
TIMM9	1.01465e-45	0.156977	0.325	0.197	3.71373e-41
MARVELD1	1.0754e-45	0.10753	0.161	0.066	3.93609e-41
MCC	1.11748e-45	0.113875	0.232	0.116	4.09008e-41
NCKAP1L	1.1627e-45	-0.117498	0.026	0.093	4.25561e-41
COL10A1	1.60066e-45	0.0790007	0.074	0.012	5.85856e-41
COL4A1	1.62062e-45	0.167697	0.566	0.394	5.93164e-41
GOLIM4	2.05767e-45	0.209006	0.401	0.266	7.53127e-41
SAMD11	2.43339e-45	0.143858	0.148	0.057	8.90644e-41
IL2RA	2.47574e-45	-0.136572	0.011	0.062	9.06146e-41
BEND6	2.89589e-45	0.0729813	0.078	0.014	1.05992e-40
DSEL	2.90729e-45	0.0956571	0.157	0.062	1.0641e-40
SOCS5	2.96795e-45	0.148445	0.267	0.148	1.0863e-40
CD36	3.2627e-45	-0.324164	0.054	0.137	1.19418e-40
CLDN2	3.29299e-45	-0.316555	0.074	0.166	1.20527e-40
CSF2RA	3.31153e-45	-0.122818	0.011	0.063	1.21205e-40
RAPGEF1	3.45049e-45	-0.254848	0.182	0.295	1.26291e-40
IFNAR2	3.50615e-45	-0.280344	0.342	0.459	1.28328e-40
LACTB	3.87143e-45	-0.332206	0.388	0.492	1.41698e-40
FLYWCH2	4.21109e-45	0.179763	0.395	0.26	1.5413e-40
UNC93B1	4.98009e-45	-0.218857	0.132	0.235	1.82276e-40
RPS6KA2	5.68436e-45	-0.234871	0.16	0.276	2.08053e-40
LILRA5	6.17424e-45	-0.121412	0.008	0.056	2.25983e-40
RARRES2	7.14406e-45	0.100556	0.497	0.326	2.6148e-40
CPE	7.92016e-45	0.160928	0.49	0.343	2.89886e-40
MT-ATP6	1.11683e-44	-0.301661	0.965	0.968	4.08773e-40
GM2A	1.19225e-44	-0.492506	0.102	0.195	4.36377e-40
EBF1	1.19346e-44	0.116881	0.173	0.074	4.36818e-40
WNT5A	1.46356e-44	0.164015	0.352	0.215	5.35678e-40
SERPINA1	1.5614e-44	-0.635955	0.214	0.336	5.71488e-40
BAIAP2L1	1.71231e-44	-0.2536	0.148	0.26	6.26724e-40
DENND2D	1.99151e-44	-0.115579	0.09	0.188	7.28913e-40
MGAT4A	2.23429e-44	-0.145593	0.119	0.227	8.17772e-40
MFAP4	2.38341e-44	0.0874147	0.081	0.017	8.7235e-40
MSRB3	2.40801e-44	0.0763081	0.195	0.088	8.81354e-40
TRAM2	2.55768e-44	0.102792	0.212	0.103	9.36135e-40
TES	2.6517e-44	-0.187022	0.203	0.328	9.70549e-40
CD93	2.91561e-44	-0.511852	0.058	0.142	1.06714e-39
L3HYPDH	3.16388e-44	0.10941	0.213	0.104	1.15801e-39
ROR2	3.94351e-44	0.0531033	0.093	0.023	1.44336e-39
FCGR1A	4.12395e-44	-0.0900935	0.004	0.045	1.50941e-39
FNDC1	4.36236e-44	0.0654337	0.068	0.01	1.59667e-39
SDCBP2	5.19414e-44	-0.331989	0.178	0.288	1.90111e-39
HCP5	5.53727e-44	-0.12836	0.054	0.135	2.0267e-39
CTSH	5.90933e-44	-0.341782	0.221	0.342	2.16287e-39
NIFK	7.31107e-44	0.242588	0.444	0.312	2.67592e-39
SF3B6	7.60288e-44	0.230609	0.747	0.664	2.78273e-39
SAMD9L	8.50605e-44	-0.387093	0.34	0.454	3.1133e-39
OAS3	8.58792e-44	-0.350672	0.215	0.324	3.14326e-39
TRPM2	8.96764e-44	-0.0967146	0.008	0.056	3.28225e-39
ETV1	8.96909e-44	0.105501	0.116	0.037	3.28278e-39
KDELR2	1.03485e-43	0.304579	0.745	0.712	3.78765e-39
CSGALNACT2	1.04704e-43	0.179477	0.352	0.222	3.83226e-39
ABCG1	1.08441e-43	-0.172391	0.036	0.106	3.96906e-39
FYB1	1.33835e-43	-0.161705	0.031	0.098	4.89848e-39
NUMBL	1.44854e-43	0.117868	0.154	0.064	5.30182e-39
SLAMF9	1.68724e-43	-0.173539	0.009	0.056	6.17547e-39
WDR86	1.71277e-43	0.0670667	0.063	0.008	6.26891e-39
MORF4L2	1.75357e-43	0.263745	0.713	0.635	6.41826e-39
SLC11A1	1.75837e-43	-0.20779	0.016	0.071	6.43583e-39
ITGA1	2.076e-43	0.0730323	0.504	0.334	7.59837e-39
GARS	2.18155e-43	0.237283	0.436	0.317	7.98469e-39
FRMD6	2.39464e-43	0.120504	0.234	0.121	8.76464e-39
CCND1	2.40039e-43	-0.486283	0.288	0.403	8.78567e-39
CEACAM1	2.8727e-43	-0.163538	0.068	0.154	1.05144e-38
EBPL	2.98943e-43	0.2036	0.406	0.27	1.09416e-38
WIPI1	3.28428e-43	0.157694	0.385	0.251	1.20208e-38
NDUFAF8	3.46757e-43	0.226834	0.48	0.346	1.26917e-38
SEC23A	3.5612e-43	0.181576	0.401	0.274	1.30343e-38
SAA4	4.32407e-43	-0.0793661	0.01	0.058	1.58265e-38
MIF	4.53914e-43	0.214542	0.966	0.947	1.66137e-38
DNM1	4.67692e-43	0.0660353	0.151	0.061	1.7118e-38
CAPZB	5.65289e-43	0.290984	0.701	0.635	2.06901e-38
TENM3	5.7286e-43	0.0584794	0.106	0.032	2.09672e-38
MAGED2	5.8223e-43	0.277506	0.595	0.487	2.13102e-38
CCL28	6.48087e-43	-0.364178	0.129	0.231	2.37206e-38
PTPRF	6.90041e-43	-0.34085	0.23	0.351	2.52562e-38
LRRC32	6.98345e-43	0.0781639	0.26	0.135	2.55601e-38
ECM2	7.91901e-43	0.0641713	0.098	0.027	2.89844e-38
ZEB1	9.04126e-43	0.14551	0.376	0.232	3.30919e-38
APOBR	9.17664e-43	-0.111962	0.018	0.073	3.35874e-38
SYNDIG1	9.55167e-43	0.068289	0.071	0.012	3.49601e-38
DOCK8	9.63646e-43	-0.129552	0.041	0.114	3.52704e-38
LSM10	1.06504e-42	0.175138	0.413	0.276	3.89816e-38
MLLT11	1.10836e-42	0.103536	0.16	0.068	4.0567e-38
TM4SF1	1.12637e-42	-0.271755	0.284	0.432	4.12263e-38
PGLYRP4	1.29269e-42	-0.0701807	0.008	0.053	4.73137e-38
FCGR3A	1.44621e-42	-0.133937	0.005	0.046	5.29326e-38
NDUFB11	1.45979e-42	0.231898	0.735	0.653	5.34298e-38
RAB23	1.49008e-42	0.105628	0.181	0.083	5.45385e-38
TSHZ2	1.58077e-42	0.156551	0.324	0.195	5.78579e-38
MAP1LC3A	1.88821e-42	0.167798	0.411	0.273	6.91103e-38
EIF2A	3.07379e-42	0.229219	0.481	0.356	1.12504e-37
FHL3	3.32399e-42	0.207526	0.309	0.189	1.21661e-37
INAVA	3.91737e-42	-0.148014	0.073	0.16	1.4338e-37
CTSD	4.18156e-42	-1.17043	0.839	0.835	1.53049e-37
PTGIR	4.19158e-42	0.106091	0.15	0.06	1.53416e-37
FBXO6	4.74989e-42	-0.214473	0.145	0.25	1.73851e-37
DCLK1	4.85073e-42	0.0509662	0.073	0.014	1.77542e-37
HOXB3	5.41469e-42	0.092468	0.15	0.06	1.98183e-37
PFN2	5.98006e-42	0.153039	0.263	0.149	2.18876e-37
C12orf10	6.03076e-42	0.157272	0.393	0.262	2.20732e-37
RPL36AL	6.28794e-42	0.228928	0.932	0.89	2.30145e-37
RCN1	6.31341e-42	0.246928	0.627	0.526	2.31077e-37
FADS1	6.74078e-42	0.11014	0.309	0.182	2.46719e-37
CD2AP	6.90134e-42	-0.295713	0.37	0.479	2.52596e-37
SYDE1	8.44382e-42	0.0973173	0.191	0.09	3.09052e-37
CCDC28B	8.50805e-42	0.130289	0.171	0.076	3.11403e-37
NECTIN4	9.30882e-42	-0.143785	0.066	0.15	3.40712e-37
CYP27A1	9.31024e-42	-0.203716	0.059	0.138	3.40764e-37
IL1R1	9.67047e-42	0.210058	0.42	0.288	3.53949e-37
AC009093.1	9.8276e-42	0.067662	0.083	0.019	3.597e-37
ATP13A3	9.8765e-42	-0.415379	0.514	0.588	3.6149e-37
SRA1	1.22832e-41	0.231023	0.535	0.414	4.49577e-37
B4GALT5	1.27188e-41	-0.321641	0.306	0.415	4.65522e-37
PSMB5	1.30041e-41	0.233513	0.712	0.632	4.75963e-37
PTPN6	1.32315e-41	-0.107123	0.089	0.183	4.84286e-37
S100A8	1.40152e-41	-0.525867	0.013	0.063	5.12971e-37
PRICKLE2	1.47804e-41	0.0973538	0.172	0.076	5.40979e-37
MS4A6A	1.6282e-41	-0.155257	0.013	0.062	5.95936e-37
RNF19A	2.01497e-41	-0.324173	0.344	0.454	7.37499e-37
EFEMP1	2.0271e-41	0.100394	0.113	0.038	7.41939e-37
C14orf132	2.19484e-41	0.105381	0.173	0.078	8.03333e-37
PPIC	2.33526e-41	0.274731	0.561	0.462	8.54728e-37
MAP3K8	2.3494e-41	-0.298628	0.212	0.323	8.59904e-37
MICAL2	2.35627e-41	0.182809	0.298	0.181	8.62418e-37
POLR1D	2.47884e-41	0.255805	0.64	0.527	9.0728e-37
IL27	2.72979e-41	-0.0798976	0.003	0.04	9.99132e-37
MT-CYB	2.76326e-41	-0.290056	0.959	0.96	1.01138e-36
C7	3.26156e-41	0.0912209	0.08	0.018	1.19376e-36
LSR	3.3776e-41	-0.338655	0.273	0.383	1.23623e-36
DRAM1	3.38836e-41	-0.401512	0.361	0.457	1.24017e-36
BZW2	3.62717e-41	0.155845	0.283	0.166	1.32758e-36
EIF3G	3.85727e-41	0.212606	0.64	0.534	1.4118e-36
SRPRB	4.50467e-41	0.146565	0.438	0.312	1.64875e-36
IFT20	4.58615e-41	0.20721	0.507	0.384	1.67858e-36
EHBP1L1	4.76901e-41	-0.163209	0.119	0.219	1.74551e-36
PIK3R5	4.79012e-41	-0.0886965	0.008	0.053	1.75323e-36
COLEC11	5.4723e-41	0.127855	0.109	0.035	2.00292e-36
PEBP1	5.59797e-41	0.275121	0.762	0.665	2.04891e-36
TMEM258	5.69012e-41	0.215097	0.782	0.705	2.08264e-36
ITGA3	6.48003e-41	-0.226977	0.166	0.274	2.37176e-36
CD300LB	6.70966e-41	-0.109667	0.008	0.053	2.4558e-36
SNRPD2	6.97795e-41	0.220347	0.677	0.566	2.554e-36
ITGB1BP1	7.41758e-41	0.207333	0.475	0.347	2.71491e-36
SLC43A2	7.99945e-41	-0.263745	0.106	0.198	2.92788e-36
AL139393.3	8.26267e-41	0.113222	0.092	0.025	3.02422e-36
TACSTD2	9.97544e-41	-0.437367	0.228	0.351	3.65111e-36
CD83	1.05619e-40	-0.184281	0.028	0.09	3.86576e-36
LINC01116	1.0784e-40	0.0711573	0.091	0.024	3.94704e-36
PAICS	1.31152e-40	0.1679	0.291	0.174	4.80029e-36
SH3KBP1	1.35985e-40	0.19176	0.314	0.192	4.97718e-36
SLCO4A1	1.42077e-40	-0.168227	0.034	0.099	5.20016e-36
AP2S1	1.49133e-40	0.312915	0.743	0.676	5.45843e-36
H2AFZ	1.8777e-40	0.22212	0.808	0.739	6.87257e-36
LAMA3	2.18777e-40	-0.283793	0.043	0.112	8.00746e-36
DDR1	2.19882e-40	-0.334126	0.259	0.368	8.0479e-36
MMP10	2.3872e-40	-1.17623	0.086	0.172	8.7374e-36
LAPTM5	2.47226e-40	-0.781352	0.1	0.19	9.04871e-36
IFITM2	2.64558e-40	0.270486	0.602	0.477	9.6831e-36
SARS	3.82803e-40	0.219453	0.524	0.406	1.4011e-35
HIC1	3.96312e-40	0.140614	0.324	0.194	1.45054e-35
PPFIBP1	3.97556e-40	0.187925	0.502	0.367	1.45509e-35
ALOX5	4.1245e-40	-0.0543046	0.094	0.19	1.50961e-35
HOXB-AS1	4.36383e-40	0.0844694	0.093	0.026	1.59721e-35
CARHSP1	4.41453e-40	-0.54418	0.526	0.594	1.61576e-35
BOC	4.6573e-40	0.0759343	0.126	0.046	1.70462e-35
CENPP	4.84439e-40	0.0927941	0.111	0.038	1.77309e-35
CLEC2L	4.86066e-40	0.0544959	0.062	0.009	1.77905e-35
SEMA6B	5.15473e-40	-0.176659	0.043	0.113	1.88668e-35
GCHFR	6.04987e-40	-0.277565	0.112	0.207	2.21431e-35
NEXN	6.61672e-40	0.108021	0.112	0.038	2.42178e-35
EHD2	8.34365e-40	0.147206	0.325	0.204	3.05386e-35
DUSP6	8.64274e-40	-0.363505	0.182	0.289	3.16333e-35
PTTG1IP	8.87823e-40	-0.33243	0.555	0.621	3.24952e-35
IMP4	1.18279e-39	0.138547	0.433	0.301	4.32914e-35
PLPP4	1.18731e-39	0.068354	0.074	0.016	4.34567e-35
FTL	1.33572e-39	-0.437936	0.991	0.98	4.88886e-35
RGS10	1.42594e-39	0.374491	0.337	0.205	5.21908e-35
GPR153	1.58512e-39	0.0751683	0.089	0.024	5.80169e-35
TBXAS1	1.59895e-39	-0.134652	0.045	0.116	5.85232e-35
PRTFDC1	1.61455e-39	0.0926288	0.11	0.038	5.90943e-35
AC104083.1	1.62619e-39	0.0874546	0.123	0.045	5.95201e-35
DAD1	1.83147e-39	0.202397	0.828	0.797	6.70335e-35
PODXL	2.39793e-39	-0.504502	0.103	0.194	8.77665e-35
TRIM15	2.70615e-39	-0.0912521	0.01	0.054	9.90477e-35
LMNA	2.71008e-39	0.278427	0.679	0.59	9.91916e-35
STEAP2	3.49115e-39	0.124186	0.202	0.103	1.27779e-34
C11orf24	3.6722e-39	0.165949	0.308	0.191	1.34406e-34
CCL4L2	3.76483e-39	-1.07211	0.02	0.074	1.37797e-34
TSHZ3	3.80655e-39	0.0851293	0.172	0.079	1.39324e-34
RASSF4	4.05186e-39	-0.143905	0.059	0.135	1.48302e-34
TMEM204	4.50098e-39	0.0944524	0.251	0.133	1.6474e-34
TAF1D	4.87185e-39	0.168193	0.526	0.396	1.78315e-34
OAS1	5.62703e-39	-0.254462	0.162	0.263	2.05955e-34
ASCL2	5.68461e-39	-0.195565	0.055	0.128	2.08062e-34
ANXA3	6.24803e-39	-0.224126	0.129	0.23	2.28684e-34
CCDC34	7.85952e-39	0.140195	0.152	0.067	2.87666e-34
GIMAP8	1.13362e-38	-0.12936	0.026	0.085	4.14918e-34
GLI3	1.17458e-38	0.0838346	0.107	0.036	4.29907e-34
TPD52	1.21782e-38	-0.156458	0.192	0.31	4.45735e-34
KLF6	1.27738e-38	-0.388838	0.522	0.603	4.67534e-34
DOCK4	1.30235e-38	-0.250806	0.131	0.226	4.76674e-34
GSTA4	1.38277e-38	0.114257	0.163	0.074	5.06109e-34
GPRIN3	1.40858e-38	-0.159878	0.046	0.116	5.15554e-34
FLNC	1.6221e-38	0.0542038	0.085	0.022	5.93703e-34
DOK6	1.81982e-38	0.0656822	0.089	0.025	6.66071e-34
DCBLD2	1.97647e-38	0.0970883	0.26	0.148	7.23408e-34
TNS1	2.1974e-38	0.135652	0.484	0.345	8.0427e-34
LILRB1	2.3171e-38	-0.0790141	0.007	0.047	8.48081e-34
SUGCT	2.43243e-38	0.0643252	0.063	0.011	8.90293e-34
VNN3	2.4694e-38	-0.104491	0.014	0.062	9.03824e-34
LOXL3	2.68474e-38	0.0842372	0.157	0.069	9.82643e-34
KCNG1	2.73777e-38	0.0687772	0.104	0.034	1.00205e-33
FEZ1	3.0108e-38	0.0961611	0.176	0.083	1.10198e-33
NOP56	3.0483e-38	0.185168	0.425	0.303	1.11571e-33
NOS2	3.30893e-38	-0.317024	0.016	0.065	1.2111e-33
VMO1	3.39226e-38	-0.161792	0.021	0.075	1.2416e-33
LAP3	3.39841e-38	-0.622573	0.532	0.583	1.24385e-33
EIF4A1	3.59279e-38	0.252592	0.871	0.861	1.315e-33
CDH3	4.12242e-38	-0.148242	0.051	0.123	1.50885e-33
GIMAP5	4.93897e-38	-0.162036	0.041	0.108	1.80771e-33
HMCN1	5.28535e-38	0.0692341	0.084	0.022	1.93449e-33
LINC02802	5.54028e-38	0.0917285	0.164	0.076	2.0278e-33
CEMIP2	5.62196e-38	-0.249178	0.184	0.286	2.05769e-33
EPB41	5.69271e-38	-0.127648	0.112	0.206	2.08359e-33
ANGPTL2	5.93832e-38	0.0771265	0.301	0.171	2.17348e-33
IGF2R	7.541e-38	-0.33682	0.425	0.515	2.76008e-33
ENAH	7.60871e-38	0.222859	0.47	0.343	2.78487e-33
RNASET2	9.34787e-38	-0.628375	0.196	0.294	3.42142e-33
GBP2	1.11024e-37	-0.430165	0.5	0.595	4.06357e-33
FAT1	1.12864e-37	0.122993	0.367	0.241	4.13093e-33
RALA	1.1365e-37	-0.464768	0.656	0.683	4.15971e-33
EIF3I	1.18337e-37	0.211086	0.685	0.598	4.33127e-33
HELZ2	1.22697e-37	-0.227132	0.166	0.268	4.49085e-33
ATP8B2	1.34648e-37	0.108295	0.176	0.084	4.92826e-33
HOXA5	1.3552e-37	0.0865305	0.123	0.046	4.96017e-33
TIMM13	1.35933e-37	0.201742	0.589	0.486	4.97528e-33
PREX1	1.44787e-37	-0.132858	0.045	0.114	5.29934e-33
WSB1	1.46602e-37	-0.422086	0.631	0.698	5.36579e-33
NME4	1.70114e-37	0.219595	0.439	0.317	6.22633e-33
IL10RA	1.9073e-37	-0.145822	0.033	0.094	6.9809e-33
TYROBP	1.9254e-37	-1.01231	0.078	0.156	7.04717e-33
POLR3D	1.95156e-37	0.0991052	0.308	0.189	7.14291e-33
NFIC	2.03641e-37	0.22931	0.627	0.533	7.45345e-33
SLA	2.04285e-37	-0.15087	0.02	0.074	7.47703e-33
PVT1	2.04829e-37	0.0931621	0.071	0.015	7.49696e-33
C1orf122	2.1123e-37	0.25756	0.627	0.534	7.73121e-33
TAP2	2.32344e-37	-0.39985	0.356	0.449	8.50402e-33
MYO1G	2.42098e-37	-0.127961	0.029	0.089	8.86102e-33
PRR16	2.45643e-37	0.0924445	0.129	0.05	8.99076e-33
IFI27	2.65829e-37	-0.719447	0.215	0.317	9.72961e-33
EPHA2	2.66989e-37	-0.176087	0.074	0.154	9.77205e-33
EIF2S3	2.76106e-37	0.245921	0.558	0.447	1.01058e-32
MT-CO2	2.86985e-37	-0.286792	0.971	0.969	1.05039e-32
TMEM243	2.94e-37	0.147773	0.342	0.221	1.07607e-32
TPSAB1	2.99356e-37	1.37513	0.049	0.004	1.09567e-32
ITPR3	2.99624e-37	-0.16176	0.121	0.217	1.09665e-32
LIMA1	3.18864e-37	0.214128	0.583	0.471	1.16707e-32
IRF5	3.26719e-37	-0.0923405	0.014	0.061	1.19583e-32
LOXL1	3.33974e-37	0.0946938	0.132	0.054	1.22238e-32
CD300LF	3.7136e-37	-0.0798597	0.01	0.054	1.35922e-32
PRRG4	3.73736e-37	-0.163546	0.127	0.224	1.36791e-32
PPP1R14A	4.28268e-37	0.241179	0.131	0.054	1.5675e-32
CLSTN2	4.6679e-37	0.0798426	0.082	0.022	1.7085e-32
GGCT	4.73658e-37	0.182384	0.329	0.214	1.73364e-32
AKAP12	5.14466e-37	0.122951	0.419	0.273	1.883e-32
PABPC4	6.77137e-37	0.192402	0.487	0.361	2.47839e-32
TPSB2	7.06898e-37	1.28683	0.048	0.004	2.58732e-32
TMEM265	7.29384e-37	-0.190414	0.166	0.271	2.66962e-32
NAA10	7.65061e-37	0.212876	0.495	0.379	2.8002e-32
EVL	7.97015e-37	0.151889	0.316	0.197	2.91716e-32
ACTN4	8.21095e-37	-0.28926	0.529	0.614	3.00529e-32
UBA6	8.45591e-37	-0.257088	0.3	0.405	3.09495e-32
MXD1	1.01613e-36	-0.253545	0.16	0.255	3.71914e-32
SGIP1	1.01653e-36	0.0503147	0.134	0.054	3.7206e-32
NINJ1	1.0785e-36	-0.396724	0.48	0.573	3.94741e-32
MYO5B	1.1442e-36	-0.133495	0.111	0.205	4.18788e-32
NFKBIE	1.23543e-36	-0.190119	0.161	0.26	4.52179e-32
STON1	1.28022e-36	0.061669	0.095	0.03	4.68573e-32
KRT7	1.28388e-36	-0.271365	0.26	0.386	4.69914e-32
SLC22A17	1.39009e-36	0.0578036	0.186	0.091	5.08786e-32
DYRK2	1.40794e-36	0.149427	0.318	0.205	5.15319e-32
MRPS24	1.41126e-36	0.218931	0.669	0.572	5.16537e-32
MRPL41	1.45234e-36	0.235713	0.678	0.598	5.31572e-32
ARHGAP30	1.55628e-36	-0.101144	0.024	0.079	5.69614e-32
FAM229B	1.65975e-36	0.131147	0.21	0.112	6.07485e-32
MORF4L1	1.74088e-36	0.209745	0.818	0.771	6.37178e-32
MRPL34	2.17842e-36	0.245828	0.541	0.42	7.97324e-32
SLC12A7	2.47578e-36	-0.296675	0.285	0.397	9.0616e-32
PAPPA	2.64529e-36	0.208986	0.234	0.13	9.68204e-32
SLC15A3	2.70798e-36	-0.352686	0.156	0.245	9.91147e-32
PRSS8	2.7975e-36	-0.177975	0.13	0.228	1.02391e-31
NPM3	3.0898e-36	0.0865941	0.158	0.073	1.1309e-31
TSPAN9	3.278e-36	0.098878	0.281	0.169	1.19978e-31
SCG5	3.43322e-36	0.124916	0.446	0.326	1.25659e-31
MICOS10	3.74868e-36	0.198347	0.8	0.749	1.37205e-31
ATP6V0D2	3.8615e-36	-0.110218	0.01	0.051	1.41335e-31
GALNT4	4.72811e-36	-0.188731	0.106	0.193	1.73054e-31
IRF7	4.88213e-36	-0.22596	0.196	0.3	1.78691e-31
ABCC3	5.47431e-36	-0.235379	0.156	0.259	2.00365e-31
PATJ	6.10524e-36	-0.168977	0.143	0.242	2.23458e-31
IGBP1	6.40225e-36	0.215393	0.432	0.314	2.34329e-31
OLR1	6.80107e-36	-0.145138	0.017	0.065	2.48926e-31
CD47	6.80182e-36	-0.434047	0.576	0.622	2.48954e-31
SUMO2	7.07145e-36	0.20505	0.892	0.841	2.58822e-31
DEXI	7.51824e-36	0.144217	0.26	0.152	2.75175e-31
CCDC8	8.07457e-36	0.0755486	0.115	0.044	2.95537e-31
NEDD9	8.17117e-36	-0.207823	0.146	0.245	2.99073e-31
LINC02605	8.26127e-36	-0.206226	0.085	0.166	3.02371e-31
LINC02015	8.81272e-36	-0.119135	0.015	0.061	3.22554e-31
KRT6B	8.8346e-36	-0.312288	0.023	0.076	3.23355e-31
FERMT2	8.92366e-36	0.178671	0.499	0.369	3.26615e-31
CHI3L1	9.34794e-36	-0.360487	0.06	0.132	3.42144e-31
TTC9	9.89347e-36	-0.120969	0.094	0.181	3.62111e-31
SLC25A5	1.24203e-35	0.269206	0.782	0.706	4.54594e-31
SKP1	1.24809e-35	0.211242	0.836	0.787	4.56815e-31
CCL18	1.31999e-35	-0.716691	0.011	0.054	4.8313e-31
THG1L	1.3822e-35	0.113613	0.181	0.091	5.05898e-31
FAM162B	1.92893e-35	0.0817753	0.087	0.026	7.06007e-31
LZTFL1	1.96785e-35	0.0887072	0.161	0.076	7.20251e-31
RERG	2.03566e-35	0.113672	0.108	0.039	7.45073e-31
TCEAL7	2.21338e-35	0.0854103	0.111	0.041	8.10119e-31
CXCL6	2.30833e-35	-1.2043	0.179	0.271	8.44873e-31
ADM	2.40387e-35	-0.421995	0.259	0.37	8.79841e-31
TMCC3	2.41748e-35	-0.100042	0.026	0.08	8.8482e-31
EXTL2	2.60602e-35	0.085384	0.15	0.068	9.5383e-31
DIAPH1	2.67973e-35	-0.201117	0.258	0.367	9.80807e-31
RPS4Y1	2.70843e-35	0.548471	0.495	0.445	9.91312e-31
MT-ND2	2.81357e-35	-0.27086	0.916	0.92	1.02979e-30
EFS	2.83556e-35	0.0509495	0.07	0.016	1.03784e-30
CST2	3.35146e-35	0.0697983	0.06	0.011	1.22667e-30
BCL7C	3.35201e-35	0.19128	0.42	0.301	1.22687e-30
CD209	3.42456e-35	-0.089143	0.007	0.045	1.25342e-30
ACP2	3.76688e-35	-0.224864	0.221	0.318	1.37872e-30
PTGIS	3.7979e-35	0.0899936	0.09	0.028	1.39007e-30
FABP5	3.82228e-35	-0.802696	0.291	0.377	1.39899e-30
SEC24D	4.45183e-35	0.176833	0.439	0.326	1.62942e-30
SERPINA3	4.96817e-35	-0.544388	0.332	0.444	1.8184e-30
RASSF7	5.67127e-35	-0.135687	0.133	0.232	2.07574e-30
SLC9A3R2	6.14634e-35	0.0709491	0.383	0.253	2.24962e-30
TMEM100	6.148e-35	0.0571477	0.055	0.009	2.25023e-30
ITGA2	6.2235e-35	-0.512781	0.352	0.441	2.27786e-30
SMIM22	6.37968e-35	-0.160288	0.208	0.321	2.33503e-30
CHCHD10	7.79791e-35	0.284746	0.547	0.428	2.85411e-30
DENND1B	8.40235e-35	-0.128572	0.083	0.163	3.07534e-30
EDIL3	8.49443e-35	0.0834547	0.183	0.091	3.10905e-30
AKR7A2	8.59305e-35	0.195526	0.442	0.322	3.14514e-30
GALNT18	8.85747e-35	-0.196542	0.087	0.169	3.24192e-30
MBP	8.94365e-35	-0.118863	0.143	0.243	3.27347e-30
HMGA1	9.83877e-35	-0.198476	0.268	0.385	3.60109e-30
FSD1L	9.84166e-35	-0.255425	0.108	0.193	3.60215e-30
TMEM230	1.11428e-34	0.226583	0.607	0.5	4.07838e-30
RASSF8-AS1	1.1374e-34	0.0985216	0.252	0.147	4.16299e-30
RUNX1	1.25803e-34	0.245776	0.525	0.425	4.60453e-30
SNAI1	1.40469e-34	0.069718	0.243	0.135	5.14131e-30
PIM3	1.43626e-34	-0.333547	0.414	0.518	5.25686e-30
EDNRB	1.46702e-34	0.0453145	0.234	0.126	5.36942e-30
PKIG	1.49074e-34	0.116195	0.348	0.221	5.45627e-30
MT1H	1.62016e-34	-1.65636	0.085	0.162	5.92995e-30
IRF8	1.67668e-34	-0.228776	0.112	0.198	6.13683e-30
ID3	2.01433e-34	0.367999	0.515	0.393	7.37264e-30
CASP8	2.03293e-34	-0.113624	0.116	0.206	7.44073e-30
RNF19B	2.09993e-34	-0.30299	0.298	0.397	7.68595e-30
SQLE	2.38971e-34	0.134315	0.357	0.234	8.74659e-30
HSBP1L1	2.43122e-34	-0.161671	0.172	0.275	8.89852e-30
DOK2	2.43342e-34	-0.092401	0.021	0.072	8.90655e-30
ABI3	2.47159e-34	-0.112912	0.046	0.113	9.04626e-30
CPVL	2.48255e-34	-0.226947	0.051	0.116	9.0864e-30
FAM92A	2.58699e-34	0.098699	0.249	0.146	9.46866e-30
TXNDC5	3.25506e-34	0.188134	0.501	0.392	1.19138e-29
FNIP2	3.27091e-34	-0.341977	0.298	0.393	1.19719e-29
LINC01060	3.6111e-34	0.0607144	0.102	0.036	1.3217e-29
IRF6	3.75411e-34	-0.141771	0.083	0.162	1.37404e-29
MT-ND5	3.82156e-34	-0.286018	0.864	0.868	1.39873e-29
EIF5A	3.84242e-34	0.258297	0.759	0.701	1.40636e-29
MT-ND3	3.89491e-34	-0.284682	0.933	0.938	1.42557e-29
PTPRC	3.95594e-34	-0.195129	0.062	0.137	1.44791e-29
MMP1	4.43547e-34	-0.870775	0.156	0.252	1.62343e-29
PAPSS2	4.88904e-34	0.133878	0.379	0.258	1.78944e-29
C1orf162	5.25266e-34	-0.147181	0.028	0.084	1.92253e-29
PTGDR	5.30281e-34	0.0548301	0.073	0.019	1.94088e-29
SPCS1	5.67207e-34	0.196686	0.76	0.693	2.07603e-29
RUNX2	7.36636e-34	0.0720276	0.127	0.053	2.69616e-29
PABPC1	7.46067e-34	0.231374	0.816	0.753	2.73068e-29
AP003555.1	7.80471e-34	0.0585161	0.056	0.01	2.8566e-29
CTNND1	8.92677e-34	-0.277972	0.377	0.469	3.26729e-29
STAP2	9.46409e-34	-0.168732	0.138	0.232	3.46395e-29
RAB13	9.61402e-34	0.278302	0.763	0.701	3.51883e-29
ADAM9	1.01897e-33	-0.290713	0.396	0.48	3.72952e-29
CCL22	1.126e-33	-0.297005	0.009	0.047	4.12127e-29
CCL11	1.14485e-33	0.760951	0.066	0.015	4.19027e-29
KIAA1522	1.16602e-33	-0.166251	0.182	0.287	4.26773e-29
TMBIM6	1.18676e-33	-0.244451	0.872	0.881	4.34367e-29
TCEAL9	1.20105e-33	0.21463	0.648	0.561	4.39595e-29
NDUFB10	1.2388e-33	0.211676	0.746	0.671	4.53412e-29
HERC5	1.31217e-33	-0.140111	0.054	0.122	4.80269e-29
RNF149	1.3441e-33	-0.301594	0.358	0.449	4.91955e-29
CZIB	1.42051e-33	0.131297	0.324	0.211	5.1992e-29
ELOVL7	1.63991e-33	-0.133574	0.079	0.155	6.00225e-29
AF117829.1	1.92961e-33	-0.385024	0.216	0.311	7.06258e-29
LAMP1	2.03777e-33	-0.362417	0.596	0.645	7.45845e-29
FBL	2.18769e-33	0.191473	0.401	0.284	8.00717e-29
LPAR6	2.27672e-33	-0.291282	0.106	0.183	8.33303e-29
CFAP36	2.44588e-33	0.151084	0.434	0.314	8.95216e-29
SEMA4B	3.02656e-33	-0.178621	0.142	0.234	1.10775e-28
TAGAP	3.09683e-33	-0.0658274	0.014	0.058	1.13347e-28
ARHGEF35	3.34741e-33	-0.152044	0.105	0.188	1.22518e-28
GPRC5B	3.34783e-33	-0.170688	0.087	0.168	1.22534e-28
PSME2	3.4409e-33	-0.393784	0.764	0.776	1.2594e-28
PALM2-AKAP2	3.55851e-33	0.113025	0.5	0.365	1.30245e-28
KRT19	3.62318e-33	-0.297351	0.221	0.335	1.32612e-28
PIK3CG	3.80513e-33	-0.0685119	0.031	0.088	1.39272e-28
MRPS25	4.53617e-33	0.139109	0.325	0.214	1.66028e-28
MNDA	5.18306e-33	-0.100834	0.008	0.045	1.89705e-28
ADH5	5.263e-33	0.214418	0.528	0.427	1.92631e-28
HAS2	5.41641e-33	0.0953022	0.193	0.1	1.98246e-28
CYTH1	6.55857e-33	-0.166263	0.149	0.241	2.4005e-28
PTPRN	6.5717e-33	0.0977121	0.214	0.118	2.40531e-28
FBXO32	6.66495e-33	0.157111	0.311	0.199	2.43944e-28
SDC3	7.44803e-33	-0.131802	0.062	0.131	2.72605e-28
ADA2	7.46139e-33	-0.130531	0.032	0.088	2.73094e-28
MRPS26	7.50135e-33	0.181784	0.438	0.323	2.74557e-28
MYO1F	7.78957e-33	-0.116487	0.036	0.094	2.85106e-28
GAPDH	8.42069e-33	0.21112	0.983	0.964	3.08206e-28
TNFAIP6	8.62666e-33	0.0788217	0.45	0.314	3.15744e-28
NKD1	1.02599e-32	0.0397317	0.089	0.029	3.75523e-28
UBA5	1.09459e-32	0.16497	0.323	0.214	4.0063e-28
KMO	1.14291e-32	-0.0861862	0.014	0.057	4.18316e-28
CD24	1.14944e-32	-0.357253	0.305	0.431	4.20707e-28
AC083837.1	1.19684e-32	-0.13905	0.073	0.147	4.38055e-28
SCTR	1.25132e-32	-0.13015	0.118	0.208	4.57994e-28
MRTO4	1.30069e-32	0.144341	0.323	0.213	4.76065e-28
BSPRY	1.37703e-32	-0.165079	0.105	0.188	5.04006e-28
ZNHIT1	1.47482e-32	0.188431	0.654	0.569	5.39799e-28
CPA3	1.81893e-32	0.919967	0.048	0.006	6.65748e-28
COPS8	1.89374e-32	0.169187	0.352	0.241	6.93126e-28
EIF3D	1.94716e-32	0.23521	0.607	0.505	7.1268e-28
CCR5	2.44426e-32	-0.0747362	0.011	0.051	8.94625e-28
ABCC9	2.44467e-32	0.0635258	0.127	0.054	8.94775e-28
HSD17B1	2.64921e-32	0.0697075	0.114	0.046	9.69639e-28
DHRS3	2.94107e-32	-0.350036	0.496	0.577	1.07646e-27
CCRL2	2.94677e-32	-0.0898091	0.021	0.07	1.07855e-27
NOB1	2.94953e-32	0.111413	0.248	0.151	1.07956e-27
GJA4	3.09567e-32	-0.463706	0.121	0.206	1.13305e-27
MT-CO3	3.49621e-32	-0.26763	0.961	0.962	1.27965e-27
MCRIP1	3.67856e-32	0.140971	0.517	0.398	1.34639e-27
AMOTL1	3.73076e-32	0.0968167	0.272	0.165	1.3655e-27
P2RX4	4.17322e-32	-0.213061	0.19	0.286	1.52744e-27
TCEA1	4.24411e-32	0.232285	0.615	0.512	1.55339e-27
FSTL1	4.64656e-32	0.129538	0.515	0.389	1.70069e-27
PDP1	4.95723e-32	-0.194588	0.15	0.24	1.81439e-27
CTSB	5.02325e-32	-1.45426	0.717	0.741	1.83856e-27
SLC31A2	5.28892e-32	-0.239458	0.119	0.2	1.9358e-27
MAZ	5.53336e-32	0.178275	0.483	0.369	2.02527e-27
GALNT3	5.61872e-32	-0.170372	0.16	0.257	2.05651e-27
IRS1	6.12408e-32	0.0759723	0.164	0.081	2.24147e-27
FIS1	6.13015e-32	0.236489	0.727	0.642	2.2437e-27
MPG	6.54436e-32	0.212091	0.521	0.417	2.3953e-27
RAB42	6.92736e-32	-0.289762	0.047	0.107	2.53548e-27
GSTM5	8.04873e-32	0.0448616	0.048	0.007	2.94592e-27
DUXAP8	8.556e-32	0.133017	0.17	0.088	3.13158e-27
S100A14	1.00358e-31	-0.251746	0.099	0.181	3.6732e-27
EEF1E1	1.00372e-31	0.144588	0.36	0.247	3.67373e-27
NRXN2	1.10268e-31	0.0414099	0.058	0.012	4.03593e-27
PPIA	1.10637e-31	0.183651	0.921	0.883	4.04944e-27
CACNA1H	1.3331e-31	0.0482808	0.11	0.043	4.87926e-27
PTK2B	1.33965e-31	-0.0708091	0.047	0.11	4.90325e-27
OLFML1	1.41266e-31	0.0566199	0.069	0.018	5.17048e-27
SSR4	1.41711e-31	0.164328	0.877	0.847	5.18677e-27
RPS20	1.42071e-31	0.253911	0.865	0.788	5.19993e-27
COX7C	1.43066e-31	0.238515	0.907	0.847	5.23635e-27
QPRT	1.46807e-31	0.119152	0.204	0.116	5.37328e-27
HAND2	1.46987e-31	0.0691802	0.092	0.031	5.37985e-27
P2RX7	1.55861e-31	-0.116325	0.016	0.059	5.70468e-27
SH2D4A	1.64853e-31	-0.15829	0.109	0.192	6.0338e-27
PDGFRA	1.72531e-31	0.156565	0.266	0.167	6.31479e-27
ESM1	1.86719e-31	-0.637572	0.069	0.14	6.8341e-27
NDUFAF4	1.88095e-31	0.138326	0.298	0.193	6.88446e-27
MACF1	1.99813e-31	-0.369663	0.626	0.666	7.31337e-27
CPM	2.11058e-31	-0.124164	0.113	0.2	7.72494e-27
FXYD6	2.33044e-31	0.124727	0.212	0.118	8.52965e-27
WDR46	2.33212e-31	0.144244	0.317	0.209	8.53578e-27
C4orf19	2.33597e-31	-0.150841	0.116	0.202	8.54989e-27
MYO10	2.34705e-31	-0.424491	0.303	0.387	8.59045e-27
CD84	2.38019e-31	-0.0903265	0.025	0.075	8.71174e-27
DNPH1	2.43413e-31	0.197698	0.542	0.432	8.90917e-27
FUNDC2	2.46813e-31	0.224161	0.594	0.483	9.03362e-27
URI1	2.63758e-31	0.169238	0.443	0.334	9.65379e-27
RHOB	2.73999e-31	-0.466678	0.304	0.394	1.00286e-26
ARL5A	2.80203e-31	0.208268	0.539	0.435	1.02557e-26
PIEZO1	2.8413e-31	-0.267214	0.226	0.319	1.03995e-26
APP	3.02382e-31	-0.431402	0.712	0.728	1.10675e-26
PLEK2	3.05717e-31	-0.102514	0.11	0.194	1.11895e-26
PTPRJ	3.18556e-31	-0.154618	0.088	0.164	1.16595e-26
SRP72	3.29967e-31	0.149195	0.518	0.405	1.20771e-26
JAM3	3.53977e-31	0.0301751	0.237	0.132	1.29559e-26
CD80	3.54552e-31	-0.0444931	0.003	0.031	1.2977e-26
TRIR	3.80064e-31	0.194106	0.77	0.691	1.39107e-26
HCFC1R1	3.85133e-31	0.170492	0.368	0.256	1.40962e-26
DSP	4.26144e-31	-0.302266	0.287	0.393	1.55973e-26
ANAPC5	4.52072e-31	0.150776	0.44	0.328	1.65463e-26
POLR1E	4.64343e-31	0.0752995	0.113	0.046	1.69954e-26
MED8	4.79104e-31	0.159069	0.41	0.303	1.75357e-26
ARMCX3	5.03021e-31	0.159901	0.498	0.388	1.84111e-26
TLR1	5.63206e-31	-0.0775838	0.026	0.076	2.06139e-26
ZNF521	6.41207e-31	0.0770052	0.102	0.038	2.34688e-26
ZNF428	6.64841e-31	0.155265	0.456	0.34	2.43338e-26
PCDH7	6.66622e-31	0.0699654	0.065	0.016	2.4399e-26
SLC11A2	6.85301e-31	-0.216621	0.252	0.346	2.50827e-26
LLGL2	6.91111e-31	-0.143652	0.166	0.264	2.52954e-26
LILRB2	7.21353e-31	-0.0677831	0.006	0.039	2.64022e-26
SF3B5	7.62807e-31	0.202654	0.684	0.593	2.79195e-26
LYSMD2	8.81247e-31	-0.177191	0.223	0.32	3.22545e-26
ERI3	9.30713e-31	0.115704	0.263	0.162	3.4065e-26
MYH14	9.44702e-31	-0.122215	0.097	0.176	3.4577e-26
SIGLEC9	9.63027e-31	-0.0672964	0.011	0.049	3.52477e-26
GLT8D1	9.9155e-31	0.0991758	0.337	0.229	3.62917e-26
CTSF	9.95693e-31	0.0911287	0.243	0.146	3.64434e-26
MRPL12	1.0273e-30	0.147614	0.386	0.272	3.76004e-26
QSOX1	1.09754e-30	-0.338167	0.47	0.526	4.01712e-26
MIR99AHG	1.16156e-30	0.0684906	0.078	0.024	4.25142e-26
S1PR5	1.27023e-30	0.0609846	0.061	0.014	4.64916e-26
SLC34A2	1.34452e-30	-0.161189	0.037	0.094	4.92108e-26
ICAM3	1.35155e-30	0.102497	0.148	0.072	4.9468e-26
AL354953.1	1.42401e-30	-0.0733105	0.026	0.076	5.21202e-26
CTSE	1.48534e-30	-0.159989	0.032	0.086	5.43649e-26
LAD1	1.56069e-30	-0.213907	0.132	0.218	5.71228e-26
MRAS	1.60221e-30	0.128798	0.29	0.186	5.86424e-26
DOCK2	1.81098e-30	-0.0776156	0.023	0.07	6.62836e-26
CKAP4	2.02691e-30	0.181448	0.548	0.438	7.41871e-26
FLOT2	2.04433e-30	-0.120593	0.094	0.172	7.48244e-26
DCAF13	2.11157e-30	0.167132	0.357	0.249	7.72856e-26
ZDHHC2	2.13878e-30	-0.122804	0.191	0.292	7.82815e-26
TEX41	2.15698e-30	0.0379525	0.049	0.008	7.89475e-26
FKBP9	2.25747e-30	0.0862313	0.36	0.245	8.26258e-26
CRIM1	2.25786e-30	-0.329387	0.171	0.259	8.26398e-26
RILPL1	2.47876e-30	0.0834472	0.149	0.073	9.07251e-26
PDXK	2.68325e-30	-0.289648	0.554	0.602	9.82095e-26
ARL6IP1	3.02751e-30	-0.261738	0.525	0.584	1.1081e-25
SUB1	3.10256e-30	0.183594	0.843	0.807	1.13557e-25
SLC8A1	3.17507e-30	-0.188408	0.044	0.101	1.16211e-25
NAV1	3.19826e-30	0.164506	0.41	0.302	1.1706e-25
ADAMTS6	3.28971e-30	0.0541667	0.094	0.034	1.20407e-25
INSR	3.46454e-30	-0.496353	0.288	0.381	1.26806e-25
VKORC1	3.5872e-30	0.215017	0.716	0.666	1.31295e-25
CD48	3.72832e-30	-0.217718	0.045	0.106	1.3646e-25
CALHM2	3.77698e-30	0.0989583	0.132	0.061	1.38241e-25
THBS4	3.82074e-30	0.224962	0.099	0.038	1.39843e-25
TM4SF19	3.86862e-30	-0.0976552	0.003	0.032	1.41595e-25
SHC1	4.05567e-30	0.12623	0.393	0.28	1.48442e-25
BACE1	4.18031e-30	0.110875	0.276	0.176	1.53004e-25
MMP16	4.27448e-30	0.0538394	0.078	0.025	1.5645e-25
LSAMP	4.74421e-30	0.0632134	0.076	0.023	1.73643e-25
SMC4	4.77885e-30	0.140908	0.248	0.155	1.74911e-25
TMEM14C	4.84788e-30	0.175132	0.653	0.555	1.77437e-25
STOML2	4.88836e-30	0.168471	0.589	0.48	1.78919e-25
SLC37A2	5.06299e-30	-0.0632359	0.007	0.04	1.85311e-25
BOP1	5.10917e-30	0.0924211	0.167	0.087	1.87001e-25
CMPK2	6.37407e-30	-0.157061	0.148	0.236	2.33297e-25
STARD13	6.54697e-30	0.07483	0.231	0.135	2.39626e-25
PLPPR2	7.69472e-30	0.0629957	0.202	0.112	2.81635e-25
GNL3	8.32647e-30	0.127866	0.429	0.315	3.04757e-25
CLEC5A	8.92981e-30	-0.114073	0.007	0.041	3.2684e-25
VSIG10L2	9.40337e-30	0.0606613	0.052	0.01	3.44173e-25
TLN2	9.74417e-30	0.0514516	0.09	0.032	3.56646e-25
SERPINB4	1.02382e-29	-0.712404	0.021	0.066	3.74729e-25
NXT1	1.05074e-29	0.132135	0.308	0.206	3.84581e-25
MDFI	1.07192e-29	0.0828124	0.153	0.077	3.92335e-25
PDZRN3	1.08624e-29	0.0400123	0.101	0.039	3.97576e-25
BATF2	1.09234e-29	-0.195531	0.145	0.231	3.99807e-25
ANKRD35	1.12138e-29	0.0518257	0.056	0.012	4.10436e-25
MFSD6	1.23061e-29	-0.127443	0.106	0.186	4.50417e-25
AC010642.2	1.24512e-29	0.106121	0.359	0.247	4.55725e-25
ARL6IP4	1.30567e-29	0.184083	0.793	0.714	4.77887e-25
TTYH2	1.39949e-29	0.0276095	0.142	0.068	5.12227e-25
ABCA8	1.4419e-29	0.0378862	0.068	0.019	5.27751e-25
RPGRIP1L	1.46845e-29	0.0771908	0.122	0.054	5.37466e-25
EPCAM	1.63247e-29	-0.264816	0.285	0.396	5.97499e-25
CARD11	1.74457e-29	-0.0721377	0.033	0.086	6.38531e-25
RTL8C	1.78563e-29	0.158604	0.462	0.36	6.53559e-25
XPOT	1.86208e-29	0.133169	0.295	0.195	6.81541e-25
NCL	2.01539e-29	0.207696	0.77	0.703	7.37654e-25
HIPK2	2.07322e-29	-0.245896	0.303	0.402	7.58821e-25
GPR132	2.09014e-29	-0.0621254	0.005	0.036	7.65013e-25
ENPEP	2.10913e-29	0.0658866	0.12	0.052	7.71961e-25
SOBP	2.11405e-29	0.0574251	0.108	0.044	7.73763e-25
DTX4	2.41335e-29	0.103979	0.163	0.087	8.83312e-25
FGD2	2.5846e-29	-0.0574808	0.008	0.042	9.45991e-25
TBX2-AS1	2.67378e-29	0.0428551	0.06	0.014	9.78629e-25
BMERB1	2.72026e-29	0.14023	0.339	0.23	9.95644e-25
ELOB	2.85748e-29	0.172801	0.847	0.797	1.04587e-24
FGF7	3.18228e-29	0.104838	0.103	0.041	1.16475e-24
ACKR3	3.20173e-29	-0.3427	0.11	0.188	1.17187e-24
TOR4A	3.35774e-29	-0.137618	0.079	0.15	1.22897e-24
NDUFA11	3.45644e-29	0.189933	0.744	0.68	1.26509e-24
TCIRG1	3.77503e-29	-0.293711	0.338	0.42	1.3817e-24
DUT	3.88962e-29	0.144329	0.51	0.4	1.42364e-24
ATP11A	4.16003e-29	-0.179782	0.18	0.27	1.52261e-24
MALL	4.20208e-29	-0.192283	0.086	0.159	1.538e-24
CHN1	4.35183e-29	0.0630631	0.102	0.04	1.59281e-24
TGFA	4.37827e-29	-0.119448	0.062	0.128	1.60249e-24
PALM	4.56962e-29	0.0631179	0.109	0.045	1.67253e-24
PRKRA	4.5707e-29	0.121213	0.358	0.254	1.67292e-24
PSMD8	4.58334e-29	0.187581	0.786	0.736	1.67755e-24
PARVA	4.69417e-29	0.154565	0.42	0.307	1.71811e-24
HSPA1A	4.8941e-29	-0.405047	0.415	0.508	1.79129e-24
HOPX	5.34253e-29	0.118437	0.141	0.068	1.95542e-24
CGREF1	5.60577e-29	0.0321436	0.042	0.005	2.05177e-24
F2RL2	5.77158e-29	0.0647607	0.073	0.022	2.11246e-24
MCL1	6.01074e-29	-0.293699	0.588	0.646	2.19999e-24
PDCD5	6.14631e-29	0.240271	0.73	0.669	2.24961e-24
PSMB10	6.14976e-29	-0.292676	0.536	0.593	2.25087e-24
DNAJC5	6.47945e-29	-0.166768	0.224	0.316	2.37154e-24
MT1G	6.55955e-29	-1.10848	0.265	0.358	2.40086e-24
L1TD1	6.68423e-29	0.0583699	0.056	0.013	2.4465e-24
GOLT1B	6.90643e-29	0.117898	0.469	0.361	2.52782e-24
MOB3B	7.14306e-29	-0.0924824	0.064	0.129	2.61443e-24
NFE2L3	7.45682e-29	-0.0756073	0.052	0.113	2.72927e-24
ABI3BP	9.39888e-29	0.00398116	0.143	0.068	3.44008e-24
APOL6	9.49425e-29	-0.34133	0.468	0.548	3.47499e-24
SOAT1	9.67486e-29	-0.303462	0.247	0.331	3.54109e-24
C1D	1.00045e-28	0.161782	0.473	0.359	3.66176e-24
AGT	1.01981e-28	0.334381	0.266	0.174	3.73261e-24
ZFPM2	1.09214e-28	0.0398135	0.064	0.017	3.99732e-24
GIMAP6	1.12455e-28	-0.084359	0.034	0.087	4.11598e-24
GSTP1	1.18482e-28	0.191854	0.869	0.833	4.33657e-24
COX4I1	1.19328e-28	0.219166	0.887	0.827	4.36754e-24
AFDN	1.19387e-28	-0.282227	0.342	0.428	4.36968e-24
GNPDA1	1.19504e-28	-0.129964	0.113	0.192	4.37397e-24
TMPRSS2	1.2844e-28	-0.198464	0.101	0.177	4.70103e-24
RBM3	1.32523e-28	0.186348	0.723	0.64	4.85047e-24
DCTN3	1.35537e-28	0.187179	0.53	0.423	4.96081e-24
FCER1G	1.38191e-28	-1.09341	0.104	0.174	5.05793e-24
NAV2	1.43526e-28	-0.196909	0.127	0.207	5.25321e-24
JUP	1.47246e-28	-0.288751	0.296	0.383	5.38936e-24
PVR	1.4962e-28	-0.224964	0.163	0.246	5.47624e-24
RIPK3	1.62326e-28	-0.0664857	0.047	0.106	5.94128e-24
ST6GAL1	1.63936e-28	-0.0954265	0.06	0.125	6.00021e-24
C2CD4B	1.65794e-28	-0.320646	0.181	0.271	6.06821e-24
KCNK13	1.73717e-28	-0.0379084	0.004	0.031	6.35823e-24
OAS2	1.78579e-28	-0.176717	0.128	0.209	6.53617e-24
CXADR	1.81109e-28	-0.155773	0.139	0.227	6.62878e-24
FMO3	1.93976e-28	0.0440439	0.046	0.008	7.09971e-24
ERBB3	1.9424e-28	-0.120231	0.096	0.172	7.10939e-24
ARHGAP18	1.95909e-28	-0.172695	0.204	0.297	7.17046e-24
MGST2	1.96706e-28	-0.142766	0.205	0.303	7.19965e-24
AGAP2-AS1	2.01914e-28	0.0718594	0.164	0.086	7.39026e-24
SLC16A3	2.11901e-28	-0.37451	0.395	0.476	7.75578e-24
MAP9	2.25861e-28	0.0867889	0.256	0.162	8.26672e-24
METTL9	2.26536e-28	0.169563	0.561	0.446	8.29145e-24
FBLN7	2.27831e-28	0.0434717	0.071	0.021	8.33886e-24
DDIT4	2.35268e-28	0.277121	0.703	0.618	8.61103e-24
HIKESHI	2.60814e-28	0.148553	0.432	0.328	9.54605e-24
KLHDC2	2.63084e-28	0.116733	0.322	0.219	9.62914e-24
PLAUR	2.73322e-28	-0.581782	0.589	0.622	1.00039e-23
CCND2	2.87907e-28	0.100123	0.389	0.272	1.05377e-23
PSAT1	2.95967e-28	0.0833839	0.126	0.059	1.08327e-23
GCA	3.20818e-28	-0.119818	0.156	0.246	1.17422e-23
PFDN2	3.70719e-28	0.176238	0.716	0.644	1.35687e-23
RASSF8	3.90165e-28	0.112717	0.329	0.223	1.42804e-23
TOMM6	4.08219e-28	0.201115	0.703	0.616	1.49412e-23
VOPP1	4.39195e-28	-0.161209	0.201	0.291	1.6075e-23
ITGAE	4.49015e-28	0.150848	0.364	0.258	1.64344e-23
TMEM263	4.67071e-28	0.167447	0.424	0.321	1.70953e-23
CEACAM7	4.87117e-28	-0.270649	0.044	0.101	1.7829e-23
WNT7B	5.33352e-28	-0.0948565	0.02	0.063	1.95212e-23
SLC16A1-AS1	5.48319e-28	0.0519946	0.142	0.069	2.0069e-23
TC2N	5.6341e-28	-0.255265	0.192	0.285	2.06214e-23
MCUB	5.68524e-28	-0.248985	0.255	0.34	2.08085e-23
MCTP1	5.74819e-28	-0.089514	0.022	0.067	2.10389e-23
SH2D3A	5.86904e-28	-0.129279	0.082	0.154	2.14813e-23
AC092040.1	6.01029e-28	0.0493045	0.089	0.033	2.19983e-23
SSBP4	6.1792e-28	0.170342	0.433	0.326	2.26165e-23
RHOV	6.27439e-28	-0.153637	0.095	0.169	2.29649e-23
PRSS23	6.80013e-28	0.0678707	0.366	0.248	2.48891e-23
KCNQ3	7.31988e-28	-0.0999956	0.05	0.109	2.67915e-23
TMA16	7.68154e-28	0.116678	0.246	0.156	2.81152e-23
RARRES1	7.72417e-28	-0.0387158	0.411	0.29	2.82712e-23
PLVAP	8.2113e-28	-0.835277	0.065	0.129	3.00542e-23
MALT1	8.63807e-28	-0.176536	0.168	0.252	3.16162e-23
MALAT1	9.72026e-28	-0.449484	0.969	0.971	3.55771e-23
MTRNR2L12	1.08047e-27	-0.340487	0.75	0.784	3.95464e-23
MIR155HG	1.08826e-27	-0.155165	0.089	0.16	3.98313e-23
NUCKS1	1.11392e-27	0.190203	0.704	0.632	4.07707e-23
FAM89B	1.18442e-27	0.195119	0.522	0.413	4.33509e-23
ARAP2	1.20017e-27	-0.0968871	0.095	0.17	4.39274e-23
GPC3	1.21054e-27	0.0569731	0.057	0.014	4.4307e-23
GABARAP	1.24397e-27	0.172536	0.864	0.825	4.55306e-23
FAM110C	1.24461e-27	-0.156464	0.096	0.17	4.5554e-23
MXD4	1.3082e-27	0.164236	0.482	0.375	4.78816e-23
FMC1	1.33335e-27	0.12542	0.272	0.178	4.8802e-23
NDUFB5	1.35174e-27	0.177267	0.581	0.486	4.94752e-23
WDFY4	1.45883e-27	-0.04927	0.006	0.036	5.33946e-23
PARP9	1.5256e-27	-0.240968	0.334	0.423	5.58385e-23
HSPD1	1.64558e-27	0.210378	0.676	0.586	6.02297e-23
PARD6G	1.68344e-27	0.0570353	0.067	0.02	6.16155e-23
ATP6V1G1	1.73093e-27	0.183749	0.839	0.795	6.33538e-23
SBDS	1.73647e-27	0.146328	0.646	0.546	6.35565e-23
CEACAM6	1.78297e-27	-0.271689	0.044	0.099	6.52585e-23
OR2I1P	1.8466e-27	-0.0523683	0.018	0.059	6.75874e-23
GPATCH4	1.9455e-27	0.091587	0.248	0.155	7.12074e-23
MACC1	1.9857e-27	-0.117812	0.11	0.189	7.26787e-23
RASL10B	2.01112e-27	0.0499181	0.061	0.016	7.3609e-23
AQP9	2.0792e-27	-0.0464214	0.004	0.031	7.61008e-23
RABEPK	2.10272e-27	0.0573999	0.12	0.055	7.69616e-23
FAM3B	2.18618e-27	-0.155474	0.196	0.296	8.00164e-23
MISP	2.27616e-27	-0.0802196	0.031	0.081	8.33099e-23
NTMT1	2.40646e-27	0.145794	0.458	0.354	8.80789e-23
GLT8D2	2.48733e-27	0.0326208	0.05	0.01	9.10387e-23
DDX60L	2.81991e-27	-0.155184	0.144	0.224	1.03212e-22
RAB3IP	2.8794e-27	-0.180256	0.151	0.237	1.05389e-22
RBMS3	3.32063e-27	0.0619531	0.15	0.076	1.21538e-22
DOCK5	3.3905e-27	-0.0773995	0.061	0.124	1.24096e-22
ITGB4	3.43575e-27	-0.106265	0.058	0.119	1.25752e-22
TNIP1	3.55022e-27	-0.350547	0.57	0.607	1.29942e-22
PRADC1	3.55419e-27	0.110227	0.207	0.124	1.30087e-22
EIF1B	3.63698e-27	0.196125	0.667	0.583	1.33117e-22
KCNAB2	3.78115e-27	-0.118577	0.034	0.083	1.38394e-22
GSTM3	3.94681e-27	0.114257	0.451	0.338	1.44457e-22
SEPTIN7	4.10761e-27	0.206584	0.749	0.693	1.50342e-22
ANKRD12	4.22162e-27	-0.238245	0.555	0.621	1.54515e-22
DESI2	4.3019e-27	0.139717	0.376	0.271	1.57454e-22
CCL5	4.52273e-27	-0.75281	0.109	0.184	1.65536e-22
EXOC3L4	4.68488e-27	-0.0968744	0.028	0.074	1.71471e-22
ERH	4.68851e-27	0.175492	0.728	0.666	1.71604e-22
UBXN1	5.04828e-27	0.192426	0.686	0.604	1.84772e-22
TMEM144	5.05529e-27	-0.0821733	0.057	0.117	1.85029e-22
KIRREL1	5.07576e-27	0.0663125	0.265	0.168	1.85778e-22
TRAF1	5.12607e-27	-0.180452	0.084	0.153	1.87619e-22
PLEKHA3	5.23317e-27	0.155679	0.455	0.347	1.91539e-22
PPDPF	5.24806e-27	0.222513	0.716	0.626	1.92084e-22
ARHGEF5	5.33565e-27	-0.116898	0.074	0.139	1.9529e-22
MSC	5.43556e-27	0.102689	0.329	0.223	1.98947e-22
GNS	5.61612e-27	-0.291477	0.349	0.426	2.05556e-22
MRPS12	5.62158e-27	0.180276	0.477	0.37	2.05755e-22
AHI1	5.67092e-27	0.0753037	0.311	0.207	2.07561e-22
MPHOSPH10	5.71812e-27	0.137629	0.397	0.291	2.09289e-22
RPS26	5.76312e-27	0.175924	0.843	0.787	2.10936e-22
CCT7	5.79247e-27	0.16243	0.606	0.515	2.1201e-22
DTX2	5.90964e-27	-0.139374	0.116	0.191	2.16299e-22
HIF1A	6.06673e-27	-0.402095	0.654	0.685	2.22048e-22
ZC3H15	6.38098e-27	0.177169	0.594	0.498	2.3355e-22
SEMA3F	6.57815e-27	-0.22252	0.044	0.098	2.40767e-22
CNIH1	6.58235e-27	0.128911	0.486	0.382	2.40921e-22
ARL1	6.98263e-27	0.187515	0.608	0.516	2.55571e-22
RUNX1T1	7.26706e-27	0.0637462	0.1	0.042	2.65982e-22
MUC16	7.4516e-27	-0.0559299	0.006	0.035	2.72736e-22
HSPB2	7.50713e-27	0.055851	0.052	0.012	2.74769e-22
IVNS1ABP	8.38656e-27	-0.284079	0.274	0.361	3.06957e-22
WASF3	8.83731e-27	0.0599293	0.123	0.057	3.23454e-22
SRC	8.99973e-27	-0.16105	0.151	0.231	3.29399e-22
MYO1B	9.28439e-27	-0.55711	0.489	0.519	3.39818e-22
TMC5	9.28583e-27	-0.211581	0.126	0.207	3.39871e-22
CIRBP	9.56699e-27	0.225477	0.686	0.608	3.50161e-22
ST8SIA4	9.76515e-27	-0.102367	0.037	0.088	3.57414e-22
RUNX3	1.08427e-26	-0.141671	0.071	0.137	3.96852e-22
HSP90AA1	1.11169e-26	-0.198957	0.92	0.916	4.0689e-22
FLT1	1.17712e-26	-0.670175	0.069	0.132	4.30837e-22
SH3PXD2B	1.19541e-26	0.127253	0.299	0.204	4.37531e-22
FGR	1.29038e-26	-0.0472574	0.003	0.029	4.72292e-22
SIGLEC6	1.34045e-26	0.266121	0.031	0.002	4.90619e-22
TMC4	1.36534e-26	-0.127436	0.121	0.2	4.99727e-22
MRPS21	1.40814e-26	0.194844	0.673	0.591	5.15392e-22
SRPX	1.49243e-26	0.0493195	0.101	0.042	5.46245e-22
ACBD6	1.57787e-26	0.0897992	0.327	0.226	5.77516e-22
SPPL2A	1.59817e-26	-0.246372	0.561	0.607	5.84946e-22
CASZ1	1.67605e-26	-0.10775	0.059	0.119	6.1345e-22
NENF	1.76704e-26	0.181553	0.625	0.525	6.46755e-22
SASH3	1.8018e-26	-0.0399714	0.013	0.049	6.59475e-22
ST3GAL6	2.00375e-26	-0.0810463	0.04	0.093	7.33394e-22
FZD5	2.16371e-26	-0.0929511	0.087	0.156	7.9194e-22
LRFN5	2.39307e-26	0.037731	0.068	0.021	8.75889e-22
PKP3	2.3978e-26	-0.120682	0.115	0.192	8.7762e-22
CORO2A	2.39869e-26	-0.0474891	0.016	0.055	8.77946e-22
SNRNP40	2.49975e-26	0.118321	0.294	0.199	9.14934e-22
ATP6V1B2	2.50414e-26	-0.278727	0.35	0.425	9.1654e-22
PMM1	2.52281e-26	0.098564	0.191	0.111	9.23373e-22
ATRAID	2.76068e-26	0.176568	0.637	0.55	1.01044e-21
GPR34	2.81462e-26	-0.091101	0.023	0.067	1.03018e-21
RRAS	2.86564e-26	0.179324	0.529	0.424	1.04885e-21
ARHGEF17	2.94327e-26	0.0837366	0.183	0.103	1.07726e-21
MRPL4	2.98092e-26	0.127321	0.357	0.254	1.09105e-21
ALG3	3.08166e-26	0.101497	0.29	0.193	1.12792e-21
HAS3	3.23057e-26	-0.0620672	0.015	0.052	1.18242e-21
SLC39A7	3.33997e-26	0.116571	0.553	0.462	1.22246e-21
CCL3L1	3.38983e-26	-0.652402	0.03	0.076	1.24071e-21
PRMT1	3.97777e-26	0.184844	0.601	0.515	1.45591e-21
POLD2	4.08896e-26	0.0840122	0.28	0.185	1.4966e-21
ZC3H12A	4.19439e-26	-0.318053	0.309	0.389	1.53519e-21
STMN3	4.27774e-26	0.0597834	0.129	0.062	1.56569e-21
DIMT1	4.36041e-26	0.0991171	0.233	0.145	1.59595e-21
PSEN1	4.38207e-26	-0.147246	0.182	0.266	1.60388e-21
DTWD1	4.40188e-26	0.102414	0.266	0.174	1.61113e-21
ATXN10	4.55926e-26	0.178448	0.441	0.338	1.66874e-21
WAS	4.60771e-26	-0.0490078	0.018	0.058	1.68647e-21
AHCY	4.62521e-26	0.0908314	0.239	0.151	1.69287e-21
MRPL42	5.34152e-26	0.134893	0.448	0.347	1.95505e-21
KCNJ2	5.58604e-26	-0.160298	0.026	0.07	2.04455e-21
ASS1	5.60806e-26	-0.184712	0.114	0.186	2.0526e-21
PTMS	5.62792e-26	0.18897	0.729	0.684	2.05988e-21
NCS1	5.70334e-26	0.0997728	0.256	0.164	2.08748e-21
ATP6V0A1	5.90299e-26	-0.175872	0.154	0.233	2.16056e-21
LRP10	6.00506e-26	-0.253497	0.528	0.58	2.19791e-21
LPAR1	6.04873e-26	0.0570598	0.184	0.105	2.2139e-21
FAM83G	6.10396e-26	-0.0852712	0.065	0.128	2.23411e-21
ATF4	6.16652e-26	0.192897	0.663	0.582	2.25701e-21
EBLN3P	6.47525e-26	0.143727	0.385	0.285	2.37001e-21
TNFAIP8	7.21061e-26	-0.250179	0.396	0.478	2.63916e-21
MDH2	7.61446e-26	0.17014	0.652	0.564	2.78697e-21
AL590617.2	8.22214e-26	0.0440773	0.069	0.022	3.00938e-21
ATP5F1C	8.50788e-26	0.184223	0.733	0.659	3.11397e-21
RANBP1	8.98075e-26	0.173144	0.512	0.412	3.28705e-21
BCL2L15	9.19395e-26	-0.0982466	0.063	0.123	3.36508e-21
EVI2B	9.31316e-26	-0.0567755	0.028	0.074	3.40871e-21
CXCR4	9.39534e-26	-0.20906	0.078	0.146	3.43879e-21
RXYLT1	9.54976e-26	0.100345	0.218	0.134	3.49531e-21
FAM216A	9.6806e-26	0.0531735	0.06	0.017	3.5432e-21
CDYL2	1.02322e-25	-0.0832972	0.043	0.095	3.74508e-21
UROS	1.05885e-25	0.119088	0.397	0.291	3.87551e-21
C15orf61	1.06718e-25	0.119848	0.226	0.142	3.90597e-21
TP53RK	1.11002e-25	0.0998195	0.31	0.214	4.06278e-21
SIRPA	1.11316e-25	-0.376977	0.235	0.308	4.07429e-21
RPS6KA1	1.12241e-25	-0.088658	0.093	0.163	4.10813e-21
LUCAT1	1.22304e-25	-0.265589	0.195	0.279	4.47645e-21
TPM3	1.2404e-25	-0.257788	0.707	0.714	4.54001e-21
MSC-AS1	1.24696e-25	0.0831523	0.231	0.144	4.56401e-21
EXOSC5	1.2587e-25	0.0802023	0.128	0.063	4.60697e-21
CYLD	1.39892e-25	-0.227693	0.331	0.417	5.12018e-21
RGCC	1.53774e-25	-0.544182	0.095	0.165	5.62827e-21
EHF	1.5819e-25	-0.133529	0.098	0.17	5.78991e-21
ARHGAP27	1.67072e-25	-0.080358	0.034	0.083	6.115e-21
MCEE	1.68958e-25	0.0720692	0.188	0.111	6.18403e-21
NDUFS5	1.69395e-25	0.192401	0.796	0.738	6.20004e-21
MAP3K11	1.70782e-25	-0.172644	0.173	0.256	6.25078e-21
OCLN	1.76118e-25	-0.191895	0.159	0.241	6.44611e-21
MICOS13	1.81312e-25	0.161397	0.641	0.544	6.6362e-21
KLF5	1.81369e-25	-0.214055	0.152	0.232	6.63829e-21
GNA15	1.91233e-25	-0.0584164	0.02	0.061	6.9993e-21
HERC6	1.93649e-25	-0.0955774	0.078	0.143	7.08776e-21
MICU3	1.96075e-25	0.0674946	0.164	0.09	7.17655e-21
IFI44L	2.02017e-25	-0.240153	0.172	0.253	7.39402e-21
MYRF	2.13222e-25	-0.120424	0.096	0.167	7.80415e-21
SIGLEC7	2.27282e-25	-0.043033	0.006	0.034	8.31875e-21
ADCY4	2.35865e-25	-0.149676	0.053	0.11	8.63288e-21
NCOA7	2.40488e-25	-0.424482	0.506	0.555	8.8021e-21
ZNF503	2.50074e-25	0.098174	0.365	0.259	9.15297e-21
TNFAIP3	2.62982e-25	-0.326795	0.419	0.504	9.62542e-21
ELOVL4	2.63418e-25	0.050895	0.073	0.025	9.64135e-21
SMTN	2.67909e-25	0.0390558	0.292	0.194	9.80574e-21
TXNDC15	2.79412e-25	0.082263	0.38	0.279	1.02268e-20
PDE7B	2.79866e-25	0.0475878	0.073	0.025	1.02434e-20
RBIS	2.84029e-25	0.189811	0.622	0.531	1.03958e-20
CADM1	2.85861e-25	-0.162349	0.165	0.25	1.04628e-20
GIMAP1	2.97465e-25	-0.0643109	0.043	0.097	1.08875e-20
SLFN11	3.06066e-25	0.0796159	0.201	0.118	1.12023e-20
SLC2A6	3.2629e-25	-0.246639	0.187	0.265	1.19425e-20
TMEM167A	3.45561e-25	0.191982	0.644	0.587	1.26479e-20
JDP2	3.6019e-25	0.0935984	0.214	0.132	1.31833e-20
SFRP1	3.75252e-25	0.0879988	0.086	0.033	1.37346e-20
RHOBTB3	3.79123e-25	0.174188	0.522	0.419	1.38763e-20
LINC00996	3.96624e-25	-0.0493605	0.007	0.036	1.45168e-20
RNF187	4.00039e-25	0.162512	0.461	0.365	1.46418e-20
TXN2	4.16014e-25	0.150672	0.41	0.304	1.52265e-20
RNASEH2C	4.22233e-25	0.183742	0.652	0.556	1.54542e-20
ATF3	4.24816e-25	-0.255133	0.242	0.328	1.55487e-20
FCGRT	4.25367e-25	-0.526692	0.376	0.444	1.55689e-20
CHID1	4.31606e-25	0.120228	0.389	0.29	1.57972e-20
YAE1	4.3477e-25	0.0581731	0.163	0.09	1.5913e-20
FBXO2	4.49075e-25	-0.179874	0.151	0.23	1.64366e-20
MUC12	4.62605e-25	0.0228515	0.084	0.032	1.69318e-20
PLSCR3	4.64184e-25	0.0912452	0.245	0.157	1.69896e-20
AC025580.2	4.6527e-25	-0.0938712	0.029	0.073	1.70293e-20
SELENOF	4.66052e-25	0.165156	0.698	0.64	1.7058e-20
NXPH4	5.02021e-25	0.0291166	0.061	0.018	1.83745e-20
SLC12A2	5.3845e-25	-0.338129	0.248	0.331	1.97078e-20
NNMT	6.15353e-25	0.176011	0.615	0.494	2.25225e-20
GJB3	6.64033e-25	-0.0519789	0.016	0.054	2.43043e-20
HIGD2A	6.92132e-25	0.203971	0.617	0.522	2.53327e-20
OASL	7.32519e-25	-0.149513	0.051	0.106	2.68109e-20
STAT1	8.27328e-25	-0.378435	0.572	0.632	3.0281e-20
RAC2	8.33933e-25	0.0799642	0.1	0.178	3.05228e-20
HEBP1	9.41928e-25	0.127069	0.401	0.297	3.44755e-20
OSCAR	9.86734e-25	-0.0565375	0.008	0.037	3.61154e-20
ABCE1	9.97479e-25	0.103218	0.394	0.292	3.65087e-20
ACP5	1.02972e-24	-0.885234	0.13	0.198	3.76888e-20
FAM117B	1.06444e-24	-0.177689	0.117	0.189	3.89595e-20
TMBIM1	1.07075e-24	-0.211358	0.346	0.431	3.91906e-20
BDKRB1	1.1114e-24	0.0727374	0.146	0.077	4.06785e-20
BTN2A2	1.11798e-24	-0.104451	0.058	0.114	4.09193e-20
HHEX	1.14423e-24	-0.110204	0.101	0.173	4.18801e-20
TTC8	1.16428e-24	0.0670723	0.144	0.076	4.26137e-20
MYL6B	1.16765e-24	0.120403	0.436	0.337	4.27371e-20
RRAGA	1.1772e-24	0.137052	0.566	0.475	4.30867e-20
CEBPA	1.21055e-24	-0.0595273	0.011	0.044	4.43074e-20
CLN8	1.2836e-24	-0.18434	0.125	0.196	4.6981e-20
CCDC85B	1.34726e-24	-0.00965272	0.434	0.311	4.9311e-20
JPT1	1.47719e-24	-0.278954	0.485	0.538	5.40668e-20
VSIG4	1.49939e-24	-0.178115	0.013	0.047	5.48792e-20
PDE4B	1.50771e-24	-0.223783	0.129	0.202	5.51837e-20
C2CD4A	1.51302e-24	-0.238188	0.125	0.2	5.53779e-20
FAIM2	1.59683e-24	0.0371609	0.041	0.007	5.84455e-20
CCT2	1.72051e-24	0.184286	0.606	0.516	6.29723e-20
MLF1	1.75337e-24	0.0653566	0.161	0.09	6.41751e-20
ORMDL2	1.80639e-24	-0.162499	0.331	0.419	6.61156e-20
SLC37A1	1.83008e-24	-0.109544	0.094	0.162	6.69826e-20
DDX58	1.87956e-24	-0.306768	0.229	0.307	6.87937e-20
RRS1	1.88065e-24	0.0906594	0.151	0.081	6.88338e-20
MRGPRX3	1.89115e-24	-0.0748625	0.003	0.027	6.92181e-20
SNCAIP	1.94366e-24	-0.110401	0.043	0.094	7.11398e-20
SLC25A37	2.01823e-24	-0.623269	0.411	0.457	7.38691e-20
LNCAROD	2.06201e-24	-0.0588909	0.006	0.034	7.54718e-20
SORBS3	2.09797e-24	0.0851954	0.24	0.154	7.67877e-20
RASA3	2.17255e-24	0.0533522	0.166	0.091	7.95174e-20
ZMAT3	2.28558e-24	0.145931	0.245	0.163	8.36546e-20
NUAK2	2.30626e-24	-0.0971896	0.051	0.106	8.44115e-20
LGALS1	2.32734e-24	0.264534	0.853	0.843	8.51828e-20
MYO6	2.39773e-24	-0.250413	0.329	0.409	8.77593e-20
DUSP16	2.45883e-24	-0.140583	0.136	0.21	8.99955e-20
DEFB4A	2.48099e-24	-0.0870952	0.009	0.04	9.08067e-20
KCNQ1	2.5236e-24	-0.0472488	0.09	0.16	9.23664e-20
TMEM106A	2.58743e-24	-0.0913812	0.059	0.115	9.47026e-20
DACT3	2.71245e-24	0.0342337	0.074	0.027	9.92785e-20
CNBP	2.72819e-24	0.19599	0.673	0.585	9.98543e-20
DKC1	2.78362e-24	0.134863	0.285	0.196	1.01883e-19
MRFAP1	3.03868e-24	0.116057	0.771	0.713	1.11219e-19
GALE	3.23541e-24	-0.116032	0.124	0.199	1.18419e-19
SLC15A1	3.24274e-24	-0.0614894	0.028	0.071	1.18688e-19
CCT6A	3.42835e-24	0.175806	0.661	0.58	1.25481e-19
ZNF423	3.46794e-24	0.0431063	0.061	0.019	1.2693e-19
ZNF267	3.61095e-24	-0.221526	0.271	0.354	1.32164e-19
GLRX2	3.89611e-24	0.1187	0.365	0.263	1.42601e-19
KRT17	3.92956e-24	-1.01587	0.079	0.14	1.43826e-19
CTNNB1	4.01642e-24	-0.351481	0.624	0.665	1.47005e-19
ZNF667-AS1	4.10202e-24	0.0554247	0.167	0.094	1.50138e-19
PIP4P2	4.4968e-24	0.0836824	0.167	0.094	1.64587e-19
SIVA1	4.62163e-24	0.14555	0.575	0.477	1.69156e-19
GPR160	4.67467e-24	-0.0861065	0.086	0.152	1.71098e-19
SNHG19	4.67887e-24	0.0320418	0.06	0.018	1.71251e-19
CNRIP1	4.81327e-24	0.0537539	0.177	0.1	1.7617e-19
DENND2A	4.87598e-24	0.0373046	0.079	0.03	1.78466e-19
SOCS1	4.99213e-24	-0.377093	0.37	0.442	1.82717e-19
PI15	5.01421e-24	0.0694771	0.093	0.039	1.83525e-19
FABP4	5.20956e-24	-0.397523	0.058	0.114	1.90675e-19
LSM7	5.24724e-24	0.175173	0.628	0.541	1.92054e-19
AMPD3	5.63353e-24	-0.111943	0.066	0.125	2.06193e-19
ARID5B	6.15106e-24	0.131575	0.436	0.338	2.25135e-19
VCAM1	6.26584e-24	-0.697293	0.161	0.229	2.29336e-19
LEF1-AS1	6.36827e-24	0.0306257	0.041	0.008	2.33085e-19
MAL2	6.77634e-24	-0.114921	0.206	0.3	2.48021e-19
ATP5PO	6.86821e-24	0.194062	0.645	0.551	2.51383e-19
DPH5	7.23478e-24	0.0636826	0.114	0.055	2.648e-19
ANKRD33B	7.56156e-24	-0.0770221	0.026	0.069	2.76761e-19
RHOQ	8.23472e-24	0.228243	0.57	0.485	3.01399e-19
ZNF593	8.27888e-24	0.136581	0.462	0.36	3.03015e-19
MT-ND1	8.36027e-24	-0.241832	0.939	0.933	3.05994e-19
MRPL21	8.60531e-24	0.172746	0.472	0.378	3.14963e-19
CRB3	8.74782e-24	-0.0985675	0.142	0.222	3.20179e-19
LINC01943	9.17101e-24	0.10475	0.112	0.054	3.35668e-19
VASN	9.23356e-24	0.0539125	0.17	0.096	3.37957e-19
FAM98A	9.90587e-24	0.105342	0.281	0.194	3.62565e-19
PSAP	1.04148e-23	-0.506639	0.814	0.827	3.81193e-19
CYP7B1	1.04557e-23	0.0861641	0.198	0.12	3.8269e-19
ZNF275	1.1373e-23	0.0742411	0.124	0.063	4.16261e-19
CFAP69	1.15741e-23	0.0385824	0.088	0.037	4.23624e-19
LPXN	1.18464e-23	-0.0826065	0.05	0.103	4.3359e-19
CSRP2	1.22752e-23	0.196012	0.358	0.26	4.49285e-19
NFKBIZ	1.27655e-23	-0.326111	0.414	0.489	4.67231e-19
ALAS1	1.4605e-23	-0.18197	0.23	0.309	5.34556e-19
SLC26A11	1.46391e-23	-0.120541	0.055	0.109	5.35804e-19
SPOCD1	1.64021e-23	0.0219591	0.144	0.076	6.00332e-19
MRGPRF	1.65056e-23	0.029618	0.033	0.004	6.04121e-19
PBX1	1.77913e-23	0.127143	0.319	0.224	6.51179e-19
PGBD5	1.81256e-23	-0.129786	0.064	0.121	6.63415e-19
HAPLN3	1.81793e-23	-0.437252	0.368	0.437	6.65381e-19
FXYD1	1.93873e-23	0.0407099	0.05	0.013	7.09594e-19
LINC01929	1.98562e-23	0.0404611	0.043	0.009	7.26756e-19
GCNT2	2.11459e-23	-0.0666294	0.029	0.072	7.73962e-19
OCIAD2	2.15099e-23	-0.155113	0.312	0.422	7.87282e-19
NLRC5	2.18112e-23	-0.177564	0.152	0.227	7.98314e-19
LCOR	2.22386e-23	-0.189324	0.243	0.325	8.13955e-19
SEC13	2.25381e-23	0.127992	0.47	0.378	8.24919e-19
MRPL27	2.26069e-23	0.15425	0.531	0.439	8.27436e-19
GRB10	2.31757e-23	-0.167844	0.168	0.249	8.48252e-19
TMEM171	2.32167e-23	-0.0647426	0.013	0.045	8.49756e-19
LPCAT2	2.32771e-23	-0.0169842	0.072	0.134	8.51966e-19
ARMH4	2.37096e-23	0.0496972	0.074	0.028	8.67794e-19
EMP3	2.38881e-23	0.0776592	0.558	0.446	8.74328e-19
ABHD14B	2.42282e-23	0.123698	0.174	0.103	8.86778e-19
USP11	2.49356e-23	0.106396	0.284	0.195	9.12666e-19
CRYBG1	2.51079e-23	-0.0585178	0.045	0.096	9.18976e-19
CISD1	2.64705e-23	0.109757	0.438	0.334	9.68846e-19
CMIP	2.75409e-23	-0.174341	0.251	0.336	1.00803e-18
PRXL2B	2.8255e-23	-0.143655	0.083	0.145	1.03416e-18
THBD	3.04094e-23	-0.322304	0.046	0.097	1.11302e-18
HKDC1	3.10471e-23	-0.107817	0.059	0.115	1.13636e-18
DCBLD1	3.11547e-23	0.0538478	0.278	0.188	1.14029e-18
ROBO1	3.23805e-23	0.0685939	0.185	0.107	1.18516e-18
PSD4	3.28083e-23	-0.0596447	0.053	0.108	1.20082e-18
RAB25	3.30959e-23	-0.134354	0.186	0.274	1.21134e-18
TULP3	3.40448e-23	0.055841	0.217	0.135	1.24607e-18
ANAPC11	3.43678e-23	0.151879	0.693	0.611	1.2579e-18
GPX2	3.49513e-23	-0.298851	0.15	0.228	1.27925e-18
UBE2E3	3.49934e-23	0.159442	0.443	0.344	1.28079e-18
PYGO1	3.58677e-23	0.0386172	0.054	0.015	1.31279e-18
ACHE	3.66039e-23	-0.101638	0.056	0.11	1.33974e-18
CPXM2	3.66239e-23	0.0235149	0.103	0.047	1.34047e-18
CUEDC2	3.88233e-23	0.115309	0.388	0.292	1.42097e-18
PAM16	3.98771e-23	0.0899543	0.336	0.242	1.45954e-18
ZNF771	4.16416e-23	0.0567725	0.119	0.059	1.52412e-18
ALKBH2	4.56069e-23	0.0669745	0.12	0.06	1.66926e-18
GAS7	4.57633e-23	0.0567847	0.168	0.095	1.67498e-18
MT1F	4.63398e-23	-0.479112	0.269	0.354	1.69608e-18
PCBP3	4.65798e-23	0.0474739	0.096	0.043	1.70487e-18
FAM13C	4.67596e-23	0.0462172	0.041	0.008	1.71145e-18
TNFRSF11B	4.78228e-23	-0.32038	0.037	0.084	1.75036e-18
IFT81	4.78532e-23	0.0647123	0.168	0.097	1.75147e-18
ARHGEF40	4.83173e-23	0.103239	0.294	0.204	1.76846e-18
LARS	4.90639e-23	0.130254	0.454	0.357	1.79579e-18
PSMB9	4.91547e-23	-0.254682	0.593	0.651	1.79911e-18
CXorf21	5.18837e-23	-0.0326547	0.006	0.031	1.899e-18
LINC02257	5.22695e-23	0.0313128	0.035	0.005	1.91311e-18
SLC16A10	5.32575e-23	-0.12168	0.037	0.082	1.94928e-18
AL157895.1	5.54865e-23	0.215987	0.026	0.001	2.03086e-18
S100A6	5.57767e-23	-0.559751	0.853	0.84	2.04148e-18
ST6GALNAC4	5.92811e-23	0.0949825	0.212	0.134	2.16975e-18
TCTN1	5.98791e-23	0.0545098	0.172	0.101	2.19164e-18
CST3	6.01613e-23	0.198203	0.811	0.771	2.20196e-18
PIK3C2B	6.21931e-23	-0.118564	0.051	0.104	2.27633e-18
EBNA1BP2	6.44107e-23	0.148417	0.422	0.327	2.35749e-18
EFHD2	6.4624e-23	-0.339172	0.572	0.608	2.3653e-18
TREM1	6.48383e-23	-0.0061363	0.255	0.162	2.37315e-18
ST3GAL5	6.75114e-23	-0.0565567	0.05	0.104	2.47099e-18
PLOD1	7.04841e-23	0.0979845	0.418	0.319	2.57979e-18
GIMAP7	7.07878e-23	-0.13846	0.064	0.122	2.5909e-18
PAMR1	7.18318e-23	0.0707305	0.1	0.045	2.62912e-18
NIBAN2	7.21171e-23	-0.238164	0.373	0.444	2.63956e-18
DZIP1	7.23193e-23	0.0499197	0.162	0.091	2.64696e-18
NTHL1	7.2568e-23	0.0711393	0.141	0.076	2.65606e-18
LRRC17	7.30111e-23	0.0555124	0.061	0.02	2.67228e-18
NOX4	7.56505e-23	0.0301616	0.042	0.009	2.76888e-18
NR3C1	8.28565e-23	0.148093	0.538	0.447	3.03263e-18
CITED4	8.62551e-23	-0.204894	0.171	0.251	3.15702e-18
DMAC1	8.84263e-23	0.122661	0.321	0.23	3.23649e-18
GPD2	9.48691e-23	-0.0832847	0.089	0.153	3.4723e-18
ADGRG1	9.54061e-23	-0.189533	0.157	0.235	3.49196e-18
PA2G4	9.67594e-23	0.14061	0.548	0.456	3.54149e-18
STAT5A	9.78052e-23	-0.155428	0.134	0.206	3.57977e-18
ENPP4	1.02219e-22	-0.0848521	0.068	0.127	3.7413e-18
PPIL4	1.03514e-22	0.12473	0.363	0.267	3.78873e-18
HOXB7	1.04337e-22	0.0500596	0.104	0.048	3.81883e-18
TMEM163	1.10235e-22	-0.0984677	0.072	0.131	4.03472e-18
HAND2-AS1	1.13516e-22	0.0507272	0.062	0.021	4.15479e-18
ATP5PF	1.20844e-22	0.126492	0.836	0.791	4.423e-18
RALGDS	1.22353e-22	-0.140127	0.161	0.237	4.47825e-18
SERPINE2	1.25915e-22	0.0418024	0.318	0.219	4.60863e-18
MRPL15	1.29316e-22	0.116858	0.389	0.293	4.7331e-18
TRPS1	1.36859e-22	0.0762511	0.231	0.149	5.00918e-18
AC080038.1	1.3867e-22	0.0334744	0.044	0.01	5.07547e-18
ADAM10	1.39837e-22	-0.247686	0.304	0.38	5.11817e-18
TCN1	1.46774e-22	-0.325007	0.072	0.131	5.37207e-18
C6orf132	1.50107e-22	-0.117695	0.081	0.141	5.49408e-18
TENT5A	1.53133e-22	0.0996489	0.313	0.221	5.60484e-18
FAM126A	1.54765e-22	0.069246	0.222	0.14	5.66454e-18
BTG1	1.62e-22	-0.237915	0.842	0.836	5.92935e-18
MALSU1	1.64351e-22	0.130214	0.428	0.334	6.01542e-18
FLVCR2	1.73622e-22	-0.0396005	0.008	0.035	6.35472e-18
LINC01615	1.7557e-22	0.0309179	0.041	0.009	6.42603e-18
PRCD	1.81486e-22	0.0351983	0.046	0.011	6.64257e-18
ERLEC1	1.8244e-22	0.125961	0.544	0.45	6.67749e-18
EDN1	1.88019e-22	-0.236436	0.085	0.148	6.88167e-18
GSDMD	1.93999e-22	-0.233206	0.401	0.481	7.10055e-18
CCS	1.98417e-22	0.116287	0.35	0.256	7.26227e-18
HAS1	2.00755e-22	0.0651597	0.088	0.038	7.34783e-18
PPP1CC	2.06765e-22	0.152147	0.504	0.409	7.56782e-18
CCDC69	2.10527e-22	-0.0806017	0.065	0.121	7.70551e-18
TMA7	2.23924e-22	0.16198	0.848	0.794	8.19585e-18
MYO5C	2.35082e-22	-0.0817053	0.075	0.135	8.60422e-18
PLEKHH2	2.45208e-22	0.0632595	0.109	0.052	8.97487e-18
EHD3	2.54735e-22	0.0495317	0.072	0.027	9.32357e-18
ARSD	2.66345e-22	-0.134003	0.154	0.23	9.74849e-18
OSBPL8	2.7406e-22	0.17742	0.552	0.457	1.00309e-17
APOC2	2.74158e-22	-0.319051	0.007	0.034	1.00345e-17
CD180	2.77937e-22	-0.0397672	0.006	0.031	1.01728e-17
TMEM255B	2.84656e-22	-0.223928	0.108	0.174	1.04187e-17
U62317.1	2.85541e-22	-0.0363509	0.021	0.059	1.04511e-17
ETV7	2.91342e-22	-0.185107	0.248	0.33	1.06634e-17
RAB4A	3.07857e-22	0.111254	0.424	0.325	1.12679e-17
TRIAP1	3.36098e-22	0.0945776	0.296	0.206	1.23015e-17
DCUN1D5	3.63601e-22	0.0935783	0.413	0.319	1.33082e-17
FBXO17	3.74695e-22	0.0492631	0.103	0.049	1.37142e-17
TMEM121	3.80135e-22	0.0498437	0.119	0.06	1.39133e-17
OTOA	3.81726e-22	-0.0605305	0.009	0.038	1.39716e-17
PFKM	3.81975e-22	0.0508975	0.134	0.072	1.39807e-17
B4GALNT3	3.86549e-22	-0.0593565	0.03	0.072	1.41481e-17
PRSS22	3.97363e-22	-0.16741	0.086	0.149	1.45439e-17
ALDH1A3	3.9819e-22	-0.0360965	0.239	0.153	1.45741e-17
AGPAT3	4.06177e-22	-0.199372	0.292	0.371	1.48665e-17
SMDT1	4.09272e-22	0.202176	0.636	0.539	1.49798e-17
FUT2	4.20977e-22	-0.0432421	0.033	0.077	1.54082e-17
RBFOX2	4.30989e-22	0.0856711	0.354	0.258	1.57746e-17
NCAM1	4.31853e-22	-0.141499	0.043	0.09	1.58063e-17
SOCS3	4.40322e-22	-0.313449	0.356	0.435	1.61162e-17
TOMM40	4.5471e-22	0.0692428	0.363	0.264	1.66428e-17
TDRD7	4.55525e-22	-0.0857135	0.083	0.144	1.66727e-17
LAMA5	4.66668e-22	-0.164378	0.13	0.201	1.70805e-17
ARMCX2	4.75781e-22	0.0703431	0.158	0.09	1.74141e-17
SPCS3	4.78246e-22	-0.236958	0.611	0.653	1.75043e-17
SSRP1	4.81194e-22	0.114443	0.387	0.295	1.76122e-17
MFSD13A	4.85654e-22	-0.0569072	0.019	0.054	1.77754e-17
TMEM147	4.97912e-22	0.163187	0.594	0.506	1.82241e-17
STMP1	5.41976e-22	0.160332	0.581	0.489	1.98369e-17
DDX21	5.55713e-22	0.150978	0.594	0.503	2.03396e-17
MREG	5.62469e-22	-0.0743725	0.036	0.081	2.05869e-17
JAG2	5.76953e-22	-0.146054	0.043	0.09	2.1117e-17
TMSB10	6.18192e-22	-0.211628	0.979	0.97	2.26264e-17
KRT1	6.69233e-22	0.308754	0.024	0.001	2.44946e-17
EPDR1	6.75637e-22	0.0604178	0.106	0.052	2.4729e-17
ACVR1	6.88874e-22	0.0891263	0.259	0.175	2.52135e-17
AIMP2	7.13322e-22	0.079267	0.225	0.145	2.61083e-17
ATP5F1A	7.31374e-22	0.160753	0.635	0.545	2.6769e-17
KCNQ1OT1	7.68117e-22	0.106841	0.326	0.235	2.81138e-17
CFTR	7.749e-22	-0.456599	0.116	0.185	2.83621e-17
SPN	8.0774e-22	-0.0639689	0.027	0.069	2.95641e-17
FOXC2	8.26703e-22	0.041552	0.053	0.016	3.02582e-17
NDUFB9	8.39501e-22	0.141866	0.581	0.484	3.07266e-17
LSP1	8.41463e-22	-0.294202	0.077	0.133	3.07984e-17
CLEC10A	8.42872e-22	-0.108144	0.007	0.032	3.085e-17
HOXB6	8.44454e-22	0.0295267	0.138	0.073	3.09079e-17
IDH3G	8.69048e-22	0.153383	0.45	0.356	3.1808e-17
LINC00667	8.80701e-22	0.0801274	0.308	0.217	3.22345e-17
GADD45GIP1	9.32384e-22	0.133854	0.731	0.654	3.41262e-17
CCDC68	9.5466e-22	-0.102536	0.073	0.131	3.49415e-17
RRP36	9.92611e-22	0.0999813	0.399	0.304	3.63305e-17
PKD2L1	1.00247e-21	-0.0388121	0.004	0.026	3.66913e-17
GPR183	1.12111e-21	-0.0987731	0.028	0.069	4.10337e-17
SARAF	1.17768e-21	0.165717	0.827	0.764	4.31041e-17
PSD3	1.18522e-21	0.0675367	0.271	0.184	4.33802e-17
CD300C	1.19385e-21	-0.0331752	0.007	0.032	4.36961e-17
KLHDC7B	1.25408e-21	-0.024332	0.025	0.064	4.59005e-17
TMED2	1.25479e-21	0.149491	0.733	0.673	4.59266e-17
GAS1	1.259e-21	0.0355129	0.054	0.016	4.60807e-17
HDC	1.40399e-21	0.207586	0.023	0.001	5.13873e-17
Z97200.1	1.43364e-21	0.0241456	0.073	0.028	5.24726e-17
EVA1A	1.46468e-21	0.0806395	0.227	0.148	5.36088e-17
PELO	1.47944e-21	0.0717891	0.429	0.327	5.41488e-17
IL4R	1.5448e-21	-0.137485	0.255	0.335	5.65413e-17
AC124319.1	1.54625e-21	-0.0612586	0.029	0.07	5.65943e-17
IGF2BP2	1.5697e-21	-0.0968512	0.088	0.15	5.74525e-17
LIMD2	1.58587e-21	0.127217	0.24	0.158	5.80446e-17
TNFRSF10A	1.60596e-21	-0.0675074	0.048	0.098	5.87798e-17
ST3GAL4	1.60937e-21	0.110953	0.27	0.185	5.89046e-17
NSMCE1	1.6585e-21	0.267356	0.272	0.189	6.07027e-17
EPS8L2	1.67903e-21	-0.115537	0.138	0.211	6.14541e-17
LRRC75A	1.7386e-21	0.131951	0.171	0.103	6.36344e-17
PCAT19	1.75703e-21	-0.239407	0.05	0.1	6.4309e-17
SPATC1L	1.77721e-21	0.0617599	0.113	0.057	6.50476e-17
[truncated: 34,602 more rows]
